# Supplementary material for: Hourly simulation results of building energy simulation tools using a reference office building as a case study
Source: Data Brief. 2021 Sep 14;38:107370. doi: 10.1016/j.dib.2021.107370 (PMC8461343; doi:10.1016/j.dib.2021.107370)
Supplement: Supplementary file 1 [file mmc1.zip]

Archive with 3 entries (3 files):
- Hourly_RES_ROM.xlsm
- Hourly_RES_STO.xlsm
- Hourly_RES_STU.xlsm
