# Supplementary material for: Hourly simulation results of building energy simulation tools using a reference office building as a case study
Source: Data Brief. 2021 Sep 14;38:107370. doi: 10.1016/j.dib.2021.107370 (PMC8461343; doi:10.1016/j.dib.2021.107370)
Supplement: Supplementary file 1 [file mmc1.zip › Hourly_RES_ROM.xlsm]

## Sheet: Heating
TOT [kWh/m2]	3.87626	3.5099	3.18454	3.53958	3.35516	3.95161	3.7704	3.48112
	Hourly average power [Wh/m2]
Time / [h]	EP	TRN	SIM IBK	SIM BO	IDA	MOD	DAL	MEDIAN	Abs(median)			EP	TRN	SIM IBK	SIM BO	IDA	MOD	DAL
1	0	3.23435	2.74463	3.1042	1.91148	3.77508	11.0234	3.1042	3.1042		MBE [Wh/m2]	0.0451127	0.00328573	-0.0338594	0.00667431	-0.01438	0.0537156	0.0330263
2	0	2.61213	2.12786	2.44156	2.19148	3.90453	10.4564	2.44156	2.44156		MAE [Wh/m2]	0.121699	0.0269585	0.0649513	0.0338342	0.0946207	0.0835158	0.250718
3	0	2.80345	2.30538	2.60009	2.54741	4.22609	9.98954	2.60009	2.60009		RMSE [Wh/m2]	0.636179	0.128851	0.277301	0.159422	0.451196	0.340812	0.863569
4	0	3.04833	2.60866	2.89066	2.86333	4.51849	9.5695	2.89066	2.89066
5	0	3.24517	2.80358	3.09015	3.14926	4.74266	9.23382	3.14926	3.14926		NMBE [%]	11.351	0.826737	-8.51953	1.67935	-3.61822	13.5156	8.30991
6	0	3.43798	2.98942	3.27285	3.38481	4.96394	8.90939	3.38481	3.38481		NMAE [%]	30.6212	6.78314	16.3427	8.51318	23.808	21.0138	63.0842
7	0	3.57913	3.11333	3.38608	3.55815	5.12483	8.6694	3.55815	3.55815		NRMSE (av) [%]	160.072	32.4207	69.7729	40.113	113.528	85.7533	217.287
8	0	3.7287	3.25216	3.52049	3.48222	5.29535	8.37915	3.52049	3.52049		NRMSE (|av|>0) [%]	16.7948	3.4016	7.32062	4.20868	11.9114	8.99729	22.7978
9	0	2.07443	2.22981	1.17675	0.100481	1.66667	0	1.17675	1.17675		R2 [%]	78.7264	99.1273	95.9581	98.6641	89.2993	93.8946	60.8009
10	0	0	0	0	0	0	0	0	0
11	0	0	0	0	0	0	0	0	0
12	0	0	0	0	0	0	0	0	0
13	0	0	0	0	0	0	0	0	0
14	0	0	0	0	0	0	0	0	0
15	0	0	0	0	0	0	0	0	0
16	0	0	0	0	0	0	0	0	0
17	0	0	0	0	0	0	0	0	0
18	0	0	0	0	0	0	0	0	0
19	0	0	0	0	0	0	0	0	0
20	0	0	0	0	0	0	0	0	0
21	0	0	0	0	0	0	0	0	0
22	0	0	0	0	0	0	0	0	0
23	0	0	0	0	0	0	0	0	0
24	0	0	0	0	0	0	0	0	0
25	0	0	0	0	0	0	0	0	0
26	0	0	0	0	0	0	0	0	0
27	0	0	0	0	0	0	0	0	0
28	0	0	0	0	0	0.241995	0	0	0
29	0	0.326036	0	0	0	0.856824	0	0	0
30	0	1.45143	0	0.445476	0.0555556	1.32239	0	0.0555556	0.0555556
31	0	1.75353	0.19719	1.64245	1.45741	1.73349	0	1.45741	1.45741
32	0	1.96382	1.40062	1.95117	1.65444	2.03373	0	1.65444	1.65444
33	0	1.56017	0.731091	0.693858	0.0619259	0.72318	0	0.693858	0.693858				2015-01-01
34	0	0	0	0	0	0	0	0	0			From:	2015-01-11		To:	2015-01-13
35	0	0	0	0	0	0	0	0	0			Hour	241		Hour	288
36	0	0	0	0	0	0	0	0	0
37	0	0	0	0	0	0	0	0	0
38	0	0	0	0	0	0	0	0	0
39	0	0	0	0	0	0	0	0	0
40	0	0	0	0	0	0	0	0	0
41	0	0	0	0	0	0	0	0	0
42	0	0	0	0	0	0	0	0	0
43	0	0	0	0	0	0	0	0	0
44	0	0	0	0	0	0	0	0	0
45	0	0	0	0	0	0	0	0	0
46	0	0	0	0	0	0	0	0	0			Category Primary Min: 241
47	0	0	0	0	0	0	0	0	0			Category Primary Max: 288
48	0	0	0	0	0	0	0	0	0
49	0	0	0	0	0	0	0	0	0
50	0	0	0	0	0	0.187791	0	0	0
51	0	0	0	0	0	0.845707	0	0	0
52	0	0.453088	0	0	0.418148	1.33212	0	0	0
53	0	1.49181	0	0.954252	1.62	1.7231	0	0.954252	0.954252
54	0	1.7517	0.378132	1.75716	1.9763	2.05175	0	1.7517	1.7517
55	0	1.94626	1.3704	2.01756	2.18259	2.31196	0	1.94626	1.94626
56	0	2.1066	1.64012	2.20879	2.26148	2.527	0	2.1066	2.1066
57	0	1.67091	0.882203	0.77067	0.0956667	0.840946	0	0.77067	0.77067
58	0	0	0	0	0	0	0	0	0
59	0	0	0	0	0	0	0	0	0
60	0	0	0	0	0	0	0	0	0
61	0	0	0	0	0	0	0	0	0
62	0	0	0	0	0	0	0	0	0
63	0	0	0	0	0	0	0	0	0
64	0	0	0	0	0	0	0	0	0
65	0	0	0	0	0	0	0	0	0
66	0	0	0	0	0	0	0	0	0
67	0	0	0	0	0	0	0	0	0
68	0	0	0	0	0	0	0	0	0
69	0	0	0	0	0	0	0	0	0
70	0	0	0	0	0	0	0	0	0
71	0	0	0	0	0	0	0	0	0
72	0	0	0	0	0	0	0	0	0
73	0	0	0	0	0	0	0	0	0
74	0	0	0	0	0	0	0	0	0
75	0	0	0	0	0	0	0	0	0
76	0	0	0	0	0	0	0	0	0
77	0	0.167823	0	0	0.587778	0.555643	0	0	0
78	0	1.75464	0	1.64474	2.34222	1.32688	0	1.32688	1.32688
79	0	2.14441	1.42088	2.47606	2.89704	1.92253	0	1.92253	1.92253
80	0	2.4647	2.17006	2.86506	3.13407	2.4221	0	2.4221	2.4221
81	0	2.0015	1.83784	1.16355	0.139556	0.744878	0	0.744878	0.744878
82	0	0	0	0	0	0	0	0	0
83	0	0	0	0	0	0	0	0	0
84	0	0	0	0	0	0	0	0	0
85	0	0	0	0	0	0	0	0	0
86	0	0	0	0	0	0	0	0	0
87	0	0	0	0	0	0	0	0	0
88	0	0	0	0	0	0	0	0	0
89	0	0	0	0	0	0	0	0	0
90	0	0	0	0	0	0	0	0	0
91	0	0	0	0	0	0	0	0	0
92	0	0	0	0	0	0	0	0	0
93	0	0	0	0	0	0	0	0	0
94	0	0	0	0	0	0	0	0	0
95	0	0	0	0	0	0	0	0	0
96	0	0	0	0	0	0	0	0	0
97	0	0	0	0	0	0.370641	0	0	0
98	0	0	0	0	0.100185	1.25026	0	0	0
99	0	0.128684	0	0.310744	2.37963	1.93124	0	0.128684	0.128684
100	0	1.90831	0	2.27588	2.93444	2.49869	0	1.90831	1.90831
101	0	2.30739	1.89304	2.81292	3.38222	2.97046	0	2.30739	2.30739
102	0	2.57772	2.36572	3.14423	3.63148	3.28549	0	2.57772	2.57772
103	0	2.82429	2.71263	3.40736	3.89259	3.583	0	2.82429	2.82429
104	0	3.03117	2.98298	3.61884	3.94444	3.83148	0	3.03117	3.03117
105	4.97153	2.33134	2.63421	1.5699	0.210074	1.50705	0	1.5699	1.5699
106	0	0	0	0	0	0	0	0	0
107	0	0	0	0	0	0	0	0	0
108	0	0	0	0	0	0	0	0	0
109	0	0	0	0	0	0	0	0	0
110	0	0	0	0	0	0	0	0	0
111	0	0	0	0	0	0	0	0	0
112	0	0	0	0	0	0	0	0	0
113	0	0	0	0	0	0	0	0	0
114	0	0	0	0	0	0	0	0	0
115	0	0	0	0	0	0	0	0	0
116	0	0	0	0	0	0	0	0	0
117	0	0	0	0	0	0	0	0	0
118	0	0	0	0	0	0	0	0	0
119	0	0	0	0	0	0	0	0	0
120	0	0	0	0	0	0	0	0	0
121	0	0	0	0	0	0.0352013	0	0	0
122	0	0	0	0	0.816667	0.892397	0	0	0
123	0	0.61739	0	1.20818	3.28556	1.89455	0	0.61739	0.61739
124	0	2.52384	1.12987	3.13589	4.16296	2.73034	0	2.52384	2.52384
125	0	3.0597	2.8739	3.82824	4.71111	3.37925	0	3.0597	3.0597
126	1.97121	3.52227	3.53415	4.35309	5.2037	3.9309	0	3.53415	3.53415
127	2.35912	3.94256	4.05804	4.78422	5.64074	4.39013	0	4.05804	4.05804
128	2.07348	4.29882	4.41513	5.06177	5.67037	4.7347	1.34221	4.41513	4.41513
129	0	3.441	4.23105	4.78418	1.64926	3.63665	0.920899	3.441	3.441
130	0	0.346016	1.3552	1.71802	0	0.772235	0	0.346016	0.346016
131	0	0	0	0	0	0	0	0	0
132	0	0	0	0	0	0	0	0	0
133	0	0	0	0	0	0	0	0	0
134	0	0	0	0	0	0	0	0	0
135	0	0	0	0	0	0	0	0	0
136	0	0	0	0	0	0	0	0	0
137	0	0	0	0	0	0	0	0	0
138	0	0	0	0	0	0	0	0	0
139	0	0	0	0	0	0	0	0	0
140	0	0	0	0	0	0	0	0	0
141	0	0	0	0	0	0.123894	0	0	0
142	0	0	0	0	0	1.12377	0.946267	0	0
143	0	0.668205	0	0.658197	0	1.99727	2.22145	0.658197	0.658197
144	0	2.2672	0.622535	2.487	1.3363	2.71192	3.3408	2.2672	2.2672
145	0	2.75845	2.35122	3.10593	3.04407	3.29083	4.3173	3.04407	3.04407
146	0.35032	3.16635	2.91614	3.56883	3.83704	3.74841	5.19282	3.56883	3.56883
147	1.84539	3.53861	3.36151	3.94569	4.35556	4.13762	5.98139	3.94569	3.94569
148	2.32905	3.92315	3.75065	4.2765	4.8037	4.51729	6.63369	4.2765	4.2765
149	2.70741	4.2848	4.11627	4.58616	5.18148	4.8728	7.21272	4.58616	4.58616
150	3.01594	4.57811	4.38224	4.8334	5.45556	5.1909	7.72864	4.8334	4.8334
151	3.2611	4.84196	4.57925	5.03813	5.69259	5.49639	8.15953	5.03813	5.03813
152	3.05717	5.05613	4.73303	5.18607	5.72593	5.76259	8.50853	5.18607	5.18607
153	0.54516	3.65309	3.79039	3.99537	1.61815	4.83252	6.59316	3.79039	3.79039
154	0	2.01439	0.701751	0.829246	0	3.35487	6.06398	0.829246	0.829246
155	0	0.633502	0.0529647	0.136943	0	1.93469	2.59607	0.136943	0.136943
156	0	0	0	0	0	0.53114	2.58062	0	0
157	0	0	0	0	0	0	1.7817	0	0
158	0	0	0	0	0	0	1.24977	0	0
159	0	0	0	0	0	0	1.11698	0	0
160	0	0	0	0	0	0	0	0	0
161	0	0	0	0	0	0	1.90753	0	0
162	0	0	0	0	0	0.114002	2.7805	0	0
163	0	0	0	0	0	1.54554	3.5007	0	0
164	0	0	0	0	0	2.47894	4.17754	0	0
165	0	1.70075	0	0.650745	0.212741	3.04464	4.76434	0.650745	0.650745
166	0	2.39605	0.90178	2.31131	2.64926	3.37232	5.29563	2.39605	2.39605
167	0.886649	2.76804	2.23792	2.79736	3.16926	3.73087	5.80982	2.79736	2.79736
168	1.84343	3.10639	2.70896	3.19217	3.66519	4.09812	6.25655	3.19217	3.19217
169	2.23798	3.4212	3.06613	3.48619	4.07037	4.42015	6.66723	3.48619	3.48619
170	2.58015	3.71411	3.3594	3.73084	4.43333	4.73262	7.07757	3.73084	3.73084
171	2.84646	3.99942	3.62913	3.99158	4.74444	5.04104	7.37349	3.99942	3.99942
172	3.02366	4.20092	3.79741	4.15941	4.91852	5.25627	7.63697	4.20092	4.20092
173	3.16715	4.3671	3.92704	4.28096	5.07407	5.44299	7.87252	4.3671	4.3671
174	3.30162	4.52236	4.04423	4.39147	5.24074	5.64735	8.1454	4.52236	4.52236
175	3.36778	4.65142	4.10957	4.45556	5.34074	5.84184	8.2836	4.65142	4.65142
176	3.40418	4.72313	4.12857	4.47333	5.36296	5.96601	8.42463	4.72313	4.72313
177	8.94279	4.22703	4.67448	2.86406	0.664815	4.5419	3.76559	4.22703	4.22703
178	0	0.620641	1.60329	0.541702	0	1.1192	2.37322	0.620641	0.620641
179	0	0	0	0	0	0	0.995412	0	0
180	0	0	0	0	0	0	0	0	0
181	0	0	0	0	0	0	0	0	0
182	0	0	0	0	0	0	0	0	0
183	0	0	0	0	0	0	0	0	0
184	0	0	0	0	0	0	0	0	0
185	0	0	0	0	0	0	0	0	0
186	0	0	0	0	0	0	0	0	0
187	0	0	0	0	0	0	0	0	0
188	0	0	0	0	0	1.92658	0.434963	0	0
189	0	0	0	0	0	3.97994	1.62162	0	0
190	0	2.22808	1.41854	1.12902	3.49074	4.42228	2.76221	2.22808	2.22808
191	0.00187482	3.86753	3.4531	3.8911	4.46667	4.85771	3.75302	3.86753	3.86753
192	3.64608	4.38736	3.9898	4.35212	5.2037	5.24645	4.61484	4.38736	4.38736
193	3.77509	4.82835	4.3493	4.67035	5.71111	5.58661	5.48839	4.82835	4.82835
194	4.18257	5.28728	4.7181	5.08304	6.22963	5.99511	6.31463	5.28728	5.28728
195	4.52813	5.72466	5.13081	5.51547	6.65185	6.43028	6.95532	5.72466	5.72466
196	4.78098	6.02026	5.41035	5.79851	6.88148	6.75047	7.49364	6.02026	6.02026
197	4.9886	6.24128	5.60804	5.99403	7.04815	7.00789	7.96585	6.24128	6.24128
198	5.18736	6.43328	5.77768	6.1592	7.22222	7.24869	8.41182	6.43328	6.43328
199	5.38379	6.62448	5.94687	6.32307	7.4037	7.50125	8.78248	6.62448	6.62448
200	5.53294	6.79918	6.11108	6.48113	7.51852	7.73056	9.07962	6.79918	6.79918
201	13.7377	7.33713	7.63589	5.82481	1.5137	7.14048	6.03722	7.14048	7.14048
202	0.810563	2.9355	5.34975	2.80222	0	4.08911	5.05277	2.9355	2.9355
203	0	0.478291	1.59732	0.435521	0	0.859522	3.84102	0.478291	0.478291
204	0	0	0.0125069	0	0	0	3.0918	0	0
205	0	0	0	0	0	0	2.46765	0	0
206	0	0	0	0	0	0.177441	0	0	0
207	0	0	0	0	0	0	0	0	0
208	0	0	0	0	0	0	0	0	0
209	0	0	0	0	0	0	0	0	0
210	0	0	0	0	0	0	0	0	0
211	0	0	0	0	0	0.142034	0	0	0
212	0	0	0	0	0	2.86218	1.67037	0	0
213	0	1.69989	1.64134	0.668732	0.957037	4.60784	2.72406	1.64134	1.64134
214	0	4.50495	3.94521	4.42655	5.39259	5.06317	3.80288	4.42655	4.42655
215	4.13182	5.18293	4.57099	4.92266	6.07407	5.58499	4.77986	4.92266	4.92266
216	4.53527	5.71588	4.92848	5.33353	6.5	6.04119	5.61643	5.61643	5.61643
217	4.91205	6.12968	5.28093	5.71415	6.8963	6.42279	6.35412	6.12968	6.12968
218	5.36954	6.52322	5.6392	6.0767	7.33704	6.79993	7.16014	6.52322	6.52322
219	5.62601	6.92343	6.05078	6.48426	7.64815	7.23579	7.57722	6.92343	6.92343
220	5.73277	7.01218	6.12439	6.54556	7.62222	7.39123	8.02446	7.01218	7.01218
221	5.87154	7.13251	6.21543	6.62777	7.70741	7.56286	8.40957	7.13251	7.13251
222	6.01099	7.25402	6.33638	6.73928	7.78889	7.74222	8.74118	7.25402	7.25402
223	6.14814	7.37106	6.4548	6.84835	7.87407	7.92026	9.08811	7.37106	7.37106
224	6.24588	7.49212	6.55048	6.93515	7.94444	8.11817	9.36463	7.49212	7.49212
225	13.9505	7.884	7.86538	6.06924	1.87259	7.43437	5.86737	7.43437	7.43437
226	0.524003	2.87994	5.13406	2.56196	0.0691111	3.85913	4.31621	2.87994	2.87994
227	0	0.384258	1.31874	0.285304	0	0.677327	3.47019	0.384258	0.384258
228	0	0	0.00235866	0	0	0	2.41878	0	0
229	0	0	0	0	0	0	1.46176	0	0
230	0	0	0	0	0	0	0	0	0
231	0	0	0	0	0	0	0	0	0
232	0	0	0	0	0	0	0	0	0
233	0	0	0	0	0	0	0	0	0
234	0	0	0	0	0	0	0	0	0
235	0	0	0	0	0	0	0	0	0
236	0	0	0	0	0	1.77388	0	0	0
237	0	0.707807	0	0	0	3.681	0.679538	0	0
238	0	4.16464	3.38925	3.33323	3.92963	4.29742	1.96038	3.38925	3.38925
239	3.35321	4.8966	4.1506	4.5223	5.04074	4.85478	3.08929	4.5223	4.5223
240	4.41821	5.50135	4.58407	4.99976	5.90741	5.35008	4.08738	4.99976	4.99976
241	4.86352	5.97483	4.98359	5.43082	6.43333	5.76561	5.00351	5.43082	5.43082
242	5.2846	6.39377	5.38735	5.83783	6.87037	6.18182	5.82705	5.83783	5.83783
243	5.66988	6.76918	5.76964	6.21399	7.25185	6.58958	6.57085	6.57085	6.57085
244	5.97616	7.09981	6.11317	6.54785	7.55926	6.97132	7.18462	6.97132	6.97132
245	6.22237	7.3453	6.35565	6.77906	7.77407	7.2806	7.73045	7.2806	7.2806
246	6.42559	7.56576	6.57354	6.98619	7.95185	7.56084	8.1871	7.56084	7.56084
247	6.59187	7.74632	6.75261	7.15414	8.06667	7.80705	8.61968	7.74632	7.74632
248	6.54452	7.88944	6.87575	7.26607	8.04444	8.03449	8.91741	7.88944	7.88944
249	13.1584	7.71	6.8962	4.75916	1.51778	6.95137	4.64266	6.8962	6.8962
250	0	1.43956	2.43124	0.666776	0	2.56451	2.33427	1.43956	1.43956
251	0	0	0.00677864	0	0	0.0485723	0	0	0
252	0	0	0	0	0	0	0	0	0
253	0	0	0	0	0	0	0	0	0
254	0	0	0	0	0	0	0	0	0
255	0	0	0	0	0	0	0	0	0
256	0	0	0	0	0	0	0	0	0
257	0	0	0	0	0	0	0	0	0
258	0	0	0	0	0	0	0	0	0
259	0	0	0	0	0	0	0	0	0
260	0	0	0	0	0	0	0	0	0
261	0	0	0	0	0	1.50451	0	0	0
262	0	0.716201	0	0	0.477778	3.0558	0	0	0
263	2.68143	4.26812	3.13387	3.60071	5.22593	4.03208	0	3.60071	3.60071
264	4.95165	5.2307	4.71706	5.12768	6.15185	4.67774	0.407659	4.95165	4.95165
265	5.68838	6.09839	5.45178	5.84643	7.03704	5.3363	2.11782	5.68838	5.68838
266	6.37195	6.85006	6.1243	6.56876	7.82222	6.01413	3.68179	6.37195	6.37195
267	7.03637	7.55499	6.79778	7.24927	8.53333	6.69348	5.09784	7.03637	7.03637
268	7.53639	8.16625	7.39052	7.83626	9.08889	7.33166	6.26374	7.53639	7.53639
269	7.92266	8.62184	7.82573	8.26048	9.48519	7.83472	7.33305	7.92266	7.92266
270	8.28848	9.05013	8.2378	8.66203	9.9	8.31315	8.23576	8.31315	8.31315
271	8.61389	9.42204	8.60818	9.02111	10.237	8.71928	9.03907	9.02111	9.02111
272	8.18963	9.72223	8.90238	9.30297	10.237	9.08697	9.65585	9.30297	9.30297
273	16.5567	9.93043	11.0678	9.28865	1.79296	8.29038	6.93095	9.28865	9.28865
274	0.0616476	2.97197	6.59178	3.89642	0	3.19165	4.39025	3.19165	3.19165
275	0	0.305841	1.03588	0.223289	0	0.126046	2.45403	0.223289	0.223289
276	0	0	0	0	0	0	0	0	0
277	0	0	0	0	0	0	0	0	0
278	0	0	0	0	0	0	0	0	0
279	0	0	0	0	0	0	0	0	0
280	0	0	0	0	0	0	0	0	0
281	0	0	0	0	0	0	0	0	0
282	0	0	0	0	0	0	0	0	0
283	0	0	0	0	0	0.30547	0	0	0
284	0	0	1.22688	0	0	2.69604	0.704711	0	0
285	0	4.72469	4.49767	5.16679	3.7963	4.51492	2.4336	4.49767	4.49767
286	6.3119	6.18167	5.7007	6.1367	6.74074	5.45297	3.96565	6.1367	6.1367
287	6.7013	7.13329	6.41674	6.88437	8.18519	6.14464	5.32821	6.7013	6.7013
288	7.27088	7.87597	7.03863	7.53769	8.8963	6.82283	6.51413	7.27088	7.27088
289	7.74837	8.44868	7.54918	8.04293	9.40741	7.39858	7.53928	7.74837	7.74837
290	8.17277	8.96806	8.07772	8.55836	9.84074	7.92662	8.44802	8.44802	8.44802
291	8.52922	9.37399	8.50022	8.96306	10.1593	8.38608	9.22582	8.96306	8.96306
292	8.86257	9.7215	8.84563	9.29198	10.3963	8.77168	9.88222	9.29198	9.29198
293	9.14142	10.0336	9.17971	9.61104	10.6074	9.11357	10.4868	9.61104	9.61104
294	9.3649	10.281	9.42001	9.83637	10.7741	9.42888	10.9633	9.83637	9.83637
295	9.57715	10.4745	9.58977	9.99083	10.8815	9.71482	11.4043	9.99083	9.99083
296	9.20508	10.6687	9.75571	10.1482	10.8333	10.0046	11.7621	10.1482	10.1482
297	6.04425	9.51833	9.39771	9.76922	6.85556	9.04638	8.78245	9.04638	9.04638
298	3.90968	6.50924	6.95026	7.22935	2.44593	6.75205	8.03131	6.75205	6.75205
299	1.71316	4.03705	4.32129	4.35879	0	3.93704	6.21304	4.03705	4.03705
300	0.241272	2.36547	2.35542	2.21816	0	2.2308	5.05948	2.2308	2.2308
301	0	0.474648	0.470552	0.415519	0	0.575136	3.51	0.470552	0.470552
302	0	0	0	0	0	0	2.77268	0	0
303	0	0	0	0	0	0	2.10507	0	0
304	0	0	0	0	0	0	3.0122	0	0
305	0	0.372131	0	0	0	0.221929	4.52426	0	0
306	3.91829	3.65979	1.79613	2.60901	0	3.16653	5.40869	3.16653	3.16653
307	4.79337	4.82865	4.45057	4.78498	2.33556	4.52753	6.19398	4.78498	4.78498
308	5.48126	5.84016	5.15324	5.51046	5.7	5.2884	6.8915	5.51046	5.51046
309	6.06685	6.64765	5.81674	6.20077	6.84444	6.0025	7.53546	6.20077	6.20077
310	6.59384	7.28898	6.40511	6.78462	7.48148	6.64162	8.16401	6.78462	6.78462
311	7.10222	7.83377	6.94306	7.31028	8.03333	7.21192	8.72655	7.31028	7.31028
312	7.53936	8.34131	7.44287	7.79609	8.53333	7.73537	9.2543	7.79609	7.79609
313	7.95415	8.80005	7.8898	8.24585	8.99259	8.25045	9.78278	8.25045	8.25045
314	8.38147	9.25038	8.32509	8.69512	9.45556	8.75817	10.2899	8.75817	8.75817
315	8.76657	9.69743	8.75246	9.14298	9.88889	9.25622	10.7478	9.25622	9.25622
316	9.06474	10.1252	9.18419	9.59967	10.2407	9.72542	11.1241	9.72542	9.72542
317	9.32625	10.4586	9.50863	9.93884	10.4926	10.1055	11.4741	10.1055	10.1055
318	9.57527	10.7724	9.79897	10.2342	10.7481	10.4548	11.7708	10.4548	10.4548
319	9.79482	11.0978	10.1296	10.5671	10.9926	10.7889	12.0437	10.7889	10.7889
320	9.13792	11.3549	10.3924	10.8275	10.9481	11.0752	12.2257	10.9481	10.9481
321	5.64426	9.29709	10.0512	10.4268	7.22963	9.51161	10.6268	9.51161	9.51161
322	3.09625	5.35753	6.618	6.85943	1.40778	6.12496	8.47276	6.12496	6.12496
323	0.50909	2.77139	3.23186	3.16794	0	2.70812	6.09035	2.77139	2.77139
324	0	0.240691	0.349577	0.253862	0	0.203895	3.59432	0.240691	0.240691
325	0	0	0	0	0	0	1.8229	0	0
326	0	0	0	0	0	0	0.975409	0	0
327	0	0	0	0	0	0	0.416431	0	0
328	0	0	0	0	0	0	1.24016	0	0
329	0	0	0	0	0	0	2.94975	0	0
330	0	0	0	0	0	0.941032	4.02169	0	0
331	3.70708	2.75701	0	1.34605	0	3.34298	4.92632	2.75701	2.75701
332	4.80938	4.8349	4.35055	4.64243	3.87778	4.37138	5.76597	4.64243	4.64243
333	5.57823	5.89833	5.16496	5.44828	5.71111	5.11499	6.54966	5.57823	5.57823
334	6.27805	6.78727	5.96876	6.2735	6.98889	5.84542	7.28516	6.27805	6.27805
335	6.87875	7.50923	6.68019	6.97425	7.75556	6.49458	7.94848	6.97425	6.97425
336	7.425	8.10727	7.27447	7.56625	8.34074	7.08023	8.60236	7.56625	7.56625
337	7.94637	8.67755	7.84175	8.15407	8.91852	7.66798	9.22609	8.15407	8.15407
338	8.44956	9.24845	8.43489	8.77561	9.47037	8.27229	9.82386	8.77561	8.77561
339	8.96187	9.76101	8.97036	9.32309	9.99259	8.8558	10.3993	9.32309	9.32309
340	9.39526	10.2124	9.43251	9.78652	10.4074	9.39346	10.8327	9.78652	9.78652
341	9.72812	10.5614	9.78036	10.1333	10.7222	9.82312	11.2625	10.1333	10.1333
342	10.0192	10.9256	10.1596	10.5117	11.0444	10.2534	11.606	10.5117	10.5117
343	10.2886	11.2066	10.4455	10.7924	11.2667	10.6093	11.9498	10.7924	10.7924
344	9.75931	11.4633	10.6966	11.039	11.2556	10.941	12.1708	11.039	11.039
345	17.2189	11.8443	12.6993	10.9026	4.08519	9.89585	8.69904	10.9026	10.9026
346	0	3.24383	7.21466	4.48932	0	3.11404	4.0009	3.24383	3.24383
347	0	0.123323	0.840487	0.0345704	0	0	0	0	0
348	0	0	0	0	0	0	0	0	0
349	0	0	0	0	0	0	0	0	0
350	0	0	0	0	0	0	0	0	0
351	0	0	0	0	0	0	0	0	0
352	0	0	0	0	0	0	0	0	0
353	0	0	0	0	0	0	0	0	0
354	0	0	0	0	0	0	0	0	0
355	0	0	0	0	0	0	0	0	0
356	0	0	0	0	0	0	0	0	0
357	0	0	0	0	0	0.60564	0	0	0
358	1.75971	1.80216	1.36741	1.50049	0.302926	2.53602	0	1.50049	1.50049
359	5.14487	5.08242	4.98847	5.27976	5.56667	3.77842	0	5.08242	5.08242
360	6.1038	6.15132	5.85203	6.11293	6.56667	4.64301	0	6.1038	6.1038
361	6.78936	7.0391	6.5865	6.88845	7.44815	5.25599	1.40396	6.78936	6.78936
362	7.3776	7.77733	7.26988	7.57409	8.18148	5.88021	3.05304	7.3776	7.3776
363	7.88128	8.37758	7.84901	8.14618	8.73704	6.47728	4.51638	7.88128	7.88128
364	8.27765	8.88051	8.33688	8.62418	9.17407	7.03622	5.75838	8.33688	8.33688
365	8.58848	9.26221	8.69885	8.97478	9.4963	7.49821	6.85384	8.69885	8.69885
366	8.87392	9.5675	9.00425	9.26755	9.77778	7.8999	7.79243	9.00425	9.00425
367	9.13437	9.83925	9.25922	9.52105	9.9963	8.25965	8.61796	9.25922	9.25922
368	8.7677	10.0721	9.47156	9.74764	9.96667	8.60376	9.27591	9.47156	9.47156
369	16.264	10.3917	11.4155	9.55103	1.69704	7.85955	6.32924	9.55103	9.55103
370	0	3.0507	6.66595	3.85889	0	2.59642	3.09215	3.0507	3.0507
371	0	0.149965	0.928559	0.0650227	0	0	0	0	0
372	0	0	0	0	0	0	0	0	0
373	0	0	0	0	0	0	0	0	0
374	0	0	0	0	0	0	0	0	0
375	0	0	0	0	0	0	0	0	0
376	0	0	0	0	0	0	0	0	0
377	0	0	0	0	0	0	0	0	0
378	0	0	0	0	0	0	0	0	0
379	0	0	0	0	0	0	0	0	0
380	0	0	0	0	0	0	0	0	0
381	0	0	0	0	0	0	0	0	0
382	0	0	0	0	0	0.567218	0	0	0
383	3.18517	2.62379	1.85513	2.06077	0.615185	2.0274	0	2.0274	2.0274
384	4.75222	4.55799	4.52116	4.84516	4.59259	3.02449	0	4.55799	4.55799
385	5.32484	5.37962	5.20723	5.46946	5.47037	3.78337	0	5.32484	5.32484
386	5.85476	6.05518	5.75253	6.06206	6.13333	4.36873	0.774753	5.85476	5.85476
387	6.337	6.61453	6.27555	6.59287	6.71852	4.80766	2.37253	6.337	6.337
388	6.72868	7.12127	6.79094	7.10554	7.21111	5.29502	3.6996	6.79094	6.79094
389	7.00777	7.50439	7.15784	7.46421	7.50741	5.71128	4.85964	7.15784	7.15784
390	7.23579	7.84495	7.46609	7.76451	7.76667	6.09994	5.87587	7.46609	7.46609
391	7.42037	8.12883	7.7268	8.01652	7.98889	6.46305	6.73756	7.7268	7.7268
392	6.9334	8.33097	7.90889	8.18899	7.88148	6.77315	7.40911	7.88148	7.88148
393	12.4998	7.64099	9.1795	7.27016	0.827778	5.33679	3.1494	7.27016	7.27016
394	0	1.05855	3.8083	1.60806	0	0.944769	0	0.944769	0.944769
395	0	0	0	0	0	0	0	0	0
396	0	0	0	0	0	0	0	0	0
397	0	0	0	0	0	0	0	0	0
398	0	0	0	0	0	0	0	0	0
399	0	0	0	0	0	0	0	0	0
400	0	0	0	0	0	0	0	0	0
401	0	0	0	0	0	0	0	0	0
402	0	0	0	0	0	0	0	0	0
403	0	0	0	0	0	0	0	0	0
404	0	0	0	0	0	0	0	0	0
405	0	0	0	0	0	0	0	0	0
406	0	0	0	0	0	0	0	0	0
407	1.79182	0.263281	0.524978	0.570555	0	1.01829	0	0.524978	0.524978
408	3.90022	3.46671	3.62319	4.01802	2.69556	2.11317	0	3.46671	3.46671
409	4.59721	4.19851	4.45012	4.73362	4.11852	2.93002	0	4.19851	4.19851
410	5.06658	4.84299	4.94633	5.22264	5.07407	3.55898	0	4.94633	4.94633
411	5.52034	5.43156	5.42721	5.73803	5.72222	4.10049	0	5.43156	5.43156
412	5.88575	5.95038	5.89647	6.21374	6.17778	4.52822	0.809488	5.89647	5.89647
413	6.15956	6.36996	6.28055	6.59595	6.51481	4.91979	2.29301	6.28055	6.28055
414	6.40274	6.68778	6.56681	6.87462	6.76667	5.28739	3.55708	6.56681	6.56681
415	6.60358	6.93697	6.77938	7.07967	6.98148	5.61062	4.68491	6.77938	6.77938
416	6.27275	7.18031	6.99058	7.28483	6.99259	5.93782	5.60314	6.99058	6.99058
417	11.1892	6.22996	8.00199	6.10278	0.676296	4.46314	0	6.10278	6.10278
418	0	0.761332	2.72615	1.16751	0	0.731297	0	0.731297	0.731297
419	0	0	0	0	0	0	0	0	0
420	0	0	0	0	0	0	0	0	0
421	0	0	0	0	0	0	0	0	0
422	0	0	0	0	0	0	0	0	0
423	0	0	0	0	0	0	0	0	0
424	0	0	0	0	0	0	0	0	0
425	0	0	0	0	0	0	0	0	0
426	0	0	0	0	0	0	0	0	0
427	0	0	0	0	0	0	0	0	0
428	0	0	0	0	0	0	0	0	0
429	0	0	0	0	0	0	0	0	0
430	0	0	0	0	0	0	0	0	0
431	0	0	0	0	0	0	0	0	0
432	0	0	0	0	0	0	0	0	0
433	2.36442	0.0894186	0	0.423967	2.11111e-08	0.517093	0	0.0894186	0.0894186
434	3.27586	2.5075	1.69568	3.02985	2.28815	1.38651	0	2.28815	2.28815
435	3.68814	3.0757	3.22237	3.74197	3.17259	2.06769	0	3.17259	3.17259
436	4.01194	3.57749	3.82851	4.22674	3.88889	2.65092	0	3.82851	3.82851
437	4.30675	4.016	4.22545	4.56339	4.35556	3.1307	0	4.22545	4.22545
438	4.56042	4.35929	4.48149	4.8329	4.67778	3.49703	0	4.48149	4.48149
439	4.77116	4.6533	4.71952	5.08022	4.93333	3.79672	1.31231	4.71952	4.71952
440	4.26638	4.87068	4.89908	5.25713	4.82593	4.04199	2.44747	4.82593	4.82593
441	7.62791	3.35117	5.03928	3.19779	0.26037	1.4862	0	3.19779	3.19779
442	0	0	0.749766	0.00261694	0	0	0	0	0
443	0	0	0	0	0	0	0	0	0
444	0	0	0	0	0	0	0	0	0
445	0	0	0	0	0	0	0	0	0
446	0	0	0	0	0	0	0	0	0
447	0	0	0	0	0	0	0	0	0
448	0	0	0	0	0	0	0	0	0
449	0	0	0	0	0	0	0	0	0
450	0	0	0	0	0	0	0	0	0
451	0	0	0	0	0	0	0	0	0
452	0	0	0	0	0	0	0	0	0
453	0	0	0	0	0	0	0	0	0
454	0	0	0	0	0	0	0	0	0
455	0	0	0	0	0	0	0	0	0
456	0	0	0	0	0	0	0	0	0
457	0.736241	0	0	0	0	0.0319082	0	0	0
458	2.8624	0.636392	0	0.838613	0.180593	0.799468	0	0.636392	0.636392
459	3.47584	2.53571	2.07548	3.09238	2.78444	1.67179	0	2.53571	2.53571
460	3.8369	3.05098	3.14739	3.72345	3.37074	2.36048	0	3.14739	3.14739
461	4.0963	3.42469	3.62271	4.10145	3.82222	2.87657	0	3.62271	3.62271
462	4.36153	3.79942	3.98619	4.38665	4.24444	3.32087	0	3.98619	3.98619
463	4.59769	4.12157	4.25721	4.63839	4.56296	3.68419	0	4.25721	4.25721
464	4.63943	4.38458	4.45585	4.83472	4.69259	3.98106	1.29092	4.45585	4.45585
465	3.68056	3.91323	3.13353	3.20415	2.49519	3.82973	1.38687	3.20415	3.20415
466	1.49064	2.10722	0.756459	0.69375	0.0427037	2.42416	0.497873	0.756459	0.756459
467	0	0.197042	0	0	0	0.670829	0.25728	0	0
468	0	0.00203509	0	0	0	0	0	0	0
469	0	0	0	0	0	0	0	0	0
470	0	0	0	0	0	0	0	0	0
471	0	0	0	0	0	0	0	0	0
472	0	0	0	0	0	0	0	0	0
473	0	0	0	0	0	0	0	0	0
474	0	0	0	0	0	0	0	0	0
475	0	0	0	0	0	0	0	0	0
476	0	0	0	0	0	0.0419938	0	0	0
477	0	0	0	0	0	0.911832	0	0	0
478	0.384313	0	0	0	0	1.74933	0.951975	0	0
479	2.59687	1.95692	0.690083	2.01183	0	2.37912	2.02695	2.01183	2.01183
480	3.05508	2.64787	2.62758	3.11468	0.86037	2.92835	3.00461	2.92835	2.92835
481	3.43432	3.15788	3.29768	3.68813	2.92963	3.37509	3.86777	3.37509	3.37509
482	3.81255	3.64761	3.79135	4.10947	3.68111	3.77666	4.68506	3.79135	3.79135
483	4.18165	4.07596	4.14909	4.46668	4.24815	4.19293	5.41014	4.19293	4.19293
484	4.49124	4.42186	4.42427	4.7513	4.70741	4.56019	6.01644	4.56019	4.56019
485	4.76141	4.71809	4.67147	5.00326	5.07037	4.89531	6.56452	4.89531	4.89531
486	4.99582	5.00474	4.9306	5.26155	5.37037	5.22864	7.03177	5.22864	5.22864
487	5.19948	5.24658	5.14642	5.47273	5.61111	5.51028	7.45145	5.47273	5.47273
488	4.75907	5.44531	5.32102	5.64153	5.52222	5.75352	7.72038	5.52222	5.52222
489	2.00762	4.06006	4.96473	5.24319	1.48926	4.66207	6.20457	4.66207	4.66207
490	0.109976	1.45526	2.59771	2.64999	0	1.79711	4.04703	1.79711	1.79711
491	0	0.167533	0.318893	0.303212	0	0.0368289	2.42852	0.167533	0.167533
492	0	0	0	0	0	0	0.211753	0	0
493	0	0	0	0	0	0	0	0	0
494	0	0	0	0	0	0	0	0	0
495	0	0	0	0	0	0	0	0	0
496	0	0	0	0	0	0	0	0	0
497	0	0	0	0	0	0	0	0	0
498	0	0	0	0	0	0	0	0	0
499	0	0	0	0	0	0	0	0	0
500	0	0	0	0	0	0	0	0	0
501	0	0	0	0	0	0.313898	0	0	0
502	0	0	0	0	0	1.10222	0.577547	0	0
503	0	0.74137	0	0	0	1.67592	1.47842	0	0
504	1.50541	1.95817	0.833246	1.95065	0	2.10279	2.25813	1.95065	1.95065
505	2.23993	2.31628	2.04734	2.40677	0	2.42073	2.98622	2.31628	2.31628
506	2.53115	2.61522	2.43357	2.7312	0.633704	2.68163	3.58645	2.61522	2.61522
507	2.74707	2.88095	2.71356	2.96012	1.96667	2.9285	4.15133	2.88095	2.88095
508	2.93441	3.13141	2.93378	3.17352	2.42259	3.1956	4.60235	3.13141	3.13141
509	3.09735	3.30928	3.07804	3.31742	2.62815	3.4064	5.03008	3.30928	3.30928
510	3.23691	3.48122	3.22475	3.46823	2.85889	3.61306	5.35433	3.46823	3.46823
511	3.34325	3.60129	3.3201	3.56435	2.99296	3.77277	5.66423	3.56435	3.56435
512	3.36611	3.70961	3.38752	3.62975	3.03593	3.9338	5.90021	3.62975	3.62975
513	5.87039	2.15642	2.12784	1.26763	0.190889	1.50128	0	1.50128	1.50128
514	0	0	0	0	0	0	0	0	0
515	0	0	0	0	0	0	0	0	0
516	0	0	0	0	0	0	0	0	0
517	0	0	0	0	0	0	0	0	0
518	0	0	0	0	0	0	0	0	0
519	0	0	0	0	0	0	0	0	0
520	0	0	0	0	0	0	0	0	0
521	0	0	0	0	0	0	0	0	0
522	0	0	0	0	0	0	0	0	0
523	0	0	0	0	0	0	0	0	0
524	0	0	0	0	0	0	0	0	0
525	0	0	0	0	0	0	0	0	0
526	0	0	0	0	0	0	0	0	0
527	0	0	0	0	0	0	0	0	0
528	0	0	0	0	0	0	0	0	0
529	0	0	0	0	0	0.162813	0	0	0
530	2.50355	0.0747378	0	0	0.0194	1.22012	0	0.0194	0.0194
531	3.49102	2.57241	0.433814	2.45572	2.97296	2.20742	0	2.45572	2.45572
532	4.01502	3.32809	3.24201	3.85907	3.8963	3.0426	0	3.32809	3.32809
533	4.44729	3.92484	4.00241	4.47157	4.65185	3.62611	0	4.00241	4.00241
534	4.8339	4.53774	4.61869	4.99268	5.26667	4.1259	0	4.61869	4.61869
535	5.18436	5.01933	5.02284	5.40165	5.6963	4.52094	1.43929	5.02284	5.02284
536	4.58457	5.47565	5.42727	5.82083	5.73704	4.94129	2.66484	5.42727	5.42727
537	8.98996	4.14263	6.02477	4.18948	0.370333	2.34242	0	4.14263	4.14263
538	0	0	1.00459	0.133338	0	0	0	0	0
539	0	0	0	0	0	0	0	0	0
540	0	0	0	0	0	0	0	0	0
541	0	0	0	0	0	0	0	0	0
542	0	0	0	0	0	0	0	0	0
543	0	0	0	0	0	0	0	0	0
544	0	0	0	0	0	0	0	0	0
545	0	0	0	0	0	0	0	0	0
546	0	0	0	0	0	0	0	0	0
547	0	0	0	0	0	0	0	0	0
548	0	0	0	0	0	0	0	0	0
549	0	0	0	0	0	0	0	0	0
550	0	0	0	0	0	0	0	0	0
551	0	0	0	0	0	0	0	0	0
552	0	0	0	0	0	0	0	0	0
553	0.511635	0	0	0	0	0	0	0	0
554	3.55838	2.30482	1.67227	3.79433	1.38481	1.02779	0	1.67227	1.67227
555	4.40645	3.91806	4.34757	5.00719	4.35926	2.35461	0	4.34757	4.34757
556	5.07332	4.8009	5.38034	5.89657	5.58889	3.44413	0	5.07332	5.07332
557	5.54091	5.53946	6.05583	6.47406	6.30741	4.26781	0	5.54091	5.54091
558	5.97093	6.17641	6.56095	6.98198	6.9	4.94935	0	6.17641	6.17641
559	6.3568	6.69715	6.97733	7.41028	7.37037	5.47622	0.0418411	6.69715	6.69715
560	5.74844	7.13241	7.34263	7.77568	7.37407	5.93086	1.8477	7.13241	7.13241
561	12.8586	7.1717	9.11254	7.30185	0.68037	4.45881	0	7.1717	7.1717
562	0	0.358175	2.49858	1.24409	0	0.292487	0	0.292487	0.292487
563	0	0	0	0	0	0	0	0	0
564	0	0	0	0	0	0	0	0	0
565	0	0	0	0	0	0	0	0	0
566	0	0	0	0	0	0	0	0	0
567	0	0	0	0	0	0	0	0	0
568	0	0	0	0	0	0	0	0	0
569	0	0	0	0	0	0	0	0	0
570	0	0	0	0	0	0	0	0	0
571	0	0	0	0	0	0	0	0	0
572	0	0	0	0	0	0	0	0	0
573	0	0	0	0	0	0	0	0	0
574	0	0	0	0	0	0	0	0	0
575	0	0	0	0	0	0	0	0	0
576	0.846718	0	0	0	0.150037	0.840162	0	0	0
577	3.71462	1.98339	1.63475	3.84161	3.96667	2.15791	0	2.15791	2.15791
578	4.43453	3.75087	4.09745	4.84122	4.78889	3.0792	0	4.09745	4.09745
579	4.96023	4.4426	4.97524	5.58594	5.59259	3.85711	0	4.96023	4.96023
580	5.32362	5.05878	5.56529	6.05915	6.18889	4.48755	1.25774	5.32362	5.32362
581	5.62267	5.59434	5.99623	6.45814	6.62222	4.99224	2.86973	5.62267	5.62267
582	5.88334	6.03441	6.34153	6.7982	6.92963	5.39466	4.24442	6.03441	6.03441
583	6.14174	6.37691	6.59866	7.05147	7.18519	5.75667	5.4675	6.37691	6.37691
584	5.5485	6.66788	6.81167	7.26667	7.05926	6.11444	6.41936	6.66788	6.66788
585	12.0561	6.61514	8.30248	6.55036	0.57037	4.61666	2.3953	6.55036	6.55036
586	0	0.318959	2.08261	1.05235	0	0.399475	0	0.318959	0.318959
587	0	0	0	0	0	0	0	0	0
588	0	0	0	0	0	0	0	0	0
589	0	0	0	0	0	0	0	0	0
590	0	0	0	0	0	0	0	0	0
591	0	0	0	0	0	0	0	0	0
592	0	0	0	0	0	0	0	0	0
593	0	0	0	0	0	0	0	0	0
594	0	0	0	0	0	0	0	0	0
595	0	0	0	0	0	0	0	0	0
596	0	0	0	0	0	0	0	0	0
597	0	0	0	0	0	0	0	0	0
598	0	0	0	0	0	0	0	0	0
599	0	0	0	0	0	0	0	0	0
600	0	0	0	0	0	0	0	0	0
601	0	0	0	0	0	0.255398	0	0	0
602	1.77683	0.427224	0	1.31349	0.377407	1.20395	0	0.427224	0.427224
603	2.78358	2.3999	1.58979	3.1974	2.68852	1.9341	0	2.3999	2.3999
604	3.21331	2.83535	2.9089	3.68431	3.27815	2.49978	0	2.9089	2.9089
605	3.52069	3.18788	3.36368	4.03297	3.69148	2.94539	0.517617	3.36368	3.36368
606	3.75872	3.58313	3.83623	4.42646	4.04444	3.40406	1.83759	3.75872	3.75872
607	3.93874	3.90735	4.16492	4.67687	4.2963	3.74722	2.98286	3.93874	3.93874
608	3.41458	4.16528	4.36394	4.84723	4.18889	4.00087	3.8986	4.16528	4.16528
609	7.21501	2.81551	4.36708	2.75189	0.123963	1.44736	0	2.75189	2.75189
610	0	0	0.480146	0	0	0	0	0	0
611	0	0	0	0	0	0	0	0	0
612	0	0	0	0	0	0	0	0	0
613	0	0	0	0	0	0	0	0	0
614	0	0	0	0	0	0	0	0	0
615	0	0	0	0	0	0	0	0	0
616	0	0	0	0	0	0	0	0	0
617	0	0	0	0	0	0	0	0	0
618	0	0	0	0	0	0	0	0	0
619	0	0	0	0	0	0	0	0	0
620	0	0	0	0	0	0	0	0	0
621	0	0	0	0	0	0	0	0	0
622	0	0	0	0	0	0	0	0	0
623	0	0	0	0	0	0	0	0	0
624	0	0	0	0	0	0	0	0	0
625	0	0	0	0	0	0	0	0	0
626	0	0	0	0	0	0	0	0	0
627	0	0	0	0	0	0	0	0	0
628	0	0	0	0	0	0	0	0	0
629	0	0	0	0	0	0	0	0	0
630	0	0	0	0	0	0	0	0	0
631	1.3974	0.798747	0	1.53482	0	0.267885	0	0.267885	0.267885
632	1.66794	1.47143	0.396271	1.96976	0.253519	0.900477	0	0.900477	0.900477
633	1.4575	1.50448	0.800781	1.45541	0.492593	1.16937	0	1.16937	1.16937
634	0.697399	0.925181	0.228627	0.733278	0	0.834613	0	0.697399	0.697399
635	0.0737583	0.198373	0	0.0480666	0	0.175649	0	0.0480666	0.0480666
636	0	0	0	0	0	0	0	0	0
637	0	0	0	0	0	0	0	0	0
638	0	0	0	0	0	0	0	0	0
639	0	0	0	0	0	0	0	0	0
640	0	0	0	0	0	0	0	0	0
641	0	0	0	0	0	0	0	0	0
642	0	0	0	0	0	0	0	0	0
643	0	0	0	0	0	0	0	0	0
644	0	0	0	0	0	0	0	0	0
645	0	0	0	0	0	0	0	0	0
646	0	0	0	0	0	0	0	0	0
647	0	0	0	0	0	0.577148	0	0	0
648	0.959982	0.125004	0	0	0	1.56437	0.144746	0.125004	0.125004
649	2.3631	2.00244	0.322274	2.33568	0.0728148	2.37139	1.56666	2.00244	2.00244
650	3.1294	2.60924	2.45997	3.14662	2.78852	3.0737	2.89109	2.89109	2.89109
651	3.73348	3.20452	3.27568	3.85732	3.6737	3.7327	4.10955	3.7327	3.7327
652	4.17458	3.75625	3.93526	4.43856	4.48148	4.29893	5.0833	4.29893	4.29893
653	4.50982	4.23268	4.4092	4.83982	5.07407	4.75099	5.98713	4.75099	4.75099
654	4.8289	4.67761	4.80415	5.22016	5.54074	5.20292	6.74737	5.20292	5.20292
655	5.12543	5.03541	5.08651	5.50344	5.88889	5.59507	7.42799	5.50344	5.50344
656	4.74728	5.35609	5.36067	5.76419	5.82593	5.95031	7.92143	5.76419	5.76419
657	2.05415	4.40983	5.00434	5.3678	1.57481	4.92268	6.5139	4.92268	4.92268
658	0.00632636	1.46531	2.43901	2.60666	0	1.84403	4.29203	1.84403	1.84403
659	0	0.141714	0.103666	0.143233	0	0	1.80686	0.103666	0.103666
660	0	0	0	0	0	0	0	0	0
661	0	0	0	0	0	0	0	0	0
662	0	0	0	0	0	0	0	0	0
663	0	0	0	0	0	0	0	0	0
664	0	0	0	0	0	0	0	0	0
665	0	0	0	0	0	0	0	0	0
666	0	0	0	0	0	0	0	0	0
667	0	0	0	0	0	0	0	0	0
668	0	0	0	0	0	0	0	0	0
669	0	0	0	0	0	0.194491	1.1537	0	0
670	0	0	0	0	0	1.34954	2.2747	0	0
671	0	0.511578	0	0.429828	0	2.27852	3.30065	0.429828	0.429828
672	1.56514	2.57747	1.27504	2.91689	0	2.98248	4.24477	2.57747	2.57747
673	3.0185	3.20087	3.21808	3.72554	1.72074	3.54909	5.08772	3.21808	3.21808
674	3.56552	3.74516	3.86975	4.28365	3.33556	4.01361	5.83488	3.86975	3.86975
675	3.98005	4.22876	4.32188	4.66514	4.23333	4.43396	6.52159	4.32188	4.32188
676	4.29374	4.65498	4.66857	5.00908	4.8	4.8702	7.09487	4.8	4.8
677	4.58194	5.00536	4.95266	5.29113	5.2	5.2361	7.61451	5.2	5.2
678	4.82367	5.37424	5.27836	5.62666	5.52222	5.61251	8.02657	5.52222	5.52222
679	5.03726	5.66382	5.53743	5.88556	5.75926	5.92307	8.42076	5.75926	5.75926
680	4.56423	5.90457	5.74893	6.09278	5.6	6.17953	8.65888	5.90457	5.90457
681	8.67574	4.49332	6.13647	4.2751	0.292741	3.84829	2.49201	4.2751	4.2751
682	0	0.0697867	1.26644	0.356036	0	0.159196	0	0.0697867	0.0697867
683	0	0	0	0	0	0	0	0	0
684	0	0	0	0	0	0	0	0	0
685	0	0	0	0	0	0	0	0	0
686	0	0	0	0	0	0	0	0	0
687	0	0	0	0	0	0	0	0	0
688	0	0	0	0	0	0	0	0	0
689	0	0	0	0	0	0	0	0	0
690	0	0	0	0	0	0	0	0	0
691	0	0	0	0	0	0	0	0	0
692	0	0	0	0	0	0	0	0	0
693	0	0	0	0	0	0	0	0	0
694	0	0	0	0	0	0	0	0	0
695	0	0	0	0	0	0	0	0	0
696	0	0	0	0	0	0	0	0	0
697	0	0	0	0	0	0	0	0	0
698	0	0	0	0	0	0.240062	0	0	0
699	0.924529	0.691972	0	0.736343	0	1.19376	0	0.691972	0.691972
700	2.2954	2.39187	1.1035	2.77317	0.857778	1.99643	0	1.99643	1.99643
701	2.92559	2.84985	2.73465	3.3718	2.61889	2.58778	0	2.73465	2.73465
702	3.2986	3.23611	3.26914	3.80649	3.26519	3.07209	0	3.26519	3.26519
703	3.59917	3.59427	3.67683	4.1388	3.68815	3.49425	0	3.59917	3.59917
704	3.44783	3.89708	3.95379	4.35186	3.8	3.82867	0.708612	3.82867	3.82867
705	7.84186	2.90473	2.83503	1.59791	0.159926	1.56817	0	1.59791	1.59791
706	0	0	0	0	0	0	0	0	0
707	0	0	0	0	0	0	0	0	0
708	0	0	0	0	0	0	0	0	0
709	0	0	0	0	0	0	0	0	0
710	0	0	0	0	0	0	0	0	0
711	0	0	0	0	0	0	0	0	0
712	0	0	0	0	0	0	0	0	0
713	0	0	0	0	0	0	0	0	0
714	0	0	0	0	0	0	0	0	0
715	0	0	0	0	0	0	0	0	0
716	0	0	0	0	0	0	0	0	0
717	0	0	0	0	0	0	0	0	0
718	0	0	0	0	0	0	0	0	0
719	0	0	0	0	0	0	0	0	0
720	0	0	0	0	0	0	0	0	0
721	0	0	0	0	0	0	0	0	0
722	0	0	0	0	0	0	0	0	0
723	0	0	0	0	0	0	0	0	0
724	0	0	0	0	0	0	0	0	0
725	0	0	0	0	0	0.160386	0	0	0
726	0.850821	0.988236	0	0.497144	0	0.573001	0	0.497144	0.497144
727	1.13751	1.22274	0	1.21708	0	0.912134	0	0.912134	0.912134
728	1.24432	1.3789	0.244655	1.43616	0	1.20813	0	1.20813	1.20813
729	4.07696	1.31891	0.269292	0.512139	0	0.444388	0	0.444388	0.444388
730	0	0	0	0	0	0	0	0	0
731	0	0	0	0	0	0	0	0	0
732	0	0	0	0	0	0	0	0	0
733	0	0	0	0	0	0	0	0	0
734	0	0	0	0	0	0	0	0	0
735	0	0	0	0	0	0	0	0	0
736	0	0	0	0	0	0	0	0	0
737	0	0	0	0	0	0	0	0	0
738	0	0	0	0	0	0	0	0	0
739	0	0	0	0	0	0	0	0	0
740	0	0	0	0	0	0	0	0	0
741	0	0	0	0	0	0	0	0	0
742	0	0	0	0	0	0	0	0	0
743	0	0	0	0	0	0	0	0	0
744	0	0	0	0	0	0	0	0	0
745	0	0	0	0	0	0	0	0	0
746	0	0	0	0	0	0	0	0	0
747	0	0	0	0	0	0	0	0	0
748	0	0	0	0	0	0	0	0	0
749	0	0	0	0	0	0	0	0	0
750	0	0	0	0	0	0	0	0	0
751	1.09614	0	0	0	0	0.199052	0	0	0
752	1.26147	0.840253	0	0.356026	0	0.762329	0	0.356026	0.356026
753	4.40341	1.28397	0	0.400517	0	0.273779	0	0.273779	0.273779
754	0	0	0	0	0	0	0	0	0
755	0	0	0	0	0	0	0	0	0
756	0	0	0	0	0	0	0	0	0
757	0	0	0	0	0	0	0	0	0
758	0	0	0	0	0	0	0	0	0
759	0	0	0	0	0	0	0	0	0
760	0	0	0	0	0	0	0	0	0
761	0	0	0	0	0	0	0	0	0
762	0	0	0	0	0	0	0	0	0
763	0	0	0	0	0	0	0	0	0
764	0	0	0	0	0	0	0	0	0
765	0	0	0	0	0	0	0	0	0
766	0	0	0	0	0	0	0	0	0
767	0	0	0	0	0	0	0	0	0
768	0	0	0	0	0	0	0	0	0
769	0	0	0	0	0	0	0	0	0
770	0	0	0	0	0	0	0	0	0
771	0	0	0	0	0	0	0	0	0
772	0.690595	0	0	0	0	0	0	0	0
773	1.82919	0	0	0	0	0.0443765	0	0	0
774	2.34962	0.659412	0	1.08816	1.32185	0.731794	0	0.731794	0.731794
775	2.64859	1.65597	0	2.05476	1.9637	1.35243	0	1.65597	1.65597
776	2.41903	1.92238	1.50548	2.4373	2.11704	1.83739	0	1.92238	1.92238
777	6.41236	1.78022	0.786788	0.868605	0.0187667	0.543517	0	0.786788	0.786788
778	0	0	0	0	0	0	0	0	0
779	0	0	0	0	0	0	0	0	0
780	0	0	0	0	0	0	0	0	0
781	0	0	0	0	0	0	0	0	0
782	0	0	0	0	0	0	0	0	0
783	0	0	0	0	0	0	0	0	0
784	0	0	0	0	0	0	0	0	0
785	0	0	0	0	0	0	0	0	0
786	0	0	0	0	0	0	0	0	0
787	0	0	0	0	0	0	0	0	0
788	0	0	0	0	0	0	0	0	0
789	0	0	0	0	0	0	0	0	0
790	0	0	0	0	0	0	0	0	0
791	0	0	0	0	0	0	0	0	0
792	0	0	0	0	0	0	0	0	0
793	0	0	0	0	0	0	0	0	0
794	0	0	0	0	0	0	0	0	0
795	0	0	0	0	0	0	0	0	0
796	0.655435	0	0	0	0	0.198607	0	0	0
797	1.79317	0	0	0.531673	0.111037	0.988564	0	0.111037	0.111037
798	2.32773	1.46722	0	1.99941	1.96296	1.63694	0	1.63694	1.63694
799	2.66377	1.90566	1.00928	2.46881	2.38148	2.15854	0	2.15854	2.15854
800	2.47419	2.18756	1.91358	2.80821	2.50074	2.59812	0	2.47419	2.47419
801	0.284839	1.29351	0.755566	1.1088	0.137111	1.20251	0	0.755566	0.755566
802	0	0.107745	0	0	0	0	0	0	0
803	0	0	0	0	0	0	0	0	0
804	0	0	0	0	0	0	0	0	0
805	0	0	0	0	0	0	0	0	0
806	0	0	0	0	0	0	0	0	0
807	0	0	0	0	0	0	0	0	0
808	0	0	0	0	0	0	0	0	0
809	0	0	0	0	0	0	0	0	0
810	0	0	0	0	0	0	0	0	0
811	0	0	0	0	0	0	0	0	0
812	0	0	0	0	0	0	0	0	0
813	0	0	0	0	0	0	0	0	0
814	0	0	0	0	0	0.19659	0	0	0
815	0	0	0	0	0	1.4027	0	0	0
816	2.76536	0	0	0	0.0692222	2.41305	0	0	0
817	3.35589	1.97028	0	1.25476	3.19111	3.26856	0	1.97028	1.97028
818	4.06218	2.99494	1.7197	3.31657	4.24074	4.02782	0	3.31657	3.31657
819	4.70852	3.71311	3.47839	4.24445	5.3037	4.74068	1.84207	4.24445	4.24445
820	5.18921	4.3875	4.3393	4.99578	6.11111	5.39162	3.38694	4.99578	4.99578
821	5.614	4.95594	4.93413	5.49833	6.66296	5.94015	4.79123	5.49833	5.49833
822	5.98503	5.48463	5.42321	5.92434	7.16296	6.48016	5.99106	5.98503	5.98503
823	6.31847	5.92897	5.77909	6.28089	7.55926	6.957	7.05888	6.31847	6.31847
824	5.97302	6.29376	6.08938	6.58448	7.41111	7.3832	7.76691	6.58448	6.58448
825	3.10321	4.93034	4.34998	4.50075	2.47444	6.29584	4.97668	4.50075	4.50075
826	0.571032	2.08253	2.15929	2.37524	0.220556	3.20217	4.19873	2.15929	2.15929
827	0	0.157005	0.0721009	0.122062	0	0.392788	2.84175	0.122062	0.122062
828	0	0	0	0	0	0	1.75916	0	0
829	0	0	0	0	0	0	0.828365	0	0
830	0	0	0	0	0	0	0.950037	0	0
831	0	0	0	0	0	0	0	0	0
832	0	0	0	0	0	0	0	0	0
833	0	0	0	0	0	0	0	0	0
834	0	0	0	0	0	0.364285	2.21725	0	0
835	0	0	0	0	0	2.54736	3.30392	0	0
836	0.540963	0.128571	0	0	0	3.66662	4.25485	0.128571	0.128571
837	3.34681	2.88999	1.34916	2.68921	0.000565556	4.25815	5.09968	2.88999	2.88999
838	3.83316	3.49307	3.30598	3.91973	3.14407	4.70407	5.85315	3.83316	3.83316
839	4.18402	3.98968	3.85418	4.37016	4.10741	5.12757	6.52795	4.18402	4.18402
840	4.46256	4.44149	4.27103	4.70422	4.88889	5.53617	7.13502	4.70422	4.70422
841	4.69926	4.76592	4.54195	4.94288	5.34815	5.87859	7.59168	4.94288	4.94288
842	4.88467	5.00289	4.69089	5.09472	5.57778	6.11692	7.98489	5.09472	5.09472
843	5.06099	5.18771	4.78137	5.17513	5.72593	6.30158	8.32348	5.18771	5.18771
844	5.20408	5.32482	4.88955	5.27462	5.83333	6.44903	8.61503	5.32482	5.32482
845	5.2833	5.40543	4.9505	5.33433	5.85926	6.58071	8.83537	5.40543	5.40543
846	5.34563	5.47381	4.98808	5.37005	5.8963	6.7166	9.04714	5.47381	5.47381
847	5.43834	5.54772	5.02892	5.40651	5.93704	6.8553	9.22948	5.54772	5.54772
848	5.38646	5.61017	5.08062	5.45343	5.86667	6.98642	9.29855	5.61017	5.61017
849	11.1795	5.15893	4.88351	2.86885	0.673704	5.6591	4.46108	4.88351	4.88351
850	0	0.68206	1.23382	0.352222	0	1.37888	1.4938	0.68206	0.68206
851	0	0	0	0	0	0	0	0	0
852	0	0	0	0	0	0	0	0	0
853	0	0	0	0	0	0	0	0	0
854	0	0	0	0	0	0	0	0	0
855	0	0	0	0	0	0	0	0	0
856	0	0	0	0	0	0	0	0	0
857	0	0	0	0	0	0	0	0	0
858	0	0	0	0	0	0	0	0	0
859	0	0	0	0	0	0	0	0	0
860	0	0	0	0	0	0	0	0	0
861	0	0	0	0	0	0	0	0	0
862	0	0	0	0	0	0.619576	0	0	0
863	0	0	0	0	0	1.92195	0	0	0
864	0	0	0	0	0.0574815	2.82997	0	0	0
865	3.35314	2.45571	0	1.40247	3.19556	3.5071	0	2.45571	2.45571
866	3.89386	3.28758	2.65496	3.39811	3.85185	3.92554	0.622483	3.39811	3.39811
867	4.36779	3.88297	3.48806	4.09251	4.66667	4.39616	2.15541	4.09251	4.09251
868	4.85532	4.48772	4.16871	4.66091	5.37037	4.93686	3.47468	4.66091	4.66091
869	5.23677	4.98094	4.64618	5.06549	5.84815	5.41349	4.59263	5.06549	5.06549
870	5.49945	5.34838	4.93444	5.35046	6.16667	5.795	5.55058	5.49945	5.49945
871	5.7455	5.63892	5.1533	5.56777	6.45185	6.12103	6.42348	5.7455	5.7455
872	5.77132	5.89689	5.35409	5.7735	6.58148	6.4393	7.09133	5.89689	5.89689
873	12.3591	5.82381	4.94517	2.90062	0.805556	5.54755	3.10356	4.94517	4.94517
874	0	0.601874	0.920432	0.0711322	0	1.0479	0.422329	0.422329	0.422329
875	0	0	0	0	0	0	0	0	0
876	0	0	0	0	0	0	0	0	0
877	0	0	0	0	0	0	0	0	0
878	0	0	0	0	0	0	0	0	0
879	0	0	0	0	0	0	0	0	0
880	0	0	0	0	0	0	0	0	0
881	0	0	0	0	0	0	0	0	0
882	0	0	0	0	0	0	0	0	0
883	0	0	0	0	0	0	0	0	0
884	0	0	0	0	0	0	0	0	0
885	0	0	0	0	0	0	0	0	0
886	0	0	0	0	0	0.393213	0	0	0
887	0	0	0	0	0	1.78805	0	0	0
888	1.26832	0.462525	0	0	2.04519	2.75174	0	0.462525	0.462525
889	3.59019	3.08009	0.852383	3.16653	3.87037	3.45804	0	3.16653	3.16653
890	4.2095	3.60478	3.10379	3.87688	4.6963	3.93609	0	3.87688	3.87688
891	4.49908	4.04936	3.67761	4.313	5.12963	4.26271	0	4.26271	4.26271
892	4.76788	4.45571	4.11135	4.63862	5.43333	4.58238	0.906819	4.58238	4.58238
893	4.98156	4.74728	4.37428	4.84017	5.64815	4.8663	2.28544	4.84017	4.84017
894	5.18275	4.99907	4.56161	5.01727	5.84815	5.15275	3.4505	5.01727	5.01727
895	5.37045	5.21497	4.74173	5.19202	6.00741	5.41287	4.48441	5.21497	5.21497
896	5.22228	5.38354	4.90064	5.33937	5.91852	5.65786	5.25586	5.33937	5.33937
897	10.1441	4.51368	4.0842	2.18778	0.512222	3.95612	0	3.95612	3.95612
898	0	0.0354438	0.455365	0	0	0.315646	0	0	0
899	0	0	0	0	0	0	0	0	0
900	0	0	0	0	0	0	0	0	0
901	0	0	0	0	0	0	0	0	0
902	0	0	0	0	0	0	0	0	0
903	0	0	0	0	0	0	0	0	0
904	0	0	0	0	0	0	0	0	0
905	0	0	0	0	0	0	0	0	0
906	0	0	0	0	0	0	0	0	0
907	0	0	0	0	0	0	0	0	0
908	0	0	0	0	0	0	0	0	0
909	0	0	0	0	0	0	0	0	0
910	0	0	0	0	0	0	0	0	0
911	0	0	0	0	0	0	0	0	0
912	0	0	0	0	0	0.915272	0	0	0
913	3.14402	0.267204	0	0	1.61926	2.05254	0	0.267204	0.267204
914	4.04054	2.95633	0	2.54112	3.97037	2.98508	0	2.95633	2.95633
915	4.67692	3.69372	2.53813	3.99409	5.2	3.77925	0	3.77925	3.77925
916	5.214	4.45331	4.06704	4.89137	6.03333	4.49362	0	4.49362	4.49362
917	5.66461	5.06803	4.78961	5.44399	6.59259	4.99765	0	5.06803	5.06803
918	6.08267	5.60197	5.30482	5.86997	7.07778	5.49332	1.74129	5.60197	5.60197
919	6.43351	6.07178	5.71556	6.26911	7.46667	5.97611	3.29945	6.07178	6.07178
920	6.01561	6.41831	6.05253	6.60071	7.24815	6.39088	4.44288	6.39088	6.39088
921	11.8957	6.14201	5.96918	4.21147	0.502593	4.93042	0.990497	4.93042	4.93042
922	0	0.59538	1.46248	0.664334	0	0.762842	0	0.59538	0.59538
923	0	0	0	0	0	0	0	0	0
924	0	0	0	0	0	0	0	0	0
925	0	0	0	0	0	0	0	0	0
926	0	0	0	0	0	0	0	0	0
927	0	0	0	0	0	0	0	0	0
928	0	0	0	0	0	0	0	0	0
929	0	0	0	0	0	0	0	0	0
930	0	0	0	0	0	0	0	0	0
931	0	0	0	0	0	0	0	0	0
932	0	0	0	0	0	0	0	0	0
933	0	0	0	0	0	0	0	0	0
934	0	0	0	0	0	0	0	0	0
935	0	0	0	0	0	0.38883	0	0	0
936	2.32847	0	0	0	0.896667	1.83824	0	0	0
937	4.33478	2.60197	0.493924	2.9595	4.38889	2.92702	0	2.92702	2.92702
938	4.90915	3.88646	3.61949	4.48719	5.32963	3.7501	0	3.88646	3.88646
939	5.34217	4.52526	4.43296	5.15276	5.98889	4.41131	1.47837	4.52526	4.52526
940	5.76165	5.11619	5.0586	5.66133	6.55185	4.95577	3.05573	5.11619	5.11619
941	6.07042	5.58416	5.48863	6.02119	6.94074	5.36676	4.40926	5.58416	5.58416
942	6.31844	5.92197	5.7132	6.24208	7.22593	5.73441	5.59209	5.92197	5.92197
943	6.5713	6.24012	5.95345	6.47673	7.5	6.11768	6.62794	6.47673	6.47673
944	6.40354	6.49955	6.17938	6.69305	7.45926	6.49757	7.42744	6.49955	6.49955
945	13.8727	6.63318	6.11473	4.27047	0.796667	5.28296	3.26506	5.28296	5.28296
946	0	0.512695	1.23232	0.35568	0	0.839816	0	0.35568	0.35568
947	0	0	0	0	0	0	0	0	0
948	0	0	0	0	0	0	0	0	0
949	0	0	0	0	0	0	0	0	0
950	0	0	0	0	0	0	0	0	0
951	0	0	0	0	0	0	0	0	0
952	0	0	0	0	0	0	0	0	0
953	0	0	0	0	0	0	0	0	0
954	0	0	0	0	0	0	0	0	0
955	0	0	0	0	0	0	0	0	0
956	0	0	0	0	0	0	0	0	0
957	0	0	0	0	0	0	0	0	0
958	0	0	0	0	0	0	0	0	0
959	0	0	0	0	0	0.560897	0	0	0
960	1.48056	0	0	0	0.00365	1.87357	0	0	0
961	3.52107	2.62202	0	1.51914	3.20963	2.82874	0	2.62202	2.62202
962	4.38883	3.60794	2.93825	3.7926	4.27778	3.5927	0	3.60794	3.60794
963	4.8379	4.20418	3.83748	4.55187	5.22963	4.22279	0.450241	4.22279	4.22279
964	5.22841	4.78636	4.50392	5.11711	5.8963	4.74891	2.10107	4.78636	4.78636
965	5.57729	5.2591	4.98175	5.50272	6.33333	5.1666	3.54857	5.2591	5.2591
966	5.87553	5.65424	5.32943	5.82837	6.68148	5.57116	4.79028	5.65424	5.65424
967	6.13824	5.98395	5.5913	6.09042	6.96296	5.95295	5.87683	5.98395	5.98395
968	5.76597	6.22308	5.8248	6.31288	6.74444	6.2917	6.63618	6.2917	6.2917
969	3.03475	4.45694	3.42319	3.55656	1.49778	5.14275	4.18103	3.55656	3.55656
970	0.629043	2.03588	1.50217	1.72837	0.214259	2.51202	3.54092	1.72837	1.72837
971	0	0.174575	0.0245303	0.0588717	0	0.075342	1.65165	0.0588717	0.0588717
972	0	0	0	0	0	0	0	0	0
973	0	0	0	0	0	0	0	0	0
974	0	0	0	0	0	0	0	0	0
975	0	0	0	0	0	0	0	0	0
976	0	0	0	0	0	0	0	0	0
977	0	0	0	0	0	0	0	0	0
978	0	0	0	0	0	0	0	0	0
979	0	0	0	0	0	0	1.02747	0	0
980	0	0	0	0	0	0.564348	2.23536	0	0
981	0	0	0	0	0	1.94234	3.30545	0	0
982	2.86944	1.63465	0	0.421398	0	2.87021	4.30959	1.63465	1.63465
983	3.70375	3.13033	1.31044	3.09709	1.27444	3.57969	5.23491	3.13033	3.13033
984	4.23402	3.76462	3.3105	3.9184	3.85185	4.12394	6.09238	3.9184	3.9184
985	4.65407	4.38295	4.02244	4.52573	4.82593	4.65113	6.83002	4.65113	4.65113
986	5.07663	4.89228	4.53733	4.95552	5.44815	5.1479	7.53923	5.07663	5.07663
987	5.5021	5.38991	4.98437	5.39125	6.03704	5.65152	8.20193	5.5021	5.5021
988	5.87033	5.83859	5.38393	5.79353	6.54074	6.13775	8.7325	5.87033	5.87033
989	6.16202	6.20167	5.70628	6.12454	6.8963	6.54231	9.21537	6.20167	6.20167
990	6.407	6.50701	5.96551	6.38517	7.19259	6.89332	9.62647	6.50701	6.50701
991	6.64031	6.77814	6.20411	6.61968	7.43704	7.21082	9.9978	6.77814	6.77814
992	6.18016	6.96629	6.40273	6.81204	7.16296	7.46785	10.1413	6.96629	6.96629
993	3.30272	5.10494	4.46734	4.57513	2.04963	6.22195	6.86147	4.57513	4.57513
994	0.747828	2.57847	2.5877	2.62706	0.216148	3.341	5.61108	2.5877	2.5877
995	0	0.302864	0.326397	0.346351	0	0.503268	3.62675	0.326397	0.326397
996	0	0	0	0	0	0	1.63616	0	0
997	0	0	0	0	0	0	0	0	0
998	0	0	0	0	0	0	0	0	0
999	0	0	0	0	0	0	0	0	0
1000	0	0	0	0	0	0	0	0	0
1001	0	0	0	0	0	0	0	0	0
1002	0	0	0	0	0	0	0	0	0
1003	0	0	0	0	0	0.238399	0.80567	0	0
1004	0	0	0	0	0	1.73063	2.00572	0	0
1005	0.0285413	0.720747	0	0	0	2.8001	3.1084	0.0285413	0.0285413
1006	3.56658	2.97727	0.863295	1.98215	0	3.52966	4.12726	2.97727	2.97727
1007	3.93153	3.70484	3.24652	3.72649	1.73519	4.11187	5.07393	3.72649	3.72649
1008	4.49263	4.4298	4.04579	4.41722	4.10741	4.73275	5.95845	4.4298	4.4298
1009	5.06131	5.10656	4.68482	4.99938	5.24074	5.34676	6.75875	5.10656	5.10656
1010	5.60844	5.71002	5.20725	5.55348	5.99259	5.92451	7.53925	5.71002	5.71002
1011	6.15068	6.30199	5.75819	6.11644	6.7	6.50965	8.28068	6.30199	6.30199
1012	6.58589	6.84636	6.28213	6.64037	7.28519	7.06956	8.86568	6.84636	6.84636
1013	6.94021	7.27666	6.68085	7.03364	7.71852	7.50677	9.43479	7.27666	7.27666
1014	7.23499	7.67048	7.05247	7.39889	8.1037	7.93922	9.9068	7.67048	7.67048
1015	7.50064	7.96807	7.34602	7.68434	8.38148	8.30757	10.3392	7.96807	7.96807
1016	6.95546	8.17969	7.57697	7.90676	7.98519	8.63023	10.4472	7.98519	7.98519
1017	12.6603	7.59638	7.57292	5.53737	0.621481	6.92047	5.7695	6.92047	6.92047
1018	0	1.03946	2.51175	1.09389	0	1.32805	1.00839	1.03946	1.03946
1019	0	0	0	0	0	0	0	0	0
1020	0	0	0	0	0	0	0	0	0
1021	0	0	0	0	0	0	0	0	0
1022	0	0	0	0	0	0	0	0	0
1023	0	0	0	0	0	0	0	0	0
1024	0	0	0	0	0	0	0	0	0
1025	0	0	0	0	0	0	0	0	0
1026	0	0	0	0	0	0	0	0	0
1027	0	0	0	0	0	0	0	0	0
1028	0	0	0	0	0	0	0	0	0
1029	0	0	0	0	0	0	0	0	0
1030	0	0	0	0	0	0	0	0	0
1031	0	0	0	0	0	0.529408	0	0	0
1032	1.235	0	0	0	0	1.77098	0	0	0
1033	3.38521	2.50163	0	1.50806	2.23074	2.66145	0	2.23074	2.23074
1034	4.07061	3.55383	3.0418	3.67151	3.64667	3.30667	0	3.55383	3.55383
1035	4.40944	4.11177	3.78157	4.28383	4.48519	3.79244	0	4.11177	4.11177
1036	4.7187	4.5883	4.28255	4.67981	4.95926	4.14316	0	4.5883	4.5883
1037	4.96012	4.94336	4.58424	4.94046	5.24444	4.43212	1.06077	4.94046	4.94046
1038	5.17431	5.2351	4.80442	5.16742	5.48148	4.732	2.38332	5.16742	5.16742
1039	5.344	5.46245	4.99813	5.3682	5.66296	5.01356	3.50011	5.344	5.344
1040	4.99516	5.5656	5.12291	5.49203	5.31852	5.23188	4.29885	5.23188	5.23188
1041	8.85239	3.95083	3.84625	1.80196	0.233926	2.93358	0	2.93358	2.93358
1042	0	0.127837	0.702481	0	0	0.0883946	0	0	0
1043	0	0	0	0	0	0	0	0	0
1044	0	0	0	0	0	0	0	0	0
1045	0	0	0	0	0	0	0	0	0
1046	0	0	0	0	0	0	0	0	0
1047	0	0	0	0	0	0	0	0	0
1048	0	0	0	0	0	0	0	0	0
1049	0	0	0	0	0	0	0	0	0
1050	0	0	0	0	0	0	0	0	0
1051	0	0	0	0	0	0	0	0	0
1052	0	0	0	0	0	0	0	0	0
1053	0	0	0	0	0	0	0	0	0
1054	0	0	0	0	0	0	0	0	0
1055	0	0	0	0	0	0	0	0	0
1056	0	0	0	0	0	0	0	0	0
1057	0	0	0	0	0	0	0	0	0
1058	2.76882	0.369752	0	0	0	0.438228	0	0	0
1059	3.60871	2.76677	0.422179	3.01426	2.33222	1.63486	0	2.33222	2.33222
1060	4.23592	3.50485	3.17754	3.98719	3.7963	2.63793	0	3.50485	3.50485
1061	4.66936	4.09728	3.99803	4.64362	4.71852	3.37924	0	4.09728	4.09728
1062	5.10266	4.67492	4.60755	5.12671	5.38519	4.0168	0	4.67492	4.67492
1063	5.49317	5.18978	5.09494	5.56158	5.85556	4.55636	0	5.18978	5.18978
1064	5.65464	5.56529	5.39804	5.86099	6.02593	4.95601	0.353331	5.56529	5.56529
1065	14.2586	6.30281	6.27875	4.51666	0.706296	4.68531	0	4.68531	4.68531
1066	0	1.16569	2.46001	1.05271	0	1.22813	0	1.05271	1.05271
1067	0	0	0	0	0	0	0	0	0
1068	0	0	0	0	0	0	0	0	0
1069	0	0	0	0	0	0	0	0	0
1070	0	0	0	0	0	0	0	0	0
1071	0	0	0	0	0	0	0	0	0
1072	0	0	0	0	0	0	0	0	0
1073	0	0	0	0	0	0	0	0	0
1074	0	0	0	0	0	0	0	0	0
1075	0	0	0	0	0	0	0	0	0
1076	0	0	0	0	0	0	0	0	0
1077	0	0	0	0	0	0.0905398	0	0	0
1078	0	0	0	0	0	1.65846	0	0	0
1079	3.30816	2.14324	1.70148	2.62269	1.69556	3.04455	0	2.14324	2.14324
1080	5.28084	4.30448	4.2944	4.89496	4.82222	4.0312	0	4.30448	4.30448
1081	5.72844	5.07646	5.14702	5.65854	5.88148	4.76194	0.854465	5.14702	5.14702
1082	6.10691	5.6402	5.62042	6.03657	6.31481	5.18339	2.48312	5.6402	5.6402
1083	6.40424	6.07546	5.91341	6.33831	6.61852	5.52385	3.86348	6.07546	6.07546
1084	6.62347	6.38027	6.11096	6.55612	6.79259	5.83693	5.05208	6.38027	6.38027
1085	6.80271	6.62416	6.2897	6.74445	6.96667	6.13948	6.07555	6.62416	6.62416
1086	6.96669	6.82268	6.44213	6.89644	7.12222	6.42508	6.98753	6.89644	6.89644
1087	7.12352	7.01834	6.60632	7.05648	7.31111	6.72192	7.75078	7.05648	7.05648
1088	7.16536	7.16303	6.73804	7.18152	7.31481	6.97954	8.35075	7.16536	7.16536
1089	16.2236	8.05209	8.10281	6.32399	1.1063	6.79177	5.41142	6.79177	6.79177
1090	0.650705	2.35811	4.70857	2.20289	0	2.98817	3.26587	2.35811	2.35811
1091	0	0.0752605	0.627064	0	0	0.233258	0.908978	0.0752605	0.0752605
1092	0	0	0	0	0	0	0	0	0
1093	0	0	0	0	0	0	0	0	0
1094	0	0	0	0	0	0	0	0	0
1095	0	0	0	0	0	0	0	0	0
1096	0	0	0	0	0	0	0	0	0
1097	0	0	0	0	0	0	0	0	0
1098	0	0	0	0	0	0	0	0	0
1099	0	0	0	0	0	0	0	0	0
1100	0	0	0	0	0	0	0	0	0
1101	0	0	0	0	0	0.331352	0	0	0
1102	0	0	0	0	0	1.71996	0	0	0
1103	1.91368	1.21506	0	0.976892	0	2.66806	0	0.976892	0.976892
1104	3.81216	3.33802	2.87909	3.49855	1.72741	3.34643	0.0894008	3.33802	3.33802
1105	4.27637	3.75838	3.46128	3.99499	3.22333	3.71457	1.46887	3.71457	3.71457
1106	4.58193	4.17329	3.86963	4.32587	3.96296	3.99328	2.66536	3.99328	3.99328
1107	4.80474	4.49937	4.14781	4.55	4.30741	4.26004	3.64291	4.30741	4.30741
1108	4.96896	4.72252	4.29714	4.70364	4.5	4.48368	4.53738	4.53738	4.53738
1109	5.19462	4.96103	4.48551	4.89569	4.80741	4.7668	5.40833	4.89569	4.89569
1110	5.34393	5.19795	4.68866	5.10484	5.04444	5.0789	5.9781	5.10484	5.10484
1111	5.36912	5.25665	4.7069	5.12323	5.02963	5.20803	6.4734	5.20803	5.20803
1112	5.35763	5.29906	4.73078	5.14435	4.97407	5.31172	6.88669	5.29906	5.29906
1113	11.0434	4.82765	5.33485	3.58647	0.524074	3.99477	2.32568	3.99477	3.99477
1114	0	0.765912	2.22405	0.75008	0	0.905781	1.47573	0.765912	0.765912
1115	0	0	0.085466	0	0	0	0	0	0
1116	0	0	0	0	0	0	0	0	0
1117	0	0	0	0	0	0	0	0	0
1118	0	0	0	0	0	0	0	0	0
1119	0	0	0	0	0	0	0	0	0
1120	0	0	0	0	0	0	0	0	0
1121	0	0	0	0	0	0	0	0	0
1122	0	0	0	0	0	0	0	0	0
1123	0	0	0	0	0	0	0	0	0
1124	0	0	0	0	0	0	0	0	0
1125	0	0	0	0	0	0	0	0	0
1126	0	0	0	0	0	0	0	0	0
1127	0	0	0	0	0	0.0444852	0	0	0
1128	0	0	0	0	0	0.807344	0	0	0
1129	2.01537	0	0	0	0	1.52175	0	0	0
1130	2.93684	2.02343	0	1.09014	0.0544444	2.09772	0	1.09014	1.09014
1131	3.31307	2.6228	0.976122	2.61001	2.29667	2.60477	0	2.60477	2.60477
1132	3.61799	3.03664	2.45591	3.15443	2.81593	3.03083	0.246169	3.03083	3.03083
1133	3.8596	3.36192	2.89827	3.47583	3.17926	3.29572	1.45248	3.29572	3.29572
1134	4.08211	3.64858	3.21318	3.69862	3.52074	3.55233	2.50855	3.55233	3.55233
1135	4.29153	3.90419	3.47075	3.91574	3.81111	3.82567	3.43524	3.82567	3.82567
1136	4.20394	4.06712	3.63867	4.0729	3.71481	4.07297	4.00854	4.06712	4.06712
1137	3.09535	3.33747	2.22018	2.40813	1.19074	3.64132	3.27615	3.09535	3.09535
1138	1.39766	1.39255	0.564969	0.62589	0	2.27197	2.00018	1.39255	1.39255
1139	0.0341487	0.107446	0	0	0	0.555187	0.380425	0.0341487	0.0341487
1140	0	0	0	0	0	0	0	0	0
1141	0	0	0	0	0	0	0	0	0
1142	0	0	0	0	0	0	0	0	0
1143	0	0	0	0	0	0	0	0	0
1144	0	0	0	0	0	0	0	0	0
1145	0	0	0	0	0	0	0	0	0
1146	0	0	0	0	0	0	0	0	0
1147	0.525895	0	0	0	0	0.0649003	0.343696	0	0
1148	2.31419	0	0	0	0	1.03952	1.37712	0	0
1149	2.74356	0.798438	0	0	0	1.85695	2.31032	0.798438	0.798438
1150	3.07878	2.25877	0.589043	2.17259	0	2.43664	3.12653	2.25877	2.25877
1151	3.44127	2.70489	2.18712	2.73667	1.37815	2.85192	3.89472	2.73667	2.73667
1152	3.80311	3.12227	2.72555	3.1867	2.6037	3.21421	4.59954	3.1867	3.1867
1153	4.16127	3.5342	3.16582	3.55047	3.37667	3.61436	5.28049	3.55047	3.55047
1154	4.46499	3.92094	3.5429	3.90326	3.9037	4.03157	5.82677	3.92094	3.92094
1155	4.82485	4.26124	3.84379	4.20967	4.38148	4.41141	6.50735	4.38148	4.38148
1156	5.06399	4.65163	4.2056	4.58106	4.8037	4.85365	6.83375	4.8037	4.8037
1157	5.13399	4.78597	4.30632	4.68225	4.84815	5.03227	7.12816	4.84815	4.84815
1158	5.23409	4.90488	4.39262	4.76598	4.94444	5.17641	7.4344	4.94444	4.94444
1159	5.38084	5.06253	4.53929	4.90889	5.12593	5.36468	7.73745	5.12593	5.12593
1160	5.38989	5.18734	4.67654	5.04057	5.15926	5.54696	7.84871	5.18734	5.18734
1161	5.07442	4.93354	4.38619	4.73035	4.53333	5.45514	7.50785	4.93354	4.93354
1162	4.77136	4.59321	4.09411	4.42445	4.01481	5.17038	7.32832	4.59321	4.59321
1163	4.34618	4.04324	3.72677	4.00989	3.09926	4.83584	6.69714	4.04324	4.04324
1164	4.26081	3.8149	3.44059	3.68558	3.06074	4.56648	6.66395	3.8149	3.8149
1165	3.70366	3.9536	3.43645	3.69421	2.71444	4.66952	6.71304	3.70366	3.70366
1166	0.412528	2.49915	1.42931	1.30198	0	3.20562	1.86573	1.42931	1.42931
1167	0.0309386	0.311938	0.140515	0.137117	0	0.496691	1.24443	0.140515	0.140515
1168	0	0	0	0	0	0	1.1845	0	0
1169	0.66924	0	0	0	0	0	1.65325	0	0
1170	2.51191	0	0	0	0	0.964193	3.01574	0	0
1171	3.26602	2.20559	0.356243	0.828135	0	2.82559	3.77542	2.20559	2.20559
1172	3.80719	3.0022	2.62909	3.02158	1.17407	3.51464	4.49283	3.02158	3.02158
1173	4.29781	3.64917	3.28158	3.56752	3.7037	4.11436	5.1319	3.7037	3.7037
1174	4.7129	4.20336	3.69787	3.98993	4.5	4.65425	5.72554	4.5	4.5
1175	5.09069	4.6695	4.06644	4.38758	5.02593	5.1475	6.28005	5.02593	5.02593
1176	5.47411	5.09783	4.4453	4.77221	5.53333	5.6137	6.80088	5.47411	5.47411
1177	5.84748	5.54984	4.86298	5.18901	6.02963	6.08448	7.2927	5.84748	5.84748
1178	6.20399	5.95045	5.23715	5.55795	6.47778	6.52269	7.79024	6.20399	6.20399
1179	6.55682	6.34469	5.60758	5.92282	6.91481	6.96567	8.23999	6.55682	6.55682
1180	6.86404	6.6929	5.95429	6.26268	7.26296	7.35772	8.60921	6.86404	6.86404
1181	7.1129	6.97796	6.23595	6.53725	7.53333	7.68199	8.95315	7.1129	7.1129
1182	7.34694	7.24418	6.46727	6.7625	7.8037	7.9914	9.24462	7.34694	7.34694
1183	7.54508	7.49401	6.72841	7.01711	8.02593	8.26213	9.48224	7.54508	7.54508
1184	6.9143	7.54393	6.85037	7.13026	7.51481	8.40285	9.36088	7.51481	7.51481
1185	9.78495	6.0087	5.66467	3.57493	0.649259	5.73786	1.11669	5.66467	5.66467
1186	0	0.429977	1.41576	0.399365	0	0.947297	0	0.399365	0.399365
1187	0	0	0	0	0	0	0	0	0
1188	0	0	0	0	0	0	0	0	0
1189	0	0	0	0	0	0	0	0	0
1190	0	0	0	0	0	0	0	0	0
1191	0	0	0	0	0	0	0	0	0
1192	0	0	0	0	0	0	0	0	0
1193	0	0	0	0	0	0	0	0	0
1194	0	0	0	0	0	0	0	0	0
1195	0	0	0	0	0	0	0	0	0
1196	0	0	0	0	0	0	0	0	0
1197	0	0	0	0	0	0	0	0	0
1198	0	0	0	0	0	0	0	0	0
1199	0	0	0	0	0	0.0808577	0	0	0
1200	0.32704	0	0	0	0	1.16685	0	0	0
1201	3.5273	1.31884	0	0	0.748148	2.10484	0	0.748148	0.748148
1202	3.82744	3.15199	1.32394	3.10088	3.51741	2.81388	0	3.10088	3.10088
1203	4.33386	3.79216	3.30703	3.85807	4.35926	3.39282	0	3.79216	3.79216
1204	4.75892	4.35671	3.98249	4.37198	4.95926	3.82456	0	4.35671	4.35671
1205	5.08104	4.79238	4.3722	4.74219	5.37407	4.19262	0	4.74219	4.74219
1206	5.36502	5.16158	4.67948	5.07387	5.73704	4.57019	0.544752	5.07387	5.07387
1207	5.61566	5.47678	4.97666	5.36982	6.01852	4.92666	1.91767	5.36982	5.36982
1208	5.0092	5.60266	5.14952	5.49584	5.56667	5.17523	2.7607	5.17523	5.17523
1209	8.02781	3.68721	3.37417	1.62308	0.246704	2.29036	0	2.29036	2.29036
1210	0	0	0.417643	0	0	0	0	0	0
1211	0	0	0	0	0	0	0	0	0
1212	0	0	0	0	0	0	0	0	0
1213	0	0	0	0	0	0	0	0	0
1214	0	0	0	0	0	0	0	0	0
1215	0	0	0	0	0	0	0	0	0
1216	0	0	0	0	0	0	0	0	0
1217	0	0	0	0	0	0	0	0	0
1218	0	0	0	0	0	0	0	0	0
1219	0	0	0	0	0	0	0	0	0
1220	0	0	0	0	0	0	0	0	0
1221	0	0	0	0	0	0	0	0	0
1222	0	0	0	0	0	0	0	0	0
1223	0	0	0	0	0	0	0	0	0
1224	0	0	0	0	0	0	0	0	0
1225	0	0	0	0	0	0	0	0	0
1226	0.604928	0	0	0	0	0	0	0	0
1227	2.45785	0.796708	0	0.353447	0	0.053516	0	0.053516	0.053516
1228	2.95897	2.27214	0.32125	2.44703	1.33778	0.795383	0	1.33778	1.33778
1229	3.2542	2.64666	2.29785	2.98773	2.43148	1.4247	0	2.43148	2.43148
1230	3.47526	2.96444	2.79366	3.36629	3.03519	1.94594	0	2.96444	2.96444
1231	3.68071	3.26064	3.15895	3.64787	3.38704	2.38417	0	3.26064	3.26064
1232	3.1705	3.42379	3.32424	3.69833	2.82556	2.69138	0	3.1705	3.1705
1233	5.60205	2.08747	1.11517	0.836847	0.00972963	0.681798	0	0.836847	0.836847
1234	0	0	0	0	0	0	0	0	0
1235	0	0	0	0	0	0	0	0	0
1236	0	0	0	0	0	0	0	0	0
1237	0	0	0	0	0	0	0	0	0
1238	0	0	0	0	0	0	0	0	0
1239	0	0	0	0	0	0	0	0	0
1240	0	0	0	0	0	0	0	0	0
1241	0	0	0	0	0	0	0	0	0
1242	0	0	0	0	0	0	0	0	0
1243	0	0	0	0	0	0	0	0	0
1244	0	0	0	0	0	0	0	0	0
1245	0	0	0	0	0	0	0	0	0
1246	0	0	0	0	0	0	0	0	0
1247	0	0	0	0	0	0	0	0	0
1248	0	0	0	0	0	0	0	0	0
1249	0	0	0	0	0	0	0	0	0
1250	0	0	0	0	0	0	0	0	0
1251	0	0	0	0	0	0	0	0	0
1252	0	0	0	0	0	0	0	0	0
1253	0	0	0	0	0	0	0	0	0
1254	0.426068	0.222526	0	0	0	0	0	0	0
1255	1.7292	1.63119	0	1.85544	0	0	0	0	0
1256	1.17596	1.85415	1.21696	2.12694	0	0	0	1.17596	1.17596
1257	3.51793	1.49376	0.0894573	0.213582	0	0	0	0.0894573	0.0894573
1258	0	0	0	0	0	0	0	0	0
1259	0	0	0	0	0	0	0	0	0
1260	0	0	0	0	0	0	0	0	0
1261	0	0	0	0	0	0	0	0	0
1262	0	0	0	0	0	0	0	0	0
1263	0	0	0	0	0	0	0	0	0
1264	0	0	0	0	0	0	0	0	0
1265	0	0	0	0	0	0	0	0	0
1266	0	0	0	0	0	0	0	0	0
1267	0	0	0	0	0	0	0	0	0
1268	0	0	0	0	0	0	0	0	0
1269	0	0	0	0	0	0	0	0	0
1270	0	0	0	0	0	0	0	0	0
1271	0	0	0	0	0	0	0	0	0
1272	0	0	0	0	0	0	0	0	0
1273	0	0	0	0	0	0	0	0	0
1274	0	0	0	0	0	0	0	0	0
1275	0	0	0	0	0	0	0	0	0
1276	0	0	0	0	0	0	0	0	0
1277	0	0	0	0	0	0	0	0	0
1278	0	0	0	0	0	0	0	0	0
1279	0	0	0	0	0	0	0	0	0
1280	0.144499	0.0308109	0	2.3281	0	0	0	0	0
1281	5.00861	1.32657	0	0.0248322	0	0	0	0	0
1282	0	0	0	0	0	0	0	0	0
1283	0	0	0	0	0	0	0	0	0
1284	0	0	0	0	0	0	0	0	0
1285	0	0	0	0	0	0	0	0	0
1286	0	0	0	0	0	0	0	0	0
1287	0	0	0	0	0	0	0	0	0
1288	0	0	0	0	0	0	0	0	0
1289	0	0	0	0	0	0	0	0	0
1290	0	0	0	0	0	0	0	0	0
1291	0	0	0	0	0	0	0	0	0
1292	0	0	0	0	0	0	0	0	0
1293	0	0	0	0	0	0	0	0	0
1294	0	0	0	0	0	0	0	0	0
1295	0	0	0	0	0	0	0	0	0
1296	0	0	0	0	0	0	0	0	0
1297	0	0	0	0	0	0	0	0	0
1298	0	0	0	0	0	0	0	0	0
1299	0	0	0	0	0	0	0	0	0
1300	0	0	0	0	0	0	0	0	0
1301	0	0	0	0	0	0	0	0	0
1302	0	0	0	0	0	0	0	0	0
1303	0	0	0	0	0	0	0	0	0
1304	0	0	0	0	0	0	0	0	0
1305	0	0	0	0	0	0	0	0	0
1306	0	0	0	0	0	0	0	0	0
1307	0	0	0	0	0	0	0	0	0
1308	0	0	0	0	0	0	0	0	0
1309	0	0	0	0	0	0	0	0	0
1310	0	0	0	0	0	0	0	0	0
1311	0	0	0	0	0	0	0	0	0
1312	0	0	0	0	0	0	0	0	0
1313	0	0	0	0	0	0	0	0	0
1314	0	0	0	0	0	0	0	0	0
1315	0	0	0	0	0	0	0	0	0
1316	0	0	0	0	0	0	0	0	0
1317	0	0	0	0	0	0.16648	0	0	0
1318	0.593584	0	0	0	0	0.722845	0	0	0
1319	1.25391	0	0	0	0	1.19862	0	0	0
1320	1.60258	0.484888	0	0.741728	0	1.65993	0	0.484888	0.484888
1321	2.04139	1.22951	0	1.53118	0	2.10329	0.0816716	1.22951	1.22951
1322	2.60664	1.73958	1.20352	2.17516	0.994444	2.71601	1.53109	1.73958	1.73958
1323	3.19637	2.30677	2.21432	2.90024	2.57852	3.36143	2.85249	2.85249	2.85249
1324	3.66377	2.842	2.92449	3.53118	3.49741	3.94095	3.93221	3.53118	3.53118
1325	4.02773	3.28786	3.46793	4.01248	4.09259	4.42565	4.91395	4.02773	4.02773
1326	4.35887	3.73224	3.93012	4.41392	4.6037	4.89815	5.74993	4.41392	4.41392
1327	4.55245	4.1302	4.30795	4.75376	4.88148	5.30566	6.38167	4.75376	4.75376
1328	2.76103	3.50309	4.40197	4.83753	2.28741	4.72837	5.45321	4.40197	4.40197
1329	0.824248	2.38472	2.53756	2.80716	0	3.42812	4.88809	2.53756	2.53756
1330	0	0.482773	0.759026	0.968349	0	1.03303	3.1181	0.759026	0.759026
1331	0	0	0	0	0	0	1.70556	0	0
1332	0	0	0	0	0	0	0	0	0
1333	0	0	0	0	0	0	0	0	0
1334	0	0	0	0	0	0	0	0	0
1335	0	0	0	0	0	0	0	0	0
1336	0	0	0	0	0	0	0	0	0
1337	0	0	0	0	0	0	0	0	0
1338	0	0	0	0	0	0	0	0	0
1339	0	0	0	0	0	0	0	0	0
1340	0	0	0	0	0	0	0	0	0
1341	0	0	0	0	0	0	1.02809	0	0
1342	0	0	0	0	0	0.706648	2.15459	0	0
1343	0	0	0	0	0	1.8119	3.21129	0	0
1344	0.844229	0.754345	0	0	0	2.68155	4.20788	0.754345	0.754345
1345	2.7102	2.55131	1.16158	2.76617	0.21063	3.39757	5.09133	2.7102	2.7102
1346	3.49106	3.19202	3.00689	3.59563	3.28296	3.95881	5.95211	3.49106	3.49106
1347	4.0799	3.87035	3.87799	4.36542	4.2037	4.5643	6.77133	4.2037	4.2037
1348	4.50409	4.46665	4.51948	4.91319	4.97037	5.14792	7.40129	4.91319	4.91319
1349	4.87642	4.95011	4.93003	5.30821	5.51481	5.59415	8.00911	5.30821	5.30821
1350	5.20326	5.45792	5.39273	5.77378	6.0037	6.06328	8.51445	5.77378	5.77378
1351	5.41863	5.85436	5.74661	6.13596	6.24444	6.45263	8.9142	6.13596	6.13596
1352	3.3594	4.99968	5.85034	6.23221	3.53259	5.75506	7.77965	5.75506	5.75506
1353	8.71613	3.50182	4.58362	2.64262	-9.62963e-07	2.90421	2.30055	2.90421	2.90421
1354	0	0.0647032	0.882286	0.0502796	0	0.0392293	0	0.0392293	0.0392293
1355	0	0	0	0	0	0	0	0	0
1356	0	0	0	0	0	0	0	0	0
1357	0	0	0	0	0	0	0	0	0
1358	0	0	0	0	0	0	0	0	0
1359	0	0	0	0	0	0	0	0	0
1360	0	0	0	0	0	0	0	0	0
1361	0	0	0	0	0	0	0	0	0
1362	0	0	0	0	0	0	0	0	0
1363	0	0	0	0	0	0	0	0	0
1364	0	0	0	0	0	0	0	0	0
1365	0	0	0	0	0	0	0	0	0
1366	0	0	0	0	0	0	0	0	0
1367	0	0	0	0	0	0	0	0	0
1368	0	0	0	0	0	0.133908	0	0	0
1369	0.153617	0	0	0	0	1.16763	0	0	0
1370	2.84435	0.391232	0	0.858078	1.01	2.02786	0	0.858078	0.858078
1371	3.23338	2.58005	1.24089	3.19245	3.02148	2.70124	0	2.70124	2.70124
1372	3.62594	3.06431	3.02618	3.78197	3.73704	3.20975	0	3.20975	3.20975
1373	3.87815	3.46759	3.57356	4.19958	4.13704	3.60338	0	3.60338	3.60338
1374	4.07465	3.85687	3.99313	4.51287	4.47407	3.90855	0	3.99313	3.99313
1375	4.21376	4.18922	4.29938	4.76803	4.65556	4.1877	1.28852	4.21376	4.21376
1376	2.51419	3.58712	4.35701	4.81393	2.26852	3.68216	1.20692	3.58712	3.58712
1377	6.57753	1.82823	2.46273	1.16998	0	0.949169	0	1.16998	1.16998
1378	0	0	0.0990079	0	0	0	0	0	0
1379	0	0	0	0	0	0	0	0	0
1380	0	0	0	0	0	0	0	0	0
1381	0	0	0	0	0	0	0	0	0
1382	0	0	0	0	0	0	0	0	0
1383	0	0	0	0	0	0	0	0	0
1384	0	0	0	0	0	0	0	0	0
1385	0	0	0	0	0	0	0	0	0
1386	0	0	0	0	0	0	0	0	0
1387	0	0	0	0	0	0	0	0	0
1388	0	0	0	0	0	0	0	0	0
1389	0	0	0	0	0	0	0	0	0
1390	0	0	0	0	0	0	0	0	0
1391	0	0	0	0	0	0	0	0	0
1392	0	0	0	0	0	0	0	0	0
1393	0	0	0	0	0	0	0	0	0
1394	0	0	0	0	0	0	0	0	0
1395	0	0	0	0	0	0	0	0	0
1396	0	0	0	0	0	0	0	0	0
1397	0	0	0	0	0	0	0	0	0
1398	0	0	0	0	0	0	0	0	0
1399	1.35482	1.02326	0	1.11374	0	0.484784	0	0.484784	0.484784
1400	0.797025	1.30459	0.0544231	1.49117	0	0.665891	0	0.665891	0.665891
1401	4.36307	1.02285	0	0	0	0.0220283	0	0	0
1402	0	0	0	0	0	0	0	0	0
1403	0	0	0	0	0	0	0	0	0
1404	0	0	0	0	0	0	0	0	0
1405	0	0	0	0	0	0	0	0	0
1406	0	0	0	0	0	0	0	0	0
1407	0	0	0	0	0	0	0	0	0
1408	0	0	0	0	0	0	0	0	0
1409	0	0	0	0	0	0	0	0	0
1410	0	0	0	0	0	0	0	0	0
1411	0	0	0	0	0	0	0	0	0
1412	0	0	0	0	0	0	0	0	0
1413	0	0	0	0	0	0	0	0	0
1414	0	0	0	0	0	0	0	0	0
1415	0	0	0	0	0	0	0	0	0
1416	0	0	0	0	0	0	0	0	0
1417	0	0	0	0	0	0	0	0	0
1418	0	0	0	0	0	0	0	0	0
1419	0	0	0	0	0	0	0	0	0
1420	0	0	0	0	0	0	0	0	0
1421	0	0	0	0	0	0	0	0	0
1422	0	0	0	0	0	0	0	0	0
1423	0	0	0	0	0	0	0	0	0
1424	0.695815	0	0	0	0	0	0	0	0
1425	5.43159	0.832513	0	0.197332	0	0	0	0	0
1426	0	0	0	0	0	0	0	0	0
1427	0	0	0	0	0	0	0	0	0
1428	0	0	0	0	0	0	0	0	0
1429	0	0	0	0	0	0	0	0	0
1430	0	0	0	0	0	0	0	0	0
1431	0	0	0	0	0	0	0	0	0
1432	0	0	0	0	0	0	0	0	0
1433	0	0	0	0	0	0	0	0	0
1434	0	0	0	0	0	0	0	0	0
1435	0	0	0	0	0	0	0	0	0
1436	0	0	0	0	0	0	0	0	0
1437	0	0	0	0	0	0	0	0	0
1438	0	0	0	0	0	0	0	0	0
1439	0	0	0	0	0	0	0	0	0
1440	0	0	0	0	0	0	0	0	0
1441	0	0	0	0	0	0	0	0	0
1442	0	0	0	0	0	0	0	0	0
1443	0	0	0	0	0	0	0	0	0
1444	0	0	0	0	0	0	0	0	0
1445	0	0	0	0	0	0	0	0	0
1446	0	0	0	0	0	0	0	0	0
1447	0.887093	0	0	0	0	0.0816414	0	0	0
1448	0.158106	0	0	0.337373	0	0.0672535	0	0	0
1449	3.87179	0	0	0	0	0	0	0	0
1450	0	0	0	0	0	0	0	0	0
1451	0	0	0	0	0	0	0	0	0
1452	0	0	0	0	0	0	0	0	0
1453	0	0	0	0	0	0	0	0	0
1454	0	0	0	0	0	0	0	0	0
1455	0	0	0	0	0	0	0	0	0
1456	0	0	0	0	0	0	0	0	0
1457	0	0	0	0	0	0	0	0	0
1458	0	0	0	0	0	0	0	0	0
1459	0	0	0	0	0	0	0	0	0
1460	0	0	0	0	0	0	0	0	0
1461	0	0	0	0	0	0	0	0	0
1462	0	0	0	0	0	0	0	0	0
1463	0	0	0	0	0	0	0	0	0
1464	0	0	0	0	0	0	0	0	0
1465	0	0	0	0	0	0	0	0	0
1466	0	0	0	0	0	0	0	0	0
1467	0	0	0	0	0	0	0	0	0
1468	0.875891	0	0	0	0	0.109305	0	0	0
1469	2.0932	0	0	0.980794	0.64	0.944395	0	0.64	0.64
1470	2.67122	0.859665	0	2.51937	2.33444	1.70642	0	1.70642	1.70642
1471	2.92854	1.97398	1.9025	3.05467	2.81556	2.31559	0	2.31559	2.31559
1472	1.36318	1.61199	2.20784	3.16814	0.765185	1.79733	0	1.61199	1.61199
1473	0.0272936	0.255742	0.825856	1.56577	0	0.311459	0	0.255742	0.255742
1474	0	0	0	0.0917931	0	0	0	0	0
1475	0	0	0	0	0	0	0	0	0
1476	0	0	0	0	0	0	0	0	0
1477	0	0	0	0	0	0	0	0	0
1478	0	0	0	0	0	0	0	0	0
1479	0	0	0	0	0	0	0	0	0
1480	0	0	0	0	0	0	0	0	0
1481	0	0	0	0	0	0	0	0	0
1482	0	0	0	0	0	0	0	0	0
1483	0	0	0	0	0	0	0	0	0
1484	0	0	0	0	0	0	0	0	0
1485	0	0	0	0	0	0	0	0	0
1486	0	0	0	0	0	0	0	0	0
1487	0	0	0	0	0	0.224993	0	0	0
1488	0.988305	0	0	0	0	1.24065	0	0	0
1489	2.45882	0	0	1.57532	0	2.15951	1.4509	1.4509	1.4509
1490	3.22334	2.04541	1.47401	3.06486	2.17852	2.90296	2.82539	2.82539	2.82539
1491	3.75932	2.67779	2.91557	3.75927	3.30111	3.5637	4.03893	3.5637	3.5637
1492	4.17716	3.20405	3.60612	4.34113	4.17778	4.11878	5.0745	4.17716	4.17716
1493	4.4971	3.63491	4.11192	4.76412	4.76296	4.55121	6.00088	4.55121	4.55121
1494	4.76323	4.08388	4.56963	5.1446	5.24444	4.98161	6.77186	4.98161	4.98161
1495	4.8885	4.44999	4.88605	5.42732	5.45926	5.34281	7.42237	5.34281	5.34281
1496	3.38703	3.93498	4.84788	5.36503	2.6937	4.81077	6.02062	4.81077	4.81077
1497	1.32142	2.52207	3.38234	3.77159	0.567407	2.99716	5.46996	2.99716	2.99716
1498	0	0.642748	1.3781	1.75682	0	0.649208	3.96239	0.649208	0.649208
1499	0	0	0	0.0315537	0	0	2.07149	0	0
1500	0	0	0	0	0	0	0.182418	0	0
1501	0	0	0	0	0	0	0	0	0
1502	0	0	0	0	0	0	0	0	0
1503	0	0	0	0	0	0	0	0	0
1504	0	0	0	0	0	0	0	0	0
1505	0	0	0	0	0	0	0	0	0
1506	0	0	0	0	0	0	0	0	0
1507	0	0	0	0	0	0	0.0998252	0	0
1508	0	0	0	0	0	0	1.25851	0	0
1509	0	0	0	0	0	0.344069	2.30824	0	0
1510	0	0	0	0	0	1.48284	3.26416	0	0
1511	0	0	0	0	0	2.29986	4.10861	0	0
1512	2.61621	1.32186	0.340569	2.51173	0	2.92331	4.90978	2.51173	2.51173
1513	2.98691	2.52257	2.54303	3.26769	0.344926	3.4354	5.59028	2.98691	2.98691
1514	3.43374	3.04983	3.28549	3.89406	2.9037	3.86828	6.21092	3.43374	3.43374
1515	3.77299	3.48186	3.8106	4.32561	3.52852	4.2795	6.78002	3.8106	3.8106
1516	4.01713	3.86774	4.1617	4.61167	4.01852	4.64669	7.24334	4.1617	4.1617
1517	4.23026	4.18001	4.3883	4.83169	4.39259	4.95342	7.65964	4.39259	4.39259
1518	4.42053	4.50483	4.6453	5.08797	4.68519	5.26721	8.00475	4.68519	4.68519
1519	4.48135	4.76018	4.86127	5.29046	4.81852	5.5333	8.27103	4.86127	4.86127
1520	2.74932	3.94231	4.77158	5.1809	2.02185	4.78348	6.51244	4.77158	4.77158
1521	7.01642	2.01069	3.30268	1.5745	0.0377778	1.273	0.355138	1.5745	1.5745
1522	0	0	0.334012	0	0	0	0	0	0
1523	0	0	0	0	0	0	0	0	0
1524	0	0	0	0	0	0	0	0	0
1525	0	0	0	0	0	0	0	0	0
1526	0	0	0	0	0	0	0	0	0
1527	0	0	0	0	0	0	0	0	0
1528	0	0	0	0	0	0	0	0	0
1529	0	0	0	0	0	0	0	0	0
1530	0	0	0	0	0	0	0	0	0
1531	0	0	0	0	0	0	0	0	0
1532	0	0	0	0	0	0	0	0	0
1533	0	0	0	0	0	0	0	0	0
1534	0	0	0	0	0	0	0	0	0
1535	0	0	0	0	0	0	0	0	0
1536	0	0	0	0	0	0	0	0	0
1537	0	0	0	0	0	0.0536246	0	0	0
1538	0.548617	0	0	0	0	0.859779	0	0	0
1539	2.34055	0.243496	0	0.354471	0.132704	1.64134	0	0.243496	0.243496
1540	2.86685	2.03004	0.614002	2.40166	2.39259	2.28532	0	2.28532	2.28532
1541	3.21816	2.45491	2.2782	2.99391	2.88444	2.78362	0	2.78362	2.78362
1542	3.46118	2.78356	2.76381	3.38055	3.29222	3.18061	1.29067	3.18061	3.18061
1543	3.5161	3.03289	3.06365	3.61594	3.47444	3.48972	2.42035	3.47444	3.47444
1544	2.59656	2.69394	2.72439	3.10598	1.50667	3.201	2.33927	2.69394	2.69394
1545	6.63834	1.51369	0.763472	0.480551	0	0.7283	0	0.7283	0.7283
1546	0	0	0	0	0	0	0	0	0
1547	0	0	0	0	0	0	0	0	0
1548	0	0	0	0	0	0	0	0	0
1549	0	0	0	0	0	0	0	0	0
1550	0	0	0	0	0	0	0	0	0
1551	0	0	0	0	0	0	0	0	0
1552	0	0	0	0	0	0	0	0	0
1553	0	0	0	0	0	0	0	0	0
1554	0	0	0	0	0	0	0	0	0
1555	0	0	0	0	0	0	0	0	0
1556	0	0	0	0	0	0	0	0	0
1557	0	0	0	0	0	0	0	0	0
1558	0	0	0	0	0	0	0	0	0
1559	0	0	0	0	0	0	0	0	0
1560	0	0	0	0	0	0	0	0	0
1561	0	0	0	0	0	0	0	0	0
1562	0	0	0	0	0	0.1012	0	0	0
1563	1.4473	0	0	0	0	0.967274	0	0	0
1564	2.5688	0.731037	0	1.90417	1.5363	1.73781	0	1.5363	1.5363
1565	3.02462	2.18423	1.3921	2.93724	2.61704	2.36528	0	2.36528	2.36528
1566	3.36523	2.61135	2.63429	3.44027	3.28593	2.8837	0	2.8837	2.8837
1567	3.44108	2.95037	3.09577	3.79098	3.55926	3.29094	0	3.29094	3.29094
1568	1.87912	2.41807	3.01549	3.57202	1.19296	2.60726	0	2.41807	2.41807
1569	6.08278	1.38202	0.783834	0.593962	0	0.570074	0	0.593962	0.593962
1570	0	0	0	0	0	0	0	0	0
1571	0	0	0	0	0	0	0	0	0
1572	0	0	0	0	0	0	0	0	0
1573	0	0	0	0	0	0	0	0	0
1574	0	0	0	0	0	0	0	0	0
1575	0	0	0	0	0	0	0	0	0
1576	0	0	0	0	0	0	0	0	0
1577	0	0	0	0	0	0	0	0	0
1578	0	0	0	0	0	0	0	0	0
1579	0	0	0	0	0	0	0	0	0
1580	0	0	0	0	0	0	0	0	0
1581	0	0	0	0	0	0	0	0	0
1582	0	0	0	0	0	0	0	0	0
1583	0	0	0	0	0	0	0	0	0
1584	0	0	0	0	0	0	0	0	0
1585	0	0	0	0	0	0	0	0	0
1586	1.5691	0	0	0	0.0122	0.902903	0	0	0
1587	3.32665	0.542602	0	1.47131	3.10222	2.07503	0	1.47131	1.47131
1588	4.05123	2.83634	2.43746	3.74425	4.10741	3.03207	0	3.03207	3.03207
1589	4.54288	3.48406	3.76477	4.52281	4.97778	3.79118	0	3.79118	3.79118
1590	4.86402	4.02546	4.43874	5.0963	5.58889	4.40828	0	4.43874	4.43874
1591	4.95058	4.518	4.91437	5.4817	5.86667	4.8535	0.566703	4.91437	4.91437
1592	3.38851	3.88462	4.78603	5.23881	3.02556	4.1505	0.717217	3.88462	3.88462
1593	9.70751	3.15495	3.66524	1.97695	0	2.12588	0	2.12588	2.12588
1594	0	0.109742	0.875911	0.105773	0	0.0063834	0	0.0063834	0.0063834
1595	0	0	0	0	0	0	0	0	0
1596	0	0	0	0	0	0	0	0	0
1597	0	0	0	0	0	0	0	0	0
1598	0	0	0	0	0	0	0	0	0
1599	0	0	0	0	0	0	0	0	0
1600	0	0	0	0	0	0	0	0	0
1601	0	0	0	0	0	0	0	0	0
1602	0	0	0	0	0	0	0	0	0
1603	0	0	0	0	0	0	0	0	0
1604	0	0	0	0	0	0	0	0	0
1605	0	0	0	0	0	0	0	0	0
1606	0	0	0	0	0	0	0	0	0
1607	0	0	0	0	0	0.0619471	0	0	0
1608	0	0	0	0	0	1.1939	0	0	0
1609	1.42722	0	0	0.470345	2.01407	2.31726	0	0.470345	0.470345
1610	3.35896	2.45578	1.34009	3.4227	3.73333	3.13087	0	3.13087	3.13087
1611	4.19322	3.32207	3.33591	4.23632	4.73704	3.79875	0.168864	3.79875	3.79875
1612	4.64632	3.83346	4.05523	4.81382	5.31481	4.36361	1.81942	4.36361	4.36361
1613	4.93291	4.27406	4.54971	5.20933	5.68889	4.76661	3.25801	4.76661	4.76661
1614	5.14076	4.68229	4.92807	5.4998	6	5.12506	4.48338	5.12506	5.12506
1615	5.14684	5.01723	5.20143	5.73826	6.12222	5.44749	5.50765	5.44749	5.44749
1616	3.54835	4.24428	4.93353	5.3903	3.07111	4.73361	5.26511	4.73361	4.73361
1617	9.5321	3.36529	3.61591	1.89469	0	2.67255	1.35054	2.67255	2.67255
1618	0	0.14314	0.84313	0.0782211	0	0.133806	0	0.0782211	0.0782211
1619	0	0	0	0	0	0	0	0	0
1620	0	0	0	0	0	0	0	0	0
1621	0	0	0	0	0	0	0	0	0
1622	0	0	0	0	0	0	0	0	0
1623	0	0	0	0	0	0	0	0	0
1624	0	0	0	0	0	0	0	0	0
1625	0	0	0	0	0	0	0	0	0
1626	0	0	0	0	0	0	0	0	0
1627	0	0	0	0	0	0	0	0	0
1628	0	0	0	0	0	0	0	0	0
1629	0	0	0	0	0	0	0	0	0
1630	0	0	0	0	0	0	0	0	0
1631	0	0	0	0	0	0	0	0	0
1632	0	0	0	0	0	0.271554	0	0	0
1633	0	0	0	0	0	1.42024	0	0	0
1634	3.05675	0.216815	0	0.91317	2.15481	2.35365	0	0.91317	0.91317
1635	3.57359	2.66125	1.79327	3.43004	3.56963	3.12747	0	3.12747	3.12747
1636	4.10436	3.26805	3.41192	4.18063	4.52963	3.77112	1.51976	3.77112	3.77112
1637	4.4678	3.79568	4.10178	4.77295	5.09259	4.2945	2.92663	4.2945	4.2945
1638	4.73529	4.28445	4.62367	5.20895	5.47778	4.7067	4.13337	4.7067	4.7067
1639	4.78441	4.64235	4.92583	5.4427	5.61852	5.04156	5.11071	5.04156	5.04156
1640	2.94533	3.93339	4.72379	5.18701	2.71222	4.37131	4.65996	4.37131	4.37131
1641	0.703909	2.20225	2.91693	3.26671	0.513704	2.1242	4.09411	2.20225	2.20225
1642	0	0.266718	0.633538	0.853116	0	0.058775	2.57864	0.266718	0.266718
1643	0	0	0	0	0	0	0.772982	0	0
1644	0	0	0	0	0	0	0	0	0
1645	0	0	0	0	0	0	0	0	0
1646	0	0	0	0	0	0	0	0	0
1647	0	0	0	0	0	0	0	0	0
1648	0	0	0	0	0	0	0	0	0
1649	0	0	0	0	0	0	0	0	0
1650	0	0	0	0	0	0	0	0	0
1651	0	0	0	0	0	0	0	0	0
1652	0	0	0	0	0	0	0	0	0
1653	0	0	0	0	0	0	0.713517	0	0
1654	0	0	0	0	0	0.394946	1.8563	0	0
1655	0	0	0	0	0	1.43946	2.92304	0	0
1656	0.414128	0.310506	0	0.395952	0	2.26853	3.87158	0.395952	0.395952
1657	2.61773	2.38396	1.19447	2.93285	0.148889	2.93916	4.70967	2.61773	2.61773
1658	3.13918	2.94753	3.02032	3.67212	2.87111	3.47627	5.47467	3.13918	3.13918
1659	3.59973	3.41863	3.64317	4.19299	3.54667	3.90297	6.17675	3.64317	3.64317
1660	3.91389	3.8807	4.11412	4.57857	4.12593	4.30415	6.73255	4.12593	4.12593
1661	4.15037	4.25946	4.44301	4.86465	4.54444	4.64751	7.25918	4.54444	4.54444
1662	4.36252	4.63785	4.75781	5.18411	4.88148	5.01442	7.67726	4.88148	4.88148
1663	4.31266	4.89378	4.95934	5.37195	4.95926	5.29423	7.99753	4.95934	4.95934
1664	2.40552	3.9654	4.7125	5.08551	2.00222	4.43353	6.90871	4.43353	4.43353
1665	0.430262	2.05872	2.72327	2.8985	0.217148	2.02937	5.87633	2.05872	2.05872
1666	0	0.221002	0.532256	0.645111	0	0.0439871	3.9633	0.221002	0.221002
1667	0	0	0	0	0	0	1.84227	0	0
1668	0	0	0	0	0	0	0	0	0
1669	0	0	0	0	0	0	0	0	0
1670	0	0	0	0	0	0	0	0	0
1671	0	0	0	0	0	0	0	0	0
1672	0	0	0	0	0	0	0	0	0
1673	0	0	0	0	0	0	0	0	0
1674	0	0	0	0	0	0	0	0	0
1675	0	0	0	0	0	0	0	0	0
1676	0	0	0	0	0	0	0	0	0
1677	0	0	0	0	0	0	0.113967	0	0
1678	0	0	0	0	0	0	1.20601	0	0
1679	0	0	0	0	0	0.201937	2.23773	0	0
1680	0	0	0	0	0	1.14225	3.19548	0	0
1681	0	0.444279	0	0	0	1.97043	4.05883	0	0
1682	2.60609	2.39381	0.782043	2.68797	0.136185	2.65019	4.89363	2.60609	2.60609
1683	3.03249	2.99548	2.9485	3.50456	2.85778	3.25368	5.65112	3.03249	3.03249
1684	3.50527	3.49997	3.61722	4.07253	3.53593	3.73538	6.30267	3.61722	3.61722
1685	3.83881	3.93808	4.04003	4.41389	4.1	4.11799	6.87636	4.1	4.1
1686	4.0853	4.36801	4.41623	4.76312	4.55926	4.51193	7.34364	4.51193	4.51193
1687	4.08423	4.68235	4.67186	5.01608	4.71852	4.84073	7.68425	4.71852	4.71852
1688	2.29822	3.67491	4.46884	4.76495	1.74852	4.03242	6.78388	4.03242	4.03242
1689	6.67838	2.01348	2.28702	0.915951	0	1.05153	0.618106	1.05153	1.05153
1690	0	0	0.16651	0	0	0	0	0	0
1691	0	0	0	0	0	0	0	0	0
1692	0	0	0	0	0	0	0	0	0
1693	0	0	0	0	0	0	0	0	0
1694	0	0	0	0	0	0	0	0	0
1695	0	0	0	0	0	0	0	0	0
1696	0	0	0	0	0	0	0	0	0
1697	0	0	0	0	0	0	0	0	0
1698	0	0	0	0	0	0	0	0	0
1699	0	0	0	0	0	0	0	0	0
1700	0	0	0	0	0	0	0	0	0
1701	0	0	0	0	0	0	0	0	0
1702	0	0	0	0	0	0	0	0	0
1703	0	0	0	0	0	0	0	0	0
1704	0	0	0	0	0	0	0	0	0
1705	0	0	0	0	0	0	0	0	0
1706	0	0	0	0	0	0.437564	0	0	0
1707	1.62689	0	0	0.32233	0.0131	1.27175	0	0.0131	0.0131
1708	2.36555	1.77442	0.280669	2.30379	2.01407	1.88404	0	1.88404	1.88404
1709	2.707	2.22567	2.00627	2.75243	2.45889	2.35347	0	2.35347	2.35347
1710	2.97841	2.54206	2.46566	3.09224	2.94333	2.76246	0	2.76246	2.76246
1711	2.99412	2.78898	2.79946	3.35029	3.11074	3.10354	0.571688	2.99412	2.99412
1712	1.81147	2.06172	2.33833	2.73756	0.974444	2.49337	0.703577	2.06172	2.06172
1713	6.15718	1.34975	0.570484	0.40567	0	0.44993	0	0.44993	0.44993
1714	0	0	0	0	0	0	0	0	0
1715	0	0	0	0	0	0	0	0	0
1716	0	0	0	0	0	0	0	0	0
1717	0	0	0	0	0	0	0	0	0
1718	0	0	0	0	0	0	0	0	0
1719	0	0	0	0	0	0	0	0	0
1720	0	0	0	0	0	0	0	0	0
1721	0	0	0	0	0	0	0	0	0
1722	0	0	0	0	0	0	0	0	0
1723	0	0	0	0	0	0	0	0	0
1724	0	0	0	0	0	0	0	0	0
1725	0	0	0	0	0	0	0	0	0
1726	0	0	0	0	0	0	0	0	0
1727	0	0	0	0	0	0	0	0	0
1728	0	0	0	0	0	0	0	0	0
1729	0	0	0	0	0	0	0	0	0
1730	0	0	0	0	0	0	0	0	0
1731	0	0	0	0	0	0	0	0	0
1732	0.255751	0	0	0	0	0	0	0	0
1733	1.611	0	0	0	0	0.21911	0	0	0
1734	1.93716	0.604706	0	1.54442	0.0805185	0.851776	0	0.604706	0.604706
1735	2.1108	1.46095	0.609985	1.96974	1.40852	1.37748	0	1.40852	1.40852
1736	1.23383	1.24346	0.881176	1.51524	0.232111	1.31973	0	1.23383	1.23383
1737	4.58676	0.934669	0	0.0641541	0	0.155639	0	0.0641541	0.0641541
1738	0	0	0	0	0	0	0	0	0
1739	0	0	0	0	0	0	0	0	0
1740	0	0	0	0	0	0	0	0	0
1741	0	0	0	0	0	0	0	0	0
1742	0	0	0	0	0	0	0	0	0
1743	0	0	0	0	0	0	0	0	0
1744	0	0	0	0	0	0	0	0	0
1745	0	0	0	0	0	0	0	0	0
1746	0	0	0	0	0	0	0	0	0
1747	0	0	0	0	0	0	0	0	0
1748	0	0	0	0	0	0	0	0	0
1749	0	0	0	0	0	0	0	0	0
1750	0	0	0	0	0	0	0	0	0
1751	0	0	0	0	0	0	0	0	0
1752	0	0	0	0	0	0	0	0	0
1753	0	0	0	0	0	0	0	0	0
1754	0	0	0	0	0	0	0	0	0
1755	0	0	0	0	0	0	0	0	0
1756	0	0	0	0	0	0	0	0	0
1757	1.39937	0	0	0	0	0.035422	0	0	0
1758	2.10204	0	0	0.861883	0.214148	0.694729	0	0.214148	0.214148
1759	2.2099	1.34238	0.220961	2.11881	1.68	1.33211	0	1.34238	1.34238
1760	0.56418	0.825024	0.933116	1.6713	0.119259	0.708668	0	0.708668	0.708668
1761	3.94801	0.530047	0	0.0107804	0	0	0	0	0
1762	0	0	0	0	0	0	0	0	0
1763	0	0	0	0	0	0	0	0	0
1764	0	0	0	0	0	0	0	0	0
1765	0	0	0	0	0	0	0	0	0
1766	0	0	0	0	0	0	0	0	0
1767	0	0	0	0	0	0	0	0	0
1768	0	0	0	0	0	0	0	0	0
1769	0	0	0	0	0	0	0	0	0
1770	0	0	0	0	0	0	0	0	0
1771	0	0	0	0	0	0	0	0	0
1772	0	0	0	0	0	0	0	0	0
1773	0	0	0	0	0	0	0	0	0
1774	0	0	0	0	0	0	0	0	0
1775	0	0	0	0	0	0	0	0	0
1776	0	0	0	0	0	0	0	0	0
1777	0	0	0	0	0	0	0	0	0
1778	0	0	0	0	0	0	0	0	0
1779	0	0	0	0	0	0	0	0	0
1780	0	0	0	0	0	0	0	0	0
1781	0	0	0	0	0	0	0	0	0
1782	0	0	0	0	0	0	0	0	0
1783	0.544208	0	0	0.472233	0	0.0382689	0	0	0
1784	0.0470828	0	0	0.966163	0	0.0497149	0	0	0
1785	3.13421	0.113921	0	0	0	0	0	0	0
1786	0	0	0	0	0	0	0	0	0
1787	0	0	0	0	0	0	0	0	0
1788	0	0	0	0	0	0	0	0	0
1789	0	0	0	0	0	0	0	0	0
1790	0	0	0	0	0	0	0	0	0
1791	0	0	0	0	0	0	0	0	0
1792	0	0	0	0	0	0	0	0	0
1793	0	0	0	0	0	0	0	0	0
1794	0	0	0	0	0	0	0	0	0
1795	0	0	0	0	0	0	0	0	0
1796	0	0	0	0	0	0	0	0	0
1797	0	0	0	0	0	0	0	0	0
1798	0	0	0	0	0	0	0	0	0
1799	0	0	0	0	0	0	0	0	0
1800	0	0	0	0	0	0	0	0	0
1801	0	0	0	0	0	0	0	0	0
1802	0	0	0	0	0	0	0	0	0
1803	0	0	0	0	0	0	0	0	0
1804	0	0	0	0	0	0	0	0	0
1805	0	0	0	0	0	0	0	0	0
1806	0	0	0	0	0	0	0	0	0
1807	0	0	0	0	0	0	0	0	0
1808	0	0	0	0	0	0	0	0	0
1809	0	0	0	0	0	0	0	0	0
1810	0	0	0	0	0	0	0	0	0
1811	0	0	0	0	0	0	0	0	0
1812	0	0	0	0	0	0	0	0	0
1813	0	0	0	0	0	0	0	0	0
1814	0	0	0	0	0	0	0	0	0
1815	0	0	0	0	0	0	0	0	0
1816	0	0	0	0	0	0	0	0	0
1817	0	0	0	0	0	0	0	0	0
1818	0	0	0	0	0	0	0	0	0
1819	0	0	0	0	0	0	0	0	0
1820	0	0	0	0	0	0	0	0	0
1821	0	0	0	0	0	0	0	0	0
1822	0	0	0	0	0	0	0	0	0
1823	0	0	0	0	0	0	0	0	0
1824	0	0	0	0	0	0	0	0	0
1825	0	0	0	0	0	0	0	0	0
1826	0	0	0	0	0	0	0	0	0
1827	0	0	0	0	0	0	0	0	0
1828	0	0	0	0	0	0	0	0	0
1829	0	0	0	0	0	0	0	0	0
1830	0	0	0	0	0	0	0	0	0
1831	0	0	0	0	0	0	0	0	0
1832	0	0	0	0	0	0	0	0	0
1833	0	0	0	0	0	0	0	0	0
1834	0	0	0	0	0	0	0	0	0
1835	0	0	0	0	0	0	0	0	0
1836	0	0	0	0	0	0	0	0	0
1837	0	0	0	0	0	0	0	0	0
1838	0	0	0	0	0	0	0	0	0
1839	0	0	0	0	0	0	0	0	0
1840	0	0	0	0	0	0	0	0	0
1841	0	0	0	0	0	0	0	0	0
1842	0	0	0	0	0	0	0	0	0
1843	0	0	0	0	0	0	0	0	0
1844	0	0	0	0	0	0	0	0	0
1845	0	0	0	0	0	0	0	0	0
1846	0	0	0	0	0	0	0	0	0
1847	0	0	0	0	0	0	0	0	0
1848	0	0	0	0	0	0	0	0	0
1849	0	0	0	0	0	0	0	0	0
1850	0	0	0	0	0	0	0	0	0
1851	0	0	0	0	0	0	0	0	0
1852	0	0	0	0	0	0	0	0	0
1853	0	0	0	0	0	0	0	0	0
1854	0	0	0	0	0	0	0	0	0
1855	0	0	0	0	0	0	0	0	0
1856	0	0	0	0	0	0	0	0	0
1857	0	0	0	0	0	0	0	0	0
1858	0	0	0	0	0	0	0	0	0
1859	0	0	0	0	0	0	0	0	0
1860	0	0	0	0	0	0	0	0	0
1861	0	0	0	0	0	0	0	0	0
1862	0	0	0	0	0	0	0	0	0
1863	0	0	0	0	0	0	0	0	0
1864	0	0	0	0	0	0	0	0	0
1865	0	0	0	0	0	0	0	0	0
1866	0	0	0	0	0	0	0	0	0
1867	0	0	0	0	0	0	0	0	0
1868	0	0	0	0	0	0	0	0	0
1869	0	0	0	0	0	0	0	0	0
1870	0	0	0	0	0	0	0	0	0
1871	0	0	0	0	0	0	0	0	0
1872	0	0	0	0	0	0	0	0	0
1873	0	0	0	0	0	0	0	0	0
1874	0	0	0	0	0	0	0	0	0
1875	0	0	0	0	0	0	0	0	0
1876	0	0	0	0	0	0	0	0	0
1877	0	0	0	0	0	0	0	0	0
1878	0	0	0	0	0	0	0	0	0
1879	0	0	0	0	0	0	0	0	0
1880	0	0	0	0	0	0	0	0	0
1881	0	0	0	0	0	0	0	0	0
1882	0	0	0	0	0	0	0	0	0
1883	0	0	0	0	0	0	0	0	0
1884	0	0	0	0	0	0	0	0	0
1885	0	0	0	0	0	0	0	0	0
1886	0	0	0	0	0	0	0	0	0
1887	0	0	0	0	0	0	0	0	0
1888	0	0	0	0	0	0	0	0	0
1889	0	0	0	0	0	0	0	0	0
1890	0	0	0	0	0	0	0	0	0
1891	0	0	0	0	0	0	0	0	0
1892	0	0	0	0	0	0	0	0	0
1893	0	0	0	0	0	0	0	0	0
1894	0	0	0	0	0	0	0	0	0
1895	0	0	0	0	0	0	0	0	0
1896	0	0	0	0	0	0	0	0	0
1897	0	0	0	0	0	0	0	0	0
1898	0	0	0	0	0	0	0	0	0
1899	0	0	0	0	0	0	0	0	0
1900	0	0	0	0	0	0	0	0	0
1901	0	0	0	0	0	0	0	0	0
1902	0	0	0	0	0	0	0	0	0
1903	0	0	0	0	0	0	0	0	0
1904	0	0	0	0	0	0	0	0	0
1905	0	0	0	0	0	0	0	0	0
1906	0	0	0	0	0	0	0	0	0
1907	0	0	0	0	0	0	0	0	0
1908	0	0	0	0	0	0	0	0	0
1909	0	0	0	0	0	0	0	0	0
1910	0	0	0	0	0	0	0	0	0
1911	0	0	0	0	0	0	0	0	0
1912	0	0	0	0	0	0	0	0	0
1913	0	0	0	0	0	0	0	0	0
1914	0	0	0	0	0	0	0	0	0
1915	0	0	0	0	0	0	0	0	0
1916	0	0	0	0	0	0	0	0	0
1917	0	0	0	0	0	0	0	0	0
1918	0	0	0	0	0	0	0	0	0
1919	0	0	0	0	0	0	0	0	0
1920	0	0	0	0	0	0	0	0	0
1921	0	0	0	0	0	0	0	0	0
1922	0	0	0	0	0	0	0	0	0
1923	0	0	0	0	0	0	0	0	0
1924	0	0	0	0	0	0	0	0	0
1925	0	0	0	0	0	0	0	0	0
1926	0	0	0	0	0	0	0	0	0
1927	0	0	0	0	0	0	0	0	0
1928	0	0	0	0	0	0	0	0	0
1929	0	0	0	0	0	0	0	0	0
1930	0	0	0	0	0	0	0	0	0
1931	0	0	0	0	0	0	0	0	0
1932	0	0	0	0	0	0	0	0	0
1933	0	0	0	0	0	0	0	0	0
1934	0	0	0	0	0	0	0	0	0
1935	0	0	0	0	0	0	0	0	0
1936	0	0	0	0	0	0	0	0	0
1937	0	0	0	0	0	0	0	0	0
1938	0	0	0	0	0	0	0	0	0
1939	0	0	0	0	0	0	0	0	0
1940	0	0	0	0	0	0	0	0	0
1941	0	0	0	0	0	0	0	0	0
1942	0	0	0	0	0	0	0	0	0
1943	0	0	0	0	0	0	0	0	0
1944	0	0	0	0	0	0	0	0	0
1945	0	0	0	0	0	0	0	0	0
1946	0	0	0	0	0	0	0	0	0
1947	0	0	0	0	0	0	0	0	0
1948	0	0	0	0	0	0	0	0	0
1949	0	0	0	0	0	0	0	0	0
1950	0	0	0	0	0	0	0	0	0
1951	0	0	0	0	0	0	0	0	0
1952	0	0	0	0	0	0	0	0	0
1953	0	0	0	0	0	0	0	0	0
1954	0	0	0	0	0	0	0	0	0
1955	0	0	0	0	0	0	0	0	0
1956	0	0	0	0	0	0	0	0	0
1957	0	0	0	0	0	0	0	0	0
1958	0	0	0	0	0	0	0	0	0
1959	0	0	0	0	0	0	0	0	0
1960	0	0	0	0	0	0	0	0	0
1961	0	0	0	0	0	0	0	0	0
1962	0	0	0	0	0	0	0	0	0
1963	0	0	0	0	0	0	0	0	0
1964	0	0	0	0	0	0	0	0	0
1965	0	0	0	0	0	0	0	0	0
1966	0	0	0	0	0	0	0	0	0
1967	0	0	0	0	0	0	0	0	0
1968	0	0	0	0	0	0	0	0	0
1969	0	0	0	0	0	0	0	0	0
1970	0	0	0	0	0	0	0	0	0
1971	0	0	0	0	0	0	0	0	0
1972	0	0	0	0	0	0	0	0	0
1973	0	0	0	0	0	0	0	0	0
1974	0	0	0	0	0	0	0	0	0
1975	0	0	0	0	0	0	0	0	0
1976	0	0	0	0	0	0	0	0	0
1977	0	0	0	0	0	0	0	0	0
1978	0	0	0	0	0	0	0	0	0
1979	0	0	0	0	0	0	0	0	0
1980	0	0	0	0	0	0	0	0	0
1981	0	0	0	0	0	0	0	0	0
1982	0	0	0	0	0	0	0	0	0
1983	0	0	0	0	0	0	0	0	0
1984	0	0	0	0	0	0	0	0	0
1985	0	0	0	0	0	0	0	0	0
1986	0	0	0	0	0	0	0	0	0
1987	0	0	0	0	0	0	0	0	0
1988	0	0	0	0	0	0	0	0	0
1989	0	0	0	0	0	0	0	0	0
1990	0	0	0	0	0	0	0	0	0
1991	0	0	0	0	0	0	0	0	0
1992	0	0	0	0	0	0	0	0	0
1993	0	0	0	0	0	0	0	0	0
1994	0	0	0	0	0	0	0	0	0
1995	0	0	0	0	0	0	0	0	0
1996	0	0	0	0	0	0	0	0	0
1997	0	0	0	0	0	0	0	0	0
[truncated: 6,762 more rows]

## Sheet: Cooling
TOT [kWh/m2]	-32.3418	-31.3806	-30.5541	-31.3468	-33.4824	-31.2788	-30.9602	-31.1822
	Hourly average power [Wh/m2]
Time / [h]	EP	TRN	SIM IBK	SIM BO	IDA	MOD	DAL	MEDIAN	Abs(median)			EP	TRN	SIM IBK	SIM BO	IDA	MOD	DAL
1	0	0	0	0	0	0	0	0	0		MBE [Wh/m2]	-0.132387	-0.0226449	0.07171	-0.0187931	-0.262611	-0.0110295	0.0253459
2	0	0	0	0	0	0	0	0	0		MAE [Wh/m2]	0.499942	0.123113	0.35627	0.147966	0.977732	0.233292	0.76571
3	0	0	0	0	0	0	0	0	0		RMSE [Wh/m2]	1.19206	0.389544	0.781262	0.434865	2.34249	0.580843	1.70322
4	0	0	0	0	0	0	0	0	0
5	0	0	0	0	0	0	0	0	0		NMBE [%]	3.71873	0.636088	-2.01431	0.527893	7.37667	0.309816	-0.711959
6	0	0	0	0	0	0	0	0	0		NMAE [%]	14.0432	3.45821	10.0075	4.15632	27.4642	6.55311	21.5086
7	0	0	0	0	0	0	0	0	0		NRMSE (av) [%]	33.4848	10.9422	21.9454	12.2152	65.7999	16.3157	47.8428
8	0	0	0	0	0	0	0	0	0		NRMSE (|av|>0) [%]	12.0765	3.94638	7.91478	4.40551	23.7312	5.88438	17.2549
9	0	0	0	0	0	0	0	0	0		R2 [%]	97.3059	99.7123	98.8428	99.6415	89.5968	99.3604	94.5002
10	0	0	0	0	0	0	0	0	0
11	0	0	0	0	0	0	0	0	0
12	0	0	0	0	0	0	0	0	0
13	-2.54923	0	0	0	0	0	0	0	0
14	-1.23642	0	0	0	0	0	0	0	0
15	-2.39476	0	0	0	0	0	0	0	0
16	-3.86915	0	0	0	0	0	0	0	0
17	-0.106439	0	0	0	0	0	0	0	0
18	0	0	0	0	0	0	0	0	0
19	0	0	0	0	0	0	0	0	0
20	0	0	0	0	0	0	0	0	0
21	0	0	0	0	0	0	0	0	0
22	0	0	0	0	0	0	0	0	0
23	0	0	0	0	0	0	0	0	0
24	0	0	0	0	0	0	0	0	0
25	0	0	0	0	0	0	0	0	0
26	0	0	0	0	0	0	0	0	0
27	0	0	0	0	0	0	0	0	0
28	0	0	0	0	0	0	0	0	0
29	0	0	0	0	0	0	0	0	0
30	0	0	0	0	0	0	0	0	0
31	0	0	0	0	0	0	0	0	0
32	0	0	0	0	0	0	0	0	0
33	0	0	0	0	0	0	0	0	0				2015-01-01
34	0	0	0	0	0	0	0	0	0			From:	2015-08-17		To:	2015-08-19
35	0	0	0	0	0	0	0	0	0			Hour	5473		Hour	5520
36	0	0	0	0	0	0	0	0	0
37	0	0	0	0	0	0	0	0	0
38	0	0	0	0	0	0	0	0	0
39	0	0	0	0	0	0	0	0	0
40	0	0	0	0	0	0	0	0	0
41	0	0	0	0	0	0	0	0	0
42	0	0	0	0	0	0	0	0	0
43	0	0	0	0	0	0	0	0	0
44	0	0	0	0	0	0	0	0	0
45	0	0	0	0	0	0	0	0	0
46	0	0	0	0	0	0	0	0	0			Category Primary Min: 5473
47	0	0	0	0	0	0	0	0	0			Category Primary Max: 5520
48	0	0	0	0	0	0	0	0	0
49	0	0	0	0	0	0	0	0	0
50	0	0	0	0	0	0	0	0	0
51	0	0	0	0	0	0	0	0	0
52	0	0	0	0	0	0	0	0	0
53	0	0	0	0	0	0	0	0	0
54	0	0	0	0	0	0	0	0	0
55	0	0	0	0	0	0	0	0	0
56	0	0	0	0	0	0	0	0	0
57	0	0	0	0	0	0	0	0	0
58	0	0	0	0	0	0	0	0	0
59	0	0	0	0	0	0	0	0	0
60	0	0	0	0	0	0	0	0	0
61	0	0	0	0	0	0	0	0	0
62	0	0	0	0	0	0	0	0	0
63	0	0	0	0	0	0	0	0	0
64	0	0	0	0	0	0	0	0	0
65	0	0	0	0	0	0	0	0	0
66	0	0	0	0	0	0	0	0	0
67	0	0	0	0	0	0	0	0	0
68	0	0	0	0	0	0	0	0	0
69	0	0	0	0	0	0	0	0	0
70	0	0	0	0	0	0	0	0	0
71	0	0	0	0	0	0	0	0	0
72	0	0	0	0	0	0	0	0	0
73	0	0	0	0	0	0	0	0	0
74	0	0	0	0	0	0	0	0	0
75	0	0	0	0	0	0	0	0	0
76	0	0	0	0	0	0	0	0	0
77	0	0	0	0	0	0	0	0	0
78	0	0	0	0	0	0	0	0	0
79	0	0	0	0	0	0	0	0	0
80	0	0	0	0	0	0	0	0	0
81	0	0	0	0	0	0	0	0	0
82	0	0	0	0	0	0	0	0	0
83	0	0	0	0	0	0	0	0	0
84	0	0	0	0	0	0	0	0	0
85	0	0	0	0	0	0	0	0	0
86	0	0	0	0	0	0	0	0	0
87	0	0	0	0	0	0	0	0	0
88	0	0	0	0	0	0	0	0	0
89	0	0	0	0	0	0	0	0	0
90	0	0	0	0	0	0	0	0	0
91	0	0	0	0	0	0	0	0	0
92	0	0	0	0	0	0	0	0	0
93	0	0	0	0	0	0	0	0	0
94	0	0	0	0	0	0	0	0	0
95	0	0	0	0	0	0	0	0	0
96	0	0	0	0	0	0	0	0	0
97	0	0	0	0	0	0	0	0	0
98	0	0	0	0	0	0	0	0	0
99	0	0	0	0	0	0	0	0	0
100	0	0	0	0	0	0	0	0	0
101	0	0	0	0	0	0	0	0	0
102	0	0	0	0	0	0	0	0	0
103	0	0	0	0	0	0	0	0	0
104	0	0	0	0	0	0	0	0	0
105	0	0	0	0	0	0	0	0	0
106	0	0	0	0	0	0	0	0	0
107	0	0	0	0	0	0	0	0	0
108	0	0	0	0	0	0	0	0	0
109	0	0	0	0	0	0	0	0	0
110	0	0	0	0	0	0	0	0	0
111	0	0	0	0	0	0	0	0	0
112	0	0	0	0	0	0	0	0	0
113	0	0	0	0	0	0	0	0	0
114	0	0	0	0	0	0	0	0	0
115	0	0	0	0	0	0	0	0	0
116	0	0	0	0	0	0	0	0	0
117	0	0	0	0	0	0	0	0	0
118	0	0	0	0	0	0	0	0	0
119	0	0	0	0	0	0	0	0	0
120	0	0	0	0	0	0	0	0	0
121	0	0	0	0	0	0	0	0	0
122	0	0	0	0	0	0	0	0	0
123	0	0	0	0	0	0	0	0	0
124	0	0	0	0	0	0	0	0	0
125	0	0	0	0	0	0	0	0	0
126	0	0	0	0	0	0	0	0	0
127	0	0	0	0	0	0	0	0	0
128	0	0	0	0	0	0	0	0	0
129	0	0	0	0	0	0	0	0	0
130	0	0	0	0	0	0	0	0	0
131	0	0	0	0	0	0	0	0	0
132	0	0	0	0	0	0	0	0	0
133	0	0	0	0	0	0	0	0	0
134	0	0	0	0	0	0	0	0	0
135	0	0	0	0	0	0	0	0	0
136	0	0	0	0	0	0	0	0	0
137	0	0	0	0	0	0	0	0	0
138	0	0	0	0	0	0	0	0	0
139	0	0	0	0	0	0	0	0	0
140	0	0	0	0	0	0	0	0	0
141	0	0	0	0	0	0	0	0	0
142	0	0	0	0	0	0	0	0	0
143	0	0	0	0	0	0	0	0	0
144	0	0	0	0	0	0	0	0	0
145	0	0	0	0	0	0	0	0	0
146	0	0	0	0	0	0	0	0	0
147	0	0	0	0	0	0	0	0	0
148	0	0	0	0	0	0	0	0	0
149	0	0	0	0	0	0	0	0	0
150	0	0	0	0	0	0	0	0	0
151	0	0	0	0	0	0	0	0	0
152	0	0	0	0	0	0	0	0	0
153	0	0	0	0	0	0	0	0	0
154	0	0	0	0	0	0	0	0	0
155	0	0	0	0	0	0	0	0	0
156	0	0	0	0	0	0	0	0	0
157	0	0	0	0	0	0	0	0	0
158	0	0	0	0	0	0	0	0	0
159	0	0	0	0	0	0	0	0	0
160	0	0	0	0	0	0	0	0	0
161	0	0	0	0	0	0	0	0	0
162	0	0	0	0	0	0	0	0	0
163	0	0	0	0	0	0	0	0	0
164	0	0	0	0	0	0	0	0	0
165	0	0	0	0	0	0	0	0	0
166	0	0	0	0	0	0	0	0	0
167	0	0	0	0	0	0	0	0	0
168	0	0	0	0	0	0	0	0	0
169	0	0	0	0	0	0	0	0	0
170	0	0	0	0	0	0	0	0	0
171	0	0	0	0	0	0	0	0	0
172	0	0	0	0	0	0	0	0	0
173	0	0	0	0	0	0	0	0	0
174	0	0	0	0	0	0	0	0	0
175	0	0	0	0	0	0	0	0	0
176	0	0	0	0	0	0	0	0	0
177	0	0	0	0	0	0	0	0	0
178	0	0	0	0	0	0	0	0	0
179	0	0	0	0	0	0	0	0	0
180	0	0	0	0	0	0	0	0	0
181	0	0	0	0	0	0	0	0	0
182	0	0	0	0	0	0	0	0	0
183	0	0	0	0	0	0	0	0	0
184	0	0	0	0	0	0	0	0	0
185	0	0	0	0	0	0	0	0	0
186	0	0	0	0	0	0	0	0	0
187	0	0	0	0	0	0	0	0	0
188	0	0	0	0	0	0	0	0	0
189	0	0	0	0	0	0	0	0	0
190	0	0	0	0	0	0	0	0	0
191	0	0	0	0	0	0	0	0	0
192	0	0	0	0	0	0	0	0	0
193	0	0	0	0	0	0	0	0	0
194	0	0	0	0	0	0	0	0	0
195	0	0	0	0	0	0	0	0	0
196	0	0	0	0	0	0	0	0	0
197	0	0	0	0	0	0	0	0	0
198	0	0	0	0	0	0	0	0	0
199	0	0	0	0	0	0	0	0	0
200	0	0	0	0	0	0	0	0	0
201	0	0	0	0	0	0	0	0	0
202	0	0	0	0	0	0	0	0	0
203	0	0	0	0	0	0	0	0	0
204	0	0	0	0	0	0	0	0	0
205	0	0	0	0	0	0	0	0	0
206	0	0	0	0	0	0	0	0	0
207	0	0	0	0	0	0	0	0	0
208	0	0	0	0	0	0	0	0	0
209	0	0	0	0	0	0	0	0	0
210	0	0	0	0	0	0	0	0	0
211	0	0	0	0	0	0	0	0	0
212	0	0	0	0	0	0	0	0	0
213	0	0	0	0	0	0	0	0	0
214	0	0	0	0	0	0	0	0	0
215	0	0	0	0	0	0	0	0	0
216	0	0	0	0	0	0	0	0	0
217	0	0	0	0	0	0	0	0	0
218	0	0	0	0	0	0	0	0	0
219	0	0	0	0	0	0	0	0	0
220	0	0	0	0	0	0	0	0	0
221	0	0	0	0	0	0	0	0	0
222	0	0	0	0	0	0	0	0	0
223	0	0	0	0	0	0	0	0	0
224	0	0	0	0	0	0	0	0	0
225	0	0	0	0	0	0	0	0	0
226	0	0	0	0	0	0	0	0	0
227	0	0	0	0	0	0	0	0	0
228	0	0	0	0	0	0	0	0	0
229	0	0	0	0	0	0	0	0	0
230	0	0	0	0	0	0	0	0	0
231	0	0	0	0	0	0	0	0	0
232	0	0	0	0	0	0	0	0	0
233	0	0	0	0	0	0	0	0	0
234	0	0	0	0	0	0	0	0	0
235	0	0	0	0	0	0	0	0	0
236	0	0	0	0	0	0	0	0	0
237	0	0	0	0	0	0	0	0	0
238	0	0	0	0	0	0	0	0	0
239	0	0	0	0	0	0	0	0	0
240	0	0	0	0	0	0	0	0	0
241	0	0	0	0	0	0	0	0	0
242	0	0	0	0	0	0	0	0	0
243	0	0	0	0	0	0	0	0	0
244	0	0	0	0	0	0	0	0	0
245	0	0	0	0	0	0	0	0	0
246	0	0	0	0	0	0	0	0	0
247	0	0	0	0	0	0	0	0	0
248	0	0	0	0	0	0	0	0	0
249	0	0	0	0	0	0	0	0	0
250	0	0	0	0	0	0	0	0	0
251	0	0	0	0	0	0	0	0	0
252	0	0	0	0	0	0	0	0	0
253	0	0	0	0	0	0	0	0	0
254	0	0	0	0	0	0	0	0	0
255	0	0	0	0	0	0	0	0	0
256	0	0	0	0	0	0	0	0	0
257	0	0	0	0	0	0	0	0	0
258	0	0	0	0	0	0	0	0	0
259	0	0	0	0	0	0	0	0	0
260	0	0	0	0	0	0	0	0	0
261	0	0	0	0	0	0	0	0	0
262	0	0	0	0	0	0	0	0	0
263	0	0	0	0	0	0	0	0	0
264	0	0	0	0	0	0	0	0	0
265	0	0	0	0	0	0	0	0	0
266	0	0	0	0	0	0	0	0	0
267	0	0	0	0	0	0	0	0	0
268	0	0	0	0	0	0	0	0	0
269	0	0	0	0	0	0	0	0	0
270	0	0	0	0	0	0	0	0	0
271	0	0	0	0	0	0	0	0	0
272	0	0	0	0	0	0	0	0	0
273	0	0	0	0	0	0	0	0	0
274	0	0	0	0	0	0	0	0	0
275	0	0	0	0	0	0	0	0	0
276	0	0	0	0	0	0	0	0	0
277	0	0	0	0	0	0	0	0	0
278	0	0	0	0	0	0	0	0	0
279	0	0	0	0	0	0	0	0	0
280	0	0	0	0	0	0	0	0	0
281	0	0	0	0	0	0	0	0	0
282	0	0	0	0	0	0	0	0	0
283	0	0	0	0	0	0	0	0	0
284	0	0	0	0	0	0	0	0	0
285	0	0	0	0	0	0	0	0	0
286	0	0	0	0	0	0	0	0	0
287	0	0	0	0	0	0	0	0	0
288	0	0	0	0	0	0	0	0	0
289	0	0	0	0	0	0	0	0	0
290	0	0	0	0	0	0	0	0	0
291	0	0	0	0	0	0	0	0	0
292	0	0	0	0	0	0	0	0	0
293	0	0	0	0	0	0	0	0	0
294	0	0	0	0	0	0	0	0	0
295	0	0	0	0	0	0	0	0	0
296	0	0	0	0	0	0	0	0	0
297	0	0	0	0	0	0	0	0	0
298	0	0	0	0	0	0	0	0	0
299	0	0	0	0	0	0	0	0	0
300	0	0	0	0	0	0	0	0	0
301	0	0	0	0	0	0	0	0	0
302	0	0	0	0	0	0	0	0	0
303	0	0	0	0	0	0	0	0	0
304	0	0	0	0	0	0	0	0	0
305	0	0	0	0	0	0	0	0	0
306	0	0	0	0	0	0	0	0	0
307	0	0	0	0	0	0	0	0	0
308	0	0	0	0	0	0	0	0	0
309	0	0	0	0	0	0	0	0	0
310	0	0	0	0	0	0	0	0	0
311	0	0	0	0	0	0	0	0	0
312	0	0	0	0	0	0	0	0	0
313	0	0	0	0	0	0	0	0	0
314	0	0	0	0	0	0	0	0	0
315	0	0	0	0	0	0	0	0	0
316	0	0	0	0	0	0	0	0	0
317	0	0	0	0	0	0	0	0	0
318	0	0	0	0	0	0	0	0	0
319	0	0	0	0	0	0	0	0	0
320	0	0	0	0	0	0	0	0	0
321	0	0	0	0	0	0	0	0	0
322	0	0	0	0	0	0	0	0	0
323	0	0	0	0	0	0	0	0	0
324	0	0	0	0	0	0	0	0	0
325	0	0	0	0	0	0	0	0	0
326	0	0	0	0	0	0	0	0	0
327	0	0	0	0	0	0	0	0	0
328	0	0	0	0	0	0	0	0	0
329	0	0	0	0	0	0	0	0	0
330	0	0	0	0	0	0	0	0	0
331	0	0	0	0	0	0	0	0	0
332	0	0	0	0	0	0	0	0	0
333	0	0	0	0	0	0	0	0	0
334	0	0	0	0	0	0	0	0	0
335	0	0	0	0	0	0	0	0	0
336	0	0	0	0	0	0	0	0	0
337	0	0	0	0	0	0	0	0	0
338	0	0	0	0	0	0	0	0	0
339	0	0	0	0	0	0	0	0	0
340	0	0	0	0	0	0	0	0	0
341	0	0	0	0	0	0	0	0	0
342	0	0	0	0	0	0	0	0	0
343	0	0	0	0	0	0	0	0	0
344	0	0	0	0	0	0	0	0	0
345	0	0	0	0	0	0	0	0	0
346	0	0	0	0	0	0	0	0	0
347	0	0	0	0	0	0	0	0	0
348	0	0	0	0	0	0	0	0	0
349	0	0	0	0	0	0	0	0	0
350	0	0	0	0	0	0	0	0	0
351	0	0	0	0	0	0	0	0	0
352	0	0	0	0	0	0	0	0	0
353	0	0	0	0	0	0	0	0	0
354	0	0	0	0	0	0	0	0	0
355	0	0	0	0	0	0	0	0	0
356	0	0	0	0	0	0	0	0	0
357	0	0	0	0	0	0	0	0	0
358	0	0	0	0	0	0	0	0	0
359	0	0	0	0	0	0	0	0	0
360	0	0	0	0	0	0	0	0	0
361	0	0	0	0	0	0	0	0	0
362	0	0	0	0	0	0	0	0	0
363	0	0	0	0	0	0	0	0	0
364	0	0	0	0	0	0	0	0	0
365	0	0	0	0	0	0	0	0	0
366	0	0	0	0	0	0	0	0	0
367	0	0	0	0	0	0	0	0	0
368	0	0	0	0	0	0	0	0	0
369	0	0	0	0	0	0	0	0	0
370	0	0	0	0	0	0	0	0	0
371	0	0	0	0	0	0	0	0	0
372	0	0	0	0	0	0	0	0	0
373	0	0	0	0	0	0	0	0	0
374	0	0	0	0	0	0	0	0	0
375	0	0	0	0	0	0	0	0	0
376	0	0	0	0	0	0	0	0	0
377	0	0	0	0	0	0	0	0	0
378	0	0	0	0	0	0	0	0	0
379	0	0	0	0	0	0	0	0	0
380	0	0	0	0	0	0	0	0	0
381	0	0	0	0	0	0	0	0	0
382	0	0	0	0	0	0	0	0	0
383	0	0	0	0	0	0	0	0	0
384	0	0	0	0	0	0	0	0	0
385	0	0	0	0	0	0	0	0	0
386	0	0	0	0	0	0	0	0	0
387	0	0	0	0	0	0	0	0	0
388	0	0	0	0	0	0	0	0	0
389	0	0	0	0	0	0	0	0	0
390	0	0	0	0	0	0	0	0	0
391	0	0	0	0	0	0	0	0	0
392	0	0	0	0	0	0	0	0	0
393	0	0	0	0	0	0	0	0	0
394	0	0	0	0	0	0	0	0	0
395	0	0	0	0	0	0	0	0	0
396	0	0	0	0	0	0	0	0	0
397	0	0	0	0	0	0	0	0	0
398	0	0	0	0	0	0	0	0	0
399	0	0	0	0	0	0	0	0	0
400	0	0	0	0	0	0	0	0	0
401	0	0	0	0	0	0	0	0	0
402	0	0	0	0	0	0	0	0	0
403	0	0	0	0	0	0	0	0	0
404	0	0	0	0	0	0	0	0	0
405	0	0	0	0	0	0	0	0	0
406	0	0	0	0	0	0	0	0	0
407	0	0	0	0	0	0	0	0	0
408	0	0	0	0	0	0	0	0	0
409	0	0	0	0	0	0	0	0	0
410	0	0	0	0	0	0	0	0	0
411	0	0	0	0	0	0	0	0	0
412	0	0	0	0	0	0	0	0	0
413	0	0	0	0	0	0	0	0	0
414	0	0	0	0	0	0	0	0	0
415	0	0	0	0	0	0	0	0	0
416	0	0	0	0	0	0	0	0	0
417	0	0	0	0	0	0	0	0	0
418	0	0	0	0	0	0	0	0	0
419	0	0	0	0	0	0	0	0	0
420	0	0	0	0	0	0	0	0	0
421	0	0	0	0	0	0	0	0	0
422	0	0	0	0	0	0	0	0	0
423	0	0	0	0	0	0	0	0	0
424	0	0	0	0	0	0	0	0	0
425	0	0	0	0	0	0	0	0	0
426	0	0	0	0	0	0	0	0	0
427	0	0	0	0	0	0	0	0	0
428	0	0	0	0	0	0	0	0	0
429	0	0	0	0	0	0	0	0	0
430	0	0	0	0	0	0	0	0	0
431	0	0	0	0	0	0	0	0	0
432	0	0	0	0	0	0	0	0	0
433	0	0	0	0	0	0	0	0	0
434	0	0	0	0	0	0	0	0	0
435	0	0	0	0	0	0	0	0	0
436	0	0	0	0	0	0	0	0	0
437	0	0	0	0	0	0	0	0	0
438	0	0	0	0	0	0	0	0	0
439	0	0	0	0	0	0	0	0	0
440	0	0	0	0	0	0	0	0	0
441	0	0	0	0	0	0	0	0	0
442	0	0	0	0	0	0	0	0	0
443	0	0	0	0	0	0	0	0	0
444	0	0	0	0	0	0	0	0	0
445	0	0	0	0	0	0	0	0	0
446	0	0	0	0	0	0	0	0	0
447	0	0	0	0	0	0	0	0	0
448	0	0	0	0	0	0	0	0	0
449	0	0	0	0	0	0	0	0	0
450	0	0	0	0	0	0	0	0	0
451	0	0	0	0	0	0	0	0	0
452	0	0	0	0	0	0	0	0	0
453	0	0	0	0	0	0	0	0	0
454	0	0	0	0	0	0	0	0	0
455	0	0	0	0	0	0	0	0	0
456	0	0	0	0	0	0	0	0	0
457	0	0	0	0	0	0	0	0	0
458	0	0	0	0	0	0	0	0	0
459	0	0	0	0	0	0	0	0	0
460	0	0	0	0	0	0	0	0	0
461	0	0	0	0	0	0	0	0	0
462	0	0	0	0	0	0	0	0	0
463	0	0	0	0	0	0	0	0	0
464	0	0	0	0	0	0	0	0	0
465	0	0	0	0	0	0	0	0	0
466	0	0	0	0	0	0	0	0	0
467	0	0	0	0	0	0	0	0	0
468	0	0	0	0	0	0	0	0	0
469	0	0	0	0	0	0	0	0	0
470	0	0	0	0	0	0	0	0	0
471	0	0	0	0	0	0	0	0	0
472	0	0	0	0	0	0	0	0	0
473	0	0	0	0	0	0	0	0	0
474	0	0	0	0	0	0	0	0	0
475	0	0	0	0	0	0	0	0	0
476	0	0	0	0	0	0	0	0	0
477	0	0	0	0	0	0	0	0	0
478	0	0	0	0	0	0	0	0	0
479	0	0	0	0	0	0	0	0	0
480	0	0	0	0	0	0	0	0	0
481	0	0	0	0	0	0	0	0	0
482	0	0	0	0	0	0	0	0	0
483	0	0	0	0	0	0	0	0	0
484	0	0	0	0	0	0	0	0	0
485	0	0	0	0	0	0	0	0	0
486	0	0	0	0	0	0	0	0	0
487	0	0	0	0	0	0	0	0	0
488	0	0	0	0	0	0	0	0	0
489	0	0	0	0	0	0	0	0	0
490	0	0	0	0	0	0	0	0	0
491	0	0	0	0	0	0	0	0	0
492	0	0	0	0	0	0	0	0	0
493	0	0	0	0	0	0	0	0	0
494	0	0	0	0	0	0	0	0	0
495	0	0	0	0	0	0	0	0	0
496	0	0	0	0	0	0	0	0	0
497	0	0	0	0	0	0	0	0	0
498	0	0	0	0	0	0	0	0	0
499	0	0	0	0	0	0	0	0	0
500	0	0	0	0	0	0	0	0	0
501	0	0	0	0	0	0	0	0	0
502	0	0	0	0	0	0	0	0	0
503	0	0	0	0	0	0	0	0	0
504	0	0	0	0	0	0	0	0	0
505	0	0	0	0	0	0	0	0	0
506	0	0	0	0	0	0	0	0	0
507	0	0	0	0	0	0	0	0	0
508	0	0	0	0	0	0	0	0	0
509	0	0	0	0	0	0	0	0	0
510	0	0	0	0	0	0	0	0	0
511	0	0	0	0	0	0	0	0	0
512	0	0	0	0	0	0	0	0	0
513	0	0	0	0	0	0	0	0	0
514	0	0	0	0	0	0	0	0	0
515	0	0	0	0	0	0	0	0	0
516	0	0	0	0	0	0	0	0	0
517	0	0	0	0	0	0	0	0	0
518	0	0	0	0	0	0	0	0	0
519	0	0	0	0	0	0	0	0	0
520	0	0	0	0	0	0	0	0	0
521	0	0	0	0	0	0	0	0	0
522	0	0	0	0	0	0	0	0	0
523	0	0	0	0	0	0	0	0	0
524	0	0	0	0	0	0	0	0	0
525	0	0	0	0	0	0	0	0	0
526	0	0	0	0	0	0	0	0	0
527	0	0	0	0	0	0	0	0	0
528	0	0	0	0	0	0	0	0	0
529	0	0	0	0	0	0	0	0	0
530	0	0	0	0	0	0	0	0	0
531	0	0	0	0	0	0	0	0	0
532	0	0	0	0	0	0	0	0	0
533	0	0	0	0	0	0	0	0	0
534	0	0	0	0	0	0	0	0	0
535	0	0	0	0	0	0	0	0	0
536	0	0	0	0	0	0	0	0	0
537	0	0	0	0	0	0	0	0	0
538	0	0	0	0	0	0	0	0	0
539	0	0	0	0	0	0	0	0	0
540	0	0	0	0	0	0	0	0	0
541	0	0	0	0	0	0	0	0	0
542	0	0	0	0	0	0	0	0	0
543	0	0	0	0	0	0	0	0	0
544	0	0	0	0	0	0	0	0	0
545	0	0	0	0	0	0	0	0	0
546	0	0	0	0	0	0	0	0	0
547	0	0	0	0	0	0	0	0	0
548	0	0	0	0	0	0	0	0	0
549	0	0	0	0	0	0	0	0	0
550	0	0	0	0	0	0	0	0	0
551	0	0	0	0	0	0	0	0	0
552	0	0	0	0	0	0	0	0	0
553	0	0	0	0	0	0	0	0	0
554	0	0	0	0	0	0	0	0	0
555	0	0	0	0	0	0	0	0	0
556	0	0	0	0	0	0	0	0	0
557	0	0	0	0	0	0	0	0	0
558	0	0	0	0	0	0	0	0	0
559	0	0	0	0	0	0	0	0	0
560	0	0	0	0	0	0	0	0	0
561	0	0	0	0	0	0	0	0	0
562	0	0	0	0	0	0	0	0	0
563	0	0	0	0	0	0	0	0	0
564	0	0	0	0	0	0	0	0	0
565	0	0	0	0	0	0	0	0	0
566	0	0	0	0	0	0	0	0	0
567	0	0	0	0	0	0	0	0	0
568	0	0	0	0	0	0	0	0	0
569	0	0	0	0	0	0	0	0	0
570	0	0	0	0	0	0	0	0	0
571	0	0	0	0	0	0	0	0	0
572	0	0	0	0	0	0	0	0	0
573	0	0	0	0	0	0	0	0	0
574	0	0	0	0	0	0	0	0	0
575	0	0	0	0	0	0	0	0	0
576	0	0	0	0	0	0	0	0	0
577	0	0	0	0	0	0	0	0	0
578	0	0	0	0	0	0	0	0	0
579	0	0	0	0	0	0	0	0	0
580	0	0	0	0	0	0	0	0	0
581	0	0	0	0	0	0	0	0	0
582	0	0	0	0	0	0	0	0	0
583	0	0	0	0	0	0	0	0	0
584	0	0	0	0	0	0	0	0	0
585	0	0	0	0	0	0	0	0	0
586	0	0	0	0	0	0	0	0	0
587	0	0	0	0	0	0	0	0	0
588	0	0	0	0	0	0	0	0	0
589	0	0	0	0	0	0	0	0	0
590	0	0	0	0	0	0	0	0	0
591	0	0	0	0	0	0	0	0	0
592	0	0	0	0	0	0	0	0	0
593	0	0	0	0	0	0	0	0	0
594	0	0	0	0	0	0	0	0	0
595	0	0	0	0	0	0	0	0	0
596	0	0	0	0	0	0	0	0	0
597	0	0	0	0	0	0	0	0	0
598	0	0	0	0	0	0	0	0	0
599	0	0	0	0	0	0	0	0	0
600	0	0	0	0	0	0	0	0	0
601	0	0	0	0	0	0	0	0	0
602	0	0	0	0	0	0	0	0	0
603	0	0	0	0	0	0	0	0	0
604	0	0	0	0	0	0	0	0	0
605	0	0	0	0	0	0	0	0	0
606	0	0	0	0	0	0	0	0	0
607	0	0	0	0	0	0	0	0	0
608	0	0	0	0	0	0	0	0	0
609	0	0	0	0	0	0	0	0	0
610	0	0	0	0	0	0	0	0	0
611	0	0	0	0	0	0	0	0	0
612	0	0	0	0	0	0	0	0	0
613	0	0	0	0	0	0	0	0	0
614	0	0	0	0	0	0	0	0	0
615	0	0	0	0	0	0	0	0	0
616	0	0	0	0	0	0	0	0	0
617	0	0	0	0	0	0	0	0	0
618	0	0	0	0	0	0	0	0	0
619	0	0	0	0	0	0	0	0	0
620	0	0	0	0	0	0	0	0	0
621	0	0	0	0	0	0	0	0	0
622	0	0	0	0	0	0	0	0	0
623	0	0	0	0	0	0	0	0	0
624	0	0	0	0	0	0	0	0	0
625	0	0	0	0	0	0	0	0	0
626	0	0	0	0	0	0	0	0	0
627	0	0	0	0	0	0	0	0	0
628	0	0	0	0	0	0	0	0	0
629	0	0	0	0	0	0	0	0	0
630	0	0	0	0	0	0	0	0	0
631	0	0	0	0	0	0	0	0	0
632	0	0	0	0	0	0	0	0	0
633	0	0	0	0	0	0	0	0	0
634	0	0	0	0	0	0	0	0	0
635	0	0	0	0	0	0	0	0	0
636	0	0	0	0	0	0	0	0	0
637	0	0	0	0	0	0	0	0	0
638	0	0	0	0	0	0	0	0	0
639	0	0	0	0	0	0	0	0	0
640	0	0	0	0	0	0	0	0	0
641	0	0	0	0	0	0	0	0	0
642	0	0	0	0	0	0	0	0	0
643	0	0	0	0	0	0	0	0	0
644	0	0	0	0	0	0	0	0	0
645	0	0	0	0	0	0	0	0	0
646	0	0	0	0	0	0	0	0	0
647	0	0	0	0	0	0	0	0	0
648	0	0	0	0	0	0	0	0	0
649	0	0	0	0	0	0	0	0	0
650	0	0	0	0	0	0	0	0	0
651	0	0	0	0	0	0	0	0	0
652	0	0	0	0	0	0	0	0	0
653	0	0	0	0	0	0	0	0	0
654	0	0	0	0	0	0	0	0	0
655	0	0	0	0	0	0	0	0	0
656	0	0	0	0	0	0	0	0	0
657	0	0	0	0	0	0	0	0	0
658	0	0	0	0	0	0	0	0	0
659	0	0	0	0	0	0	0	0	0
660	0	0	0	0	0	0	0	0	0
661	0	0	0	0	0	0	0	0	0
662	0	0	0	0	0	0	0	0	0
663	0	0	0	0	0	0	0	0	0
664	0	0	0	0	0	0	0	0	0
665	0	0	0	0	0	0	0	0	0
666	0	0	0	0	0	0	0	0	0
667	0	0	0	0	0	0	0	0	0
668	0	0	0	0	0	0	0	0	0
669	0	0	0	0	0	0	0	0	0
670	0	0	0	0	0	0	0	0	0
671	0	0	0	0	0	0	0	0	0
672	0	0	0	0	0	0	0	0	0
673	0	0	0	0	0	0	0	0	0
674	0	0	0	0	0	0	0	0	0
675	0	0	0	0	0	0	0	0	0
676	0	0	0	0	0	0	0	0	0
677	0	0	0	0	0	0	0	0	0
678	0	0	0	0	0	0	0	0	0
679	0	0	0	0	0	0	0	0	0
680	0	0	0	0	0	0	0	0	0
681	0	0	0	0	0	0	0	0	0
682	0	0	0	0	0	0	0	0	0
683	0	0	0	0	0	0	0	0	0
684	0	0	0	0	0	0	0	0	0
685	0	0	0	0	0	0	0	0	0
686	0	0	0	0	0	0	0	0	0
687	0	0	0	0	0	0	0	0	0
688	0	0	0	0	0	0	0	0	0
689	0	0	0	0	0	0	0	0	0
690	0	0	0	0	0	0	0	0	0
691	0	0	0	0	0	0	0	0	0
692	0	0	0	0	0	0	0	0	0
693	0	0	0	0	0	0	0	0	0
694	0	0	0	0	0	0	0	0	0
695	0	0	0	0	0	0	0	0	0
696	0	0	0	0	0	0	0	0	0
697	0	0	0	0	0	0	0	0	0
698	0	0	0	0	0	0	0	0	0
699	0	0	0	0	0	0	0	0	0
700	0	0	0	0	0	0	0	0	0
701	0	0	0	0	0	0	0	0	0
702	0	0	0	0	0	0	0	0	0
703	0	0	0	0	0	0	0	0	0
704	0	0	0	0	0	0	0	0	0
705	0	0	0	0	0	0	0	0	0
706	0	0	0	0	0	0	0	0	0
707	0	0	0	0	0	0	0	0	0
708	0	0	0	0	0	0	0	0	0
709	0	0	0	0	0	0	0	0	0
710	0	0	0	0	0	0	0	0	0
711	0	0	0	0	0	0	0	0	0
712	0	0	0	0	0	0	0	0	0
713	0	0	0	0	0	0	0	0	0
714	0	0	0	0	0	0	0	0	0
715	0	0	0	0	0	0	0	0	0
716	0	0	0	0	0	0	0	0	0
717	0	0	0	0	0	0	0	0	0
718	0	0	0	0	0	0	0	0	0
719	0	0	0	0	0	0	0	0	0
720	0	0	0	0	0	0	0	0	0
721	0	0	0	0	0	0	0	0	0
722	0	0	0	0	0	0	0	0	0
723	0	0	0	0	0	0	0	0	0
724	0	0	0	0	0	0	0	0	0
725	0	0	0	0	0	0	0	0	0
726	0	0	0	0	0	0	0	0	0
727	0	0	0	0	0	0	0	0	0
728	0	0	0	0	0	0	0	0	0
729	0	0	0	0	0	0	0	0	0
730	0	0	0	0	0	0	0	0	0
731	0	0	0	0	0	0	0	0	0
732	0	0	0	0	0	0	0	0	0
733	0	0	0	0	0	0	0	0	0
734	0	0	0	0	0	0	0	0	0
735	0	0	0	0	0	0	0	0	0
736	0	0	0	0	0	0	0	0	0
737	0	0	0	0	0	0	0	0	0
738	0	0	0	0	0	0	0	0	0
739	0	0	0	0	0	0	0	0	0
740	0	0	0	0	0	0	0	0	0
741	0	0	0	0	0	0	0	0	0
742	0	0	0	0	0	0	0	0	0
743	0	0	0	0	0	0	0	0	0
744	0	0	0	0	0	0	0	0	0
745	0	0	0	0	0	0	0	0	0
746	0	0	0	0	0	0	0	0	0
747	0	0	0	0	0	0	0	0	0
748	0	0	0	0	0	0	0	0	0
749	0	0	0	0	0	0	0	0	0
750	0	0	0	0	0	0	0	0	0
751	0	0	0	0	0	0	0	0	0
752	0	0	0	0	0	0	0	0	0
753	0	0	0	0	0	0	0	0	0
754	0	0	0	0	0	0	0	0	0
755	0	0	0	0	0	0	0	0	0
756	0	0	0	0	0	0	0	0	0
757	0	0	0	0	0	0	0	0	0
758	0	0	0	0	0	0	0	0	0
759	0	0	0	0	0	0	0	0	0
760	0	0	0	0	0	0	0	0	0
761	0	0	0	0	0	0	0	0	0
762	0	0	0	0	0	0	0	0	0
763	0	0	0	0	0	0	0	0	0
764	0	0	0	0	0	0	0	0	0
765	0	0	0	0	0	0	0	0	0
766	0	0	0	0	0	0	0	0	0
767	0	0	0	0	0	0	0	0	0
768	0	0	0	0	0	0	0	0	0
769	0	0	0	0	0	0	0	0	0
770	0	0	0	0	0	0	0	0	0
771	0	0	0	0	0	0	0	0	0
772	0	0	0	0	0	0	0	0	0
773	0	0	0	0	0	0	0	0	0
774	0	0	0	0	0	0	0	0	0
775	0	0	0	0	0	0	0	0	0
776	0	0	0	0	0	0	0	0	0
777	0	0	0	0	0	0	0	0	0
778	0	0	0	0	0	0	0	0	0
779	0	0	0	0	0	0	0	0	0
780	0	0	0	0	0	0	0	0	0
781	0	0	0	0	0	0	0	0	0
782	0	0	0	0	0	0	0	0	0
783	0	0	0	0	0	0	0	0	0
784	0	0	0	0	0	0	0	0	0
785	0	0	0	0	0	0	0	0	0
786	0	0	0	0	0	0	0	0	0
787	0	0	0	0	0	0	0	0	0
788	0	0	0	0	0	0	0	0	0
789	0	0	0	0	0	0	0	0	0
790	0	0	0	0	0	0	0	0	0
791	0	0	0	0	0	0	0	0	0
792	0	0	0	0	0	0	0	0	0
793	0	0	0	0	0	0	0	0	0
794	0	0	0	0	0	0	0	0	0
795	0	0	0	0	0	0	0	0	0
796	0	0	0	0	0	0	0	0	0
797	0	0	0	0	0	0	0	0	0
798	0	0	0	0	0	0	0	0	0
799	0	0	0	0	0	0	0	0	0
800	0	0	0	0	0	0	0	0	0
801	0	0	0	0	0	0	0	0	0
802	0	0	0	0	0	0	0	0	0
803	0	0	0	0	0	0	0	0	0
804	0	0	0	0	0	0	0	0	0
805	0	0	0	0	0	0	0	0	0
806	0	0	0	0	0	0	0	0	0
807	0	0	0	0	0	0	0	0	0
808	0	0	0	0	0	0	0	0	0
809	0	0	0	0	0	0	0	0	0
810	0	0	0	0	0	0	0	0	0
811	0	0	0	0	0	0	0	0	0
812	0	0	0	0	0	0	0	0	0
813	0	0	0	0	0	0	0	0	0
814	0	0	0	0	0	0	0	0	0
815	0	0	0	0	0	0	0	0	0
816	0	0	0	0	0	0	0	0	0
817	0	0	0	0	0	0	0	0	0
818	0	0	0	0	0	0	0	0	0
819	0	0	0	0	0	0	0	0	0
820	0	0	0	0	0	0	0	0	0
821	0	0	0	0	0	0	0	0	0
822	0	0	0	0	0	0	0	0	0
823	0	0	0	0	0	0	0	0	0
824	0	0	0	0	0	0	0	0	0
825	0	0	0	0	0	0	0	0	0
826	0	0	0	0	0	0	0	0	0
827	0	0	0	0	0	0	0	0	0
828	0	0	0	0	0	0	0	0	0
829	0	0	0	0	0	0	0	0	0
830	0	0	0	0	0	0	0	0	0
831	0	0	0	0	0	0	0	0	0
832	0	0	0	0	0	0	0	0	0
833	0	0	0	0	0	0	0	0	0
834	0	0	0	0	0	0	0	0	0
835	0	0	0	0	0	0	0	0	0
836	0	0	0	0	0	0	0	0	0
837	0	0	0	0	0	0	0	0	0
838	0	0	0	0	0	0	0	0	0
839	0	0	0	0	0	0	0	0	0
840	0	0	0	0	0	0	0	0	0
841	0	0	0	0	0	0	0	0	0
842	0	0	0	0	0	0	0	0	0
843	0	0	0	0	0	0	0	0	0
844	0	0	0	0	0	0	0	0	0
845	0	0	0	0	0	0	0	0	0
846	0	0	0	0	0	0	0	0	0
847	0	0	0	0	0	0	0	0	0
848	0	0	0	0	0	0	0	0	0
849	0	0	0	0	0	0	0	0	0
850	0	0	0	0	0	0	0	0	0
851	0	0	0	0	0	0	0	0	0
852	0	0	0	0	0	0	0	0	0
853	0	0	0	0	0	0	0	0	0
854	0	0	0	0	0	0	0	0	0
855	0	0	0	0	0	0	0	0	0
856	0	0	0	0	0	0	0	0	0
857	0	0	0	0	0	0	0	0	0
858	0	0	0	0	0	0	0	0	0
859	0	0	0	0	0	0	0	0	0
860	0	0	0	0	0	0	0	0	0
861	0	0	0	0	0	0	0	0	0
862	0	0	0	0	0	0	0	0	0
863	0	0	0	0	0	0	0	0	0
864	0	0	0	0	0	0	0	0	0
865	0	0	0	0	0	0	0	0	0
866	0	0	0	0	0	0	0	0	0
867	0	0	0	0	0	0	0	0	0
868	0	0	0	0	0	0	0	0	0
869	0	0	0	0	0	0	0	0	0
870	0	0	0	0	0	0	0	0	0
871	0	0	0	0	0	0	0	0	0
872	0	0	0	0	0	0	0	0	0
873	0	0	0	0	0	0	0	0	0
874	0	0	0	0	0	0	0	0	0
875	0	0	0	0	0	0	0	0	0
876	0	0	0	0	0	0	0	0	0
877	0	0	0	0	0	0	0	0	0
878	0	0	0	0	0	0	0	0	0
879	0	0	0	0	0	0	0	0	0
880	0	0	0	0	0	0	0	0	0
881	0	0	0	0	0	0	0	0	0
882	0	0	0	0	0	0	0	0	0
883	0	0	0	0	0	0	0	0	0
884	0	0	0	0	0	0	0	0	0
885	0	0	0	0	0	0	0	0	0
886	0	0	0	0	0	0	0	0	0
887	0	0	0	0	0	0	0	0	0
888	0	0	0	0	0	0	0	0	0
889	0	0	0	0	0	0	0	0	0
890	0	0	0	0	0	0	0	0	0
891	0	0	0	0	0	0	0	0	0
892	0	0	0	0	0	0	0	0	0
893	0	0	0	0	0	0	0	0	0
894	0	0	0	0	0	0	0	0	0
895	0	0	0	0	0	0	0	0	0
896	0	0	0	0	0	0	0	0	0
897	0	0	0	0	0	0	0	0	0
898	0	0	0	0	0	0	0	0	0
899	0	0	0	0	0	0	0	0	0
900	0	0	0	0	0	0	0	0	0
901	0	0	0	0	0	0	0	0	0
902	0	0	0	0	0	0	0	0	0
903	0	0	0	0	0	0	0	0	0
904	0	0	0	0	0	0	0	0	0
905	0	0	0	0	0	0	0	0	0
906	0	0	0	0	0	0	0	0	0
907	0	0	0	0	0	0	0	0	0
908	0	0	0	0	0	0	0	0	0
909	0	0	0	0	0	0	0	0	0
910	0	0	0	0	0	0	0	0	0
911	0	0	0	0	0	0	0	0	0
912	0	0	0	0	0	0	0	0	0
913	0	0	0	0	0	0	0	0	0
914	0	0	0	0	0	0	0	0	0
915	0	0	0	0	0	0	0	0	0
916	0	0	0	0	0	0	0	0	0
917	0	0	0	0	0	0	0	0	0
918	0	0	0	0	0	0	0	0	0
919	0	0	0	0	0	0	0	0	0
920	0	0	0	0	0	0	0	0	0
921	0	0	0	0	0	0	0	0	0
922	0	0	0	0	0	0	0	0	0
923	0	0	0	0	0	0	0	0	0
924	0	0	0	0	0	0	0	0	0
925	0	0	0	0	0	0	0	0	0
926	0	0	0	0	0	0	0	0	0
927	0	0	0	0	0	0	0	0	0
928	0	0	0	0	0	0	0	0	0
929	0	0	0	0	0	0	0	0	0
930	0	0	0	0	0	0	0	0	0
931	0	0	0	0	0	0	0	0	0
932	0	0	0	0	0	0	0	0	0
933	0	0	0	0	0	0	0	0	0
934	0	0	0	0	0	0	0	0	0
935	0	0	0	0	0	0	0	0	0
936	0	0	0	0	0	0	0	0	0
937	0	0	0	0	0	0	0	0	0
938	0	0	0	0	0	0	0	0	0
939	0	0	0	0	0	0	0	0	0
940	0	0	0	0	0	0	0	0	0
941	0	0	0	0	0	0	0	0	0
942	0	0	0	0	0	0	0	0	0
943	0	0	0	0	0	0	0	0	0
944	0	0	0	0	0	0	0	0	0
945	0	0	0	0	0	0	0	0	0
946	0	0	0	0	0	0	0	0	0
947	0	0	0	0	0	0	0	0	0
948	0	0	0	0	0	0	0	0	0
949	0	0	0	0	0	0	0	0	0
950	0	0	0	0	0	0	0	0	0
951	0	0	0	0	0	0	0	0	0
952	0	0	0	0	0	0	0	0	0
953	0	0	0	0	0	0	0	0	0
954	0	0	0	0	0	0	0	0	0
955	0	0	0	0	0	0	0	0	0
956	0	0	0	0	0	0	0	0	0
957	0	0	0	0	0	0	0	0	0
958	0	0	0	0	0	0	0	0	0
959	0	0	0	0	0	0	0	0	0
960	0	0	0	0	0	0	0	0	0
961	0	0	0	0	0	0	0	0	0
962	0	0	0	0	0	0	0	0	0
963	0	0	0	0	0	0	0	0	0
964	0	0	0	0	0	0	0	0	0
965	0	0	0	0	0	0	0	0	0
966	0	0	0	0	0	0	0	0	0
967	0	0	0	0	0	0	0	0	0
968	0	0	0	0	0	0	0	0	0
969	0	0	0	0	0	0	0	0	0
970	0	0	0	0	0	0	0	0	0
971	0	0	0	0	0	0	0	0	0
972	0	0	0	0	0	0	0	0	0
973	0	0	0	0	0	0	0	0	0
974	0	0	0	0	0	0	0	0	0
975	0	0	0	0	0	0	0	0	0
976	0	0	0	0	0	0	0	0	0
977	0	0	0	0	0	0	0	0	0
978	0	0	0	0	0	0	0	0	0
979	0	0	0	0	0	0	0	0	0
980	0	0	0	0	0	0	0	0	0
981	0	0	0	0	0	0	0	0	0
982	0	0	0	0	0	0	0	0	0
983	0	0	0	0	0	0	0	0	0
984	0	0	0	0	0	0	0	0	0
985	0	0	0	0	0	0	0	0	0
986	0	0	0	0	0	0	0	0	0
987	0	0	0	0	0	0	0	0	0
988	0	0	0	0	0	0	0	0	0
989	0	0	0	0	0	0	0	0	0
990	0	0	0	0	0	0	0	0	0
991	0	0	0	0	0	0	0	0	0
992	0	0	0	0	0	0	0	0	0
993	0	0	0	0	0	0	0	0	0
994	0	0	0	0	0	0	0	0	0
995	0	0	0	0	0	0	0	0	0
996	0	0	0	0	0	0	0	0	0
997	0	0	0	0	0	0	0	0	0
998	0	0	0	0	0	0	0	0	0
999	0	0	0	0	0	0	0	0	0
1000	0	0	0	0	0	0	0	0	0
1001	0	0	0	0	0	0	0	0	0
1002	0	0	0	0	0	0	0	0	0
1003	0	0	0	0	0	0	0	0	0
1004	0	0	0	0	0	0	0	0	0
1005	0	0	0	0	0	0	0	0	0
1006	0	0	0	0	0	0	0	0	0
1007	0	0	0	0	0	0	0	0	0
1008	0	0	0	0	0	0	0	0	0
1009	0	0	0	0	0	0	0	0	0
1010	0	0	0	0	0	0	0	0	0
1011	0	0	0	0	0	0	0	0	0
1012	0	0	0	0	0	0	0	0	0
1013	0	0	0	0	0	0	0	0	0
1014	0	0	0	0	0	0	0	0	0
1015	0	0	0	0	0	0	0	0	0
1016	0	0	0	0	0	0	0	0	0
1017	0	0	0	0	0	0	0	0	0
1018	0	0	0	0	0	0	0	0	0
1019	0	0	0	0	0	0	0	0	0
1020	0	0	0	0	0	0	0	0	0
1021	0	0	0	0	0	0	0	0	0
1022	0	0	0	0	0	0	0	0	0
1023	0	0	0	0	0	0	0	0	0
1024	0	0	0	0	0	0	0	0	0
1025	0	0	0	0	0	0	0	0	0
1026	0	0	0	0	0	0	0	0	0
1027	0	0	0	0	0	0	0	0	0
1028	0	0	0	0	0	0	0	0	0
1029	0	0	0	0	0	0	0	0	0
1030	0	0	0	0	0	0	0	0	0
1031	0	0	0	0	0	0	0	0	0
1032	0	0	0	0	0	0	0	0	0
1033	0	0	0	0	0	0	0	0	0
1034	0	0	0	0	0	0	0	0	0
1035	0	0	0	0	0	0	0	0	0
1036	0	0	0	0	0	0	0	0	0
1037	0	0	0	0	0	0	0	0	0
1038	0	0	0	0	0	0	0	0	0
1039	0	0	0	0	0	0	0	0	0
1040	0	0	0	0	0	0	0	0	0
1041	0	0	0	0	0	0	0	0	0
1042	0	0	0	0	0	0	0	0	0
1043	0	0	0	0	0	0	0	0	0
1044	0	0	0	0	0	0	0	0	0
1045	0	0	0	0	0	0	0	0	0
1046	0	0	0	0	0	0	0	0	0
1047	0	0	0	0	0	0	0	0	0
1048	0	0	0	0	0	0	0	0	0
1049	0	0	0	0	0	0	0	0	0
1050	0	0	0	0	0	0	0	0	0
1051	0	0	0	0	0	0	0	0	0
1052	0	0	0	0	0	0	0	0	0
1053	0	0	0	0	0	0	0	0	0
1054	0	0	0	0	0	0	0	0	0
1055	0	0	0	0	0	0	0	0	0
1056	0	0	0	0	0	0	0	0	0
1057	0	0	0	0	0	0	0	0	0
1058	0	0	0	0	0	0	0	0	0
1059	0	0	0	0	0	0	0	0	0
1060	0	0	0	0	0	0	0	0	0
1061	0	0	0	0	0	0	0	0	0
1062	0	0	0	0	0	0	0	0	0
1063	0	0	0	0	0	0	0	0	0
1064	0	0	0	0	0	0	0	0	0
1065	0	0	0	0	0	0	0	0	0
1066	0	0	0	0	0	0	0	0	0
1067	0	0	0	0	0	0	0	0	0
1068	0	0	0	0	0	0	0	0	0
1069	0	0	0	0	0	0	0	0	0
1070	0	0	0	0	0	0	0	0	0
1071	0	0	0	0	0	0	0	0	0
1072	0	0	0	0	0	0	0	0	0
1073	0	0	0	0	0	0	0	0	0
1074	0	0	0	0	0	0	0	0	0
1075	0	0	0	0	0	0	0	0	0
1076	0	0	0	0	0	0	0	0	0
1077	0	0	0	0	0	0	0	0	0
1078	0	0	0	0	0	0	0	0	0
1079	0	0	0	0	0	0	0	0	0
1080	0	0	0	0	0	0	0	0	0
1081	0	0	0	0	0	0	0	0	0
1082	0	0	0	0	0	0	0	0	0
1083	0	0	0	0	0	0	0	0	0
1084	0	0	0	0	0	0	0	0	0
1085	0	0	0	0	0	0	0	0	0
1086	0	0	0	0	0	0	0	0	0
1087	0	0	0	0	0	0	0	0	0
1088	0	0	0	0	0	0	0	0	0
1089	0	0	0	0	0	0	0	0	0
1090	0	0	0	0	0	0	0	0	0
1091	0	0	0	0	0	0	0	0	0
1092	0	0	0	0	0	0	0	0	0
1093	0	0	0	0	0	0	0	0	0
1094	0	0	0	0	0	0	0	0	0
1095	0	0	0	0	0	0	0	0	0
1096	0	0	0	0	0	0	0	0	0
1097	0	0	0	0	0	0	0	0	0
1098	0	0	0	0	0	0	0	0	0
1099	0	0	0	0	0	0	0	0	0
1100	0	0	0	0	0	0	0	0	0
1101	0	0	0	0	0	0	0	0	0
1102	0	0	0	0	0	0	0	0	0
1103	0	0	0	0	0	0	0	0	0
1104	0	0	0	0	0	0	0	0	0
1105	0	0	0	0	0	0	0	0	0
1106	0	0	0	0	0	0	0	0	0
1107	0	0	0	0	0	0	0	0	0
1108	0	0	0	0	0	0	0	0	0
1109	0	0	0	0	0	0	0	0	0
1110	0	0	0	0	0	0	0	0	0
1111	0	0	0	0	0	0	0	0	0
1112	0	0	0	0	0	0	0	0	0
1113	0	0	0	0	0	0	0	0	0
1114	0	0	0	0	0	0	0	0	0
1115	0	0	0	0	0	0	0	0	0
1116	0	0	0	0	0	0	0	0	0
1117	0	0	0	0	0	0	0	0	0
1118	0	0	0	0	0	0	0	0	0
1119	0	0	0	0	0	0	0	0	0
1120	0	0	0	0	0	0	0	0	0
1121	0	0	0	0	0	0	0	0	0
1122	0	0	0	0	0	0	0	0	0
1123	0	0	0	0	0	0	0	0	0
1124	0	0	0	0	0	0	0	0	0
1125	0	0	0	0	0	0	0	0	0
1126	0	0	0	0	0	0	0	0	0
1127	0	0	0	0	0	0	0	0	0
1128	0	0	0	0	0	0	0	0	0
1129	0	0	0	0	0	0	0	0	0
1130	0	0	0	0	0	0	0	0	0
1131	0	0	0	0	0	0	0	0	0
1132	0	0	0	0	0	0	0	0	0
1133	0	0	0	0	0	0	0	0	0
1134	0	0	0	0	0	0	0	0	0
1135	0	0	0	0	0	0	0	0	0
1136	0	0	0	0	0	0	0	0	0
1137	0	0	0	0	0	0	0	0	0
1138	0	0	0	0	0	0	0	0	0
1139	0	0	0	0	0	0	0	0	0
1140	0	0	0	0	0	0	0	0	0
1141	0	0	0	0	0	0	0	0	0
1142	0	0	0	0	0	0	0	0	0
1143	0	0	0	0	0	0	0	0	0
1144	0	0	0	0	0	0	0	0	0
1145	0	0	0	0	0	0	0	0	0
1146	0	0	0	0	0	0	0	0	0
1147	0	0	0	0	0	0	0	0	0
1148	0	0	0	0	0	0	0	0	0
1149	0	0	0	0	0	0	0	0	0
1150	0	0	0	0	0	0	0	0	0
1151	0	0	0	0	0	0	0	0	0
1152	0	0	0	0	0	0	0	0	0
1153	0	0	0	0	0	0	0	0	0
1154	0	0	0	0	0	0	0	0	0
1155	0	0	0	0	0	0	0	0	0
1156	0	0	0	0	0	0	0	0	0
1157	0	0	0	0	0	0	0	0	0
1158	0	0	0	0	0	0	0	0	0
1159	0	0	0	0	0	0	0	0	0
1160	0	0	0	0	0	0	0	0	0
1161	0	0	0	0	0	0	0	0	0
1162	0	0	0	0	0	0	0	0	0
1163	0	0	0	0	0	0	0	0	0
1164	0	0	0	0	0	0	0	0	0
1165	0	0	0	0	0	0	0	0	0
1166	0	0	0	0	0	0	0	0	0
1167	0	0	0	0	0	0	0	0	0
1168	0	0	0	0	0	0	0	0	0
1169	0	0	0	0	0	0	0	0	0
1170	0	0	0	0	0	0	0	0	0
1171	0	0	0	0	0	0	0	0	0
1172	0	0	0	0	0	0	0	0	0
1173	0	0	0	0	0	0	0	0	0
1174	0	0	0	0	0	0	0	0	0
1175	0	0	0	0	0	0	0	0	0
1176	0	0	0	0	0	0	0	0	0
1177	0	0	0	0	0	0	0	0	0
1178	0	0	0	0	0	0	0	0	0
1179	0	0	0	0	0	0	0	0	0
1180	0	0	0	0	0	0	0	0	0
1181	0	0	0	0	0	0	0	0	0
1182	0	0	0	0	0	0	0	0	0
1183	0	0	0	0	0	0	0	0	0
1184	0	0	0	0	0	0	0	0	0
1185	0	0	0	0	0	0	0	0	0
1186	0	0	0	0	0	0	0	0	0
1187	0	0	0	0	0	0	0	0	0
1188	0	0	0	0	0	0	0	0	0
1189	0	0	0	0	0	0	0	0	0
1190	0	0	0	0	0	0	0	0	0
1191	0	0	0	0	0	0	0	0	0
1192	0	0	0	0	0	0	0	0	0
1193	0	0	0	0	0	0	0	0	0
1194	0	0	0	0	0	0	0	0	0
1195	0	0	0	0	0	0	0	0	0
1196	0	0	0	0	0	0	0	0	0
1197	0	0	0	0	0	0	0	0	0
1198	0	0	0	0	0	0	0	0	0
1199	0	0	0	0	0	0	0	0	0
1200	0	0	0	0	0	0	0	0	0
1201	0	0	0	0	0	0	0	0	0
1202	0	0	0	0	0	0	0	0	0
1203	0	0	0	0	0	0	0	0	0
1204	0	0	0	0	0	0	0	0	0
1205	0	0	0	0	0	0	0	0	0
1206	0	0	0	0	0	0	0	0	0
1207	0	0	0	0	0	0	0	0	0
1208	0	0	0	0	0	0	0	0	0
1209	0	0	0	0	0	0	0	0	0
1210	0	0	0	0	0	0	0	0	0
1211	0	0	0	0	0	0	0	0	0
1212	0	0	0	0	0	0	0	0	0
1213	0	0	0	0	0	0	0	0	0
1214	0	0	0	0	0	0	0	0	0
1215	0	0	0	0	0	0	0	0	0
1216	0	0	0	0	0	0	0	0	0
1217	0	0	0	0	0	0	0	0	0
1218	0	0	0	0	0	0	0	0	0
1219	0	0	0	0	0	0	0	0	0
1220	0	0	0	0	0	0	0	0	0
1221	0	0	0	0	0	0	0	0	0
1222	0	0	0	0	0	0	0	0	0
1223	0	0	0	0	0	0	0	0	0
1224	0	0	0	0	0	0	0	0	0
1225	0	0	0	0	0	0	0	0	0
1226	0	0	0	0	0	0	0	0	0
1227	0	0	0	0	0	0	0	0	0
1228	0	0	0	0	0	0	0	0	0
1229	0	0	0	0	0	0	0	0	0
1230	0	0	0	0	0	0	0	0	0
1231	0	0	0	0	0	0	0	0	0
1232	0	0	0	0	0	0	0	0	0
1233	0	0	0	0	0	0	0	0	0
1234	0	0	0	0	0	0	0	0	0
1235	0	0	0	0	0	0	0	0	0
1236	0	0	0	0	0	0	0	0	0
1237	0	0	0	0	0	0	0	0	0
1238	0	0	0	0	0	0	0	0	0
1239	0	0	0	0	0	0	0	0	0
1240	0	0	0	0	0	-0.0829339	0	0	0
1241	0	0	0	0	0	-0.0211703	0	0	0
1242	0	0	0	0	0	0	0	0	0
1243	0	0	0	0	0	0	0	0	0
1244	0	0	0	0	0	0	0	0	0
1245	0	0	0	0	0	0	0	0	0
1246	0	0	0	0	0	0	0	0	0
1247	0	0	0	0	0	0	0	0	0
1248	0	0	0	0	0	0	0	0	0
1249	0	0	0	0	0	0	0	0	0
1250	0	0	0	0	0	0	0	0	0
1251	0	0	0	0	0	0	0	0	0
1252	0	0	0	0	0	0	0	0	0
1253	0	0	0	0	0	0	0	0	0
1254	0	0	0	0	0	0	0	0	0
1255	0	0	0	0	0	0	0	0	0
1256	0	0	0	0	0	0	0	0	0
1257	0	0	0	0	0	0	0	0	0
1258	0	0	0	0	0	0	0	0	0
1259	0	0	0	0	0	0	0	0	0
1260	0	0	0	0	0	0	0	0	0
1261	0	0	0	0	0	0	0	0	0
1262	0	0	0	0	0	0	0	0	0
1263	0	0	0	0	0	0	0	0	0
1264	0	0	0	0	0	-1.40441	0	0	0
1265	0	0	0	0	0	-0.78678	0	0	0
1266	0	0	0	0	0	-0.00979638	0	0	0
1267	0	0	0	0	0	0	0	0	0
1268	0	0	0	0	0	0	0	0	0
1269	0	0	0	0	0	0	0	0	0
1270	0	0	0	0	0	0	0	0	0
1271	0	0	0	0	0	0	0	0	0
1272	0	0	0	0	0	0	0	0	0
1273	0	0	0	0	0	0	0	0	0
1274	0	0	0	0	0	0	0	0	0
1275	0	0	0	0	0	0	0	0	0
1276	0	0	0	0	0	0	0	0	0
1277	0	0	0	0	0	0	0	0	0
1278	0	0	0	0	0	0	0	0	0
1279	0	0	0	0	0	0	0	0	0
1280	0	0	0	0	0	0	0	0	0
1281	0	0	0	0	0	0	0	0	0
1282	0	0	0	0	0	0	0	0	0
1283	0	0	0	0	0	0	0	0	0
1284	0	0	0	0	0	0	0	0	0
1285	0	0	0	0	0	0	0	0	0
1286	0	0	0	0	0	0	0	0	0
1287	0	0	0	0	0	0	0	0	0
1288	0	0	0	0	0	0	0	0	0
1289	0	0	0	0	0	0	0	0	0
1290	0	0	0	0	0	0	0	0	0
1291	0	0	0	0	0	0	0	0	0
1292	0	0	0	0	0	0	0	0	0
1293	0	0	0	0	0	0	0	0	0
1294	0	0	0	0	0	0	0	0	0
1295	0	0	0	0	0	0	0	0	0
1296	0	0	0	0	0	0	0	0	0
1297	0	0	0	0	0	0	0	0	0
1298	0	0	0	0	0	0	0	0	0
1299	0	0	0	0	0	0	0	0	0
1300	0	0	0	0	0	0	0	0	0
1301	0	0	0	0	0	0	0	0	0
1302	0	0	0	0	0	0	0	0	0
1303	0	0	0	0	0	0	0	0	0
1304	0	0	0	0	0	0	0	0	0
1305	0	0	0	0	0	0	0	0	0
1306	0	0	0	0	0	0	0	0	0
1307	0	0	0	0	0	0	0	0	0
1308	0	0	0	0	0	0	0	0	0
1309	0	0	0	0	0	0	0	0	0
1310	0	0	0	0	0	0	0	0	0
1311	0	0	0	0	0	0	0	0	0
1312	0	0	0	0	0	0	0	0	0
1313	0	0	0	0	0	0	0	0	0
1314	0	0	0	0	0	0	0	0	0
1315	0	0	0	0	0	0	0	0	0
1316	0	0	0	0	0	0	0	0	0
1317	0	0	0	0	0	0	0	0	0
1318	0	0	0	0	0	0	0	0	0
1319	0	0	0	0	0	0	0	0	0
1320	0	0	0	0	0	0	0	0	0
1321	0	0	0	0	0	0	0	0	0
1322	0	0	0	0	0	0	0	0	0
1323	0	0	0	0	0	0	0	0	0
1324	0	0	0	0	0	0	0	0	0
1325	0	0	0	0	0	0	0	0	0
1326	0	0	0	0	0	0	0	0	0
1327	0	0	0	0	0	0	0	0	0
1328	0	0	0	0	0	0	0	0	0
1329	0	0	0	0	0	0	0	0	0
1330	0	0	0	0	0	0	0	0	0
1331	0	0	0	0	0	0	0	0	0
1332	0	0	0	0	0	0	0	0	0
1333	0	0	0	0	0	0	0	0	0
1334	0	0	0	0	0	0	0	0	0
1335	0	0	0	0	0	0	0	0	0
1336	0	0	0	0	0	0	0	0	0
1337	0	0	0	0	0	0	0	0	0
1338	0	0	0	0	0	0	0	0	0
1339	0	0	0	0	0	0	0	0	0
1340	0	0	0	0	0	0	0	0	0
1341	0	0	0	0	0	0	0	0	0
1342	0	0	0	0	0	0	0	0	0
1343	0	0	0	0	0	0	0	0	0
1344	0	0	0	0	0	0	0	0	0
1345	0	0	0	0	0	0	0	0	0
1346	0	0	0	0	0	0	0	0	0
1347	0	0	0	0	0	0	0	0	0
1348	0	0	0	0	0	0	0	0	0
1349	0	0	0	0	0	0	0	0	0
1350	0	0	0	0	0	0	0	0	0
1351	0	0	0	0	0	0	0	0	0
1352	0	0	0	0	0	0	0	0	0
1353	0	0	0	0	0	0	0	0	0
1354	0	0	0	0	0	0	0	0	0
1355	0	0	0	0	0	0	0	0	0
1356	0	0	0	0	0	0	0	0	0
1357	0	0	0	0	0	0	0	0	0
1358	0	0	0	0	0	0	0	0	0
1359	0	0	0	0	0	0	0	0	0
1360	0	0	0	0	0	0	0	0	0
1361	0	0	0	0	0	0	0	0	0
1362	0	0	0	0	0	0	0	0	0
1363	0	0	0	0	0	0	0	0	0
1364	0	0	0	0	0	0	0	0	0
1365	0	0	0	0	0	0	0	0	0
1366	0	0	0	0	0	0	0	0	0
1367	0	0	0	0	0	0	0	0	0
1368	0	0	0	0	0	0	0	0	0
1369	0	0	0	0	0	0	0	0	0
1370	0	0	0	0	0	0	0	0	0
1371	0	0	0	0	0	0	0	0	0
1372	0	0	0	0	0	0	0	0	0
1373	0	0	0	0	0	0	0	0	0
1374	0	0	0	0	0	0	0	0	0
1375	0	0	0	0	0	0	0	0	0
1376	0	0	0	0	0	0	0	0	0
1377	0	0	0	0	0	0	0	0	0
1378	0	0	0	0	0	0	0	0	0
1379	0	0	0	0	0	0	0	0	0
1380	0	0	0	0	0	0	0	0	0
1381	0	0	0	0	0	0	0	0	0
1382	0	0	0	0	0	0	0	0	0
1383	0	0	0	0	0	0	0	0	0
1384	0	0	0	0	0	0	0	0	0
1385	0	0	0	0	0	0	0	0	0
1386	0	0	0	0	0	0	0	0	0
1387	0	0	0	0	0	0	0	0	0
1388	0	0	0	0	0	0	0	0	0
1389	0	0	0	0	0	0	0	0	0
1390	0	0	0	0	0	0	0	0	0
1391	0	0	0	0	0	0	0	0	0
1392	0	0	0	0	0	0	0	0	0
1393	0	0	0	0	0	0	0	0	0
1394	0	0	0	0	0	0	0	0	0
1395	0	0	0	0	0	0	0	0	0
1396	0	0	0	0	0	0	0	0	0
1397	0	0	0	0	0	0	0	0	0
1398	0	0	0	0	0	0	0	0	0
1399	0	0	0	0	0	0	0	0	0
1400	0	0	0	0	0	0	0	0	0
1401	0	0	0	0	0	0	0	0	0
1402	0	0	0	0	0	0	0	0	0
1403	0	0	0	0	0	0	0	0	0
1404	0	0	0	0	0	0	0	0	0
1405	0	0	0	0	0	0	0	0	0
1406	0	0	0	0	0	0	0	0	0
1407	0	0	0	0	0	0	0	0	0
1408	0	0	0	0	0	0	0	0	0
1409	0	0	0	0	0	-0.0121539	0	0	0
1410	0	0	0	0	0	0	0	0	0
1411	0	0	0	0	0	0	0	0	0
1412	0	0	0	0	0	0	0	0	0
1413	0	0	0	0	0	0	0	0	0
1414	0	0	0	0	0	0	0	0	0
1415	0	0	0	0	0	0	0	0	0
1416	0	0	0	0	0	0	0	0	0
1417	0	0	0	0	0	0	0	0	0
1418	0	0	0	0	0	0	0	0	0
1419	0	0	0	0	0	0	0	0	0
1420	0	0	0	0	0	0	0	0	0
1421	0	0	0	0	0	0	0	0	0
1422	0	0	0	0	0	0	0	0	0
1423	0	0	0	0	0	0	0	0	0
1424	0	0	0	0	0	0	0	0	0
1425	0	0	0	0	0	0	0	0	0
1426	0	0	0	0	0	0	0	0	0
1427	0	0	0	0	0	0	0	0	0
1428	0	0	0	0	0	0	0	0	0
1429	0	0	0	0	0	0	0	0	0
1430	0	0	0	0	0	0	0	0	0
1431	0	0	0	0	0	0	0	0	0
1432	0	0	0	0	0	0	0	0	0
1433	0	0	0	0	0	0	0	0	0
1434	0	0	0	0	0	0	0	0	0
1435	0	0	0	0	0	0	0	0	0
1436	0	0	0	0	0	0	0	0	0
1437	0	0	0	0	0	0	0	0	0
1438	0	0	0	0	0	0	0	0	0
1439	0	0	0	0	0	0	0	0	0
1440	0	0	0	0	0	0	0	0	0
1441	0	0	0	0	0	0	0	0	0
1442	0	0	0	0	0	0	0	0	0
1443	0	0	0	0	0	0	0	0	0
1444	0	0	0	0	0	0	0	0	0
1445	0	0	0	0	0	0	0	0	0
1446	0	0	0	0	0	0	0	0	0
1447	0	0	0	0	0	0	0	0	0
1448	0	0	0	0	0	0	0	0	0
1449	0	0	0	0	0	0	0	0	0
1450	0	0	0	0	0	0	0	0	0
1451	0	0	0	0	0	0	0	0	0
1452	0	0	0	0	0	0	0	0	0
1453	0	0	0	0	0	0	0	0	0
1454	0	0	0	0	0	0	0	0	0
1455	0	0	0	0	0	0	0	0	0
1456	0	0	0	0	0	0	0	0	0
1457	0	0	0	0	0	0	0	0	0
1458	0	0	0	0	0	0	0	0	0
1459	0	0	0	0	0	0	0	0	0
1460	0	0	0	0	0	0	0	0	0
1461	0	0	0	0	0	0	0	0	0
1462	0	0	0	0	0	0	0	0	0
1463	0	0	0	0	0	0	0	0	0
1464	0	0	0	0	0	0	0	0	0
1465	0	0	0	0	0	0	0	0	0
1466	0	0	0	0	0	0	0	0	0
1467	0	0	0	0	0	0	0	0	0
1468	0	0	0	0	0	0	0	0	0
1469	0	0	0	0	0	0	0	0	0
1470	0	0	0	0	0	0	0	0	0
1471	0	0	0	0	0	0	0	0	0
1472	0	0	0	0	0	0	0	0	0
1473	0	0	0	0	0	0	0	0	0
1474	0	0	0	0	0	0	0	0	0
1475	0	0	0	0	0	0	0	0	0
1476	0	0	0	0	0	0	0	0	0
1477	0	0	0	0	0	0	0	0	0
1478	0	0	0	0	0	0	0	0	0
1479	0	0	0	0	0	0	0	0	0
1480	0	0	0	0	0	0	0	0	0
1481	0	0	0	0	0	0	0	0	0
1482	0	0	0	0	0	0	0	0	0
1483	0	0	0	0	0	0	0	0	0
1484	0	0	0	0	0	0	0	0	0
1485	0	0	0	0	0	0	0	0	0
1486	0	0	0	0	0	0	0	0	0
1487	0	0	0	0	0	0	0	0	0
1488	0	0	0	0	0	0	0	0	0
1489	0	0	0	0	0	0	0	0	0
1490	0	0	0	0	0	0	0	0	0
1491	0	0	0	0	0	0	0	0	0
1492	0	0	0	0	0	0	0	0	0
1493	0	0	0	0	0	0	0	0	0
1494	0	0	0	0	0	0	0	0	0
1495	0	0	0	0	0	0	0	0	0
1496	0	0	0	0	0	0	0	0	0
1497	0	0	0	0	0	0	0	0	0
1498	0	0	0	0	0	0	0	0	0
1499	0	0	0	0	0	0	0	0	0
1500	0	0	0	0	0	0	0	0	0
1501	0	0	0	0	0	0	0	0	0
1502	0	0	0	0	0	0	0	0	0
1503	0	0	0	0	0	0	0	0	0
1504	0	0	0	0	0	0	0	0	0
1505	0	0	0	0	0	0	0	0	0
1506	0	0	0	0	0	0	0	0	0
1507	0	0	0	0	0	0	0	0	0
1508	0	0	0	0	0	0	0	0	0
1509	0	0	0	0	0	0	0	0	0
1510	0	0	0	0	0	0	0	0	0
1511	0	0	0	0	0	0	0	0	0
1512	0	0	0	0	0	0	0	0	0
1513	0	0	0	0	0	0	0	0	0
1514	0	0	0	0	0	0	0	0	0
1515	0	0	0	0	0	0	0	0	0
1516	0	0	0	0	0	0	0	0	0
1517	0	0	0	0	0	0	0	0	0
1518	0	0	0	0	0	0	0	0	0
1519	0	0	0	0	0	0	0	0	0
1520	0	0	0	0	0	0	0	0	0
1521	0	0	0	0	0	0	0	0	0
1522	0	0	0	0	0	0	0	0	0
1523	0	0	0	0	0	0	0	0	0
1524	0	0	0	0	0	0	0	0	0
1525	0	0	0	0	0	0	0	0	0
1526	0	0	0	0	0	0	0	0	0
1527	0	0	0	0	0	0	0	0	0
1528	0	0	0	0	0	0	0	0	0
1529	0	0	0	0	0	0	0	0	0
1530	0	0	0	0	0	0	0	0	0
1531	0	0	0	0	0	0	0	0	0
1532	0	0	0	0	0	0	0	0	0
1533	0	0	0	0	0	0	0	0	0
1534	0	0	0	0	0	0	0	0	0
1535	0	0	0	0	0	0	0	0	0
1536	0	0	0	0	0	0	0	0	0
1537	0	0	0	0	0	0	0	0	0
1538	0	0	0	0	0	0	0	0	0
1539	0	0	0	0	0	0	0	0	0
1540	0	0	0	0	0	0	0	0	0
1541	0	0	0	0	0	0	0	0	0
1542	0	0	0	0	0	0	0	0	0
1543	0	0	0	0	0	0	0	0	0
1544	0	0	0	0	0	0	0	0	0
1545	0	0	0	0	0	0	0	0	0
1546	0	0	0	0	0	0	0	0	0
1547	0	0	0	0	0	0	0	0	0
1548	0	0	0	0	0	0	0	0	0
1549	0	0	0	0	0	0	0	0	0
1550	0	0	0	0	0	0	0	0	0
1551	0	0	0	0	0	0	0	0	0
1552	0	0	0	0	0	0	0	0	0
1553	0	0	0	0	0	0	0	0	0
1554	0	0	0	0	0	0	0	0	0
1555	0	0	0	0	0	0	0	0	0
1556	0	0	0	0	0	0	0	0	0
1557	0	0	0	0	0	0	0	0	0
1558	0	0	0	0	0	0	0	0	0
1559	0	0	0	0	0	0	0	0	0
1560	0	0	0	0	0	0	0	0	0
1561	0	0	0	0	0	0	0	0	0
1562	0	0	0	0	0	0	0	0	0
1563	0	0	0	0	0	0	0	0	0
1564	0	0	0	0	0	0	0	0	0
1565	0	0	0	0	0	0	0	0	0
1566	0	0	0	0	0	0	0	0	0
1567	0	0	0	0	0	0	0	0	0
1568	0	0	0	0	0	0	0	0	0
1569	0	0	0	0	0	0	0	0	0
1570	0	0	0	0	0	0	0	0	0
1571	0	0	0	0	0	0	0	0	0
1572	0	0	0	0	0	0	0	0	0
1573	0	0	0	0	0	0	0	0	0
1574	0	0	0	0	0	0	0	0	0
1575	0	0	0	0	0	0	0	0	0
1576	0	0	0	0	0	0	0	0	0
1577	0	0	0	0	0	0	0	0	0
1578	0	0	0	0	0	0	0	0	0
1579	0	0	0	0	0	0	0	0	0
1580	0	0	0	0	0	0	0	0	0
1581	0	0	0	0	0	0	0	0	0
1582	0	0	0	0	0	0	0	0	0
1583	0	0	0	0	0	0	0	0	0
1584	0	0	0	0	0	0	0	0	0
1585	0	0	0	0	0	0	0	0	0
1586	0	0	0	0	0	0	0	0	0
1587	0	0	0	0	0	0	0	0	0
1588	0	0	0	0	0	0	0	0	0
1589	0	0	0	0	0	0	0	0	0
1590	0	0	0	0	0	0	0	0	0
1591	0	0	0	0	0	0	0	0	0
1592	0	0	0	0	0	0	0	0	0
1593	0	0	0	0	0	0	0	0	0
1594	0	0	0	0	0	0	0	0	0
1595	0	0	0	0	0	0	0	0	0
1596	0	0	0	0	0	0	0	0	0
1597	0	0	0	0	0	0	0	0	0
1598	0	0	0	0	0	0	0	0	0
1599	0	0	0	0	0	0	0	0	0
1600	0	0	0	0	0	0	0	0	0
1601	0	0	0	0	0	0	0	0	0
1602	0	0	0	0	0	0	0	0	0
1603	0	0	0	0	0	0	0	0	0
1604	0	0	0	0	0	0	0	0	0
1605	0	0	0	0	0	0	0	0	0
1606	0	0	0	0	0	0	0	0	0
1607	0	0	0	0	0	0	0	0	0
1608	0	0	0	0	0	0	0	0	0
1609	0	0	0	0	0	0	0	0	0
1610	0	0	0	0	0	0	0	0	0
1611	0	0	0	0	0	0	0	0	0
1612	0	0	0	0	0	0	0	0	0
1613	0	0	0	0	0	0	0	0	0
1614	0	0	0	0	0	0	0	0	0
1615	0	0	0	0	0	0	0	0	0
1616	0	0	0	0	0	0	0	0	0
1617	0	0	0	0	0	0	0	0	0
1618	0	0	0	0	0	0	0	0	0
1619	0	0	0	0	0	0	0	0	0
1620	0	0	0	0	0	0	0	0	0
1621	0	0	0	0	0	0	0	0	0
1622	0	0	0	0	0	0	0	0	0
1623	0	0	0	0	0	0	0	0	0
1624	0	0	0	0	0	0	0	0	0
1625	0	0	0	0	0	0	0	0	0
1626	0	0	0	0	0	0	0	0	0
1627	0	0	0	0	0	0	0	0	0
1628	0	0	0	0	0	0	0	0	0
1629	0	0	0	0	0	0	0	0	0
1630	0	0	0	0	0	0	0	0	0
1631	0	0	0	0	0	0	0	0	0
1632	0	0	0	0	0	0	0	0	0
1633	0	0	0	0	0	0	0	0	0
1634	0	0	0	0	0	0	0	0	0
1635	0	0	0	0	0	0	0	0	0
1636	0	0	0	0	0	0	0	0	0
1637	0	0	0	0	0	0	0	0	0
1638	0	0	0	0	0	0	0	0	0
1639	0	0	0	0	0	0	0	0	0
1640	0	0	0	0	0	0	0	0	0
1641	0	0	0	0	0	0	0	0	0
1642	0	0	0	0	0	0	0	0	0
1643	0	0	0	0	0	0	0	0	0
1644	0	0	0	0	0	0	0	0	0
1645	0	0	0	0	0	0	0	0	0
1646	0	0	0	0	0	0	0	0	0
1647	0	0	0	0	0	0	0	0	0
1648	0	0	0	0	0	0	0	0	0
1649	0	0	0	0	0	0	0	0	0
1650	0	0	0	0	0	0	0	0	0
1651	0	0	0	0	0	0	0	0	0
1652	0	0	0	0	0	0	0	0	0
1653	0	0	0	0	0	0	0	0	0
1654	0	0	0	0	0	0	0	0	0
1655	0	0	0	0	0	0	0	0	0
1656	0	0	0	0	0	0	0	0	0
1657	0	0	0	0	0	0	0	0	0
1658	0	0	0	0	0	0	0	0	0
1659	0	0	0	0	0	0	0	0	0
1660	0	0	0	0	0	0	0	0	0
1661	0	0	0	0	0	0	0	0	0
1662	0	0	0	0	0	0	0	0	0
1663	0	0	0	0	0	0	0	0	0
1664	0	0	0	0	0	0	0	0	0
1665	0	0	0	0	0	0	0	0	0
1666	0	0	0	0	0	0	0	0	0
1667	0	0	0	0	0	0	0	0	0
1668	0	0	0	0	0	0	0	0	0
1669	0	0	0	0	0	0	0	0	0
1670	0	0	0	0	0	0	0	0	0
1671	0	0	0	0	0	0	0	0	0
1672	0	0	0	0	0	0	0	0	0
1673	0	0	0	0	0	0	0	0	0
1674	0	0	0	0	0	0	0	0	0
1675	0	0	0	0	0	0	0	0	0
1676	0	0	0	0	0	0	0	0	0
1677	0	0	0	0	0	0	0	0	0
1678	0	0	0	0	0	0	0	0	0
1679	0	0	0	0	0	0	0	0	0
1680	0	0	0	0	0	0	0	0	0
1681	0	0	0	0	0	0	0	0	0
1682	0	0	0	0	0	0	0	0	0
1683	0	0	0	0	0	0	0	0	0
1684	0	0	0	0	0	0	0	0	0
1685	0	0	0	0	0	0	0	0	0
1686	0	0	0	0	0	0	0	0	0
1687	0	0	0	0	0	0	0	0	0
1688	0	0	0	0	0	0	0	0	0
1689	0	0	0	0	0	0	0	0	0
1690	0	0	0	0	0	0	0	0	0
1691	0	0	0	0	0	0	0	0	0
1692	0	0	0	0	0	0	0	0	0
1693	0	0	0	0	0	0	0	0	0
1694	0	0	0	0	0	0	0	0	0
1695	0	0	0	0	0	0	0	0	0
1696	0	0	0	0	0	0	0	0	0
1697	0	0	0	0	0	0	0	0	0
1698	0	0	0	0	0	0	0	0	0
1699	0	0	0	0	0	0	0	0	0
1700	0	0	0	0	0	0	0	0	0
1701	0	0	0	0	0	0	0	0	0
1702	0	0	0	0	0	0	0	0	0
1703	0	0	0	0	0	0	0	0	0
1704	0	0	0	0	0	0	0	0	0
1705	0	0	0	0	0	0	0	0	0
1706	0	0	0	0	0	0	0	0	0
1707	0	0	0	0	0	0	0	0	0
1708	0	0	0	0	0	0	0	0	0
1709	0	0	0	0	0	0	0	0	0
1710	0	0	0	0	0	0	0	0	0
1711	0	0	0	0	0	0	0	0	0
1712	0	0	0	0	0	0	0	0	0
1713	0	0	0	0	0	0	0	0	0
1714	0	0	0	0	0	0	0	0	0
1715	0	0	0	0	0	0	0	0	0
1716	0	0	0	0	0	0	0	0	0
1717	0	0	0	0	0	0	0	0	0
1718	0	0	0	0	0	0	0	0	0
1719	0	0	0	0	0	0	0	0	0
1720	0	0	0	0	0	0	0	0	0
1721	0	0	0	0	0	0	0	0	0
1722	0	0	0	0	0	0	0	0	0
1723	0	0	0	0	0	0	0	0	0
1724	0	0	0	0	0	0	0	0	0
1725	0	0	0	0	0	0	0	0	0
1726	0	0	0	0	0	0	0	0	0
1727	0	0	0	0	0	0	0	0	0
1728	0	0	0	0	0	0	0	0	0
1729	0	0	0	0	0	0	0	0	0
1730	0	0	0	0	0	0	0	0	0
1731	0	0	0	0	0	0	0	0	0
1732	0	0	0	0	0	0	0	0	0
1733	0	0	0	0	0	0	0	0	0
1734	0	0	0	0	0	0	0	0	0
1735	0	0	0	0	0	0	0	0	0
1736	0	0	0	0	0	0	0	0	0
1737	0	0	0	0	0	0	0	0	0
1738	0	0	0	0	0	0	0	0	0
1739	0	0	0	0	0	0	0	0	0
1740	0	0	0	0	0	0	0	0	0
1741	0	0	0	0	0	0	0	0	0
1742	0	0	0	0	0	0	0	0	0
1743	0	0	0	0	0	0	0	0	0
1744	0	0	0	0	0	0	0	0	0
1745	0	0	0	0	0	0	0	0	0
1746	0	0	0	0	0	0	0	0	0
1747	0	0	0	0	0	0	0	0	0
1748	0	0	0	0	0	0	0	0	0
1749	0	0	0	0	0	0	0	0	0
1750	0	0	0	0	0	0	0	0	0
1751	0	0	0	0	0	0	0	0	0
1752	0	0	0	0	0	0	0	0	0
1753	0	0	0	0	0	0	0	0	0
1754	0	0	0	0	0	0	0	0	0
1755	0	0	0	0	0	0	0	0	0
1756	0	0	0	0	0	0	0	0	0
1757	0	0	0	0	0	0	0	0	0
1758	0	0	0	0	0	0	0	0	0
1759	0	0	0	0	0	0	0	0	0
1760	0	0	0	0	0	0	0	0	0
1761	0	0	0	0	0	0	0	0	0
1762	0	0	0	0	0	0	0	0	0
1763	0	0	0	0	0	0	0	0	0
1764	0	0	0	0	0	0	0	0	0
1765	0	0	0	0	0	0	0	0	0
1766	0	0	0	0	0	0	0	0	0
1767	0	0	0	0	0	0	0	0	0
1768	0	0	0	0	0	0	0	0	0
1769	0	0	0	0	0	0	0	0	0
1770	0	0	0	0	0	0	0	0	0
1771	0	0	0	0	0	0	0	0	0
1772	0	0	0	0	0	0	0	0	0
1773	0	0	0	0	0	0	0	0	0
1774	0	0	0	0	0	0	0	0	0
1775	0	0	0	0	0	0	0	0	0
1776	0	0	0	0	0	0	0	0	0
1777	0	0	0	0	0	0	0	0	0
1778	0	0	0	0	0	0	0	0	0
1779	0	0	0	0	0	0	0	0	0
1780	0	0	0	0	0	0	0	0	0
1781	0	0	0	0	0	0	0	0	0
1782	0	0	0	0	0	0	0	0	0
1783	0	0	0	0	0	0	0	0	0
1784	0	0	0	0	0	0	0	0	0
1785	0	0	0	0	0	0	0	0	0
1786	0	0	0	0	0	0	0	0	0
1787	0	0	0	0	0	0	0	0	0
1788	0	0	0	0	0	0	0	0	0
1789	0	0	0	0	0	0	0	0	0
1790	0	0	0	0	0	0	0	0	0
1791	0	0	0	0	0	0	0	0	0
1792	0	0	0	0	0	0	0	0	0
1793	0	0	0	0	0	0	0	0	0
1794	0	0	0	0	0	0	0	0	0
1795	0	0	0	0	0	0	0	0	0
1796	0	0	0	0	0	0	0	0	0
1797	0	0	0	0	0	0	0	0	0
1798	0	0	0	0	0	0	0	0	0
1799	0	0	0	0	0	0	0	0	0
1800	0	0	0	0	0	0	0	0	0
1801	0	0	0	0	0	0	0	0	0
1802	0	0	0	0	0	0	0	0	0
1803	0	0	0	0	0	0	0	0	0
1804	0	0	0	0	0	0	0	0	0
1805	0	0	0	0	0	0	0	0	0
1806	0	0	0	0	0	0	0	0	0
1807	0	0	0	0	0	0	0	0	0
1808	0	0	0	0	0	0	0	0	0
1809	0	0	0	0	0	0	0	0	0
1810	0	0	0	0	0	0	0	0	0
1811	0	0	0	0	0	0	0	0	0
1812	0	0	0	0	0	0	0	0	0
1813	0	0	0	0	0	0	0	0	0
1814	0	0	0	0	0	0	0	0	0
1815	0	0	0	0	0	0	0	0	0
1816	0	0	0	0	0	0	0	0	0
1817	0	0	0	0	0	0	0	0	0
1818	0	0	0	0	0	0	0	0	0
1819	0	0	0	0	0	0	0	0	0
1820	0	0	0	0	0	0	0	0	0
1821	0	0	0	0	0	0	0	0	0
1822	0	0	0	0	0	0	0	0	0
1823	0	0	0	0	0	0	0	0	0
1824	0	0	0	0	0	0	0	0	0
1825	0	0	0	0	0	0	0	0	0
1826	0	0	0	0	0	0	0	0	0
1827	0	0	0	0	0	0	0	0	0
1828	0	0	0	0	0	0	0	0	0
1829	0	0	0	0	0	0	0	0	0
1830	0	0	0	0	0	0	0	0	0
1831	0	0	0	0	0	0	0	0	0
1832	0	0	0	0	0	0	0	0	0
1833	0	0	0	0	0	0	0	0	0
1834	0	0	0	0	0	0	0	0	0
1835	0	0	0	0	0	0	0	0	0
1836	0	0	0	0	0	0	0	0	0
1837	0	0	0	0	0	0	0	0	0
1838	0	0	0	0	0	0	0	0	0
1839	0	0	0	0	0	0	0	0	0
1840	0	0	0	0	0	0	0	0	0
1841	0	0	0	0	0	0	0	0	0
1842	0	0	0	0	0	0	0	0	0
1843	0	0	0	0	0	0	0	0	0
1844	0	0	0	0	0	0	0	0	0
1845	0	0	0	0	0	0	0	0	0
1846	0	0	0	0	0	0	0	0	0
1847	0	0	0	0	0	0	0	0	0
1848	0	0	0	0	0	0	0	0	0
1849	0	0	0	0	0	0	0	0	0
1850	0	0	0	0	0	0	0	0	0
1851	0	0	0	0	0	0	0	0	0
1852	0	0	0	0	0	0	0	0	0
1853	0	0	0	0	0	0	0	0	0
1854	0	0	0	0	0	0	0	0	0
1855	0	0	0	0	0	0	0	0	0
1856	0	0	0	0	0	0	0	0	0
1857	0	0	0	0	0	0	0	0	0
1858	0	0	0	0	0	0	0	0	0
1859	0	0	0	0	0	0	0	0	0
1860	0	0	0	0	0	0	0	0	0
1861	0	0	0	0	0	0	0	0	0
1862	0	0	0	0	0	0	0	0	0
1863	0	0	0	0	0	-0.334714	0	0	0
1864	-1.57807	0	0	0	-2.12444	-2.81699	0	0	0
1865	-0.0371416	0	0	0	-0.28137	-2.18561	0	0	0
1866	0	0	0	0	0	-0.276674	0	0	0
1867	0	0	0	0	0	0	0	0	0
1868	0	0	0	0	0	0	0	0	0
1869	0	0	0	0	0	0	0	0	0
1870	0	0	0	0	0	0	0	0	0
1871	0	0	0	0	0	0	0	0	0
1872	0	0	0	0	0	0	0	0	0
1873	0	0	0	0	0	0	0	0	0
1874	0	0	0	0	0	0	0	0	0
1875	0	0	0	0	0	0	0	0	0
1876	0	0	0	0	0	0	0	0	0
1877	0	0	0	0	0	0	0	0	0
1878	0	0	0	0	0	0	0	0	0
1879	0	0	0	0	0	0	0	0	0
1880	0	0	0	0	0	0	0	0	0
1881	0	0	0	0	0	0	0	0	0
1882	0	0	0	0	0	0	0	0	0
1883	0	0	0	0	0	0	0	0	0
1884	0	0	0	0	0	0	0	0	0
1885	0	0	0	0	0	0	0	0	0
1886	0	0	0	0	0	0	0	0	0
1887	0	0	0	0	0	0	0	0	0
1888	0	0	0	0	0	0	0	0	0
1889	0	0	0	0	0	0	0	0	0
1890	0	0	0	0	0	0	0	0	0
1891	0	0	0	0	0	0	0	0	0
1892	0	0	0	0	0	0	0	0	0
1893	0	0	0	0	0	0	0	0	0
1894	0	0	0	0	0	0	0	0	0
1895	0	0	0	0	0	0	0	0	0
1896	0	0	0	0	0	0	0	0	0
1897	0	0	0	0	0	0	0	0	0
1898	0	0	0	0	0	0	0	0	0
1899	0	0	0	0	0	0	0	0	0
1900	0	0	0	0	0	0	0	0	0
1901	0	0	0	0	0	0	0	0	0
1902	0	0	0	0	0	0	0	0	0
1903	0	0	0	0	0	0	0	0	0
1904	0	0	0	0	0	0	0	0	0
1905	0	0	0	0	0	0	0	0	0
1906	0	0	0	0	0	0	0	0	0
1907	0	0	0	0	0	0	0	0	0
1908	0	0	0	0	0	0	0	0	0
1909	0	0	0	0	0	0	0	0	0
1910	0	0	0	0	0	0	0	0	0
1911	0	0	0	0	0	0	0	0	0
1912	0	0	0	0	0	0	0	0	0
1913	0	0	0	0	0	0	0	0	0
1914	0	0	0	0	0	0	0	0	0
1915	0	0	0	0	0	0	0	0	0
1916	0	0	0	0	0	0	0	0	0
1917	0	0	0	0	0	0	0	0	0
1918	0	0	0	0	0	0	0	0	0
1919	0	0	0	0	0	0	0	0	0
1920	0	0	0	0	0	0	0	0	0
1921	0	0	0	0	0	0	0	0	0
1922	0	0	0	0	0	0	0	0	0
1923	0	0	0	0	0	0	0	0	0
1924	0	0	0	0	0	0	0	0	0
1925	0	0	0	0	0	0	0	0	0
1926	0	0	0	0	0	0	0	0	0
1927	0	0	0	0	0	0	0	0	0
1928	0	0	0	0	0	0	0	0	0
1929	0	0	0	0	0	0	0	0	0
1930	0	0	0	0	0	0	0	0	0
1931	0	0	0	0	0	0	0	0	0
1932	0	0	0	0	0	0	0	0	0
1933	0	0	0	0	0	0	0	0	0
1934	0	0	0	0	0	0	0	0	0
1935	0	0	0	0	0	0	0	0	0
1936	-2.58368	0	0	0	-2.19593	-2.08391	0	0	0
1937	-0.746479	0	0	0	-0.971111	-2.7427	0	0	0
1938	0	0	0	0	-0.083037	-0.378496	0	0	0
1939	0	0	0	0	0	0	0	0	0
1940	0	0	0	0	0	0	0	0	0
1941	0	0	0	0	0	0	0	0	0
1942	0	0	0	0	0	0	0	0	0
1943	0	0	0	0	0	0	0	0	0
1944	0	0	0	0	0	0	0	0	0
1945	0	0	0	0	0	0	0	0	0
1946	0	0	0	0	0	0	0	0	0
1947	0	0	0	0	0	0	0	0	0
1948	0	0	0	0	0	0	0	0	0
1949	0	0	0	0	0	0	0	0	0
1950	0	0	0	0	0	0	0	0	0
1951	0	0	0	0	0	0	0	0	0
1952	0	0	0	0	0	0	0	0	0
1953	0	0	0	0	0	0	0	0	0
1954	0	0	0	0	0	0	0	0	0
1955	0	0	0	0	0	0	0	0	0
1956	0	0	0	0	0	0	0	0	0
1957	0	0	0	0	0	0	0	0	0
1958	0	0	0	0	0	0	0	0	0
1959	-1.2948	0	0	0	-1.44852	-0.285424	0	0	0
1960	-5.15814	0	0	0	-4.9	-2.77707	0	0	0
1961	-1.59859	0	0	0	-1.18148	-1.88102	0	0	0
1962	0	0	0	0	0	-0.0957565	0	0	0
1963	0	0	0	0	0	0	0	0	0
1964	0	0	0	0	0	0	0	0	0
1965	0	0	0	0	0	0	0	0	0
1966	0	0	0	0	0	0	0	0	0
1967	0	0	0	0	0	0	0	0	0
1968	0	0	0	0	0	0	0	0	0
1969	0	0	0	0	0	0	0	0	0
1970	0	0	0	0	0	0	0	0	0
1971	0	0	0	0	0	0	0	0	0
1972	0	0	0	0	0	0	0	0	0
1973	0	0	0	0	0	0	0	0	0
1974	0	0	0	0	0	0	0	0	0
1975	0	0	0	0	0	0	0	0	0
1976	0	0	0	0	0	0	0	0	0
1977	0	0	0	0	0	0	0	0	0
1978	0	0	0	0	0	0	0	0	0
1979	0	0	0	0	0	0	0	0	0
1980	0	0	0	0	0	0	0	0	0
1981	0	0	0	0	0	0	0	0	0
1982	0	0	0	0	0	0	0	0	0
1983	0	0	0	0	0	0	0	0	0
1984	0	0	0	0	0	0	0	0	0
1985	0	0	0	0	0	0	0	0	0
1986	0	0	0	0	0	0	0	0	0
1987	0	0	0	0	0	0	0	0	0
1988	0	0	0	0	0	0	0	0	0
1989	0	0	0	0	0	0	0	0	0
1990	0	0	0	0	0	0	0	0	0
1991	0	0	0	0	0	0	0	0	0
1992	0	0	0	0	0	0	0	0	0
1993	0	0	0	0	0	0	0	0	0
1994	0	0	0	0	0	0	0	0	0
1995	0	0	0	0	0	0	0	0	0
1996	0	0	0	0	0	0	0	0	0
1997	0	0	0	0	0	0	0	0	0
[truncated: 6,762 more rows]

## Sheet: Infiltration
TOT [kWh/m2]	-10.7069	-10.404	-10.4036	-10.3545	-10.4307	-10.2017	-10.5563	-10.3948
	Hourly average power [Wh/m2]
Time / [h]	EP	TRN	SIM IBK	SIM BO	IDA	MOD	DAL	MEDIAN	Abs(median)			EP	TRN	SIM IBK	SIM BO	IDA	MOD	DAL
1	-1.74339	-1.95798	-1.90847	-1.90834	-1.37593	-1.3223	-1.377	-1.74339	1.74339		MBE [Wh/m2]	-0.0356344	-0.0010584	-0.00100817	0.00460191	-0.0041001	0.0220465	-0.0184366
2	-1.80832	-1.43337	-1.41009	-1.41	-1.42037	-1.3724	-1.4688	-1.42037	1.42037		MAE [Wh/m2]	0.0568231	0.0135015	0.0110768	0.00769698	0.0300661	0.0327489	0.0957543
3	-1.87463	-1.47398	-1.47323	-1.47313	-1.50444	-1.46023	-1.5453	-1.47398	1.47398		RMSE [Wh/m2]	0.0741234	0.0195829	0.0187978	0.0131445	0.0429784	0.0504782	0.114703
4	-1.91568	-1.54421	-1.541	-1.5409	-1.56556	-1.52571	-1.5912	-1.54421	1.54421
5	-1.94623	-1.5916	-1.5873	-1.58719	-1.61111	-1.57095	-1.6371	-1.5916	1.5916		NMBE [%]	3.00268	0.0891842	0.084952	-0.387773	0.345489	-1.85772	1.55353
6	-1.95799	-1.63052	-1.62434	-1.62423	-1.64148	-1.60963	-1.6524	-1.63052	1.63052		NMAE [%]	4.78811	1.13768	0.933371	0.648574	2.53348	2.75953	8.06859
7	-1.96943	-1.65083	-1.64455	-1.64444	-1.66407	-1.62718	-1.683	-1.65083	1.65083		NRMSE (av) [%]	6.2459	1.65012	1.58397	1.1076	3.62151	4.25347	9.66532
8	-1.95944	-1.67029	-1.6618	-1.66169	-1.67222	-1.65407	-1.6677	-1.6677	1.6677		NRMSE (|av|>0) [%]	6.2459	1.65012	1.58397	1.1076	3.62151	4.25347	9.66532
9	-1.79408	-1.62095	-1.5932	-1.59561	-1.61667	-1.59311	-1.46423	-1.59561	1.59561		R2 [%]	99.3001	99.9512	99.955	99.978	99.7647	99.6754	98.3241
10	-1.65713	-1.46302	-1.39552	-1.42144	-1.48333	-1.47839	-1.27765	-1.46302	1.46302
11	-1.50196	-1.31	-1.22855	-1.27359	-1.33556	-1.40001	-1.08944	-1.31	1.31
12	-1.32703	-1.18255	-1.10263	-1.15253	-1.19111	-1.17369	-0.956978	-1.17369	1.17369
13	-1.22471	-1.06429	-1.02108	-1.04414	-1.05852	-1.03356	-0.885479	-1.04414	1.04414
14	-1.1586	-0.947248	-0.926952	-0.944868	-0.975556	-0.920619	-0.811573	-0.944868	0.944868
15	-1.15667	-0.90721	-0.897296	-0.921881	-0.962593	-0.892381	-0.944331	-0.921881	0.921881
16	-1.23141	-0.951723	-0.951125	-0.978426	-1.04185	-0.990858	-1.00018	-0.990858	0.990858
17	-1.37508	-1.07771	-1.08375	-1.11285	-1.16148	-1.13729	-1.13313	-1.13313	1.13313
18	-1.43967	-1.17535	-1.18032	-1.20962	-1.20889	-1.16113	-1.1909	-1.1909	1.1909
19	-1.44282	-1.20587	-1.20909	-1.22102	-1.22815	-1.22186	-1.3954	-1.22186	1.22186
20	-1.47223	-1.27187	-1.27512	-1.27683	-1.26741	-1.25035	-1.3442	-1.27512	1.27512
21	-1.53411	-1.27901	-1.30866	-1.29846	-1.29519	-1.2156	-1.40436	-1.29846	1.29846
22	-1.58319	-1.30302	-1.34538	-1.32967	-1.32556	-1.2435	-1.44915	-1.32967	1.32967
23	-1.63484	-1.32955	-1.37666	-1.35879	-1.36074	-1.27506	-1.50825	-1.36074	1.36074
24	-1.69263	-1.37155	-1.41871	-1.39977	-1.40704	-1.3208	-1.56675	-1.40704	1.40704
25	-1.7504	-1.41815	-1.46327	-1.4437	-1.45593	-1.37062	-1.62465	-1.45593	1.45593
26	-1.81981	-1.47132	-1.5149	-1.49505	-1.51593	-1.4257	-1.69672	-1.5149	1.5149
27	-1.89704	-1.53809	-1.57935	-1.55942	-1.58519	-1.4962	-1.76806	-1.57935	1.57935
28	-1.94493	-1.59769	-1.63373	-1.61383	-1.63259	-1.55821	-1.79443	-1.63259	1.63259
29	-1.97611	-1.62712	-1.65882	-1.63901	-1.66	-1.60116	-1.82052	-1.65882	1.65882
30	-2.00752	-1.66775	-1.68492	-1.66647	-1.69	-1.64606	-1.84636	-1.68492	1.68492
31	-2.03045	-1.71006	-1.70907	-1.70421	-1.7237	-1.68838	-1.85718	-1.71006	1.71006
32	-2.02926	-1.7346	-1.72663	-1.72652	-1.73926	-1.713	-1.83838	-1.7346	1.7346
33	-1.93052	-1.72518	-1.70826	-1.71577	-1.76296	-1.7182	-1.85717	-1.72518	1.72518				2015-01-01
34	-1.89048	-1.68176	-1.65532	-1.68803	-1.74852	-1.73752	-1.77224	-1.73752	1.73752			From:	2015-01-11		To:	2015-01-13
35	-1.8733	-1.6436	-1.6115	-1.66026	-1.70963	-1.76015	-1.69656	-1.69656	1.69656			Hour	241		Hour	288
36	-1.78251	-1.62461	-1.58667	-1.64335	-1.66519	-1.71584	-1.62637	-1.64335	1.64335
37	-1.66781	-1.60693	-1.56655	-1.62348	-1.61111	-1.58214	-1.43893	-1.60693	1.60693
38	-1.60213	-1.58623	-1.55061	-1.53892	-1.55778	-1.53895	-1.58967	-1.55778	1.55778
39	-1.58179	-1.58069	-1.55315	-1.54785	-1.5537	-1.52768	-1.46976	-1.55315	1.55315
40	-1.63175	-1.56314	-1.58962	-1.58563	-1.61667	-1.54656	-1.6829	-1.58962	1.58962
41	-1.70565	-1.64737	-1.61692	-1.61865	-1.69296	-1.62203	-1.60644	-1.62203	1.62203
42	-1.74937	-1.75277	-1.72533	-1.7423	-1.75074	-1.69811	-1.84208	-1.74937	1.74937
43	-1.78298	-1.81609	-1.79544	-1.82318	-1.8	-1.79288	-1.76294	-1.79544	1.79544
44	-1.85759	-1.84743	-1.82692	-1.84978	-1.79037	-1.76934	-1.82616	-1.82692	1.82692
45	-1.91771	-1.79039	-1.80094	-1.80255	-1.76778	-1.68149	-1.88144	-1.80094	1.80094
46	-1.9617	-1.80165	-1.82618	-1.81783	-1.78667	-1.70614	-1.90666	-1.81783	1.81783			Category Primary Min: 241
47	-1.99485	-1.80676	-1.83547	-1.82102	-1.79852	-1.7198	-1.93162	-1.82102	1.82102			Category Primary Max: 288
48	-2.03864	-1.82034	-1.85198	-1.83382	-1.82333	-1.74274	-1.97108	-1.83382	1.83382
49	-2.06817	-1.84291	-1.87371	-1.85348	-1.84407	-1.76859	-1.98064	-1.85348	1.85348
50	-2.08622	-1.84837	-1.87763	-1.85625	-1.85259	-1.78048	-1.9901	-1.85625	1.85625
51	-2.09639	-1.8523	-1.87971	-1.85769	-1.85704	-1.80354	-1.98471	-1.85769	1.85769
52	-2.10105	-1.84947	-1.87417	-1.85178	-1.85704	-1.81866	-1.97938	-1.85704	1.85704
53	-2.10592	-1.86067	-1.87077	-1.85293	-1.87185	-1.83457	-1.9741	-1.87077	1.87077
54	-2.10128	-1.87252	-1.86637	-1.86331	-1.87926	-1.84481	-1.95412	-1.87252	1.87252
55	-2.09146	-1.87336	-1.86386	-1.86373	-1.87889	-1.84493	-1.93435	-1.87336	1.87336
56	-2.08319	-1.87336	-1.86386	-1.86373	-1.87926	-1.84492	-1.91477	-1.87336	1.87336
57	-1.9366	-1.84252	-1.8197	-1.82606	-1.86481	-1.83732	-1.85737	-1.84252	1.84252
58	-1.7971	-1.72141	-1.68107	-1.71408	-1.75481	-1.77996	-1.66382	-1.72141	1.72141
59	-1.65917	-1.55336	-1.52352	-1.57132	-1.57185	-1.65532	-1.49126	-1.57132	1.57132
60	-1.51726	-1.41575	-1.38444	-1.43573	-1.40926	-1.4382	-1.18825	-1.41575	1.41575
61	-1.34197	-1.29678	-1.27604	-1.2825	-1.26111	-1.21249	-1.24452	-1.27604	1.27604
62	-1.23467	-1.13314	-1.12997	-1.13081	-1.11481	-1.09942	-1.11882	-1.12997	1.12997
63	-1.20771	-1.0502	-1.04846	-1.06343	-1.08778	-1.08826	-1.13532	-1.08778	1.08778
64	-1.30278	-1.09289	-1.0888	-1.10948	-1.17889	-1.20348	-1.22531	-1.17889	1.17889
65	-1.44691	-1.20044	-1.20979	-1.23237	-1.2863	-1.31064	-1.35407	-1.2863	1.2863
66	-1.51635	-1.30582	-1.31802	-1.34084	-1.34815	-1.33132	-1.43032	-1.34084	1.34084
67	-1.54015	-1.39674	-1.38603	-1.39045	-1.41037	-1.38655	-1.51735	-1.39674	1.39674
68	-1.5983	-1.49514	-1.48799	-1.48822	-1.4837	-1.47767	-1.64966	-1.48822	1.48822
69	-1.68503	-1.53033	-1.55141	-1.53836	-1.53148	-1.48551	-1.72148	-1.53836	1.53836
70	-1.7613	-1.57383	-1.60826	-1.58973	-1.58296	-1.53271	-1.79257	-1.58973	1.58973
71	-1.84515	-1.62913	-1.66895	-1.64734	-1.64704	-1.59191	-1.87769	-1.64734	1.64734
72	-1.92469	-1.69677	-1.7371	-1.71361	-1.71407	-1.66127	-1.9472	-1.71407	1.71407
73	-2.01915	-1.76465	-1.80544	-1.78092	-1.79259	-1.7323	-2.04552	-1.79259	1.79259
74	-2.12647	-1.85628	-1.89605	-1.87097	-1.88852	-1.82454	-2.14283	-1.88852	1.88852
75	-2.24475	-1.95478	-1.99288	-1.9675	-1.99296	-1.92241	-2.25391	-1.99288	1.99288
76	-2.3184	-2.04863	-2.07997	-2.05445	-2.06778	-2.01033	-2.29011	-2.06778	2.06778
77	-2.37322	-2.09377	-2.12075	-2.0952	-2.11556	-2.06035	-2.3407	-2.11556	2.11556
78	-2.41493	-2.15344	-2.16351	-2.14712	-2.17519	-2.12577	-2.36127	-2.16351	2.16351
79	-2.44599	-2.20082	-2.19396	-2.19329	-2.22037	-2.17104	-2.38163	-2.20082	2.20082
80	-2.45904	-2.23974	-2.23048	-2.23033	-2.25074	-2.21513	-2.37228	-2.23974	2.23974
81	-2.3102	-2.2228	-2.20025	-2.20231	-2.25148	-2.20172	-2.31557	-2.2228	2.2228
82	-2.22622	-2.11505	-2.07682	-2.10179	-2.20519	-2.13407	-2.18588	-2.13407	2.13407
83	-2.17592	-2.04551	-1.9984	-2.04174	-2.13556	-2.10687	-2.06584	-2.06584	2.06584
84	-2.13149	-2.01043	-1.9596	-2.011	-2.01556	-2.01939	-1.79631	-2.011	2.011
85	-1.96246	-1.92915	-1.92535	-1.89847	-1.90111	-1.88619	-1.92552	-1.92535	1.92535
86	-1.8232	-1.81695	-1.79676	-1.82724	-1.79	-1.80552	-1.7369	-1.80552	1.80552
87	-1.76853	-1.80037	-1.77568	-1.7689	-1.79556	-1.73111	-1.94511	-1.77568	1.77568
88	-1.82696	-1.77416	-1.80201	-1.79599	-1.82185	-1.75554	-1.83551	-1.80201	1.80201
89	-1.94232	-1.87064	-1.86309	-1.86828	-1.9137	-1.87713	-1.93785	-1.87713	1.87713
90	-1.98648	-2.04111	-2.02368	-2.01495	-2.04333	-2.007	-2.19817	-2.02368	2.02368
91	-2.06521	-2.10697	-2.0859	-2.09467	-2.07963	-2.05071	-2.0537	-2.07963	2.07963
92	-2.24285	-2.14251	-2.12325	-2.13186	-2.1037	-2.04032	-2.26064	-2.13186	2.13186
93	-2.30737	-2.16304	-2.16785	-2.15884	-2.12667	-2.03631	-2.31153	-2.16304	2.16304
94	-2.34465	-2.18445	-2.19985	-2.18159	-2.15481	-2.06522	-2.36189	-2.18445	2.18445
95	-2.39148	-2.21399	-2.23403	-2.2107	-2.19148	-2.10273	-2.41175	-2.21399	2.21399
96	-2.46477	-2.25661	-2.28007	-2.25406	-2.24852	-2.15353	-2.49061	-2.25661	2.25661
97	-2.49144	-2.30556	-2.32505	-2.29762	-2.27926	-2.21025	-2.48016	-2.30556	2.30556
98	-2.50482	-2.30146	-2.31965	-2.29149	-2.28481	-2.2315	-2.49932	-2.30146	2.30146
99	-2.53333	-2.31829	-2.33618	-2.3081	-2.32333	-2.27604	-2.51828	-2.32333	2.32333
100	-2.56376	-2.35313	-2.35637	-2.34482	-2.36926	-2.32102	-2.53705	-2.35637	2.35637
101	-2.55399	-2.38528	-2.3736	-2.37343	-2.38444	-2.35227	-2.49663	-2.38444	2.38444
102	-2.54221	-2.3802	-2.36854	-2.36838	-2.38407	-2.34411	-2.48612	-2.3802	2.3802
103	-2.54458	-2.39374	-2.38285	-2.38269	-2.39926	-2.35859	-2.47571	-2.39374	2.39374
104	-2.52806	-2.4022	-2.38959	-2.38942	-2.39963	-2.37168	-2.4359	-2.39963	2.39963
105	-2.38612	-2.35262	-2.32897	-2.32981	-2.36333	-2.31907	-2.3441	-2.3441	2.3441
106	-2.25569	-2.20012	-2.16334	-2.18479	-2.27259	-2.22658	-2.16757	-2.20012	2.20012
107	-2.15203	-2.07905	-2.03308	-2.07367	-2.16148	-2.18154	-2.01473	-2.07905	2.07905
108	-2.0892	-2.00243	-1.95251	-2.00279	-2.04407	-2.05311	-1.90487	-2.00279	2.00279
109	-1.95587	-1.92829	-1.90151	-1.91241	-1.84815	-1.89055	-1.8314	-1.90151	1.90151
110	-1.80248	-1.77219	-1.77097	-1.75942	-1.73407	-1.74567	-1.63169	-1.75942	1.75942
111	-1.74818	-1.74869	-1.72662	-1.69033	-1.7463	-1.698	-1.81705	-1.7463	1.7463
112	-1.79851	-1.72672	-1.73924	-1.71005	-1.76519	-1.73407	-1.72856	-1.73407	1.73407
113	-1.8926	-1.79088	-1.79572	-1.79212	-1.84074	-1.81721	-2.01306	-1.81721	1.81721
114	-1.93541	-1.95866	-1.94926	-1.95773	-1.97593	-1.92965	-1.90135	-1.94926	1.94926
115	-1.98825	-2.05114	-2.03835	-2.05348	-2.03148	-1.99959	-2.17332	-2.03835	2.03835
116	-2.1702	-2.10328	-2.08989	-2.10079	-2.06148	-2.02482	-2.18348	-2.10079	2.10079
117	-2.25642	-2.13208	-2.1433	-2.13488	-2.09852	-2.02577	-2.26465	-2.13488	2.13488
118	-2.31563	-2.17812	-2.19919	-2.18052	-2.14704	-2.07761	-2.33024	-2.18052	2.18052
119	-2.37636	-2.22231	-2.24669	-2.22219	-2.19667	-2.12775	-2.39518	-2.22231	2.22231
120	-2.44244	-2.27166	-2.29712	-2.26941	-2.25148	-2.18201	-2.45945	-2.27166	2.27166
121	-2.52254	-2.32899	-2.35483	-2.32533	-2.31815	-2.2435	-2.53782	-2.32899	2.32899
122	-2.61144	-2.40084	-2.42567	-2.39516	-2.39667	-2.33583	-2.61541	-2.40084	2.40084
123	-2.70403	-2.47752	-2.49919	-2.47107	-2.50111	-2.44267	-2.6922	-2.49919	2.49919
124	-2.76591	-2.56636	-2.56445	-2.55947	-2.58407	-2.53517	-2.72397	-2.56636	2.56636
125	-2.80991	-2.62982	-2.62152	-2.62134	-2.64407	-2.59475	-2.75541	-2.62982	2.62982
126	-2.85858	-2.68735	-2.67792	-2.67774	-2.69704	-2.65201	-2.77178	-2.68735	2.68735
127	-2.89922	-2.73051	-2.71959	-2.7194	-2.73444	-2.69288	-2.77324	-2.73051	2.73051
128	-2.91206	-2.75505	-2.7419	-2.74171	-2.75	-2.71969	-2.7693	-2.75	2.75
129	-2.76052	-2.70597	-2.6796	-2.67942	-2.63963	-2.6727	-2.5398	-2.67942	2.67942
130	-2.47687	-2.46999	-2.43337	-2.43321	-2.39444	-2.41486	-2.22599	-2.43321	2.43321
131	-2.1869	-2.16982	-2.129	-2.12655	-2.15296	-2.17587	-1.93779	-2.15296	2.15296
132	-1.9551	-1.91261	-1.87041	-1.86639	-1.96296	-1.97783	-1.7117	-1.91261	1.91261
133	-1.7902	-1.72376	-1.68491	-1.68013	-1.82519	-1.79997	-1.54413	-1.72376	1.72376
134	-1.71798	-1.60267	-1.57471	-1.56937	-1.74222	-1.66668	-1.48144	-1.60267	1.60267
135	-1.73303	-1.57255	-1.56072	-1.55443	-1.72889	-1.61748	-1.50177	-1.57255	1.57255
136	-1.83587	-1.61977	-1.62663	-1.61844	-1.78889	-1.64096	-1.65935	-1.64096	1.64096
137	-2.01898	-1.75755	-1.78247	-1.77159	-1.93259	-1.80801	-1.84225	-1.80801	1.80801
138	-2.12614	-1.91495	-1.94297	-1.92831	-2.0237	-1.89393	-1.91141	-1.92831	1.92831
139	-2.16737	-1.97228	-1.99515	-1.97742	-2.04481	-1.91078	-1.96583	-1.97742	1.97742
140	-2.20605	-2.01275	-2.03471	-2.01474	-2.06963	-1.93939	-2.0197	-2.0197	2.0197
141	-2.26078	-2.05876	-2.08131	-2.05975	-2.11111	-1.98124	-2.08777	-2.08131	2.08131
142	-2.31656	-2.11522	-2.13707	-2.11436	-2.15852	-2.05824	-2.1573	-2.13707	2.13707
143	-2.38022	-2.1693	-2.1894	-2.16683	-2.21074	-2.13733	-2.2491	-2.1894	2.1894
144	-2.44257	-2.25074	-2.25122	-2.2459	-2.27074	-2.2246	-2.3256	-2.25122	2.25122
145	-2.49076	-2.32436	-2.31803	-2.31787	-2.33963	-2.29459	-2.3868	-2.32436	2.32436
146	-2.53576	-2.38613	-2.37906	-2.3789	-2.4	-2.35468	-2.448	-2.38613	2.38613
147	-2.59724	-2.44705	-2.43968	-2.43951	-2.46037	-2.41467	-2.5092	-2.44705	2.44705
148	-2.64209	-2.5012	-2.49187	-2.4917	-2.50593	-2.46871	-2.5398	-2.5012	2.5012
149	-2.67502	-2.53336	-2.52302	-2.52285	-2.5363	-2.49737	-2.5704	-2.53336	2.53336
150	-2.709	-2.56382	-2.55332	-2.55315	-2.5663	-2.52724	-2.601	-2.56382	2.56382
151	-2.73239	-2.59089	-2.57942	-2.57924	-2.58926	-2.55433	-2.6163	-2.58926	2.58926
152	-2.73877	-2.60359	-2.59078	-2.59061	-2.59704	-2.56738	-2.6163	-2.59704	2.59704
153	-2.61264	-2.56382	-2.5407	-2.54053	-2.51111	-2.53145	-2.4327	-2.54053	2.54053
154	-2.36922	-2.37428	-2.34287	-2.34272	-2.29148	-2.32104	-2.1726	-2.34272	2.34272
155	-2.12659	-2.12925	-2.0969	-2.09605	-2.06741	-2.07418	-1.9431	-2.09605	2.09605
156	-1.92198	-1.92188	-1.88612	-1.88321	-1.88444	-1.85295	-1.7289	-1.88444	1.88444
157	-1.77331	-1.746	-1.72088	-1.71739	-1.74889	-1.68273	-1.5759	-1.72088	1.72088
158	-1.69743	-1.63512	-1.62435	-1.62009	-1.67333	-1.58809	-1.4994	-1.62435	1.62435
159	-1.68344	-1.59096	-1.59416	-1.58863	-1.65148	-1.54296	-1.4841	-1.59096	1.59096
160	-1.73903	-1.60372	-1.62074	-1.61328	-1.6863	-1.55161	-1.56813	-1.61328	1.61328
161	-1.88093	-1.6971	-1.72964	-1.72035	-1.80333	-1.69895	-1.7442	-1.72964	1.72964
162	-1.95171	-1.81564	-1.85283	-1.84018	-1.86889	-1.74602	-1.7901	-1.84018	1.84018
163	-1.96672	-1.83759	-1.86885	-1.85368	-1.87037	-1.76605	-1.836	-1.85368	1.85368
164	-1.99413	-1.85685	-1.88684	-1.87004	-1.88889	-1.81491	-1.8972	-1.88684	1.88684
165	-2.02142	-1.89573	-1.91426	-1.89724	-1.91407	-1.87081	-1.9431	-1.91407	1.91407
166	-2.04698	-1.9419	-1.9383	-1.9357	-1.95407	-1.916	-1.989	-1.9419	1.9419
167	-2.08775	-1.99098	-1.9855	-1.98537	-2.00778	-1.96488	-2.0502	-1.99098	1.99098
168	-2.14114	-2.04767	-2.04148	-2.04134	-2.06148	-2.02078	-2.0961	-2.04767	2.04767
169	-2.1908	-2.09421	-2.08736	-2.08722	-2.10704	-2.06596	-2.142	-2.09421	2.09421
170	-2.25088	-2.14328	-2.13703	-2.13689	-2.16074	-2.11668	-2.2032	-2.14328	2.14328
171	-2.28472	-2.19321	-2.18459	-2.18445	-2.19889	-2.16309	-2.2185	-2.19321	2.19321
172	-2.30055	-2.21098	-2.20101	-2.20086	-2.21407	-2.17854	-2.2338	-2.21098	2.21098
173	-2.31723	-2.22621	-2.21616	-2.21601	-2.22926	-2.19354	-2.2491	-2.22621	2.22621
174	-2.35319	-2.24821	-2.23973	-2.23958	-2.26	-2.21693	-2.295	-2.24821	2.24821
175	-2.36074	-2.27867	-2.26751	-2.26736	-2.27519	-2.24601	-2.2797	-2.27519	2.27519
176	-2.35456	-2.27021	-2.25825	-2.2581	-2.26741	-2.23567	-2.2797	-2.26741	2.26741
177	-2.33373	-2.26259	-2.24941	-2.24927	-2.27963	-2.22896	-2.2491	-2.24941	2.24941
178	-2.30738	-2.23562	-2.21575	-2.22185	-2.28556	-2.19667	-2.2032	-2.22185	2.22185
179	-2.30771	-2.21992	-2.18334	-2.21011	-2.29741	-2.20395	-2.1573	-2.21011	2.21011
180	-2.3114	-2.2226	-2.17518	-2.21666	-2.29444	-2.22694	-2.10263	-2.2226	2.2226
181	-2.31201	-2.21308	-2.16251	-2.21226	-2.26963	-2.20161	-2.09093	-2.21226	2.21226
182	-2.28617	-2.19241	-2.14155	-2.19463	-2.22593	-2.13554	-2.07972	-2.19241	2.19241
183	-2.29612	-2.16636	-2.12073	-2.17576	-2.22556	-2.10298	-2.12134	-2.16636	2.16636
184	-2.33815	-2.2036	-2.15986	-2.21593	-2.27222	-2.19296	-2.13135	-2.2036	2.2036
185	-2.38356	-2.24211	-2.19987	-2.25605	-2.29593	-2.23678	-2.16567	-2.24211	2.24211
186	-2.41994	-2.272	-2.23353	-2.28964	-2.3163	-2.22738	-2.21478	-2.272	2.272
187	-2.44255	-2.29339	-2.25514	-2.31229	-2.33111	-2.19479	-2.27721	-2.29339	2.29339
188	-2.63557	-2.34477	-2.31383	-2.36111	-2.39889	-2.22012	-2.4174	-2.36111	2.36111
189	-2.61464	-2.42652	-2.40814	-2.42947	-2.40296	-2.35268	-2.3562	-2.40814	2.40814
190	-2.52402	-2.35533	-2.34287	-2.34745	-2.34963	-2.31459	-2.3715	-2.34963	2.34963
191	-2.48169	-2.36328	-2.35254	-2.35238	-2.36667	-2.32855	-2.3868	-2.36328	2.36328
192	-2.47931	-2.37851	-2.36769	-2.36754	-2.38259	-2.34354	-2.4021	-2.37851	2.37851
193	-2.53788	-2.40728	-2.39968	-2.39952	-2.42852	-2.36997	-2.4786	-2.40728	2.40728
194	-2.63228	-2.48343	-2.47797	-2.47781	-2.51222	-2.45331	-2.5704	-2.48343	2.48343
195	-2.69115	-2.56043	-2.55163	-2.55146	-2.57333	-2.52928	-2.601	-2.56043	2.56043
196	-2.71431	-2.59089	-2.57941	-2.57924	-2.59593	-2.55349	-2.6163	-2.59089	2.59089
197	-2.7329	-2.60697	-2.59499	-2.59481	-2.61111	-2.56849	-2.6316	-2.60697	2.60697
198	-2.7614	-2.62559	-2.61435	-2.61417	-2.6337	-2.58692	-2.6622	-2.62559	2.62559
199	-2.78466	-2.65182	-2.64003	-2.63985	-2.6563	-2.61417	-2.6775	-2.65182	2.65182
200	-2.79101	-2.66451	-2.65139	-2.65121	-2.66407	-2.62601	-2.6775	-2.66407	2.66407
201	-2.78043	-2.66197	-2.6476	-2.64743	-2.66296	-2.62099	-2.6622	-2.66197	2.66197
202	-2.76349	-2.64759	-2.63287	-2.63271	-2.66185	-2.60618	-2.6469	-2.6469	2.6469
203	-2.74002	-2.62999	-2.60932	-2.61387	-2.67481	-2.58616	-2.601	-2.61387	2.61387
204	-2.7426	-2.6132	-2.57699	-2.59989	-2.68407	-2.57669	-2.5857	-2.59989	2.59989
205	-2.75814	-2.61895	-2.57352	-2.61014	-2.68963	-2.57263	-2.5857	-2.61014	2.61014
206	-2.64525	-2.57539	-2.51792	-2.56249	-2.6037	-2.50364	-2.39234	-2.56249	2.56249
207	-2.53696	-2.4257	-2.367	-2.41636	-2.49259	-2.36288	-2.32676	-2.41636	2.41636
208	-2.5266	-2.37761	-2.33154	-2.38324	-2.48074	-2.38169	-2.29809	-2.38169	2.38169
209	-2.58363	-2.40278	-2.36808	-2.41843	-2.51037	-2.4517	-2.35403	-2.41843	2.41843
210	-2.624	-2.4527	-2.42529	-2.47405	-2.52815	-2.42436	-2.39915	-2.4527	2.4527
211	-2.62705	-2.46726	-2.43413	-2.48486	-2.51963	-2.36905	-2.44446	-2.46726	2.46726
212	-2.76284	-2.48671	-2.45443	-2.49563	-2.5363	-2.38979	-2.5398	-2.49563	2.49563
213	-2.69893	-2.51444	-2.49548	-2.50751	-2.49593	-2.46962	-2.4633	-2.49593	2.49593
214	-2.60932	-2.46313	-2.4502	-2.45003	-2.46593	-2.42242	-2.4939	-2.46313	2.46313
215	-2.62015	-2.49105	-2.48176	-2.4816	-2.5037	-2.45685	-2.5398	-2.49105	2.49105
216	-2.6601	-2.53251	-2.52259	-2.52242	-2.54185	-2.49708	-2.5704	-2.53251	2.53251
217	-2.69381	-2.56382	-2.55332	-2.55315	-2.57259	-2.52721	-2.601	-2.56382	2.56382
218	-2.78044	-2.6112	-2.60467	-2.60449	-2.64111	-2.57768	-2.7081	-2.6112	2.6112
219	-2.78253	-2.67635	-2.66233	-2.66216	-2.66407	-2.63875	-2.6469	-2.66233	2.66233
220	-2.75713	-2.63828	-2.62319	-2.62301	-2.63333	-2.5956	-2.6469	-2.63333	2.63333
221	-2.75715	-2.63489	-2.6215	-2.62133	-2.63296	-2.59477	-2.6469	-2.63296	2.63296
222	-2.75717	-2.63489	-2.6215	-2.62133	-2.63296	-2.59477	-2.6469	-2.63296	2.63296
223	-2.78002	-2.64166	-2.62992	-2.62974	-2.64815	-2.60092	-2.6775	-2.64166	2.64166
224	-2.80437	-2.66705	-2.65518	-2.655	-2.67111	-2.63209	-2.6928	-2.66705	2.66705
225	-2.74723	-2.65943	-2.64128	-2.64111	-2.63778	-2.61912	-2.601	-2.64111	2.64111
226	-2.65644	-2.57736	-2.55753	-2.55737	-2.57074	-2.52959	-2.5245	-2.55753	2.55753
227	-2.62878	-2.5185	-2.49819	-2.50414	-2.57037	-2.47774	-2.5092	-2.5092	2.5092
228	-2.63359	-2.51644	-2.48135	-2.5073	-2.58704	-2.49065	-2.4786	-2.5073	2.5073
229	-2.62629	-2.50803	-2.46252	-2.50155	-2.57519	-2.47362	-2.448	-2.50155	2.50155
230	-2.46323	-2.42924	-2.37195	-2.41792	-2.44926	-2.37596	-2.22125	-2.41792	2.41792
231	-2.30734	-2.22709	-2.16933	-2.21856	-2.29556	-2.19297	-2.11884	-2.21856	2.21856
232	-2.28234	-2.14644	-2.10556	-2.15485	-2.25852	-2.1789	-2.09155	-2.15485	2.15485
233	-2.35818	-2.1761	-2.14904	-2.19618	-2.2963	-2.24509	-2.1789	-2.19618	2.19618
234	-2.40949	-2.24911	-2.227	-2.27399	-2.32963	-2.24884	-2.22711	-2.24911	2.24911
235	-2.41412	-2.26712	-2.24099	-2.28957	-2.32481	-2.20027	-2.2754	-2.2754	2.2754
236	-2.47831	-2.26667	-2.2381	-2.27807	-2.29889	-2.16296	-2.24548	-2.26667	2.26667
237	-2.44721	-2.24703	-2.2391	-2.25547	-2.26667	-2.19709	-2.2644	-2.25547	2.25547
238	-2.41387	-2.26259	-2.25447	-2.25474	-2.2737	-2.23116	-2.3103	-2.26259	2.26259
239	-2.42328	-2.30744	-2.2995	-2.29935	-2.32185	-2.27595	-2.3562	-2.30744	2.30744
240	-2.47362	-2.35313	-2.34496	-2.3448	-2.36815	-2.32048	-2.4021	-2.35313	2.35313
241	-2.53431	-2.4022	-2.39463	-2.39447	-2.42111	-2.36933	-2.4633	-2.4022	2.4022
242	-2.60157	-2.46228	-2.45482	-2.45465	-2.48111	-2.42958	-2.5245	-2.46228	2.46228
243	-2.66903	-2.5232	-2.51543	-2.51526	-2.54148	-2.49052	-2.5857	-2.5232	2.5232
244	-2.71554	-2.57736	-2.56763	-2.56745	-2.58667	-2.54278	-2.6163	-2.57736	2.57736
245	-2.74945	-2.60951	-2.59877	-2.5986	-2.61667	-2.57224	-2.6469	-2.60951	2.60951
246	-2.77287	-2.63659	-2.62487	-2.62469	-2.63889	-2.59897	-2.6622	-2.63659	2.63659
247	-2.80056	-2.65605	-2.64465	-2.64447	-2.66148	-2.61702	-2.6928	-2.65605	2.65605
248	-2.80278	-2.67551	-2.66191	-2.66173	-2.66926	-2.64342	-2.6775	-2.66926	2.66926
249	-2.70099	-2.63574	-2.61435	-2.61418	-2.60333	-2.59183	-2.5398	-2.61418	2.61418
250	-2.56754	-2.50882	-2.48556	-2.4903	-2.51074	-2.46126	-2.4174	-2.4903	2.4903
251	-2.41007	-2.38099	-2.34848	-2.3744	-2.42074	-2.36207	-2.20659	-2.3744	2.3744
252	-2.29702	-2.2431	-2.2064	-2.24655	-2.31926	-2.27199	-2.10093	-2.24655	2.24655
253	-2.23325	-2.16846	-2.13393	-2.17923	-2.23963	-2.2011	-2.04066	-2.17923	2.17923
254	-2.17996	-2.11147	-2.07912	-2.12542	-2.16407	-2.11078	-2.02044	-2.11147	2.11147
255	-2.15703	-2.07478	-2.04773	-2.09276	-2.13444	-2.08156	-2.02908	-2.08156	2.08156
256	-2.22237	-2.10168	-2.08247	-2.12481	-2.17963	-2.14289	-2.09681	-2.12481	2.12481
257	-2.33912	-2.19566	-2.18039	-2.22163	-2.25667	-2.22507	-2.20943	-2.22163	2.22163
258	-2.43095	-2.28797	-2.27184	-2.3149	-2.32852	-2.28784	-2.31348	-2.31348	2.31348
259	-2.47927	-2.34354	-2.32472	-2.36895	-2.37481	-2.28577	-2.40205	-2.36895	2.36895
260	-2.59678	-2.379	-2.36069	-2.39459	-2.40148	-2.26116	-2.43633	-2.39459	2.39459
261	-2.6353	-2.41181	-2.41708	-2.42867	-2.43407	-2.30585	-2.51494	-2.42867	2.42867
262	-2.66891	-2.45784	-2.47171	-2.47118	-2.48407	-2.4108	-2.59275	-2.47171	2.47171
263	-2.71778	-2.54266	-2.53889	-2.53786	-2.57185	-2.51188	-2.65502	-2.54266	2.54266
264	-2.82511	-2.63828	-2.6333	-2.63312	-2.67037	-2.60594	-2.7387	-2.63828	2.63828
265	-2.9446	-2.74405	-2.73895	-2.73876	-2.77667	-2.71012	-2.8458	-2.74405	2.74405
266	-3.07553	-2.85405	-2.84923	-2.84903	-2.89	-2.81926	-2.9682	-2.85405	2.85405
267	-3.21364	-2.97504	-2.97003	-2.96983	-3.01111	-2.93937	-3.0906	-2.97504	2.97504
268	-3.30901	-3.08335	-3.07442	-3.07421	-3.10185	-3.04686	-3.1518	-3.08335	3.08335
269	-3.38935	-3.15104	-3.14092	-3.14071	-3.16963	-3.11018	-3.2283	-3.15104	3.15104
270	-3.45475	-3.21958	-3.20785	-3.20763	-3.22963	-3.17556	-3.2742	-3.21958	3.21958
271	-3.50735	-3.26696	-3.25415	-3.25393	-3.27481	-3.22084	-3.3201	-3.26696	3.26696
272	-3.52713	-3.3025	-3.28698	-3.28676	-3.29778	-3.26517	-3.3201	-3.29778	3.29778
273	-3.36332	-3.25427	-3.22509	-3.22488	-3.18852	-3.20099	-3.0906	-3.22488	3.22488
274	-3.12943	-3.04527	-3.01254	-3.01235	-3.00852	-2.98133	-2.8917	-3.01235	3.01235
275	-2.96416	-2.85959	-2.82447	-2.83165	-2.89963	-2.82862	-2.7234	-2.83165	2.83165
276	-2.82773	-2.72442	-2.67306	-2.7008	-2.79778	-2.75968	-2.53449	-2.72442	2.72442
277	-2.7367	-2.61077	-2.55552	-2.59293	-2.69889	-2.65396	-2.45318	-2.61077	2.61077
278	-2.69515	-2.54575	-2.50091	-2.54026	-2.63704	-2.54748	-2.48417	-2.54575	2.54575
279	-2.74031	-2.55652	-2.52249	-2.56411	-2.67741	-2.56573	-2.56092	-2.56411	2.56411
280	-2.84828	-2.64604	-2.62427	-2.66529	-2.77815	-2.70281	-2.65061	-2.66529	2.66529
281	-2.98683	-2.76586	-2.74455	-2.78445	-2.87963	-2.8306	-2.78293	-2.78445	2.78445
282	-3.06214	-2.86877	-2.84086	-2.8815	-2.94296	-2.84651	-2.8492	-2.86877	2.86877
283	-3.07905	-2.89516	-2.85901	-2.90227	-2.95407	-2.81053	-2.91456	-2.90227	2.90227
284	-3.19192	-2.91228	-2.87378	-2.90455	-2.94963	-2.83841	-2.9529	-2.91228	2.91228
285	-3.21028	-2.9526	-2.94352	-2.94332	-2.96481	-2.91336	-3.0294	-2.9526	2.9526
286	-3.25517	-3.02835	-3.01928	-3.01908	-3.04333	-2.98833	-3.1059	-3.02835	3.02835
287	-3.34336	-3.1045	-3.09505	-3.09484	-3.11889	-3.06331	-3.1824	-3.1045	3.1045
288	-3.41979	-3.17727	-3.1666	-3.16639	-3.18667	-3.13623	-3.2436	-3.17727	3.17727
289	-3.47895	-3.23566	-3.22342	-3.22321	-3.23963	-3.1908	-3.2895	-3.23566	3.23566
290	-3.53165	-3.28219	-3.2693	-3.26908	-3.28519	-3.23586	-3.3354	-3.28219	3.28219
291	-3.57341	-3.3245	-3.31055	-3.31033	-3.32296	-3.27833	-3.366	-3.32296	3.32296
292	-3.59764	-3.35242	-3.33707	-3.33684	-3.34556	-3.30349	-3.3813	-3.34556	3.34556
293	-3.62633	-3.37189	-3.35685	-3.35662	-3.36815	-3.32264	-3.4119	-3.36815	3.36815
294	-3.63961	-3.39473	-3.37832	-3.37809	-3.3837	-3.34466	-3.4119	-3.3837	3.3837
295	-3.65066	-3.39981	-3.38337	-3.38314	-3.39111	-3.34837	-3.4272	-3.39111	3.39111
296	-3.65731	-3.41081	-3.39389	-3.39366	-3.39926	-3.36281	-3.4272	-3.39926	3.39926
297	-3.4815	-3.3575	-3.32696	-3.32674	-3.27963	-3.31425	-3.1824	-3.32674	3.32674
298	-3.15046	-3.11043	-3.07021	-3.07	-3.00037	-3.04206	-2.8611	-3.07	3.07
299	-2.80151	-2.7982	-2.75831	-2.75813	-2.69926	-2.72948	-2.5551	-2.75813	2.75813
300	-2.51584	-2.50966	-2.47588	-2.47571	-2.47185	-2.44549	-2.3256	-2.47571	2.47571
301	-2.30735	-2.28726	-2.25928	-2.25916	-2.31259	-2.23255	-2.142	-2.25928	2.25928
302	-2.18099	-2.12378	-2.10567	-2.10572	-2.20815	-2.08039	-2.0349	-2.10572	2.10572
303	-2.125	-2.03685	-2.03075	-2.03028	-2.15704	-1.99448	-1.989	-2.03075	2.03075
304	-2.1812	-2.02945	-2.03911	-2.03723	-2.18556	-1.98422	-2.0961	-2.03911	2.03911
305	-2.34198	-2.14049	-2.16642	-2.16187	-2.31111	-2.14642	-2.3103	-2.16642	2.16642
306	-2.45608	-2.3049	-2.3104	-2.3067	-2.38556	-2.28214	-2.3868	-2.3104	2.3104
307	-2.55084	-2.39205	-2.38706	-2.38689	-2.41519	-2.36309	-2.4786	-2.39205	2.39205
308	-2.64177	-2.4792	-2.47334	-2.47318	-2.49889	-2.4482	-2.5551	-2.4792	2.4792
309	-2.72663	-2.5562	-2.54953	-2.54936	-2.57444	-2.52331	-2.6316	-2.5562	2.5562
310	-2.82258	-2.63574	-2.6295	-2.62932	-2.65778	-2.60219	-2.7234	-2.63574	2.63574
311	-2.91454	-2.72289	-2.71579	-2.71561	-2.74148	-2.68809	-2.7999	-2.72289	2.72289
312	-3.00032	-2.79989	-2.79197	-2.79179	-2.81741	-2.7628	-2.8764	-2.79989	2.79989
313	-3.09728	-2.87943	-2.87195	-2.87176	-2.90074	-2.84165	-2.9682	-2.87943	2.87943
314	-3.20106	-2.96997	-2.96245	-2.96225	-2.99185	-2.9319	-3.06	-2.96997	2.96997
315	-3.29654	-3.05797	-3.04915	-3.04895	-3.07481	-3.02078	-3.1365	-3.05797	3.05797
316	-3.36323	-3.1282	-3.11692	-3.11671	-3.13556	-3.0856	-3.1824	-3.1282	3.1282
317	-3.41569	-3.17558	-3.16322	-3.16301	-3.18074	-3.13141	-3.2283	-3.17558	3.17558
318	-3.45721	-3.21789	-3.20447	-3.20426	-3.21852	-3.17224	-3.2589	-3.21789	3.21789
319	-3.49226	-3.24919	-3.2352	-3.23498	-3.24852	-3.2021	-3.2895	-3.24852	3.24852
320	-3.50545	-3.27289	-3.25709	-3.25687	-3.2637	-3.23273	-3.2895	-3.2637	3.2637
321	-3.30863	-3.21366	-3.18216	-3.18195	-3.12963	-3.16775	-3.0141	-3.18195	3.18195
322	-2.96447	-2.94458	-2.90436	-2.90417	-2.83407	-2.87799	-2.6928	-2.90417	2.90417
323	-2.59625	-2.62389	-2.58321	-2.58304	-2.53111	-2.55846	-2.3562	-2.58304	2.58304
324	-2.27519	-2.3039	-2.26416	-2.26476	-2.28407	-2.24589	-2.0655	-2.26476	2.26476
325	-2.06079	-2.05802	-2.02354	-2.02611	-2.11296	-2.04056	-1.8666	-2.04056	2.04056
326	-1.95499	-1.91507	-1.89511	-1.89709	-2.01296	-1.91129	-1.7748	-1.91129	1.91129
327	-1.93103	-1.86163	-1.85925	-1.85928	-1.97815	-1.84903	-1.7595	-1.85928	1.85928
328	-1.99836	-1.88049	-1.89691	-1.89403	-2.01519	-1.85053	-1.8666	-1.89403	1.89403
329	-2.16728	-1.98842	-2.02636	-2.01978	-2.14222	-1.99022	-2.0961	-2.02636	2.02636
330	-2.27862	-2.13634	-2.17901	-2.16874	-2.2363	-2.09079	-2.2032	-2.17901	2.17901
331	-2.36164	-2.21322	-2.23333	-2.22351	-2.27444	-2.18579	-2.3103	-2.23333	2.23333
332	-2.47928	-2.31759	-2.31466	-2.3145	-2.34222	-2.29076	-2.4174	-2.31759	2.31759
333	-2.59748	-2.4242	-2.42073	-2.42056	-2.45074	-2.39574	-2.5245	-2.4242	2.4242
334	-2.71631	-2.53082	-2.5268	-2.52663	-2.55741	-2.50072	-2.6316	-2.53082	2.53082
335	-2.82506	-2.63405	-2.62866	-2.62848	-2.65593	-2.6018	-2.7234	-2.63405	2.63405
336	-2.93861	-2.72966	-2.72421	-2.72402	-2.75444	-2.69587	-2.8305	-2.72966	2.72966
337	-3.05921	-2.83543	-2.82986	-2.82967	-2.86074	-2.80066	-2.9376	-2.83543	2.83543
338	-3.18034	-2.94204	-2.93593	-2.93573	-2.96704	-2.90564	-3.0447	-2.94204	2.94204
339	-3.30202	-3.04866	-3.042	-3.04179	-3.07333	-3.01063	-3.1518	-3.04866	3.04866
340	-3.38045	-3.14173	-3.13123	-3.13102	-3.14926	-3.1031	-3.1977	-3.14173	3.14173
341	-3.44396	-3.1942	-3.18258	-3.18237	-3.20185	-3.15051	-3.2589	-3.1942	3.1942
342	-3.4922	-3.2475	-3.23436	-3.23414	-3.24704	-3.2023	-3.2895	-3.24704	3.24704
343	-3.53821	-3.28304	-3.26971	-3.26949	-3.28444	-3.23561	-3.3354	-3.28304	3.28304
344	-3.56011	-3.31773	-3.30212	-3.3019	-3.30778	-3.27688	-3.3354	-3.30778	3.30778
345	-3.37498	-3.26273	-3.23182	-3.23161	-3.18259	-3.2194	-3.0753	-3.23161	3.23161
346	-3.02457	-2.99789	-2.95614	-2.95595	-2.92222	-2.92948	-2.7234	-2.95595	2.95595
347	-2.72037	-2.67663	-2.62463	-2.63344	-2.7	-2.68471	-2.409	-2.67663	2.67663
348	-2.50333	-2.43867	-2.36912	-2.39758	-2.52037	-2.5361	-2.20284	-2.43867	2.43867
349	-2.34759	-2.26666	-2.19467	-2.23107	-2.35815	-2.37835	-2.06619	-2.26666	2.26666
350	-2.24344	-2.14213	-2.07826	-2.11704	-2.22444	-2.2054	-2.01259	-2.14213	2.14213
351	-2.21912	-2.07655	-2.02868	-2.06774	-2.14741	-2.12234	-2.03317	-2.07655	2.07655
352	-2.32844	-2.11988	-2.08822	-2.12733	-2.20222	-2.14888	-2.16033	-2.14888	2.14888
353	-2.48636	-2.27875	-2.25585	-2.29587	-2.34963	-2.29167	-2.37048	-2.29587	2.29587
354	-2.52143	-2.43852	-2.41338	-2.45649	-2.48926	-2.4581	-2.47035	-2.4581	2.4581
355	-2.56287	-2.49009	-2.45917	-2.50497	-2.53222	-2.44993	-2.57013	-2.50497	2.50497
356	-2.71091	-2.52752	-2.49596	-2.53193	-2.55852	-2.43418	-2.61129	-2.53193	2.53193
357	-2.76537	-2.55645	-2.54715	-2.562	-2.58667	-2.462	-2.68813	-2.562	2.562
358	-2.80279	-2.6024	-2.59928	-2.6028	-2.63074	-2.56081	-2.76419	-2.6028	2.6028
359	-2.90418	-2.69835	-2.69349	-2.69331	-2.72185	-2.66624	-2.83948	-2.69835	2.69835
360	-3.01374	-2.80158	-2.79535	-2.79516	-2.82074	-2.76735	-2.89926	-2.80158	2.80158
361	-3.11733	-2.89381	-2.88669	-2.88649	-2.91259	-2.85752	-2.9835	-2.89381	2.89381
362	-3.21047	-2.98181	-2.97339	-2.97319	-2.9963	-2.94361	-3.06	-2.98181	2.98181
363	-3.2974	-3.05881	-3.04958	-3.04937	-3.07185	-3.01833	-3.1365	-3.05881	3.05881
364	-3.36283	-3.1282	-3.11693	-3.11672	-3.13259	-3.08734	-3.1824	-3.1282	3.1282
365	-3.41541	-3.17558	-3.16323	-3.16301	-3.17778	-3.13161	-3.2283	-3.17558	3.17558
366	-3.45709	-3.21789	-3.20448	-3.20426	-3.21556	-3.17232	-3.2589	-3.21556	3.21556
367	-3.49235	-3.24919	-3.2352	-3.23499	-3.24593	-3.20217	-3.2895	-3.24593	3.24593
368	-3.5056	-3.27289	-3.25709	-3.25687	-3.26185	-3.23722	-3.2895	-3.26185	3.26185
369	-3.30872	-3.21366	-3.18216	-3.18195	-3.13481	-3.1619	-3.0141	-3.18195	3.18195
370	-2.99306	-2.95135	-2.91278	-2.9126	-2.89704	-2.88588	-2.7234	-2.9126	2.9126
371	-2.7071	-2.67005	-2.62127	-2.63018	-2.69704	-2.67498	-2.41624	-2.67005	2.67005
372	-2.47068	-2.42398	-2.35363	-2.38382	-2.50259	-2.52905	-2.18172	-2.42398	2.42398
373	-2.29714	-2.22613	-2.15316	-2.19117	-2.32148	-2.35212	-2.02817	-2.22613	2.22613
374	-2.17243	-2.08358	-2.01735	-2.05773	-2.17037	-2.15669	-1.94907	-2.08358	2.08358
375	-2.13594	-2.00309	-1.95137	-1.99165	-2.05222	-2.05534	-1.95837	-2.00309	2.00309
376	-2.22214	-2.0407	-2.00817	-2.04737	-2.09037	-2.04834	-2.05934	-2.04834	2.04834
377	-2.32842	-2.19	-2.17041	-2.21012	-2.25889	-2.17196	-2.28525	-2.21012	2.21012
378	-2.36304	-2.35701	-2.33425	-2.37667	-2.39111	-2.36646	-2.35857	-2.36304	2.36304
379	-2.40789	-2.38355	-2.35348	-2.39867	-2.40778	-2.35678	-2.43243	-2.39867	2.39867
380	-2.52771	-2.39279	-2.36279	-2.39801	-2.41037	-2.31347	-2.43844	-2.39801	2.39801
381	-2.56244	-2.39532	-2.38973	-2.40324	-2.42037	-2.30583	-2.50228	-2.40324	2.40324
382	-2.57589	-2.41789	-2.42067	-2.42361	-2.44556	-2.34696	-2.55072	-2.42361	2.42361
383	-2.61085	-2.45239	-2.45025	-2.44903	-2.47481	-2.41843	-2.59867	-2.45239	2.45239
384	-2.69273	-2.52574	-2.51923	-2.51906	-2.54407	-2.4934	-2.64613	-2.52574	2.52574
385	-2.77773	-2.60189	-2.59499	-2.59482	-2.62	-2.56838	-2.69311	-2.60189	2.60189
386	-2.85239	-2.67466	-2.66654	-2.66637	-2.68852	-2.64016	-2.7387	-2.67466	2.67466
387	-2.93154	-2.73982	-2.73179	-2.7316	-2.75704	-2.70566	-2.8152	-2.73982	2.73982
388	-2.98513	-2.80497	-2.7945	-2.79431	-2.81	-2.7668	-2.8458	-2.80497	2.80497
389	-3.01954	-2.83797	-2.82607	-2.82588	-2.84	-2.79723	-2.8764	-2.83797	2.83797
390	-3.05414	-2.86843	-2.85638	-2.85618	-2.87037	-2.82722	-2.907	-2.86843	2.86843
391	-3.078	-2.89551	-2.88247	-2.88228	-2.89296	-2.85433	-2.9223	-2.89296	2.89296
392	-3.07376	-2.90481	-2.88963	-2.88943	-2.8937	-2.86876	-2.907	-2.8937	2.8937
393	-2.87411	-2.83374	-2.80375	-2.80357	-2.7763	-2.79234	-2.6316	-2.80357	2.80357
394	-2.56369	-2.56797	-2.52554	-2.52677	-2.55444	-2.53462	-2.31978	-2.53462	2.53462
395	-2.28354	-2.28465	-2.21799	-2.23973	-2.34074	-2.37076	-2.03965	-2.28354	2.28354
396	-2.09199	-2.05565	-1.97805	-2.01565	-2.14481	-2.18539	-1.85005	-2.05565	2.05565
397	-2.00918	-1.92599	-1.8565	-1.89925	-2.01148	-1.98807	-1.83602	-1.92599	1.92599
398	-1.96154	-1.8886	-1.8067	-1.85181	-1.92444	-1.9326	-1.84754	-1.8886	1.8886
399	-1.93941	-1.85845	-1.77462	-1.82068	-1.89519	-1.88932	-1.83691	-1.85845	1.85845
400	-2.03214	-1.88537	-1.81781	-1.86361	-1.93259	-1.83758	-1.94308	-1.88537	1.88537
401	-2.14482	-2.02287	-1.97183	-2.01733	-2.0637	-1.98571	-2.13011	-2.02287	2.02287
402	-2.2267	-2.18627	-2.14612	-2.19279	-2.23481	-2.19172	-2.3039	-2.19279	2.19279
403	-2.2922	-2.29207	-2.24676	-2.29523	-2.30852	-2.27411	-2.37871	-2.2922	2.2922
404	-2.41538	-2.30935	-2.26344	-2.30178	-2.3137	-2.23076	-2.38253	-2.30935	2.30935
405	-2.44317	-2.30934	-2.28839	-2.30422	-2.31963	-2.21891	-2.43218	-2.30934	2.30934
406	-2.44389	-2.31963	-2.30807	-2.31249	-2.33333	-2.23985	-2.46657	-2.31963	2.31963
407	-2.46546	-2.33314	-2.32563	-2.32377	-2.35704	-2.28366	-2.51537	-2.33314	2.33314
408	-2.54056	-2.38867	-2.38285	-2.38269	-2.40741	-2.35843	-2.56368	-2.38867	2.38867
409	-2.61456	-2.46143	-2.4544	-2.45424	-2.47778	-2.42997	-2.59674	-2.46143	2.46143
410	-2.69301	-2.52659	-2.51964	-2.51948	-2.5463	-2.49361	-2.64422	-2.52659	2.52659
411	-2.76754	-2.59851	-2.59078	-2.59061	-2.61444	-2.5654	-2.67647	-2.59851	2.59851
412	-2.82522	-2.65689	-2.6476	-2.64742	-2.66778	-2.62175	-2.7081	-2.65689	2.65689
413	-2.86585	-2.70005	-2.68927	-2.68909	-2.70593	-2.66304	-2.7387	-2.70005	2.70005
414	-2.89121	-2.72797	-2.71579	-2.71561	-2.72926	-2.68856	-2.754	-2.72797	2.72797
415	-2.92013	-2.74743	-2.73557	-2.73539	-2.75222	-2.70692	-2.7846	-2.74743	2.74743
416	-2.93294	-2.77028	-2.75704	-2.75685	-2.76815	-2.7356	-2.7846	-2.76815	2.76815
417	-2.75128	-2.71443	-2.68632	-2.68615	-2.6737	-2.67937	-2.533	-2.68615	2.68615
418	-2.44307	-2.46015	-2.41484	-2.4191	-2.45519	-2.43479	-2.23917	-2.43479	2.43479
419	-2.15886	-2.17649	-2.10272	-2.13072	-2.22333	-2.27164	-1.94633	-2.15886	2.15886
420	-1.9373	-1.93233	-1.84849	-1.88961	-1.99556	-2.06142	-1.71504	-1.93233	1.93233
421	-1.78218	-1.74678	-1.66592	-1.71106	-1.7363	-1.79308	-1.56754	-1.7363	1.7363
422	-1.63588	-1.61319	-1.54026	-1.58616	-1.55074	-1.58014	-1.50587	-1.58014	1.58014
423	-1.49821	-1.53066	-1.48046	-1.51893	-1.48333	-1.45976	-1.36141	-1.48333	1.48333
424	-1.54	-1.47272	-1.50915	-1.48381	-1.5337	-1.45736	-1.60735	-1.50915	1.50915
425	-1.68408	-1.5824	-1.58718	-1.58272	-1.65148	-1.57821	-1.6317	-1.58718	1.58718
426	-1.82959	-1.82043	-1.80917	-1.81944	-1.85222	-1.7955	-2.00243	-1.82043	1.82043
427	-1.91998	-1.9848	-1.96656	-1.98883	-1.97037	-1.96113	-1.86748	-1.96656	1.96656
428	-2.04444	-2.0022	-1.98022	-1.99967	-1.97741	-1.93322	-2.03376	-1.99967	1.99967
429	-2.06865	-1.99721	-2.00029	-1.99952	-1.98333	-1.90567	-2.07219	-1.99952	1.99952
430	-2.07209	-1.99765	-2.0104	-2.00098	-1.99296	-1.91861	-2.11022	-2.00098	2.00098
431	-2.08474	-2.00897	-2.02294	-2.009	-2.01185	-1.94136	-2.14788	-2.01185	2.01185
432	-2.11531	-2.0309	-2.04438	-2.02774	-2.04444	-1.97355	-2.1999	-2.04438	2.04438
433	-2.16213	-2.06591	-2.07658	-2.05888	-2.08259	-2.02502	-2.23665	-2.07658	2.07658
434	-2.22853	-2.11198	-2.10881	-2.10616	-2.12815	-2.08475	-2.27302	-2.11198	2.11198
435	-2.29391	-2.1729	-2.16692	-2.16677	-2.19	-2.14473	-2.30903	-2.1729	2.1729
436	-2.34945	-2.23044	-2.22332	-2.22317	-2.2437	-2.20266	-2.32992	-2.23044	2.23044
437	-2.38916	-2.27359	-2.26499	-2.26484	-2.28185	-2.24223	-2.33584	-2.27359	2.27359
438	-2.42274	-2.3049	-2.29571	-2.29556	-2.31222	-2.27229	-2.34171	-2.3049	2.3049
439	-2.44589	-2.33197	-2.32181	-2.32165	-2.33519	-2.29935	-2.3562	-2.33197	2.33197
440	-2.45219	-2.34467	-2.33317	-2.33302	-2.3437	-2.31365	-2.3562	-2.3437	2.3437
441	-2.21849	-2.26778	-2.23678	-2.23664	-2.22593	-2.24583	-2.07717	-2.23664	2.23664
442	-1.85885	-1.94888	-1.88311	-1.89202	-1.94926	-2.0061	-1.71451	-1.89202	1.89202
443	-1.64674	-1.64653	-1.56771	-1.60033	-1.71222	-1.7791	-1.51943	-1.64653	1.64653
444	-1.59414	-1.53029	-1.45962	-1.5036	-1.61407	-1.60416	-1.49624	-1.53029	1.53029
445	-1.64154	-1.54573	-1.48521	-1.53331	-1.56	-1.5406	-1.54843	-1.54573	1.54573
446	-1.58921	-1.57972	-1.52362	-1.57218	-1.55889	-1.5563	-1.5513	-1.55889	1.55889
447	-1.44633	-1.52629	-1.47412	-1.51864	-1.50889	-1.4768	-1.37188	-1.4768	1.4768
448	-1.43523	-1.46095	-1.47143	-1.44379	-1.47704	-1.43333	-1.54849	-1.46095	1.46095
449	-1.54039	-1.48517	-1.49323	-1.48279	-1.54889	-1.49232	-1.55627	-1.49323	1.49323
450	-1.66755	-1.68523	-1.67095	-1.68921	-1.70481	-1.66252	-1.87973	-1.68523	1.68523
451	-1.80792	-1.8377	-1.81978	-1.84702	-1.83222	-1.82723	-1.79634	-1.82723	1.82723
452	-1.94948	-1.89652	-1.87761	-1.9002	-1.87481	-1.84643	-1.96747	-1.89652	1.89652
453	-1.99713	-1.91522	-1.92265	-1.9237	-1.90815	-1.83575	-2.03607	-1.92265	1.92265
454	-2.04361	-1.95143	-1.97056	-1.9618	-1.95889	-1.88204	-2.11873	-1.9618	1.9618
455	-2.09492	-2.00572	-2.02625	-2.01213	-2.0163	-1.94453	-2.1858	-2.0163	2.0163
456	-2.15686	-2.05958	-2.07939	-2.06193	-2.07963	-2.00489	-2.26694	-2.07939	2.07939
457	-2.21281	-2.12162	-2.13794	-2.11863	-2.14	-2.07072	-2.31776	-2.13794	2.13794
458	-2.29699	-2.17136	-2.18377	-2.16593	-2.19593	-2.13738	-2.38282	-2.18377	2.18377
459	-2.38683	-2.25074	-2.24688	-2.2459	-2.27333	-2.2257	-2.43247	-2.25074	2.25074
460	-2.44968	-2.32097	-2.31382	-2.31366	-2.33407	-2.2908	-2.45211	-2.32097	2.32097
461	-2.50006	-2.36836	-2.36012	-2.35996	-2.38	-2.33647	-2.47155	-2.36836	2.36836
462	-2.54	-2.41067	-2.40137	-2.40121	-2.41778	-2.37759	-2.47604	-2.41067	2.41067
463	-2.57385	-2.44197	-2.4321	-2.43193	-2.44778	-2.40732	-2.48049	-2.44197	2.44197
464	-2.58653	-2.46566	-2.45398	-2.45382	-2.46333	-2.43684	-2.4786	-2.46333	2.46333
465	-2.4602	-2.42674	-2.40432	-2.40416	-2.3737	-2.3904	-2.295	-2.40416	2.40416
466	-2.23872	-2.24736	-2.21912	-2.21897	-2.18481	-2.20065	-2.0808	-2.21897	2.21897
467	-1.94802	-2.01616	-1.98747	-1.98777	-1.95926	-1.96648	-1.7748	-1.96648	1.96648
468	-1.67669	-1.73559	-1.71304	-1.71191	-1.72259	-1.68879	-1.58849	-1.71191	1.71191
469	-1.48704	-1.52372	-1.50339	-1.50117	-1.55519	-1.50077	-1.39781	-1.50117	1.50117
470	-1.35645	-1.37348	-1.35754	-1.35529	-1.44481	-1.38213	-1.26424	-1.35754	1.35754
471	-1.26621	-1.26295	-1.25107	-1.24925	-1.37222	-1.28862	-1.17026	-1.26295	1.26295
472	-1.27062	-1.20914	-1.20789	-1.20617	-1.36704	-1.23549	-1.1948	-1.20914	1.20914
473	-1.39699	-1.26767	-1.28704	-1.28303	-1.45778	-1.28465	-1.34333	-1.28704	1.28704
474	-1.57818	-1.42729	-1.46102	-1.4537	-1.6037	-1.41999	-1.52974	-1.46102	1.46102
475	-1.67255	-1.57765	-1.60857	-1.59838	-1.68778	-1.51874	-1.58802	-1.59838	1.59838
476	-1.72318	-1.63204	-1.65673	-1.64447	-1.71852	-1.55273	-1.66046	-1.65673	1.65673
477	-1.78247	-1.69066	-1.71242	-1.69861	-1.76704	-1.62716	-1.73217	-1.71242	1.71242
478	-1.8362	-1.74879	-1.76655	-1.75164	-1.81519	-1.71325	-1.8054	-1.76655	1.76655
479	-1.91859	-1.81344	-1.81828	-1.81154	-1.86778	-1.79231	-1.8972	-1.81828	1.81828
480	-2.01755	-1.90383	-1.90173	-1.90161	-1.93333	-1.8821	-1.989	-1.90383	1.90383
481	-2.10641	-1.99182	-1.98844	-1.98831	-2.01704	-1.96866	-2.0655	-1.99182	1.99182
482	-2.19986	-2.07221	-2.06884	-2.0687	-2.10074	-2.04715	-2.1573	-2.07221	2.07221
483	-2.28951	-2.15936	-2.15513	-2.15498	-2.18444	-2.13561	-2.2338	-2.15936	2.15936
484	-2.35219	-2.22959	-2.22289	-2.22274	-2.24593	-2.20074	-2.2797	-2.22959	2.22959
485	-2.40248	-2.27697	-2.26919	-2.26904	-2.29185	-2.2464	-2.3256	-2.27697	2.27697
486	-2.44391	-2.31928	-2.31044	-2.31029	-2.33037	-2.28754	-2.3562	-2.31928	2.31928
487	-2.47847	-2.35059	-2.34117	-2.34101	-2.36074	-2.31726	-2.3868	-2.35059	2.35059
488	-2.48057	-2.3709	-2.35885	-2.35869	-2.36963	-2.34451	-2.3715	-2.36963	2.36963
489	-2.27537	-2.29728	-2.26919	-2.26904	-2.21926	-2.26579	-2.0808	-2.26904	2.26904
490	-1.91184	-2.00621	-1.96782	-1.96769	-1.91556	-1.94891	-1.7136	-1.94891	1.94891
491	-1.58453	-1.66096	-1.62355	-1.62352	-1.64148	-1.61624	-1.4076	-1.62352	1.62352
492	-1.31774	-1.37469	-1.33651	-1.33736	-1.4237	-1.3794	-1.1169	-1.33736	1.33736
493	-1.11464	-1.1381	-1.09987	-1.10197	-1.2537	-1.17786	-0.922754	-1.11464	1.11464
494	-0.994581	-0.974183	-0.94152	-0.944634	-1.13963	-1.02869	-0.816245	-0.974183	0.974183
495	-0.959763	-0.893793	-0.874766	-0.877326	-1.08889	-0.931019	-0.79658	-0.893793	0.893793
496	-1.03052	-0.904913	-0.907094	-0.907058	-1.12667	-0.925885	-0.903719	-0.907094	0.907094
497	-1.20102	-1.02684	-1.04854	-1.0454	-1.26185	-1.04358	-1.13278	-1.04854	1.04854
498	-1.41188	-1.2243	-1.25973	-1.25369	-1.44259	-1.22988	-1.33963	-1.25973	1.25973
499	-1.49564	-1.39065	-1.42202	-1.41334	-1.52667	-1.34436	-1.37033	-1.41334	1.41334
500	-1.51337	-1.4187	-1.44447	-1.4345	-1.52778	-1.34853	-1.41547	-1.4345	1.4345
501	-1.54046	-1.4491	-1.47338	-1.46242	-1.54741	-1.38189	-1.46015	-1.46242	1.46242
502	-1.57118	-1.48294	-1.50528	-1.49352	-1.57333	-1.43976	-1.5147	-1.50528	1.50528
503	-1.60563	-1.52171	-1.53964	-1.52727	-1.60444	-1.49974	-1.5759	-1.53964	1.53964
504	-1.64086	-1.57552	-1.5748	-1.57163	-1.63222	-1.55645	-1.6218	-1.57552	1.57552
505	-1.6987	-1.62544	-1.62182	-1.62171	-1.66333	-1.60526	-1.683	-1.62544	1.62544
506	-1.74344	-1.67875	-1.67359	-1.67348	-1.69185	-1.65741	-1.7136	-1.67875	1.67875
507	-1.78619	-1.71429	-1.70895	-1.70883	-1.73	-1.69169	-1.7595	-1.71429	1.71429
508	-1.81367	-1.75237	-1.74557	-1.74545	-1.76037	-1.72871	-1.7748	-1.75237	1.75237
509	-1.83954	-1.77267	-1.76577	-1.76565	-1.78296	-1.74798	-1.8054	-1.77267	1.77267
510	-1.85185	-1.79552	-1.78724	-1.78712	-1.79852	-1.76984	-1.8054	-1.79552	1.79552
511	-1.86207	-1.8006	-1.79229	-1.79217	-1.8063	-1.77358	-1.8207	-1.8006	1.8006
512	-1.86817	-1.8116	-1.80281	-1.80269	-1.81444	-1.78857	-1.8207	-1.8116	1.8116
513	-1.76834	-1.77971	-1.76115	-1.76571	-1.79074	-1.75431	-1.6865	-1.76571	1.76571
514	-1.63597	-1.65398	-1.6212	-1.65219	-1.70333	-1.66603	-1.55108	-1.65219	1.65219
515	-1.53253	-1.54715	-1.50401	-1.55399	-1.59963	-1.62772	-1.41314	-1.54715	1.54715
516	-1.45898	-1.46425	-1.4143	-1.47101	-1.5	-1.55092	-1.30741	-1.46425	1.46425
517	-1.40558	-1.4047	-1.35365	-1.41145	-1.40778	-1.39782	-1.2469	-1.4047	1.4047
518	-1.32238	-1.34623	-1.30411	-1.31675	-1.32111	-1.29377	-1.22287	-1.31675	1.31675
519	-1.22382	-1.2345	-1.27223	-1.2177	-1.28667	-1.22614	-1.24475	-1.2345	1.2345
520	-1.27543	-1.27747	-1.26002	-1.23376	-1.32778	-1.2502	-1.236	-1.26002	1.26002
521	-1.33055	-1.34556	-1.32661	-1.32414	-1.36481	-1.33284	-1.4186	-1.33284	1.33284
522	-1.37299	-1.39225	-1.42293	-1.43343	-1.42815	-1.39558	-1.38412	-1.39558	1.39558
523	-1.47936	-1.51392	-1.52497	-1.54858	-1.52407	-1.51007	-1.64496	-1.52407	1.52407
524	-1.63408	-1.59569	-1.6001	-1.62008	-1.58889	-1.55854	-1.64824	-1.6001	1.6001
525	-1.70882	-1.63458	-1.66415	-1.66248	-1.65185	-1.5519	-1.74957	-1.66248	1.66248
526	-1.77148	-1.69545	-1.73549	-1.72359	-1.72074	-1.61903	-1.83513	-1.72359	1.72359
527	-1.84809	-1.76032	-1.80237	-1.7859	-1.79481	-1.68868	-1.93457	-1.79481	1.79481
528	-1.92431	-1.83778	-1.87657	-1.85751	-1.87296	-1.76972	-2.01826	-1.87296	1.87296
529	-2.02964	-1.91924	-1.95598	-1.93546	-1.96963	-1.85617	-2.14536	-1.95598	1.95598
530	-2.1847	-2.03904	-2.0729	-2.05169	-2.09815	-2.00563	-2.28592	-2.0729	2.0729
531	-2.35852	-2.18728	-2.19967	-2.18961	-2.24444	-2.16978	-2.4103	-2.19967	2.19967
532	-2.47389	-2.32351	-2.32013	-2.31998	-2.35889	-2.29936	-2.45967	-2.32351	2.32351
533	-2.5703	-2.40728	-2.40221	-2.40205	-2.44259	-2.37842	-2.52329	-2.40728	2.40728
534	-2.641	-2.48766	-2.48008	-2.47991	-2.51074	-2.45649	-2.54201	-2.48766	2.48766
535	-2.70251	-2.53928	-2.53101	-2.53084	-2.56296	-2.50457	-2.601	-2.53928	2.53928
536	-2.71894	-2.58243	-2.57015	-2.56998	-2.5863	-2.55872	-2.5857	-2.58243	2.58243
537	-2.49564	-2.50374	-2.47292	-2.47276	-2.46333	-2.46785	-2.31553	-2.47276	2.47276
538	-2.16364	-2.21255	-2.15073	-2.15965	-2.21667	-2.24209	-1.99495	-2.16364	2.16364
539	-1.88743	-1.92001	-1.83431	-1.86582	-1.95852	-2.06504	-1.69889	-1.88743	1.88743
540	-1.67768	-1.6899	-1.59905	-1.63922	-1.69074	-1.71764	-1.46732	-1.67768	1.67768
541	-1.49103	-1.48669	-1.43039	-1.45753	-1.45	-1.46512	-1.32148	-1.45753	1.45753
542	-1.29735	-1.27786	-1.25807	-1.26432	-1.30074	-1.30433	-1.13505	-1.27786	1.27786
543	-1.23484	-1.17192	-1.15318	-1.17065	-1.24778	-1.22153	-1.14506	-1.17192	1.17192
544	-1.32216	-1.19873	-1.19208	-1.21305	-1.31852	-1.27203	-1.25736	-1.25736	1.25736
545	-1.50333	-1.34177	-1.34611	-1.36823	-1.45889	-1.39168	-1.45385	-1.39168	1.39168
546	-1.68209	-1.51772	-1.53466	-1.55692	-1.60852	-1.51507	-1.65806	-1.55692	1.55692
547	-1.77816	-1.68735	-1.70429	-1.71418	-1.75444	-1.71625	-1.99526	-1.71625	1.71625
548	-1.91679	-1.86042	-1.86566	-1.86922	-1.9037	-1.87129	-2.07188	-1.87129	1.87129
549	-2.08712	-1.9738	-1.99513	-1.98541	-2.02148	-1.93586	-2.22794	-1.99513	1.99513
550	-2.22585	-2.09503	-2.11999	-2.10461	-2.14074	-2.05425	-2.36767	-2.11999	2.11999
551	-2.37092	-2.21413	-2.2379	-2.21927	-2.26481	-2.17514	-2.52073	-2.2379	2.2379
552	-2.51509	-2.3437	-2.36358	-2.34315	-2.39333	-2.30631	-2.65749	-2.36358	2.36358
553	-2.65823	-2.46676	-2.48222	-2.46082	-2.51889	-2.43063	-2.79287	-2.48222	2.48222
554	-2.83302	-2.60359	-2.60859	-2.6024	-2.65111	-2.57565	-2.92688	-2.60859	2.60859
555	-3.02212	-2.76943	-2.76926	-2.76907	-2.81741	-2.74406	-3.05953	-2.76943	2.76943
556	-3.15844	-2.92004	-2.91489	-2.9147	-2.94593	-2.8875	-3.11708	-2.92004	2.92004
557	-3.26287	-3.01566	-3.00791	-3.00771	-3.03704	-2.97861	-3.17405	-3.01566	3.01566
558	-3.34582	-3.10027	-3.09041	-3.09021	-3.11296	-3.05972	-3.20094	-3.10027	3.10027
559	-3.41589	-3.16289	-3.15187	-3.15166	-3.17333	-3.11966	-3.2283	-3.16289	3.16289
560	-3.44223	-3.21027	-3.19564	-3.19543	-3.20481	-3.17875	-3.2283	-3.20481	3.20481
561	-3.21325	-3.14258	-3.10892	-3.10872	-3.07889	-3.09513	-2.92646	-3.10872	3.10872
562	-2.86183	-2.84305	-2.78771	-2.79253	-2.8337	-2.82931	-2.62098	-2.82931	2.82931
563	-2.57177	-2.54855	-2.46767	-2.4938	-2.60296	-2.68016	-2.32712	-2.54855	2.54855
564	-2.36464	-2.32777	-2.23671	-2.27563	-2.35889	-2.38359	-2.1104	-2.32777	2.32777
565	-2.21365	-2.17581	-2.09098	-2.1317	-2.07	-2.10992	-1.96616	-2.10992	2.10992
566	-1.99723	-1.98277	-1.98276	-1.96382	-1.90778	-1.92714	-1.90397	-1.96382	1.96382
567	-1.89339	-1.9016	-1.84595	-1.87751	-1.85296	-1.82185	-1.74368	-1.85296	1.85296
568	-1.95708	-1.87822	-1.90075	-1.89031	-1.9163	-1.84022	-2.03404	-1.90075	1.90075
569	-2.11968	-1.99718	-2.00818	-2.00527	-2.06667	-1.99074	-2.03629	-2.00818	2.00818
570	-2.30864	-2.27206	-2.26579	-2.2706	-2.34148	-2.24163	-2.46406	-2.27206	2.27206
571	-2.48766	-2.4708	-2.45778	-2.47201	-2.47667	-2.42427	-2.31473	-2.4708	2.4708
572	-2.65484	-2.52875	-2.50458	-2.51641	-2.50963	-2.42447	-2.57275	-2.51641	2.51641
573	-2.73228	-2.5652	-2.56001	-2.55428	-2.55	-2.45054	-2.66473	-2.56001	2.56001
574	-2.78074	-2.61713	-2.61869	-2.60413	-2.60481	-2.51278	-2.74103	-2.61713	2.61713
575	-2.84671	-2.67061	-2.67465	-2.65551	-2.66889	-2.57608	-2.8313	-2.67061	2.67061
576	-2.9209	-2.73747	-2.74096	-2.71941	-2.74	-2.66803	-2.90592	-2.74	2.74
577	-2.99594	-2.79811	-2.79339	-2.78675	-2.81111	-2.75997	-2.93552	-2.79811	2.79811
578	-3.0757	-2.86166	-2.85302	-2.85283	-2.87963	-2.82387	-2.97957	-2.86166	2.86166
579	-3.15145	-2.93358	-2.92416	-2.92396	-2.94852	-2.89542	-3.00843	-2.93358	2.93358
580	-3.21004	-2.99197	-2.98098	-2.98078	-3.00185	-2.95175	-3.0447	-2.99197	2.99197
581	-3.25125	-3.03512	-3.02265	-3.02244	-3.04	-2.99303	-3.0753	-3.03512	3.03512
582	-3.2752	-3.06304	-3.04916	-3.04896	-3.06259	-3.01863	-3.0906	-3.06259	3.06259
583	-3.30353	-3.0825	-3.06895	-3.06874	-3.08519	-3.03687	-3.1212	-3.0825	3.0825
584	-3.30562	-3.10197	-3.0862	-3.086	-3.0937	-3.06456	-3.1059	-3.0937	3.0937
585	-3.06102	-3.0182	-2.98391	-2.98372	-2.95444	-2.97771	-2.7693	-2.98372	2.98372
586	-2.669	-2.6937	-2.63561	-2.64168	-2.67296	-2.67454	-2.37437	-2.669	2.669
587	-2.35246	-2.35344	-2.27258	-2.2995	-2.40222	-2.4724	-2.06572	-2.35246	2.35246
588	-2.12349	-2.10861	-2.0196	-2.05923	-2.13889	-2.16999	-1.82098	-2.10861	2.10861
589	-1.93743	-1.92531	-1.84381	-1.88546	-1.83963	-1.87653	-1.66061	-1.87653	1.87653
590	-1.71615	-1.74255	-1.72502	-1.71339	-1.67259	-1.67417	-1.59934	-1.71339	1.71339
591	-1.62024	-1.58308	-1.59936	-1.57738	-1.60852	-1.57534	-1.44668	-1.58308	1.58308
592	-1.6868	-1.57314	-1.58621	-1.58726	-1.6637	-1.58153	-1.71178	-1.58726	1.58726
593	-1.8586	-1.70043	-1.71663	-1.72636	-1.79852	-1.71037	-1.74906	-1.72636	1.72636
594	-2.03221	-1.96526	-1.97031	-1.95915	-2.02296	-1.97268	-2.1566	-1.97268	1.97268
595	-2.13295	-2.1759	-2.16802	-2.17257	-2.16889	-2.13913	-2.00425	-2.16802	2.16802
596	-2.26092	-2.20263	-2.18379	-2.18884	-2.16889	-2.11304	-2.17481	-2.18379	2.18379
597	-2.28572	-2.19414	-2.19583	-2.18461	-2.16593	-2.08415	-2.21181	-2.19414	2.19414
598	-2.28879	-2.1956	-2.20516	-2.1859	-2.17593	-2.09605	-2.24843	-2.1956	2.1956
599	-2.30232	-2.20608	-2.21785	-2.19429	-2.19481	-2.11722	-2.28469	-2.20608	2.20608
600	-2.32483	-2.22327	-2.23498	-2.20922	-2.22	-2.1441	-2.32058	-2.22327	2.22327
601	-2.34375	-2.24275	-2.25254	-2.22567	-2.24296	-2.17444	-2.34135	-2.24296	2.24296
602	-2.37148	-2.25651	-2.26367	-2.24167	-2.26296	-2.21609	-2.36191	-2.26296	2.26296
603	-2.43187	-2.29559	-2.28971	-2.28841	-2.31259	-2.26539	-2.39702	-2.29559	2.29559
604	-2.46758	-2.34551	-2.33613	-2.33597	-2.35074	-2.31376	-2.38751	-2.34551	2.34551
605	-2.49493	-2.36667	-2.35675	-2.35659	-2.3737	-2.33324	-2.4021	-2.36667	2.36667
606	-2.51822	-2.3929	-2.38243	-2.38227	-2.39667	-2.35845	-2.4174	-2.3929	2.3929
607	-2.53512	-2.40897	-2.398	-2.39784	-2.41185	-2.37359	-2.4327	-2.40897	2.40897
608	-2.53081	-2.41743	-2.40473	-2.40457	-2.41333	-2.38906	-2.4174	-2.41333	2.41333
609	-2.30109	-2.33408	-2.30203	-2.30188	-2.30037	-2.3031	-2.11723	-2.30188	2.30188
610	-1.97966	-2.03886	-1.97422	-1.98403	-2.05037	-2.07618	-1.79081	-1.98403	1.98403
611	-1.71056	-1.75117	-1.66625	-1.69678	-1.78074	-1.88483	-1.48991	-1.71056	1.71056
612	-1.50587	-1.52044	-1.43217	-1.47327	-1.51148	-1.52219	-1.25328	-1.50587	1.50587
613	-1.29109	-1.31305	-1.25596	-1.27934	-1.27259	-1.29435	-1.08865	-1.27934	1.27934
614	-1.11081	-1.09622	-1.06773	-1.07695	-1.11815	-1.12445	-0.920796	-1.09622	1.09622
615	-1.04899	-0.986785	-0.964895	-0.982491	-1.05852	-1.04146	-0.917301	-0.986785	0.986785
616	-1.13654	-1.00527	-0.998113	-1.01831	-1.12593	-1.08935	-1.03163	-1.03163	1.03163
617	-1.31332	-1.15009	-1.15281	-1.17415	-1.26667	-1.21494	-1.22032	-1.21494	1.21494
618	-1.49609	-1.33167	-1.34206	-1.36366	-1.42667	-1.35106	-1.43366	-1.36366	1.36366
619	-1.5376	-1.46821	-1.47117	-1.48932	-1.49593	-1.45843	-1.65646	-1.48932	1.48932
620	-1.55585	-1.53938	-1.53141	-1.52323	-1.5463	-1.53224	-1.63071	-1.53938	1.53938
621	-1.62136	-1.57501	-1.59166	-1.57342	-1.59556	-1.54444	-1.70272	-1.59166	1.59166
622	-1.67472	-1.61868	-1.64548	-1.623	-1.64037	-1.58781	-1.75925	-1.64037	1.64037
623	-1.72187	-1.65719	-1.68694	-1.66213	-1.68111	-1.62848	-1.8152	-1.68111	1.68111
624	-1.77066	-1.69861	-1.72885	-1.70268	-1.72519	-1.67288	-1.87059	-1.72519	1.72519
625	-1.83216	-1.74704	-1.77721	-1.75028	-1.78111	-1.7252	-1.94017	-1.77721	1.77721
626	-1.90107	-1.80958	-1.83865	-1.81128	-1.84667	-1.79093	-2.00905	-1.83865	1.83865
627	-1.97263	-1.87545	-1.90238	-1.87478	-1.91444	-1.85834	-2.07723	-1.90238	1.90238
628	-2.01638	-1.93324	-1.95532	-1.9276	-1.96111	-1.91303	-2.10047	-1.95532	1.95532
629	-2.04419	-1.96026	-1.97895	-1.95119	-1.98741	-1.93577	-2.12347	-1.97895	1.97895
630	-2.06389	-1.98356	-1.99944	-1.97171	-2.00926	-1.95767	-2.13148	-1.99944	1.99944
631	-2.09731	-2.00473	-2.01569	-1.99674	-2.03333	-1.97692	-2.15417	-2.01569	2.01569
632	-2.10477	-2.03498	-2.02801	-2.02493	-2.03667	-2.01085	-2.11778	-2.03498	2.03498
633	-2.03675	-2.00621	-1.99056	-1.99042	-1.98333	-1.97752	-2.01346	-1.99056	1.99056
634	-1.89719	-1.90552	-1.88491	-1.88478	-1.86704	-1.8679	-1.85812	-1.88478	1.88478
635	-1.74495	-1.76	-1.74209	-1.73975	-1.74333	-1.72227	-1.72106	-1.74209	1.74209
636	-1.53957	-1.59995	-1.58628	-1.58273	-1.59593	-1.58804	-1.50951	-1.58628	1.58628
637	-1.39937	-1.40317	-1.40152	-1.39966	-1.47593	-1.42234	-1.40077	-1.40152	1.40152
638	-1.32411	-1.32547	-1.33363	-1.33399	-1.4263	-1.36506	-1.32149	-1.33363	1.33363
639	-1.30862	-1.28608	-1.29388	-1.29572	-1.41481	-1.32888	-1.31864	-1.30862	1.30862
640	-1.29453	-1.28099	-1.29171	-1.29143	-1.39667	-1.32611	-1.25116	-1.29171	1.29171
641	-1.33285	-1.26198	-1.28123	-1.27675	-1.40852	-1.29498	-1.31774	-1.29498	1.29498
642	-1.44065	-1.34277	-1.37264	-1.36452	-1.49296	-1.37917	-1.43126	-1.37917	1.37917
643	-1.55723	-1.45535	-1.49239	-1.4804	-1.58296	-1.44338	-1.54942	-1.49239	1.49239
644	-1.67222	-1.5673	-1.60271	-1.58765	-1.67556	-1.53288	-1.6665	-1.60271	1.60271
645	-1.77743	-1.6747	-1.7071	-1.68983	-1.76556	-1.62711	-1.76765	-1.7071	1.7071
646	-1.88849	-1.77476	-1.8052	-1.78635	-1.86037	-1.71854	-1.88253	-1.8052	1.8052
647	-2.0087	-1.88559	-1.91384	-1.89388	-1.96556	-1.8336	-1.99625	-1.91384	1.91384
648	-2.13287	-1.99807	-2.02332	-2.00255	-2.07259	-1.96824	-2.1114	-2.02332	2.02332
649	-2.26787	-2.12128	-2.12935	-2.1209	-2.17333	-2.09932	-2.2338	-2.12935	2.12935
650	-2.4121	-2.24736	-2.24689	-2.24674	-2.29259	-2.22339	-2.3715	-2.24736	2.24736
651	-2.565	-2.38359	-2.38285	-2.38269	-2.42926	-2.35818	-2.5092	-2.38359	2.38359
652	-2.66545	-2.50374	-2.49818	-2.49801	-2.52778	-2.47763	-2.5704	-2.50374	2.50374
653	-2.74417	-2.57228	-2.56511	-2.56493	-2.59556	-2.54038	-2.6469	-2.57228	2.57228
654	-2.80807	-2.64082	-2.63203	-2.63186	-2.6563	-2.60566	-2.6928	-2.64082	2.64082
655	-2.85928	-2.6882	-2.67833	-2.67815	-2.70148	-2.65093	-2.7387	-2.6882	2.6882
656	-2.88028	-2.72374	-2.71116	-2.71098	-2.72481	-2.69423	-2.7387	-2.72374	2.72374
657	-2.65769	-2.6552	-2.62403	-2.62386	-2.56741	-2.62022	-2.4174	-2.62386	2.62386
658	-2.25757	-2.3362	-2.29362	-2.29346	-2.23778	-2.27364	-2.0196	-2.27364	2.27364
659	-1.87673	-1.95428	-1.90844	-1.9082	-1.92593	-1.92016	-1.6371	-1.90844	1.90844
660	-1.58318	-1.62214	-1.57687	-1.57656	-1.68296	-1.65665	-1.33947	-1.58318	1.58318
661	-1.38935	-1.38469	-1.34507	-1.34502	-1.51704	-1.45315	-1.15812	-1.38469	1.38469
662	-1.28621	-1.23879	-1.20883	-1.20896	-1.41296	-1.30723	-1.06481	-1.23879	1.23879
663	-1.26342	-1.17506	-1.15874	-1.15849	-1.37259	-1.22863	-1.05263	-1.17506	1.17506
664	-1.34246	-1.194	-1.19893	-1.19599	-1.4163	-1.2254	-1.16059	-1.19893	1.19893
665	-1.51841	-1.31822	-1.34411	-1.33776	-1.55	-1.32789	-1.35782	-1.34411	1.34411
666	-1.73845	-1.51418	-1.55699	-1.5472	-1.72926	-1.50822	-1.58775	-1.55699	1.55699
667	-1.8624	-1.69903	-1.73966	-1.72709	-1.84074	-1.63855	-1.67494	-1.72709	1.72709
668	-1.93783	-1.77875	-1.81218	-1.79812	-1.8937	-1.69505	-1.77601	-1.79812	1.79812
669	-2.01195	-1.85932	-1.88838	-1.87311	-1.9563	-1.7723	-1.8819	-1.8819	1.8819
670	-2.08411	-1.93211	-1.95715	-1.94096	-2.01889	-1.87085	-1.989	-1.95715	1.95715
671	-2.16111	-2.00709	-2.02758	-2.01073	-2.08667	-1.97582	-2.0961	-2.02758	2.02758
672	-2.24936	-2.10436	-2.10532	-2.10238	-2.15889	-2.0808	-2.2032	-2.10532	2.10532
673	-2.35418	-2.20759	-2.20438	-2.20423	-2.23333	-2.18373	-2.295	-2.20759	2.20759
674	-2.44444	-2.29644	-2.29151	-2.29135	-2.31852	-2.2683	-2.3715	-2.29644	2.29644
675	-2.52862	-2.37344	-2.36769	-2.36753	-2.39481	-2.34428	-2.448	-2.37344	2.37344
676	-2.59194	-2.44282	-2.43504	-2.43488	-2.45556	-2.41154	-2.4939	-2.44282	2.44282
677	-2.64281	-2.4902	-2.48134	-2.48117	-2.50111	-2.456	-2.5398	-2.4902	2.4902
678	-2.67255	-2.52913	-2.51838	-2.51821	-2.53111	-2.49461	-2.5551	-2.52913	2.52913
679	-2.70025	-2.54943	-2.53858	-2.53841	-2.5537	-2.51208	-2.5857	-2.54943	2.54943
680	-2.70239	-2.56889	-2.55584	-2.55567	-2.56222	-2.54037	-2.5704	-2.56222	2.56222
681	-2.46754	-2.48513	-2.45355	-2.4534	-2.43556	-2.45135	-2.2338	-2.4534	2.4534
682	-2.11606	-2.16873	-2.11276	-2.12128	-2.16815	-2.15592	-1.85618	-2.12128	2.12128
683	-1.82755	-1.84796	-1.7693	-1.80132	-1.89407	-1.94985	-1.55515	-1.82755	1.82755
684	-1.61323	-1.60178	-1.51773	-1.56179	-1.63444	-1.66821	-1.3172	-1.60178	1.60178
685	-1.42352	-1.41499	-1.33721	-1.38387	-1.38333	-1.34722	-1.166	-1.38333	1.38333
686	-1.22789	-1.22786	-1.21004	-1.20843	-1.22815	-1.17345	-1.09698	-1.21004	1.21004
687	-1.15409	-1.08982	-1.09131	-1.09038	-1.16556	-1.08833	-0.996935	-1.09038	1.09038
688	-1.23629	-1.09589	-1.10173	-1.11494	-1.23	-1.13963	-1.22795	-1.13963	1.13963
689	-1.41035	-1.23382	-1.24575	-1.26448	-1.36815	-1.26481	-1.3081	-1.26481	1.26481
690	-1.59109	-1.4105	-1.4283	-1.44937	-1.52556	-1.42653	-1.68243	-1.44937	1.44937
691	-1.64911	-1.60742	-1.60642	-1.60927	-1.64111	-1.62896	-1.62131	-1.62131	1.62131
692	-1.72275	-1.70815	-1.70295	-1.70517	-1.72444	-1.68292	-1.78284	-1.70815	1.70815
693	-1.80967	-1.74893	-1.76754	-1.75599	-1.77407	-1.67468	-1.85331	-1.76754	1.76754
694	-1.87651	-1.79038	-1.81996	-1.80294	-1.82704	-1.71933	-1.93782	-1.81996	1.81996
695	-1.94112	-1.84704	-1.87813	-1.85823	-1.88556	-1.77973	-2.00672	-1.87813	1.87813
696	-2.01283	-1.90241	-1.93281	-1.9113	-1.94852	-1.84027	-2.08967	-1.93281	1.93281
697	-2.0939	-1.97236	-2.00091	-1.97861	-2.02259	-1.91435	-2.17179	-2.00091	2.00091
698	-2.17678	-2.04683	-2.0727	-2.05005	-2.09926	-1.99423	-2.25308	-2.0727	2.0727
699	-2.265	-2.12575	-2.14706	-2.12544	-2.17815	-2.09585	-2.33354	-2.14706	2.14706
700	-2.34559	-2.21605	-2.21449	-2.21097	-2.23926	-2.19283	-2.36893	-2.21605	2.21605
701	-2.40205	-2.27613	-2.26878	-2.26863	-2.29222	-2.24607	-2.38922	-2.27613	2.27613
702	-2.45257	-2.32267	-2.31466	-2.3145	-2.33741	-2.291	-2.40929	-2.32267	2.32267
703	-2.50322	-2.36836	-2.36012	-2.35996	-2.38259	-2.33599	-2.42917	-2.36836	2.36836
704	-2.52228	-2.4039	-2.39295	-2.39279	-2.40593	-2.37987	-2.4174	-2.4039	2.4039
705	-2.35019	-2.34982	-2.32266	-2.32385	-2.34519	-2.31672	-2.24612	-2.32385	2.32385
706	-2.10408	-2.11748	-2.07778	-2.10033	-2.16926	-2.12243	-1.98014	-2.10408	2.10408
707	-1.89913	-1.89236	-1.84593	-1.88567	-1.96667	-2.00246	-1.74767	-1.89236	1.89236
708	-1.71722	-1.70978	-1.65382	-1.70324	-1.75704	-1.78911	-1.51566	-1.70978	1.70978
709	-1.56583	-1.5434	-1.48922	-1.53879	-1.5063	-1.49891	-1.37949	-1.5063	1.5063
710	-1.38258	-1.39177	-1.38531	-1.37059	-1.35185	-1.33374	-1.19342	-1.37059	1.37059
711	-1.29811	-1.25318	-1.26936	-1.26138	-1.29407	-1.23883	-1.30833	-1.26936	1.26936
712	-1.35362	-1.24582	-1.26359	-1.2721	-1.34296	-1.27487	-1.27238	-1.27238	1.27238
713	-1.49808	-1.35288	-1.37556	-1.39028	-1.45852	-1.3904	-1.60841	-1.3904	1.3904
714	-1.6565	-1.51936	-1.53446	-1.55	-1.6037	-1.55325	-1.64245	-1.55325	1.55325
715	-1.67043	-1.72234	-1.7102	-1.70314	-1.72407	-1.71558	-1.85314	-1.71558	1.71558
716	-1.72116	-1.75373	-1.74172	-1.74182	-1.73296	-1.71698	-1.80593	-1.74172	1.74172
717	-1.75619	-1.73647	-1.7518	-1.73782	-1.72963	-1.66073	-1.83191	-1.73782	1.73782
718	-1.76558	-1.73039	-1.75805	-1.73831	-1.73333	-1.66259	-1.85763	-1.73831	1.73831
719	-1.77858	-1.73415	-1.76599	-1.74304	-1.74407	-1.67448	-1.88308	-1.74407	1.74407
720	-1.79583	-1.7442	-1.77712	-1.75245	-1.76111	-1.69226	-1.90828	-1.76111	1.76111
721	-1.79717	-1.75238	-1.78328	-1.75777	-1.76704	-1.70779	-1.90373	-1.76704	1.76704
722	-1.78026	-1.73977	-1.76812	-1.74225	-1.75407	-1.69674	-1.88446	-1.75407	1.75407
723	-1.77077	-1.72193	-1.74979	-1.72381	-1.74519	-1.68423	-1.88014	-1.74519	1.74519
724	-1.75861	-1.714	-1.74037	-1.71439	-1.73889	-1.67843	-1.86112	-1.73889	1.73889
725	-1.74316	-1.69846	-1.72338	-1.69746	-1.72667	-1.66613	-1.84228	-1.72338	1.72338
726	-1.73583	-1.69064	-1.70847	-1.68398	-1.71593	-1.66498	-1.82364	-1.70847	1.70847
727	-1.73597	-1.6906	-1.69568	-1.6819	-1.7063	-1.66497	-1.80519	-1.69568	1.69568
728	-1.72589	-1.68721	-1.68059	-1.67769	-1.69111	-1.66475	-1.77233	-1.68721	1.68721
729	-1.6254	-1.65109	-1.6295	-1.63871	-1.67963	-1.65633	-1.72695	-1.65109	1.65109
730	-1.5177	-1.54943	-1.51219	-1.54356	-1.60963	-1.6311	-1.58783	-1.54943	1.54943
731	-1.47621	-1.47263	-1.43075	-1.47689	-1.54222	-1.60165	-1.51427	-1.47689	1.47689
732	-1.38769	-1.42877	-1.37696	-1.43057	-1.43593	-1.47436	-1.33488	-1.42877	1.42877
733	-1.28683	-1.30861	-1.25869	-1.29763	-1.27778	-1.23332	-1.1213	-1.27778	1.27778
734	-1.14672	-1.16265	-1.15411	-1.14702	-1.13481	-1.1022	-1.18688	-1.14702	1.14702
735	-1.07412	-1.05866	-1.05531	-1.06716	-1.08407	-1.05426	-1.09089	-1.06716	1.06716
736	-1.10253	-1.06076	-1.06357	-1.08288	-1.1237	-1.11441	-1.12934	-1.10253	1.10253
737	-1.20604	-1.1314	-1.13731	-1.15961	-1.20222	-1.20587	-1.25043	-1.20222	1.20222
738	-1.28921	-1.23062	-1.23603	-1.25897	-1.28185	-1.2609	-1.34054	-1.2609	1.2609
739	-1.30149	-1.32718	-1.31601	-1.31568	-1.33519	-1.31441	-1.39242	-1.31601	1.31601
740	-1.32046	-1.38922	-1.38056	-1.37776	-1.37481	-1.36291	-1.47785	-1.37776	1.37776
741	-1.36528	-1.39505	-1.41522	-1.39927	-1.39889	-1.34633	-1.5219	-1.39889	1.39889
742	-1.41506	-1.41428	-1.44955	-1.42793	-1.43481	-1.37393	-1.58026	-1.42793	1.42793
743	-1.47023	-1.45324	-1.49428	-1.46984	-1.48222	-1.41863	-1.63803	-1.47023	1.47023
744	-1.50644	-1.49127	-1.53244	-1.50618	-1.51741	-1.45962	-1.66571	-1.50644	1.50644
745	-1.58339	-1.5282	-1.57289	-1.54562	-1.57778	-1.50119	-1.76687	-1.57289	1.57289
746	-1.66071	-1.61069	-1.65394	-1.62613	-1.65556	-1.5855	-1.82275	-1.65394	1.65394
747	-1.73094	-1.66979	-1.71113	-1.68307	-1.71852	-1.64493	-1.89281	-1.71113	1.71113
748	-1.77797	-1.72887	-1.76633	-1.73816	-1.76704	-1.69913	-1.91791	-1.76633	1.76633
749	-1.80844	-1.75763	-1.79182	-1.76365	-1.79519	-1.72502	-1.94276	-1.79182	1.79182
750	-1.83041	-1.78234	-1.81389	-1.78577	-1.81704	-1.7484	-1.9526	-1.81389	1.81389
751	-1.86436	-1.80104	-1.83124	-1.8032	-1.84074	-1.76721	-1.9771	-1.83124	1.83124
752	-1.87252	-1.82216	-1.84315	-1.81609	-1.84333	-1.8054	-1.94282	-1.84315	1.84315
753	-1.77352	-1.78943	-1.78804	-1.78114	-1.83519	-1.79517	-1.89805	-1.78943	1.78943
754	-1.68591	-1.70953	-1.6896	-1.71256	-1.78815	-1.80279	-1.78467	-1.71256	1.71256
755	-1.63702	-1.65602	-1.62662	-1.66668	-1.72741	-1.77523	-1.68184	-1.66668	1.66668
756	-1.62626	-1.63297	-1.59976	-1.63749	-1.63481	-1.58634	-1.46412	-1.62626	1.62626
757	-1.58094	-1.56099	-1.53875	-1.54174	-1.53037	-1.49934	-1.57015	-1.54174	1.54174
758	-1.45803	-1.46282	-1.44335	-1.46202	-1.46259	-1.43086	-1.41671	-1.45803	1.45803
759	-1.40671	-1.41067	-1.39606	-1.42	-1.43852	-1.40411	-1.42459	-1.41067	1.41067
760	-1.43264	-1.42006	-1.41209	-1.43706	-1.47185	-1.44856	-1.46175	-1.43706	1.43706
761	-1.5043	-1.47342	-1.47094	-1.49524	-1.52148	-1.52121	-1.54345	-1.5043	1.5043
762	-1.57006	-1.53214	-1.53609	-1.55946	-1.57259	-1.54481	-1.6367	-1.55946	1.55946
763	-1.59792	-1.63782	-1.63249	-1.6272	-1.65778	-1.63637	-1.70509	-1.63637	1.63637
764	-1.73927	-1.73746	-1.72778	-1.72465	-1.73148	-1.70521	-1.87828	-1.73148	1.73148
765	-1.82165	-1.78946	-1.80168	-1.78565	-1.78333	-1.74212	-1.94778	-1.78946	1.78946
766	-1.87505	-1.83501	-1.8577	-1.8353	-1.83259	-1.78971	-2.01658	-1.8353	1.8353
767	-1.94382	-1.88913	-1.91704	-1.89107	-1.89519	-1.84768	-2.09944	-1.89519	1.89519
768	-2.01269	-1.95511	-1.98403	-1.95605	-1.96222	-1.91771	-2.16671	-1.96222	1.96222
769	-2.06924	-2.01124	-2.03879	-2.00967	-2.01704	-1.97377	-2.21854	-2.01704	2.01704
770	-2.13476	-2.0623	-2.08955	-2.05977	-2.07444	-2.0255	-2.2846	-2.07444	2.07444
771	-2.19801	-2.12235	-2.14835	-2.11816	-2.1337	-2.08636	-2.33524	-2.1337	2.1337
772	-2.23712	-2.16734	-2.19009	-2.15968	-2.17185	-2.1254	-2.35587	-2.17185	2.17185
773	-2.28252	-2.19178	-2.21231	-2.18182	-2.19741	-2.14806	-2.37628	-2.19741	2.19741
774	-2.31172	-2.21218	-2.22748	-2.20132	-2.21519	-2.17976	-2.36699	-2.21519	2.21519
775	-2.33899	-2.22959	-2.22819	-2.22023	-2.23852	-2.19727	-2.37254	-2.22959	2.22959
776	-2.34117	-2.24905	-2.23764	-2.23749	-2.24667	-2.22649	-2.33441	-2.24667	2.24667
777	-2.17857	-2.19225	-2.16209	-2.16849	-2.19926	-2.17535	-2.20141	-2.17857	2.17857
778	-1.97624	-2.00136	-1.95045	-1.97766	-2.05556	-2.0577	-1.96899	-1.97766	1.97766
779	-1.80963	-1.82542	-1.7616	-1.80092	-1.89	-1.96101	-1.75663	-1.80963	1.80963
780	-1.69588	-1.68579	-1.61713	-1.66526	-1.70593	-1.72079	-1.60441	-1.68579	1.68579
781	-1.57015	-1.56817	-1.52089	-1.5481	-1.51556	-1.48894	-1.35255	-1.52089	1.52089
782	-1.39461	-1.38632	-1.38556	-1.37402	-1.39185	-1.34652	-1.42708	-1.38632	1.38632
783	-1.32592	-1.27693	-1.27155	-1.28032	-1.34444	-1.28024	-1.29984	-1.28032	1.28032
784	-1.37752	-1.28322	-1.28281	-1.29942	-1.39185	-1.32862	-1.36313	-1.32862	1.32862
785	-1.49795	-1.378	-1.38322	-1.4026	-1.4863	-1.41996	-1.51722	-1.41996	1.41996
786	-1.62961	-1.50617	-1.51573	-1.53735	-1.60111	-1.53275	-1.66219	-1.53735	1.53735
787	-1.66798	-1.68602	-1.67853	-1.66834	-1.70111	-1.66708	-1.72984	-1.67853	1.67853
788	-1.76838	-1.77802	-1.76562	-1.76129	-1.77111	-1.73974	-1.89172	-1.76838	1.76838
789	-1.86169	-1.81946	-1.83092	-1.81344	-1.82185	-1.7511	-1.97584	-1.82185	1.82185
790	-1.92424	-1.87355	-1.89544	-1.8713	-1.8763	-1.80752	-2.04436	-1.8763	1.8763
791	-1.98372	-1.92383	-1.94961	-1.92182	-1.92889	-1.86071	-2.11218	-1.92889	1.92889
792	-2.05743	-1.98159	-2.00943	-1.97961	-1.99444	-1.92207	-2.19407	-1.99444	1.99444
793	-2.12082	-2.04731	-2.07341	-2.04243	-2.0563	-1.98875	-2.24563	-2.0563	2.0563
794	-2.1853	-2.09857	-2.12335	-2.09173	-2.11333	-2.04052	-2.31141	-2.11333	2.11333
795	-2.25858	-2.16175	-2.18538	-2.1534	-2.18037	-2.10519	-2.37654	-2.18037	2.18037
796	-2.30433	-2.21759	-2.23702	-2.20484	-2.22593	-2.16037	-2.39674	-2.22593	2.22593
797	-2.34988	-2.24299	-2.25979	-2.22867	-2.25185	-2.20161	-2.41674	-2.25185	2.25185
798	-2.38966	-2.27369	-2.27997	-2.26485	-2.28481	-2.24265	-2.42179	-2.27997	2.27997
799	-2.42321	-2.3049	-2.29638	-2.29557	-2.31556	-2.27236	-2.42679	-2.3049	2.3049
800	-2.42527	-2.3252	-2.3134	-2.31325	-2.32407	-2.30236	-2.38795	-2.32407	2.32407
801	-2.27418	-2.26851	-2.24621	-2.24559	-2.22444	-2.23042	-2.19182	-2.24559	2.24559
802	-2.05443	-2.07627	-2.06188	-2.06021	-2.05963	-2.04982	-1.98547	-2.05963	2.05963
803	-1.86767	-1.898	-1.89466	-1.89475	-1.90296	-1.86806	-1.81078	-1.89466	1.89466
804	-1.70341	-1.71928	-1.73685	-1.73461	-1.74333	-1.6827	-1.68671	-1.71928	1.71928
805	-1.5722	-1.58448	-1.60498	-1.59948	-1.62296	-1.56115	-1.59126	-1.59126	1.59126
806	-1.49401	-1.48732	-1.51285	-1.50505	-1.54333	-1.47331	-1.55171	-1.50505	1.50505
807	-1.46615	-1.44233	-1.47392	-1.46429	-1.51148	-1.43201	-1.49821	-1.46615	1.46615
808	-1.49973	-1.44943	-1.48454	-1.47316	-1.53519	-1.45015	-1.56734	-1.48454	1.48454
809	-1.59947	-1.53644	-1.56809	-1.55671	-1.63111	-1.59331	-1.66427	-1.59331	1.59331
810	-1.72613	-1.64516	-1.69378	-1.68056	-1.73333	-1.6589	-1.78283	-1.69378	1.69378
811	-1.85218	-1.76444	-1.81781	-1.80059	-1.83296	-1.71567	-1.91225	-1.81781	1.81781
812	-1.97712	-1.88203	-1.93148	-1.91134	-1.9363	-1.80655	-2.04041	-1.93148	1.93148
813	-2.0941	-1.99588	-2.041	-2.01879	-2.03778	-1.90688	-2.15253	-2.03778	2.03778
814	-2.21814	-2.10352	-2.14603	-2.12237	-2.14519	-2.00887	-2.27827	-2.14519	2.14519
815	-2.34082	-2.21942	-2.25867	-2.23399	-2.25556	-2.14805	-2.38798	-2.25556	2.25556
816	-2.48945	-2.32998	-2.36709	-2.34168	-2.36852	-2.28695	-2.51134	-2.36709	2.36709
817	-2.64929	-2.45925	-2.48253	-2.46127	-2.50148	-2.43268	-2.61869	-2.48253	2.48253
818	-2.82457	-2.60359	-2.60461	-2.60324	-2.65333	-2.57527	-2.75446	-2.60461	2.60461
819	-3.00231	-2.76605	-2.76505	-2.76486	-2.81259	-2.73956	-2.907	-2.76605	2.76605
820	-3.12082	-2.90228	-2.89596	-2.89576	-2.92593	-2.8692	-2.9835	-2.90228	2.90228
821	-3.21824	-2.98604	-2.97803	-2.97783	-3.00852	-2.94889	-3.0753	-2.98604	2.98604
822	-3.30081	-3.06981	-3.06011	-3.05991	-3.0837	-3.02932	-3.1365	-3.06981	3.06981
823	-3.37051	-3.13243	-3.12157	-3.12136	-3.1437	-3.08959	-3.1977	-3.13243	3.13243
824	-3.37487	-3.17304	-3.15692	-3.15671	-3.15963	-3.14345	-3.1671	-3.15963	3.15963
825	-3.15547	-3.09012	-3.05759	-3.05739	-3.00111	-3.03785	-2.8764	-3.05739	3.05739
826	-2.808	-2.80835	-2.76842	-2.76824	-2.71148	-2.74169	-2.5551	-2.76824	2.76824
827	-2.49916	-2.50413	-2.46633	-2.46542	-2.46667	-2.43779	-2.2797	-2.46633	2.46633
828	-2.28311	-2.26328	-2.23402	-2.23152	-2.29296	-2.22104	-2.0808	-2.23402	2.23402
829	-2.1458	-2.10162	-2.08002	-2.07668	-2.18148	-2.07357	-1.9431	-2.08002	2.08002
830	-2.0744	-2.00252	-1.98906	-1.98525	-2.11444	-1.97684	-1.8819	-1.98906	1.98906
831	-2.04091	-1.95498	-1.95062	-1.94621	-2.08407	-1.91785	-1.83918	-1.95062	1.95062
832	-2.08239	-1.95313	-1.95699	-1.95215	-2.11148	-1.89917	-1.89746	-1.95313	1.95313
833	-2.2149	-2.03524	-2.0546	-2.04773	-2.20778	-1.96149	-2.07379	-2.0546	2.0546
834	-2.39231	-2.18907	-2.21921	-2.20907	-2.34704	-2.11097	-2.2797	-2.21921	2.21921
835	-2.45878	-2.32441	-2.34876	-2.33514	-2.40519	-2.24445	-2.3256	-2.33514	2.33514
836	-2.46252	-2.33989	-2.35603	-2.33991	-2.39296	-2.29099	-2.3715	-2.35603	2.35603
837	-2.49993	-2.36836	-2.36593	-2.36011	-2.39333	-2.33597	-2.4174	-2.36836	2.36836
838	-2.55055	-2.41405	-2.40558	-2.40542	-2.41852	-2.38096	-2.4633	-2.41405	2.41405
839	-2.59982	-2.45974	-2.45104	-2.45087	-2.46556	-2.42594	-2.5092	-2.45974	2.45974
840	-2.64967	-2.50543	-2.4965	-2.49633	-2.51222	-2.47369	-2.5551	-2.50543	2.50543
841	-2.66861	-2.54097	-2.52933	-2.52916	-2.53593	-2.50443	-2.5551	-2.53593	2.53593
842	-2.66848	-2.54351	-2.53059	-2.53042	-2.5363	-2.50482	-2.5551	-2.5363	2.5363
843	-2.66683	-2.54351	-2.53059	-2.53042	-2.53667	-2.50481	-2.5551	-2.53667	2.53667
844	-2.66588	-2.54351	-2.53059	-2.53042	-2.53667	-2.50481	-2.5551	-2.53667	2.53667
845	-2.65537	-2.54013	-2.52638	-2.52621	-2.52926	-2.50091	-2.5398	-2.52926	2.52926
846	-2.64915	-2.52913	-2.51586	-2.51569	-2.52185	-2.48999	-2.5398	-2.52185	2.52185
847	-2.64917	-2.52828	-2.51544	-2.51527	-2.52222	-2.4898	-2.5398	-2.52222	2.52222
848	-2.62639	-2.52151	-2.50702	-2.50685	-2.50741	-2.48599	-2.5092	-2.50741	2.50741
849	-2.51822	-2.46905	-2.44809	-2.44793	-2.45407	-2.43231	-2.3715	-2.44809	2.44809
850	-2.34429	-2.33078	-2.29989	-2.30817	-2.35	-2.27993	-2.1726	-2.30817	2.30817
851	-2.2235	-2.1901	-2.15105	-2.18217	-2.26296	-2.18153	-2.04257	-2.18217	2.18217
852	-2.12831	-2.10979	-2.06542	-2.11173	-2.17926	-2.14179	-1.91628	-2.11173	2.11173
853	-2.0458	-2.02757	-1.98103	-2.0341	-2.07593	-2.04824	-1.83387	-2.0341	2.0341
854	-1.9953	-1.961	-1.92293	-1.97635	-1.99111	-1.94469	-1.82237	-1.961	1.961
855	-1.97252	-1.92644	-1.89934	-1.94941	-1.95741	-1.9064	-1.82589	-1.92644	1.92644
856	-2.01823	-1.94135	-1.92002	-1.96716	-1.98741	-1.92676	-1.87461	-1.94135	1.94135
857	-2.1123	-2.01533	-1.99644	-1.99486	-2.04481	-1.98049	-1.96983	-1.99644	1.99644
858	-2.20146	-2.0954	-2.07999	-2.07856	-2.10815	-2.07611	-2.0754	-2.07999	2.07999
859	-2.24556	-2.1533	-2.13752	-2.15569	-2.14667	-2.08811	-2.15411	-2.1533	2.1533
860	-2.33043	-2.17515	-2.16081	-2.17742	-2.15741	-2.04247	-2.14873	-2.16081	2.16081
861	-2.32523	-2.1761	-2.18648	-2.18419	-2.16185	-2.01898	-2.18599	-2.18419	2.18419
862	-2.32293	-2.18316	-2.20469	-2.19298	-2.18037	-2.04272	-2.23763	-2.19298	2.19298
863	-2.36345	-2.21709	-2.24474	-2.22764	-2.23	-2.12606	-2.31825	-2.23	2.23
864	-2.4248	-2.28001	-2.3097	-2.28974	-2.30074	-2.23081	-2.39806	-2.30074	2.30074
865	-2.46591	-2.3467	-2.35775	-2.34212	-2.35704	-2.31785	-2.40329	-2.35704	2.35704
866	-2.54307	-2.39459	-2.38833	-2.38816	-2.41852	-2.36172	-2.4786	-2.39459	2.39459
867	-2.65572	-2.48597	-2.48177	-2.4816	-2.51815	-2.45618	-2.5857	-2.48597	2.48597
868	-2.75299	-2.58497	-2.579	-2.57882	-2.60963	-2.55543	-2.6622	-2.58497	2.58497
869	-2.81677	-2.65605	-2.64719	-2.64701	-2.67037	-2.62193	-2.7081	-2.65605	2.65605
870	-2.85726	-2.70005	-2.68928	-2.6891	-2.70815	-2.66219	-2.7387	-2.70005	2.70005
871	-2.90203	-2.73474	-2.72421	-2.72403	-2.74593	-2.69567	-2.7846	-2.73474	2.73474
872	-2.92122	-2.76943	-2.75662	-2.75644	-2.76889	-2.73446	-2.7846	-2.76889	2.76889
873	-2.81457	-2.73812	-2.7158	-2.71562	-2.72074	-2.70171	-2.6316	-2.7158	2.7158
874	-2.59971	-2.57885	-2.5451	-2.55386	-2.58704	-2.52908	-2.3715	-2.55386	2.55386
875	-2.45148	-2.39669	-2.35411	-2.38439	-2.46889	-2.41647	-2.26724	-2.39669	2.39669
876	-2.35931	-2.3154	-2.27173	-2.31503	-2.37333	-2.36459	-2.16527	-2.3154	2.3154
877	-2.27317	-2.21585	-2.17815	-2.22398	-2.2537	-2.24845	-2.10747	-2.22398	2.22398
878	-2.20027	-2.13407	-2.10133	-2.14664	-2.15111	-2.12862	-2.03925	-2.13407	2.13407
879	-2.18765	-2.09168	-2.06297	-2.10684	-2.13778	-2.098	-2.09371	-2.098	2.098
880	-2.2726	-2.15313	-2.13525	-2.17396	-2.18556	-2.13455	-2.1717	-2.1717	2.1717
881	-2.40071	-2.26726	-2.25479	-2.22046	-2.26963	-2.2303	-2.29331	-2.26726	2.26726
882	-2.52635	-2.38166	-2.37229	-2.36491	-2.39333	-2.35474	-2.43122	-2.38166	2.38166
883	-2.56688	-2.46007	-2.44565	-2.45558	-2.44222	-2.38579	-2.48978	-2.45558	2.45558
884	-2.64146	-2.463	-2.44607	-2.45467	-2.43074	-2.32816	-2.48339	-2.45467	2.45467
885	-2.62871	-2.45072	-2.45738	-2.44855	-2.42074	-2.30135	-2.51727	-2.45072	2.45072
886	-2.61	-2.44995	-2.46658	-2.4492	-2.42667	-2.31521	-2.5508	-2.44995	2.44995
887	-2.60797	-2.45907	-2.4798	-2.45806	-2.44296	-2.36974	-2.584	-2.45907	2.45907
888	-2.62033	-2.47628	-2.49819	-2.47427	-2.4737	-2.42971	-2.61686	-2.47628	2.47628
889	-2.65548	-2.51643	-2.51477	-2.50686	-2.52074	-2.48436	-2.61988	-2.51643	2.51643
890	-2.67872	-2.5452	-2.53396	-2.53379	-2.54333	-2.50855	-2.60812	-2.54333	2.54333
891	-2.70625	-2.56466	-2.55375	-2.55357	-2.56593	-2.52777	-2.61123	-2.56466	2.56466
892	-2.71901	-2.58751	-2.57521	-2.57504	-2.58111	-2.5498	-2.601	-2.58111	2.58111
893	-2.7296	-2.59259	-2.58026	-2.58009	-2.58889	-2.55392	-2.6163	-2.58889	2.58889
894	-2.73591	-2.60359	-2.59078	-2.59061	-2.5963	-2.56489	-2.6163	-2.5963	2.5963
895	-2.74654	-2.60782	-2.59541	-2.59524	-2.6037	-2.56825	-2.6316	-2.6037	2.6037
896	-2.73178	-2.61205	-2.59752	-2.59734	-2.59667	-2.5795	-2.601	-2.59752	2.59752
897	-2.56089	-2.54013	-2.51376	-2.5136	-2.50926	-2.5024	-2.37195	-2.5136	2.5136
898	-2.30926	-2.32872	-2.28832	-2.30104	-2.34704	-2.30009	-2.15778	-2.30104	2.30104
899	-2.10997	-2.1116	-2.07831	-2.11366	-2.15963	-2.15099	-1.97968	-2.1116	2.1116
900	-1.96555	-1.94905	-1.91461	-1.9598	-1.99296	-2.02867	-1.84681	-1.9598	1.9598
901	-1.87074	-1.83187	-1.79984	-1.84643	-1.8563	-1.89365	-1.78101	-1.84643	1.84643
902	-1.82651	-1.76929	-1.7385	-1.78499	-1.78926	-1.76666	-1.59721	-1.76929	1.76929
903	-1.81623	-1.76179	-1.745	-1.7465	-1.74333	-1.71075	-1.78706	-1.7465	1.7465
904	-1.77621	-1.74804	-1.75147	-1.71317	-1.73593	-1.71765	-1.67837	-1.73593	1.73593
905	-1.81822	-1.80845	-1.79796	-1.82206	-1.84778	-1.78539	-1.96447	-1.81822	1.81822
906	-1.93104	-1.94535	-1.96814	-1.92097	-1.99333	-1.92108	-1.90285	-1.93104	1.93104
907	-2.07812	-2.05253	-2.08274	-2.0607	-2.07074	-2.03973	-2.18881	-2.07074	2.07074
908	-2.23527	-2.12614	-2.14253	-2.12997	-2.11926	-2.0503	-2.22911	-2.12997	2.12997
909	-2.2999	-2.17588	-2.21169	-2.18567	-2.16815	-2.06606	-2.30981	-2.18567	2.18567
910	-2.3456	-2.22485	-2.2678	-2.23632	-2.22037	-2.1177	-2.3897	-2.23632	2.23632
911	-2.40159	-2.28087	-2.32523	-2.29128	-2.28074	-2.17795	-2.46878	-2.29128	2.29128
912	-2.46615	-2.3424	-2.38602	-2.35128	-2.34704	-2.25976	-2.54706	-2.35128	2.35128
913	-2.58168	-2.41576	-2.45907	-2.42435	-2.43815	-2.37281	-2.65406	-2.43815	2.43815
914	-2.73533	-2.53589	-2.55629	-2.53473	-2.57519	-2.50815	-2.75997	-2.55629	2.55629
915	-2.889	-2.67297	-2.67086	-2.67058	-2.71148	-2.64317	-2.8648	-2.67297	2.67297
916	-3.00058	-2.79651	-2.7903	-2.79011	-2.81815	-2.76626	-2.90957	-2.79651	2.79651
917	-3.08676	-2.87604	-2.86775	-2.86756	-2.89407	-2.83858	-2.95389	-2.87604	2.87604
918	-3.16241	-2.94881	-2.93931	-2.93911	-2.96259	-2.91051	-3.0141	-2.94881	2.94881
919	-3.22298	-3.0072	-2.99613	-2.99593	-3.01593	-2.9668	-3.06	-3.0072	3.0072
920	-3.222	-3.03681	-3.02096	-3.02076	-3.02481	-3.0124	-3.0294	-3.02481	3.02481
921	-2.99301	-2.94966	-2.917	-2.91681	-2.89185	-2.89378	-2.7234	-2.91681	2.91681
922	-2.68684	-2.67014	-2.62372	-2.63073	-2.67259	-2.64036	-2.45976	-2.64036	2.64036
923	-2.46416	-2.43294	-2.37037	-2.39686	-2.50074	-2.53579	-2.23386	-2.43294	2.43294
924	-2.3149	-2.26825	-2.20072	-2.23858	-2.34778	-2.37635	-2.06544	-2.26825	2.26825
925	-2.21223	-2.15561	-2.0945	-2.13393	-2.1437	-2.1564	-1.95771	-2.1437	2.1437
926	-2.08529	-2.06924	-2.0203	-2.05433	-2.00481	-1.98627	-1.91586	-2.0203	2.0203
927	-1.93788	-1.98287	-1.97393	-1.94179	-1.9563	-1.94401	-1.92714	-1.94401	1.94401
928	-1.94845	-1.9653	-1.93328	-1.96791	-1.94296	-1.91594	-1.81544	-1.94296	1.94296
929	-2.06152	-2.02533	-2.03924	-2.02415	-2.08926	-2.00449	-2.16618	-2.03924	2.03924
930	-2.27529	-2.24011	-2.22976	-2.25284	-2.3063	-2.21422	-2.13298	-2.24011	2.24011
931	-2.44357	-2.40428	-2.3945	-2.41782	-2.41333	-2.36591	-2.45003	-2.41333	2.41333
932	-2.6002	-2.47071	-2.45464	-2.47146	-2.45185	-2.35872	-2.48627	-2.47071	2.47071
933	-2.66862	-2.50773	-2.51344	-2.51077	-2.49185	-2.3804	-2.57913	-2.51077	2.51077
934	-2.71385	-2.56051	-2.57482	-2.56185	-2.5463	-2.44084	-2.65629	-2.56185	2.56185
935	-2.77619	-2.6151	-2.63332	-2.61455	-2.61037	-2.50954	-2.74743	-2.6151	2.6151
936	-2.85599	-2.68311	-2.70209	-2.67998	-2.68296	-2.62308	-2.82289	-2.68311	2.68311
937	-2.95144	-2.75353	-2.75768	-2.74637	-2.77037	-2.71818	-2.86808	-2.75768	2.75768
938	-3.03758	-2.83035	-2.8223	-2.8221	-2.84556	-2.79338	-2.91282	-2.83035	2.83035
939	-3.12403	-2.90651	-2.89806	-2.89786	-2.92148	-2.86836	-2.9835	-2.90651	2.90651
940	-3.18904	-2.97589	-2.96541	-2.96521	-2.98259	-2.93832	-3.0294	-2.97589	2.97589
941	-3.23036	-3.01989	-3.0075	-3.00729	-3.02037	-2.97722	-3.06	-3.01989	3.01989
942	-3.26523	-3.0512	-3.03822	-3.03802	-3.05111	-3.00723	-3.0906	-3.05111	3.05111
943	-3.30003	-3.08166	-3.06853	-3.06832	-3.08148	-3.03721	-3.1212	-3.08148	3.08148
944	-3.30008	-3.10197	-3.08621	-3.086	-3.09	-3.06862	-3.1059	-3.09	3.09
945	-3.11892	-3.0385	-3.00918	-3.00898	-2.99444	-2.98793	-2.8611	-3.00898	3.00898
946	-2.85685	-2.81242	-2.77318	-2.78148	-2.83	-2.77141	-2.6097	-2.78148	2.78148
947	-2.6325	-2.59147	-2.54749	-2.57587	-2.65593	-2.62009	-2.37039	-2.59147	2.59147
948	-2.44523	-2.40167	-2.34656	-2.38607	-2.48556	-2.49328	-2.16615	-2.40167	2.40167
949	-2.29033	-2.23749	-2.17926	-2.22475	-2.30519	-2.32557	-2.01223	-2.23749	2.23749
950	-2.14247	-2.08838	-2.03355	-2.07831	-2.0863	-2.12039	-1.89144	-2.0863	2.0863
951	-2.08457	-1.97494	-1.93695	-1.97892	-1.97481	-1.95725	-1.89148	-1.97481	1.97481
952	-2.03356	-1.99686	-1.97698	-1.9897	-1.99963	-1.96368	-1.95729	-1.9897	1.9897
953	-2.08016	-2.04487	-2.04748	-2.04118	-2.09852	-2.01585	-2.15295	-2.04748	2.04748
954	-2.26559	-2.2177	-2.21791	-2.24738	-2.29815	-2.22957	-2.32532	-2.24738	2.24738
955	-2.40606	-2.35993	-2.35601	-2.38581	-2.3837	-2.33022	-2.41338	-2.3837	2.3837
956	-2.53931	-2.40217	-2.39258	-2.41475	-2.40259	-2.29976	-2.43336	-2.40259	2.40259
957	-2.58078	-2.42283	-2.43506	-2.43674	-2.42333	-2.30214	-2.49725	-2.43506	2.43506
958	-2.6052	-2.45322	-2.4755	-2.46611	-2.45778	-2.33889	-2.56049	-2.46611	2.46611
959	-2.63193	-2.48895	-2.51477	-2.499	-2.49407	-2.39039	-2.60834	-2.499	2.499
960	-2.67778	-2.52393	-2.55207	-2.53256	-2.53704	-2.46733	-2.67046	-2.53704	2.53704
961	-2.77135	-2.58959	-2.60355	-2.58747	-2.61037	-2.55711	-2.73194	-2.60355	2.60355
962	-2.87391	-2.68059	-2.67455	-2.67437	-2.70259	-2.64708	-2.79281	-2.68059	2.68059
963	-2.97696	-2.77197	-2.76547	-2.76528	-2.79407	-2.73707	-2.8611	-2.77197	2.77197
964	-3.04979	-2.8532	-2.84376	-2.84357	-2.86296	-2.81813	-2.907	-2.8532	2.8532
965	-3.1027	-2.90143	-2.89048	-2.89029	-2.90852	-2.86204	-2.9529	-2.90143	2.90143
966	-3.14389	-2.94374	-2.93173	-2.93153	-2.94667	-2.9021	-2.9835	-2.94374	2.94374
967	-3.17851	-2.97504	-2.96246	-2.96226	-2.97704	-2.93222	-3.0141	-2.97504	2.97504
968	-3.16977	-2.99197	-2.97593	-2.97573	-2.97815	-2.95976	-2.9835	-2.97815	2.97815
969	-2.94136	-2.90397	-2.87155	-2.87135	-2.81259	-2.85783	-2.6775	-2.87135	2.87135
970	-2.56887	-2.60443	-2.56344	-2.56326	-2.49852	-2.53926	-2.3256	-2.56326	2.56326
971	-2.2218	-2.26756	-2.22844	-2.22765	-2.22259	-2.22089	-2.0043	-2.22259	2.22259
972	-1.95103	-1.98343	-1.95019	-1.94819	-2.00889	-1.99232	-1.72993	-1.95103	1.95103
973	-1.78909	-1.77807	-1.75467	-1.75232	-1.87222	-1.81111	-1.59417	-1.77807	1.77807
974	-1.70089	-1.67051	-1.65803	-1.65528	-1.79296	-1.70208	-1.50229	-1.67051	1.67051
975	-1.67934	-1.61424	-1.61607	-1.61259	-1.75704	-1.62947	-1.49239	-1.61607	1.61607
976	-1.71962	-1.6238	-1.64206	-1.63683	-1.77815	-1.6164	-1.5412	-1.63683	1.63683
977	-1.85261	-1.69665	-1.73263	-1.72458	-1.87407	-1.68063	-1.72895	-1.72895	1.72895
978	-2.03722	-1.86139	-1.90926	-1.89875	-2.02852	-1.84896	-1.90232	-1.90232	1.90232
979	-2.14644	-2.01055	-2.05716	-2.04343	-2.11889	-1.93524	-2.0043	-2.04343	2.04343
980	-2.21284	-2.0827	-2.12254	-2.10632	-2.16556	-1.99415	-2.1114	-2.1114	2.1114
981	-2.27356	-2.14728	-2.18319	-2.16518	-2.21556	-2.09194	-2.2032	-2.18319	2.18319
982	-2.36211	-2.21428	-2.24108	-2.2222	-2.27333	-2.186	-2.3103	-2.24108	2.24108
983	-2.47972	-2.31759	-2.3176	-2.31451	-2.34741	-2.29078	-2.4174	-2.3176	2.3176
984	-2.59794	-2.4242	-2.42073	-2.42057	-2.4537	-2.39577	-2.5245	-2.4242	2.4242
985	-2.69557	-2.52405	-2.51839	-2.51822	-2.54444	-2.49389	-2.601	-2.52405	2.52405
986	-2.79153	-2.60528	-2.5992	-2.59903	-2.62815	-2.57229	-2.6928	-2.60528	2.60528
987	-2.89419	-2.69582	-2.6897	-2.68952	-2.71963	-2.6634	-2.7846	-2.69582	2.69582
988	-2.96484	-2.77705	-2.76799	-2.7678	-2.78852	-2.7418	-2.8305	-2.77705	2.77705
989	-3.01641	-2.82528	-2.81471	-2.81452	-2.83407	-2.78599	-2.8764	-2.82528	2.82528
990	-3.05738	-2.86758	-2.85596	-2.85577	-2.87185	-2.82792	-2.907	-2.86758	2.86758
991	-3.09187	-2.89889	-2.88669	-2.88649	-2.90222	-2.85724	-2.9376	-2.89889	2.89889
992	-3.08327	-2.91581	-2.90016	-2.89996	-2.90333	-2.88753	-2.907	-2.90333	2.90333
993	-2.83426	-2.82105	-2.78736	-2.78717	-2.72185	-2.77328	-2.5704	-2.78717	2.78717
994	-2.44017	-2.49613	-2.45399	-2.45383	-2.38704	-2.43009	-2.2032	-2.44017	2.44017
995	-2.09519	-2.14625	-2.10861	-2.10842	-2.10889	-2.08458	-1.8972	-2.10842	2.10842
996	-1.83539	-1.86198	-1.83114	-1.83079	-1.90333	-1.83677	-1.6371	-1.83539	1.83539
997	-1.64793	-1.64781	-1.62198	-1.62204	-1.75111	-1.64955	-1.4398	-1.64781	1.64781
998	-1.5358	-1.50202	-1.48401	-1.48444	-1.64963	-1.51012	-1.34134	-1.50202	1.50202
999	-1.50323	-1.42968	-1.42363	-1.424	-1.60556	-1.43075	-1.32364	-1.42968	1.42968
1000	-1.54751	-1.43247	-1.44324	-1.44238	-1.62444	-1.41125	-1.38469	-1.44238	1.44238
1001	-1.68443	-1.51394	-1.54427	-1.54064	-1.72222	-1.48133	-1.58081	-1.54427	1.54427
1002	-1.87729	-1.68177	-1.72627	-1.72	-1.88481	-1.66019	-1.76777	-1.72627	1.72627
1003	-2.00355	-1.84802	-1.89219	-1.88302	-1.99148	-1.76951	-1.8819	-1.88302	1.88302
1004	-2.08684	-1.93785	-1.97604	-1.96447	-2.05333	-1.87454	-2.0043	-1.97604	1.97604
1005	-2.1736	-2.02458	-2.05811	-2.04476	-2.12519	-1.99451	-2.1267	-2.05811	2.05811
1006	-2.29077	-2.13736	-2.14449	-2.13771	-2.20333	-2.11448	-2.2491	-2.14449	2.14449
1007	-2.42494	-2.25921	-2.25784	-2.25768	-2.29259	-2.23447	-2.3715	-2.25921	2.25921
1008	-2.55988	-2.38105	-2.37906	-2.3789	-2.41444	-2.35445	-2.4939	-2.38105	2.38105
1009	-2.68498	-2.49951	-2.49607	-2.49591	-2.52778	-2.47054	-2.601	-2.49951	2.49951
1010	-2.81512	-2.61036	-2.60678	-2.6066	-2.64148	-2.5796	-2.7234	-2.61036	2.61036
1011	-2.95233	-2.73135	-2.72758	-2.7274	-2.76296	-2.69939	-2.8458	-2.73135	2.73135
1012	-3.04702	-2.83966	-2.83197	-2.83178	-2.85407	-2.80687	-2.907	-2.83966	2.83966
1013	-3.12695	-2.90735	-2.89847	-2.89828	-2.92222	-2.87019	-2.9835	-2.90735	2.90735
1014	-3.19213	-2.97589	-2.9654	-2.9652	-2.98296	-2.93557	-3.0294	-2.97589	2.97589
1015	-3.24444	-3.02327	-3.0117	-3.0115	-3.02815	-2.98085	-3.0753	-3.02327	3.02327
1016	-3.23139	-3.04866	-3.0319	-3.0317	-3.03	-3.02729	-3.0294	-3.0317	3.0317
1017	-2.9527	-2.93697	-2.90057	-2.90039	-2.85222	-2.87861	-2.6622	-2.90039	2.90039
1018	-2.57674	-2.59479	-2.54594	-2.55041	-2.57074	-2.54225	-2.295	-2.55041	2.55041
1019	-2.29844	-2.28471	-2.21948	-2.24639	-2.34852	-2.33486	-2.01944	-2.28471	2.28471
1020	-2.10431	-2.06192	-1.99037	-2.03062	-2.15444	-2.16221	-1.81977	-2.06192	2.06192
1021	-1.95996	-1.89885	-1.83054	-1.87396	-1.89074	-1.94775	-1.68028	-1.89074	1.89074
1022	-1.81778	-1.772	-1.7143	-1.75729	-1.71481	-1.74817	-1.63375	-1.74817	1.74817
1023	-1.68274	-1.70972	-1.66938	-1.70426	-1.6537	-1.66392	-1.65146	-1.66938	1.66938
1024	-1.71205	-1.6935	-1.69925	-1.66361	-1.69667	-1.64911	-1.58482	-1.6935	1.6935
1025	-1.84411	-1.77719	-1.76909	-1.77415	-1.82111	-1.76152	-1.96443	-1.77719	1.77719
1026	-2.03091	-2.01294	-2.00675	-2.02912	-2.0763	-1.98508	-1.97948	-2.01294	2.01294
1027	-2.18771	-2.19158	-2.1817	-2.20977	-2.19148	-2.15669	-2.24312	-2.19148	2.19148
1028	-2.31797	-2.21952	-2.20753	-2.22939	-2.2063	-2.11362	-2.25613	-2.21952	2.21952
1029	-2.35144	-2.22877	-2.24272	-2.244	-2.22259	-2.10203	-2.30706	-2.24272	2.24272
1030	-2.37406	-2.24515	-2.27004	-2.26246	-2.25074	-2.12799	-2.37223	-2.26246	2.26246
1031	-2.40304	-2.27905	-2.30602	-2.29319	-2.28852	-2.18053	-2.42198	-2.29319	2.29319
1032	-2.44791	-2.31313	-2.34055	-2.32473	-2.33296	-2.25941	-2.48598	-2.33296	2.33296
1033	-2.50559	-2.36644	-2.37699	-2.36416	-2.3763	-2.33557	-2.50508	-2.3763	2.3763
1034	-2.55527	-2.41405	-2.40558	-2.40542	-2.42333	-2.381	-2.52399	-2.41405	2.41405
1035	-2.6061	-2.45974	-2.45104	-2.45087	-2.46852	-2.42782	-2.5427	-2.45974	2.45974
1036	-2.6358	-2.49866	-2.48808	-2.48791	-2.49852	-2.46331	-2.53172	-2.49852	2.49852
1037	-2.65284	-2.51559	-2.50407	-2.5039	-2.5137	-2.47857	-2.5398	-2.5137	2.5137
1038	-2.6699	-2.53082	-2.51922	-2.51906	-2.52889	-2.49356	-2.5551	-2.52889	2.52889
1039	-2.6764	-2.54266	-2.53017	-2.53	-2.5363	-2.50571	-2.5551	-2.5363	2.5363
1040	-2.64473	-2.53336	-2.51796	-2.51779	-2.51481	-2.50964	-2.5092	-2.51779	2.51779
1041	-2.38665	-2.42264	-2.38958	-2.38953	-2.37259	-2.37753	-2.21119	-2.38665	2.38665
1042	-2.05216	-2.10131	-2.05401	-2.06411	-2.11556	-2.09759	-1.8982	-2.06411	2.06411
1043	-1.79424	-1.81879	-1.75494	-1.78736	-1.8737	-1.93785	-1.62596	-1.79424	1.79424
1044	-1.60485	-1.5993	-1.53075	-1.57446	-1.64852	-1.67092	-1.41319	-1.5993	1.5993
1045	-1.44831	-1.43342	-1.36924	-1.4156	-1.40889	-1.37592	-1.27269	-1.40889	1.40889
1046	-1.27235	-1.27277	-1.25752	-1.25842	-1.26	-1.20503	-1.11094	-1.25842	1.25842
1047	-1.22674	-1.17081	-1.20631	-1.16555	-1.22407	-1.1431	-1.3218	-1.20631	1.20631
1048	-1.3086	-1.26187	-1.22236	-1.21441	-1.31074	-1.27106	-1.32487	-1.27106	1.27106
1049	-1.44738	-1.36895	-1.32632	-1.3334	-1.45259	-1.42131	-1.46867	-1.42131	1.42131
1050	-1.59934	-1.48943	-1.52269	-1.50033	-1.58037	-1.51919	-1.64173	-1.52269	1.52269
1051	-1.67008	-1.69413	-1.72259	-1.71918	-1.71889	-1.70438	-1.92145	-1.71889	1.71889
1052	-1.82448	-1.79685	-1.80507	-1.80739	-1.80741	-1.79054	-1.9508	-1.80739	1.80739
1053	-1.92577	-1.85234	-1.88059	-1.86605	-1.87556	-1.80385	-2.04907	-1.87556	1.87556
1054	-2.01478	-1.92094	-1.95906	-1.93709	-1.95556	-1.8747	-2.1611	-1.95556	1.95556
1055	-2.10309	-2.00578	-2.04445	-2.01896	-2.04148	-1.9615	-2.25725	-2.04148	2.04148
1056	-2.19074	-2.08566	-2.12248	-2.09511	-2.12444	-2.04293	-2.35242	-2.12248	2.12248
1057	-2.30489	-2.17561	-2.21183	-2.18372	-2.22667	-2.13282	-2.47614	-2.21183	2.21183
1058	-2.46447	-2.29476	-2.3294	-2.30114	-2.35407	-2.26264	-2.61335	-2.3294	2.3294
1059	-2.64834	-2.44959	-2.46129	-2.45088	-2.50074	-2.42564	-2.74917	-2.46129	2.46129
1060	-2.77026	-2.59682	-2.59247	-2.5923	-2.62407	-2.57198	-2.79511	-2.59682	2.59682
1061	-2.86601	-2.68143	-2.67497	-2.67479	-2.70815	-2.64792	-2.85534	-2.68143	2.68143
1062	-2.95782	-2.76858	-2.76126	-2.76107	-2.79185	-2.73384	-2.90021	-2.76858	2.76858
1063	-3.0328	-2.8422	-2.83323	-2.83304	-2.86	-2.8057	-2.92986	-2.8422	2.8422
1064	-3.05667	-2.89043	-2.87743	-2.87724	-2.89074	-2.85752	-2.907	-2.89043	2.89043
1065	-2.98052	-2.87012	-2.84965	-2.84946	-2.86481	-2.82517	-2.82767	-2.84965	2.84965
1066	-2.85576	-2.76795	-2.74233	-2.74542	-2.80815	-2.72191	-2.73333	-2.74542	2.74542
1067	-2.78107	-2.67955	-2.64432	-2.66657	-2.78185	-2.69834	-2.66899	-2.67955	2.67955
1068	-2.76076	-2.6533	-2.61183	-2.64858	-2.77259	-2.72963	-2.63187	-2.6533	2.6533
1069	-2.75244	-2.651	-2.60481	-2.6512	-2.75778	-2.71846	-2.61514	-2.6512	2.6512
1070	-2.7198	-2.63397	-2.58467	-2.63583	-2.71963	-2.655	-2.60013	-2.63583	2.63583
1071	-2.73284	-2.61781	-2.57294	-2.62695	-2.73333	-2.63762	-2.64607	-2.63762	2.63762
1072	-2.76152	-2.66601	-2.62153	-2.67557	-2.76333	-2.71633	-2.63205	-2.67557	2.67557
1073	-2.81938	-2.70319	-2.66528	-2.71402	-2.75111	-2.71789	-2.6929	-2.71402	2.71402
1074	-2.896	-2.76354	-2.73494	-2.77778	-2.82704	-2.77122	-2.77971	-2.77778	2.77778
1075	-2.92889	-2.80986	-2.77854	-2.81957	-2.85222	-2.7466	-2.84579	-2.81957	2.81957
1076	-3.03722	-2.82674	-2.78847	-2.82129	-2.84667	-2.70945	-2.86873	-2.82674	2.82674
1077	-3.05086	-2.83503	-2.81724	-2.82731	-2.84704	-2.71021	-2.91346	-2.83503	2.83503
1078	-3.04526	-2.84924	-2.84263	-2.84072	-2.86333	-2.76344	-2.95774	-2.84924	2.84924
1079	-3.07426	-2.88074	-2.87499	-2.87143	-2.89556	-2.8384	-3.00157	-2.88074	2.88074
1080	-3.15759	-2.9522	-2.94352	-2.94332	-2.97111	-2.91337	-3.04495	-2.9522	2.9522
1081	-3.18997	-3.01143	-2.99824	-2.99804	-3.00852	-2.97272	-3.0294	-3.00852	3.00852
1082	-3.20078	-3.01904	-3.00455	-3.00435	-3.01593	-2.97475	-3.0447	-3.01593	3.01593
1083	-3.20728	-3.03004	-3.01507	-3.01487	-3.0237	-2.98469	-3.0447	-3.0237	3.0237
1084	-3.20731	-3.03089	-3.01549	-3.01529	-3.0237	-2.98483	-3.0447	-3.0237	3.0237
1085	-3.20733	-3.03089	-3.01549	-3.01529	-3.0237	-2.98482	-3.0447	-3.0237	3.0237
1086	-3.21808	-3.03427	-3.0197	-3.0195	-3.03111	-2.98824	-3.06	-3.03111	3.03111
1087	-3.22457	-3.04527	-3.03022	-3.03002	-3.03889	-3.00011	-3.06	-3.03889	3.03889
1088	-3.2138	-3.04274	-3.02643	-3.02623	-3.03148	-3.00015	-3.0447	-3.03148	3.03148
1089	-3.0781	-2.99112	-2.96539	-2.9652	-2.95037	-2.94346	-2.8611	-2.9652	2.9652
1090	-2.89404	-2.82443	-2.79662	-2.79644	-2.82556	-2.76863	-2.7081	-2.79662	2.79662
1091	-2.74672	-2.68051	-2.64934	-2.65729	-2.74667	-2.65487	-2.5551	-2.65729	2.65729
1092	-2.6149	-2.56946	-2.52317	-2.55122	-2.6563	-2.60064	-2.40592	-2.56946	2.56946
1093	-2.5145	-2.46444	-2.41174	-2.4536	-2.56037	-2.50634	-2.32591	-2.46444	2.46444
1094	-2.41378	-2.38186	-2.32697	-2.3763	-2.46296	-2.3881	-2.25452	-2.38186	2.38186
1095	-2.36193	-2.30707	-2.25779	-2.3097	-2.40778	-2.30951	-2.2431	-2.30951	2.30951
1096	-2.39727	-2.3151	-2.27672	-2.32606	-2.42926	-2.36505	-2.27133	-2.32606	2.32606
1097	-2.48977	-2.38253	-2.35053	-2.39614	-2.48333	-2.42816	-2.36547	-2.39614	2.39614
1098	-2.60137	-2.47365	-2.4449	-2.48836	-2.56	-2.4927	-2.48914	-2.48914	2.48914
1099	-2.60399	-2.53352	-2.49761	-2.54113	-2.57	-2.47191	-2.49086	-2.53352	2.53352
1100	-2.64416	-2.49268	-2.45297	-2.48752	-2.51259	-2.37137	-2.45502	-2.48752	2.48752
1101	-2.58677	-2.44912	-2.43172	-2.44322	-2.45815	-2.31909	-2.43017	-2.44322	2.44322
1102	-2.51814	-2.39844	-2.39371	-2.39269	-2.41519	-2.31291	-2.42033	-2.39844	2.39844
1103	-2.50931	-2.3809	-2.38218	-2.37567	-2.41296	-2.34063	-2.45485	-2.38218	2.38218
1104	-2.50516	-2.41151	-2.39927	-2.39911	-2.40148	-2.37637	-2.4021	-2.40148	2.40148
1105	-2.50301	-2.39628	-2.38411	-2.38395	-2.39519	-2.35917	-2.4174	-2.39519	2.39519
1106	-2.51978	-2.40897	-2.398	-2.39784	-2.41037	-2.37358	-2.4327	-2.40897	2.40897
1107	-2.51569	-2.41743	-2.40474	-2.40457	-2.41	-2.38189	-2.4174	-2.41	2.41
1108	-2.51984	-2.41067	-2.39884	-2.39868	-2.41037	-2.37231	-2.4327	-2.41037	2.41037
1109	-2.56814	-2.43436	-2.42578	-2.42562	-2.44815	-2.4028	-2.4939	-2.43436	2.43436
1110	-2.5618	-2.46905	-2.45567	-2.4555	-2.4563	-2.43338	-2.448	-2.45567	2.45567
1111	-2.52196	-2.43267	-2.41736	-2.4172	-2.41815	-2.39245	-2.4174	-2.4174	2.4174
1112	-2.49896	-2.40474	-2.39084	-2.39068	-2.39519	-2.36632	-2.4021	-2.39519	2.39519
1113	-2.41952	-2.36836	-2.35001	-2.34986	-2.36815	-2.33001	-2.295	-2.35001	2.35001
1114	-2.37102	-2.29066	-2.27173	-2.2757	-2.36037	-2.26036	-2.2797	-2.2797	2.2797
1115	-2.31743	-2.27071	-2.23469	-2.25578	-2.35519	-2.2814	-2.16662	-2.27071	2.27071
1116	-2.25014	-2.21194	-2.16082	-2.19826	-2.29778	-2.26028	-2.07971	-2.21194	2.21194
1117	-2.21349	-2.15947	-2.10747	-2.15427	-2.23963	-2.20276	-2.04191	-2.15947	2.15947
1118	-2.02816	-2.06856	-2.00725	-2.05735	-2.07222	-2.08589	-1.79403	-2.05735	2.05735
1119	-1.84969	-1.83699	-1.78174	-1.83068	-1.87074	-1.86691	-1.6704	-1.83699	1.83699
1120	-1.80782	-1.74029	-1.70646	-1.75198	-1.8	-1.78658	-1.63096	-1.75198	1.75198
1121	-1.83451	-1.74976	-1.72638	-1.77043	-1.75296	-1.70992	-1.71088	-1.74976	1.74976
1122	-1.80349	-1.82263	-1.81065	-1.79939	-1.84778	-1.80437	-1.82534	-1.81065	1.81065
1123	-1.82216	-1.89006	-1.88052	-1.87777	-1.88296	-1.87102	-1.88028	-1.88028	1.88028
1124	-1.91116	-1.88549	-1.87739	-1.88229	-1.86778	-1.79466	-1.83419	-1.87739	1.87739
1125	-1.90956	-1.85689	-1.87711	-1.86571	-1.85593	-1.73736	-1.85988	-1.85988	1.85988
1126	-1.8882	-1.84188	-1.87373	-1.85517	-1.84741	-1.73265	-1.87057	-1.85517	1.85517
1127	-1.88166	-1.83143	-1.86725	-1.84493	-1.84778	-1.73254	-1.89589	-1.84778	1.84778
1128	-1.8877	-1.83838	-1.87518	-1.85073	-1.86185	-1.76607	-1.92096	-1.86185	1.86185
1129	-1.92183	-1.85493	-1.89184	-1.86636	-1.88815	-1.81311	-1.96053	-1.88815	1.88815
1130	-1.99716	-1.90226	-1.92662	-1.90302	-1.93259	-1.8785	-2.01445	-1.92662	1.92662
1131	-2.07935	-1.97744	-1.97753	-1.97358	-2.00111	-1.95342	-2.06783	-1.97753	1.97753
1132	-2.131	-2.04344	-2.03685	-2.03671	-2.05481	-2.01948	-2.0808	-2.04344	2.04344
1133	-2.16422	-2.07644	-2.06842	-2.06828	-2.08481	-2.04748	-2.1114	-2.07644	2.07644
1134	-2.19737	-2.1069	-2.09873	-2.09858	-2.11556	-2.07729	-2.142	-2.1069	2.1069
1135	-2.23055	-2.13736	-2.12903	-2.12889	-2.14667	-2.10728	-2.1726	-2.13736	2.13736
1136	-2.21337	-2.1509	-2.13829	-2.13815	-2.13963	-2.1293	-2.1267	-2.13829	2.13829
1137	-2.07167	-2.07898	-2.05706	-2.05692	-2.02704	-2.04173	-1.9431	-2.05692	2.05692
1138	-1.86443	-1.90044	-1.87489	-1.87477	-1.85111	-1.85659	-1.7442	-1.86443	1.86443
1139	-1.66585	-1.71104	-1.69189	-1.69272	-1.70704	-1.66538	-1.5606	-1.69189	1.69189
1140	-1.51313	-1.56015	-1.54819	-1.552	-1.60407	-1.5296	-1.43235	-1.54819	1.54819
1141	-1.4211	-1.46089	-1.45294	-1.45995	-1.54	-1.44439	-1.35766	-1.45294	1.45294
1142	-1.37624	-1.40865	-1.4076	-1.41596	-1.50741	-1.38696	-1.32667	-1.4076	1.4076
1143	-1.37638	-1.39195	-1.40011	-1.40658	-1.50037	-1.37074	-1.34484	-1.39195	1.39195
1144	-1.40806	-1.41232	-1.42908	-1.43135	-1.52148	-1.38468	-1.38333	-1.41232	1.41232
1145	-1.50042	-1.4642	-1.4913	-1.48909	-1.58667	-1.4426	-1.50411	-1.4913	1.4913
1146	-1.58917	-1.56304	-1.59202	-1.58555	-1.66074	-1.53639	-1.57332	-1.58555	1.58555
1147	-1.64708	-1.62423	-1.65166	-1.64126	-1.70407	-1.5639	-1.6371	-1.64126	1.64126
1148	-1.72019	-1.67203	-1.69868	-1.68532	-1.74519	-1.62346	-1.7136	-1.69868	1.69868
1149	-1.80146	-1.72313	-1.74682	-1.73137	-1.79074	-1.69844	-1.7901	-1.74682	1.74682
1150	-1.87278	-1.79129	-1.79368	-1.78755	-1.83259	-1.76953	-1.8513	-1.79368	1.79368
1151	-1.94836	-1.85644	-1.85291	-1.85278	-1.88333	-1.8336	-1.9278	-1.85644	1.85644
1152	-2.03039	-1.93175	-1.92825	-1.92812	-1.96074	-1.9084	-2.0043	-1.93175	1.93175
1153	-2.12174	-2.01129	-2.00823	-2.00809	-2.04444	-1.98675	-2.0961	-2.01129	2.01129
1154	-2.18904	-2.09167	-2.0861	-2.08596	-2.11296	-2.06654	-2.142	-2.09167	2.09167
1155	-2.30093	-2.16021	-2.15807	-2.15793	-2.20444	-2.13873	-2.2797	-2.16021	2.16021
1156	-2.33624	-2.25497	-2.24562	-2.24547	-2.25778	-2.22629	-2.2491	-2.2491	2.2491
1157	-2.31337	-2.23721	-2.22416	-2.22401	-2.23444	-2.20033	-2.2338	-2.2338	2.2338
1158	-2.31745	-2.2279	-2.217	-2.21685	-2.23444	-2.19264	-2.2491	-2.2279	2.2279
1159	-2.3444	-2.24482	-2.23552	-2.23537	-2.25704	-2.21266	-2.2797	-2.24482	2.24482
1160	-2.33599	-2.2609	-2.24857	-2.24842	-2.25704	-2.23128	-2.2491	-2.2491	2.2491
1161	-2.27151	-2.22367	-2.20732	-2.20717	-2.20407	-2.18588	-2.1726	-2.20717	2.20717
1162	-2.20934	-2.15682	-2.14124	-2.14109	-2.14222	-2.119	-2.1267	-2.14124	2.14124
1163	-2.13917	-2.10267	-2.08652	-2.08638	-2.08111	-2.06536	-2.0502	-2.08638	2.08638
1164	-2.09644	-2.04175	-2.02843	-2.02829	-2.03481	-2.00469	-2.0349	-2.03481	2.03481
1165	-2.09986	-2.0299	-2.02001	-2.01988	-2.0363	-2.00001	-2.0502	-2.0299	2.0299
1166	-1.95386	-1.98929	-1.96698	-1.96685	-1.95333	-1.95647	-1.8207	-1.95647	1.95647
1167	-1.80342	-1.81287	-1.78992	-1.79199	-1.84296	-1.76178	-1.7289	-1.79199	1.79199
1168	-1.73989	-1.73607	-1.72996	-1.73529	-1.80889	-1.68379	-1.683	-1.73529	1.73529
1169	-1.73834	-1.70962	-1.71625	-1.7202	-1.80333	-1.66366	-1.7136	-1.71625	1.71625
1170	-1.80072	-1.73467	-1.75162	-1.75161	-1.82556	-1.70176	-1.7901	-1.75162	1.75162
1171	-1.88217	-1.79475	-1.80179	-1.79867	-1.85704	-1.77341	-1.8666	-1.80179	1.80179
1172	-1.97425	-1.87421	-1.87185	-1.87172	-1.90519	-1.85228	-1.9584	-1.87421	1.87421
1173	-2.06392	-1.96136	-1.95814	-1.958	-1.98704	-1.93818	-2.0349	-1.96136	1.96136
1174	-2.14719	-2.03836	-2.03432	-2.03419	-2.06259	-2.01335	-2.1114	-2.03836	2.03836
1175	-2.22992	-2.11451	-2.11009	-2.10995	-2.13852	-2.08834	-2.1879	-2.11451	2.11451
1176	-2.31454	-2.19067	-2.18585	-2.18571	-2.21407	-2.16333	-2.2644	-2.19067	2.19067
1177	-2.39891	-2.26682	-2.26162	-2.26147	-2.29	-2.23831	-2.3409	-2.26682	2.26682
1178	-2.49315	-2.34636	-2.34159	-2.34143	-2.37333	-2.31658	-2.4327	-2.34636	2.34636
1179	-2.58516	-2.43351	-2.42788	-2.42772	-2.45704	-2.4055	-2.5092	-2.43351	2.43351
1180	-2.64934	-2.50374	-2.49565	-2.49548	-2.51778	-2.47065	-2.5551	-2.50374	2.50374
1181	-2.70003	-2.55113	-2.54195	-2.54178	-2.56296	-2.51587	-2.601	-2.55113	2.55113
1182	-2.74022	-2.59343	-2.5832	-2.58303	-2.60037	-2.55802	-2.6316	-2.59343	2.59343
1183	-2.76526	-2.62136	-2.60972	-2.60954	-2.62259	-2.58439	-2.6469	-2.62136	2.62136
1184	-2.71947	-2.61712	-2.60003	-2.59986	-2.59296	-2.59087	-2.5704	-2.59986	2.59986
1185	-2.43506	-2.48174	-2.44682	-2.44667	-2.39926	-2.43208	-2.2032	-2.43506	2.43506
1186	-2.11233	-2.1548	-2.10952	-2.11851	-2.13185	-2.1078	-1.91801	-2.11233	2.11233
1187	-1.89485	-1.90332	-1.84785	-1.88175	-1.93778	-1.93654	-1.70205	-1.89485	1.89485
1188	-1.72395	-1.72089	-1.66027	-1.70489	-1.75852	-1.80232	-1.50651	-1.72089	1.72089
1189	-1.57989	-1.56172	-1.50021	-1.54835	-1.58667	-1.63537	-1.36369	-1.56172	1.56172
1190	-1.46194	-1.42617	-1.36999	-1.41823	-1.43704	-1.43229	-1.28729	-1.42617	1.42617
1191	-1.31575	-1.33151	-1.28871	-1.33465	-1.32407	-1.29633	-1.25496	-1.31575	1.31575
1192	-1.31327	-1.30132	-1.29035	-1.28452	-1.31407	-1.24408	-1.21358	-1.29035	1.29035
1193	-1.4302	-1.3408	-1.35062	-1.35456	-1.4063	-1.32393	-1.50671	-1.35456	1.35456
1194	-1.58821	-1.52002	-1.52373	-1.5178	-1.57296	-1.5231	-1.57509	-1.52373	1.52373
1195	-1.67458	-1.71921	-1.72054	-1.7282	-1.71556	-1.70546	-1.8215	-1.71921	1.71921
1196	-1.81897	-1.77129	-1.77144	-1.78259	-1.75852	-1.69912	-1.83201	-1.77144	1.77144
1197	-1.88145	-1.79802	-1.82635	-1.81949	-1.80593	-1.69116	-1.91673	-1.81949	1.81949
1198	-1.93334	-1.84212	-1.88277	-1.86768	-1.86	-1.7437	-2.0006	-1.86768	1.86768
1199	-1.99443	-1.89799	-1.94065	-1.92225	-1.92148	-1.80714	-2.08362	-1.92225	1.92225
1200	-2.06139	-1.96072	-2.00123	-1.98101	-1.98889	-1.90131	-2.1658	-1.98889	1.98889
1201	-2.15171	-2.02964	-2.06179	-2.04067	-2.05556	-2.00242	-2.23239	-2.05556	2.05556
1202	-2.25154	-2.11705	-2.11921	-2.11374	-2.14444	-2.09214	-2.29831	-2.11921	2.11921
1203	-2.36235	-2.21182	-2.20901	-2.20886	-2.24296	-2.18874	-2.37832	-2.21182	2.21182
1204	-2.43793	-2.30405	-2.29782	-2.29767	-2.31926	-2.27539	-2.39851	-2.30405	2.30405
1205	-2.48849	-2.35313	-2.34496	-2.3448	-2.36481	-2.32097	-2.41849	-2.35313	2.35313
1206	-2.53925	-2.39882	-2.39042	-2.39026	-2.41074	-2.36596	-2.448	-2.39882	2.39882
1207	-2.57954	-2.44113	-2.43167	-2.43151	-2.44852	-2.4083	-2.4786	-2.44113	2.44113
1208	-2.53944	-2.44874	-2.43293	-2.43277	-2.42741	-2.43146	-2.4021	-2.43277	2.43277
1209	-2.26063	-2.31421	-2.28014	-2.28046	-2.25778	-2.26684	-2.12275	-2.26684	2.26684
1210	-1.91841	-1.98322	-1.9326	-1.94545	-1.98222	-2.00002	-1.79554	-1.94545	1.94545
1211	-1.67622	-1.70565	-1.64294	-1.67084	-1.74	-1.8336	-1.54322	-1.67622	1.67622
1212	-1.52229	-1.51707	-1.45559	-1.49768	-1.55296	-1.58263	-1.36901	-1.51707	1.51707
1213	-1.38088	-1.38235	-1.32154	-1.36968	-1.34815	-1.33476	-1.22869	-1.34815	1.34815
1214	-1.18025	-1.19971	-1.1919	-1.1774	-1.18074	-1.1641	-1.03595	-1.18025	1.18025
1215	-1.09354	-1.04927	-1.05991	-1.04783	-1.11148	-1.07299	-1.02764	-1.05991	1.05991
1216	-1.147	-1.04473	-1.05603	-1.06295	-1.15704	-1.11477	-1.1048	-1.1048	1.1048
1217	-1.27923	-1.14536	-1.16031	-1.17475	-1.25963	-1.20511	-1.28367	-1.20511	1.20511
1218	-1.45229	-1.29595	-1.31843	-1.33667	-1.41037	-1.33655	-1.48443	-1.33667	1.33667
1219	-1.51655	-1.47661	-1.48444	-1.49211	-1.51926	-1.5003	-1.56907	-1.5003	1.5003
1220	-1.58598	-1.58047	-1.58353	-1.586	-1.6	-1.57509	-1.72333	-1.58598	1.58598
1221	-1.67589	-1.62543	-1.65477	-1.64237	-1.65889	-1.59058	-1.80915	-1.65477	1.65477
1222	-1.74619	-1.67865	-1.72058	-1.70178	-1.71852	-1.64698	-1.89411	-1.71852	1.71852
1223	-1.81836	-1.74037	-1.78501	-1.76369	-1.78296	-1.71209	-1.9782	-1.78296	1.78296
1224	-1.89273	-1.80723	-1.85011	-1.82729	-1.85259	-1.78432	-2.06145	-1.85011	1.85011
1225	-1.95027	-1.87129	-1.90928	-1.88566	-1.91074	-1.84867	-2.11435	-1.90928	1.90928
1226	-2.00068	-1.91712	-1.95071	-1.92673	-1.95778	-1.89622	-2.16671	-1.95071	1.95071
1227	-2.07523	-1.96706	-1.99463	-1.9706	-2.00815	-1.94877	-2.21854	-1.99463	1.99463
1228	-2.12707	-2.02821	-2.02954	-2.02156	-2.04259	-2.00198	-2.2256	-2.02954	2.02954
1229	-2.16041	-2.06121	-2.05327	-2.05313	-2.07333	-2.03235	-2.23258	-2.06121	2.06121
1230	-2.19374	-2.09167	-2.08357	-2.08343	-2.10333	-2.06234	-2.23949	-2.09167	2.09167
1231	-2.21662	-2.11875	-2.10967	-2.10953	-2.1263	-2.08971	-2.23158	-2.11875	2.11875
1232	-2.16051	-2.11113	-2.09578	-2.09564	-2.08963	-2.09815	-2.12349	-2.09815	2.09815
1233	-1.89495	-1.97237	-1.93632	-1.94247	-1.94444	-1.95228	-1.88266	-1.94247	1.94247
1234	-1.61274	-1.68203	-1.61953	-1.64957	-1.70778	-1.78297	-1.60315	-1.64957	1.64957
1235	-1.42798	-1.45131	-1.37931	-1.42464	-1.50259	-1.57724	-1.38494	-1.42798	1.42798
1236	-1.30313	-1.29576	-1.22386	-1.27423	-1.31889	-1.33322	-1.09816	-1.29576	1.29576
1237	-1.13795	-1.14696	-1.09745	-1.12305	-1.13815	-1.18114	-1.06709	-1.13795	1.13795
1238	-0.983891	-0.961491	-0.936702	-0.947885	-1.00593	-1.02656	-0.916245	-0.961491	0.961491
1239	-0.929228	-0.864876	-0.846358	-0.866616	-0.954074	-0.954891	-0.911989	-0.911989	0.911989
1240	-0.981535	-0.872652	-0.865195	-0.888394	-0.993333	-0.994613	-0.976823	-0.976823	0.976823
1241	-1.10477	-0.9684	-0.968495	-0.993317	-1.08556	-1.07985	-1.1448	-1.07985	1.07985
1242	-1.25059	-1.10666	-1.11555	-1.14124	-1.21407	-1.19356	-1.31279	-1.19356	1.19356
1243	-1.29822	-1.21862	-1.22812	-1.25303	-1.27111	-1.22951	-1.39002	-1.25303	1.25303
1244	-1.32673	-1.25721	-1.26264	-1.27818	-1.31481	-1.27937	-1.50462	-1.27937	1.27937
1245	-1.38686	-1.30969	-1.34073	-1.33694	-1.37889	-1.34476	-1.5779	-1.34476	1.34476
1246	-1.44502	-1.36146	-1.40489	-1.3933	-1.43259	-1.39395	-1.65044	-1.40489	1.40489
1247	-1.50455	-1.4171	-1.46421	-1.44927	-1.48667	-1.44941	-1.72225	-1.46421	1.46421
1248	-1.56534	-1.47571	-1.52244	-1.50524	-1.54407	-1.50931	-1.79334	-1.52244	1.52244
1249	-1.65835	-1.54713	-1.59413	-1.57527	-1.62815	-1.58216	-1.90796	-1.59413	1.59413
1250	-1.76136	-1.6497	-1.69382	-1.67379	-1.72963	-1.68661	-2.00666	-1.69382	1.69382
1251	-1.8607	-1.74496	-1.78475	-1.7639	-1.82444	-1.78261	-2.10437	-1.78475	1.78475
1252	-1.92168	-1.82712	-1.85953	-1.83811	-1.89	-1.85627	-2.14209	-1.85953	1.85953
1253	-1.96124	-1.86728	-1.89437	-1.87256	-1.92778	-1.89255	-2.17942	-1.89437	1.89437
1254	-1.98406	-1.89946	-1.92149	-1.8994	-1.95259	-1.92319	-2.18687	-1.92319	1.92319
1255	-2.02189	-1.92752	-1.93408	-1.92097	-1.97259	-1.93445	-2.20899	-1.93445	1.93445
1256	-1.97856	-1.9419	-1.92838	-1.92813	-1.93889	-1.9473	-2.1016	-1.9419	1.9419
1257	-1.74002	-1.81886	-1.78305	-1.79299	-1.82704	-1.8537	-1.89065	-1.81886	1.81886
1258	-1.51656	-1.5836	-1.51987	-1.55321	-1.63148	-1.74854	-1.48043	-1.55321	1.55321
1259	-1.36386	-1.3966	-1.32139	-1.368	-1.4437	-1.48352	-1.40645	-1.3966	1.3966
1260	-1.26535	-1.26024	-1.19473	-1.23949	-1.2637	-1.32018	-1.15084	-1.26024	1.26024
1261	-1.12083	-1.10999	-1.08181	-1.09607	-1.14296	-1.21369	-1.04884	-1.10999	1.10999
1262	-1.02675	-0.98951	-0.959537	-0.982998	-1.04852	-1.09028	-1.01763	-1.01763	1.01763
1263	-1.00441	-0.935856	-0.918505	-0.94396	-1.02037	-1.04455	-1.03039	-1.00441	1.00441
1264	-1.05546	-0.959094	-0.952155	-0.977972	-1.06333	-1.07474	-1.0818	-1.05546	1.05546
1265	-1.16659	-1.04152	-1.04226	-1.06812	-1.1437	-1.13878	-1.20666	-1.13878	1.13878
1266	-1.29933	-1.16492	-1.17334	-1.19923	-1.26	-1.25577	-1.37229	-1.25577	1.25577
1267	-1.34256	-1.26522	-1.27439	-1.29969	-1.31222	-1.28505	-1.44752	-1.29969	1.29969
1268	-1.3849	-1.30835	-1.31262	-1.32949	-1.36407	-1.32589	-1.58486	-1.32949	1.32949
1269	-1.46473	-1.37895	-1.40739	-1.40536	-1.4437	-1.42875	-1.67209	-1.42875	1.42875
1270	-1.54048	-1.44759	-1.48687	-1.47735	-1.5137	-1.49464	-1.75843	-1.49464	1.49464
1271	-1.61604	-1.51872	-1.56096	-1.54756	-1.5837	-1.56526	-1.8439	-1.56526	1.56526
1272	-1.6915	-1.59205	-1.63389	-1.61773	-1.65593	-1.63898	-1.9285	-1.63898	1.63898
1273	-1.77986	-1.67101	-1.71171	-1.69364	-1.73889	-1.7191	-2.027	-1.7191	1.7191
1274	-1.87767	-1.76327	-1.80165	-1.78227	-1.83222	-1.81193	-2.1245	-1.81193	1.81193
1275	-1.98823	-1.86143	-1.89774	-1.87743	-1.93481	-1.91094	-2.23577	-1.91094	1.91094
1276	-2.06609	-1.95836	-1.98842	-1.96745	-2.01556	-1.99981	-2.28691	-1.99981	1.99981
1277	-2.12216	-2.01412	-2.03933	-2.01791	-2.06852	-2.05045	-2.33752	-2.05045	2.05045
1278	-2.17056	-2.06515	-2.08653	-2.06479	-2.1163	-2.09894	-2.37288	-2.09894	2.09894
1279	-2.20322	-2.10349	-2.12081	-2.09884	-2.15074	-2.13261	-2.39312	-2.13261	2.13261
1280	-2.1721	-2.11161	-2.12101	-2.09899	-2.13667	-2.14508	-2.32702	-2.13667	2.13667
1281	-1.98525	-2.02701	-2.0117	-2.00397	-2.07	-2.07964	-2.16771	-2.02701	2.02701
1282	-1.83833	-1.86148	-1.81764	-1.83918	-1.96333	-2.01391	-1.82461	-1.83918	1.83918
1283	-1.74674	-1.7701	-1.71168	-1.75191	-1.85889	-1.88178	-1.85702	-1.7701	1.7701
1284	-1.74693	-1.7242	-1.66269	-1.7142	-1.7163	-1.67547	-1.65239	-1.7142	1.7142
1285	-1.73818	-1.67578	-1.68626	-1.66892	-1.66667	-1.63183	-1.82009	-1.67578	1.67578
1286	-1.56833	-1.61392	-1.58494	-1.57987	-1.5763	-1.57704	-1.53975	-1.57704	1.57704
1287	-1.4573	-1.51443	-1.50234	-1.50527	-1.48481	-1.45248	-1.55382	-1.50234	1.50234
1288	-1.43493	-1.44893	-1.43797	-1.44369	-1.48148	-1.45931	-1.50658	-1.44893	1.44893
1289	-1.47906	-1.43625	-1.42595	-1.44024	-1.50148	-1.46853	-1.55619	-1.46853	1.46853
1290	-1.58532	-1.49712	-1.49788	-1.51648	-1.58407	-1.52585	-1.69826	-1.52585	1.52585
1291	-1.60809	-1.62151	-1.61413	-1.61884	-1.64667	-1.61894	-1.73873	-1.61894	1.61894
1292	-1.65877	-1.70223	-1.68645	-1.68761	-1.70444	-1.69081	-1.88709	-1.69081	1.69081
1293	-1.73308	-1.73212	-1.7376	-1.72459	-1.73926	-1.70377	-1.94175	-1.73308	1.73308
1294	-1.78237	-1.76486	-1.78073	-1.76067	-1.77704	-1.74052	-1.99586	-1.77704	1.77704
1295	-1.82347	-1.79966	-1.81938	-1.79553	-1.81259	-1.78046	-2.03468	-1.81259	1.81259
1296	-1.87126	-1.83141	-1.85361	-1.82765	-1.85296	-1.81843	-2.08784	-1.85296	1.85296
1297	-1.89701	-1.86687	-1.88746	-1.86034	-1.88074	-1.85408	-2.09622	-1.88074	1.88074
1298	-1.90776	-1.87413	-1.89333	-1.86558	-1.88963	-1.86298	-2.10451	-1.88963	1.88963
1299	-1.88949	-1.87227	-1.88874	-1.86065	-1.88	-1.86336	-2.06846	-1.88	1.88
1300	-1.87649	-1.84741	-1.86406	-1.83579	-1.86593	-1.83712	-2.06228	-1.86406	1.86406
1301	-1.89871	-1.85128	-1.87	-1.84164	-1.88333	-1.84454	-2.08567	-1.87	1.87
1302	-1.86336	-1.85695	-1.87016	-1.84179	-1.86407	-1.84715	-2.00556	-1.86336	1.86336
1303	-1.83707	-1.80668	-1.82109	-1.79275	-1.8337	-1.79423	-2.00001	-1.82109	1.82109
1304	-1.80306	-1.79373	-1.80648	-1.77823	-1.81222	-1.78638	-1.9371	-1.80306	1.80306
1305	-1.69059	-1.72436	-1.73113	-1.70363	-1.72222	-1.70917	-1.79342	-1.72222	1.72222
1306	-1.56141	-1.59819	-1.60406	-1.5781	-1.60593	-1.58932	-1.67006	-1.59819	1.59819
1307	-1.45537	-1.48956	-1.49733	-1.47336	-1.51259	-1.49099	-1.56466	-1.49099	1.49099
1308	-1.37767	-1.40441	-1.41455	-1.39254	-1.44444	-1.41192	-1.4902	-1.41192	1.41192
1309	-1.33248	-1.35035	-1.36303	-1.34261	-1.40481	-1.36027	-1.44552	-1.36027	1.36027
1310	-1.31688	-1.32514	-1.3405	-1.32107	-1.39074	-1.33641	-1.42822	-1.33641	1.33641
1311	-1.30841	-1.31855	-1.33543	-1.31613	-1.38481	-1.32222	-1.40622	-1.32222	1.32222
1312	-1.32377	-1.31705	-1.33757	-1.31758	-1.39333	-1.30868	-1.42712	-1.32377	1.32377
1313	-1.36256	-1.34669	-1.36987	-1.34883	-1.42185	-1.33249	-1.45863	-1.36256	1.36256
1314	-1.53118	-1.42805	-1.46298	-1.4406	-1.55	-1.41115	-1.67783	-1.46298	1.46298
1315	-1.57175	-1.57898	-1.6019	-1.57811	-1.62037	-1.53889	-1.60159	-1.57898	1.57898
1316	-1.60435	-1.55759	-1.58051	-1.55576	-1.62519	-1.50526	-1.68864	-1.58051	1.58051
1317	-1.63271	-1.61688	-1.63755	-1.61221	-1.66222	-1.55968	-1.67156	-1.63271	1.63271
1318	-1.65211	-1.61932	-1.63877	-1.61309	-1.67037	-1.57032	-1.6989	-1.63877	1.63877
1319	-1.71113	-1.65309	-1.67375	-1.64787	-1.70926	-1.61987	-1.74071	-1.67375	1.67375
1320	-1.77677	-1.70229	-1.72052	-1.69773	-1.75556	-1.67974	-1.7821	-1.72052	1.72052
1321	-1.91353	-1.78536	-1.79682	-1.78713	-1.85481	-1.75974	-1.9278	-1.79682	1.79682
1322	-2.10592	-1.95036	-1.95536	-1.95506	-2.01593	-1.93406	-2.1114	-1.95536	1.95536
1323	-2.29533	-2.1289	-2.1324	-2.13226	-2.19148	-2.11575	-2.2797	-2.1324	2.1324
1324	-2.42678	-2.28036	-2.27846	-2.27831	-2.32037	-2.25646	-2.3715	-2.28036	2.28036
1325	-2.52898	-2.37597	-2.37148	-2.37132	-2.41148	-2.34706	-2.4633	-2.37597	2.37597
1326	-2.60995	-2.46059	-2.45398	-2.45382	-2.48704	-2.43177	-2.5245	-2.46059	2.46059
1327	-2.6369	-2.50966	-2.4986	-2.49843	-2.51741	-2.4796	-2.5245	-2.50966	2.50966
1328	-2.54294	-2.48259	-2.4624	-2.46224	-2.45148	-2.45245	-2.3868	-2.46224	2.46224
1329	-2.28732	-2.31928	-2.28772	-2.28757	-2.23852	-2.27415	-2.0961	-2.28732	2.28732
1330	-1.94402	-2.02527	-1.98725	-1.98707	-1.95407	-1.96868	-1.7442	-1.96868	1.96868
1331	-1.63717	-1.70202	-1.66275	-1.66118	-1.69148	-1.67384	-1.4382	-1.66275	1.66275
1332	-1.38769	-1.43455	-1.39775	-1.39538	-1.48	-1.44374	-1.16631	-1.39775	1.39775
1333	-1.20277	-1.22093	-1.18652	-1.18444	-1.31926	-1.2561	-0.981375	-1.20277	1.20277
1334	-1.08674	-1.07078	-1.04432	-1.04248	-1.20444	-1.10247	-0.86564	-1.07078	1.07078
1335	-1.04125	-0.987214	-0.975161	-0.972813	-1.14037	-0.997213	-0.82988	-0.987214	0.987214
1336	-1.07702	-0.978636	-0.986075	-0.981183	-1.1463	-0.965595	-0.888732	-0.981183	0.981183
1337	-1.20105	-1.05638	-1.08482	-1.07645	-1.24704	-1.06082	-1.06993	-1.07645	1.07645
1338	-1.40019	-1.22459	-1.27196	-1.26133	-1.42148	-1.23502	-1.28058	-1.27196	1.27196
1339	-1.55723	-1.41424	-1.46504	-1.45118	-1.56148	-1.37111	-1.41489	-1.45118	1.45118
1340	-1.67768	-1.53922	-1.58539	-1.56978	-1.65963	-1.46692	-1.54809	-1.56978	1.56978
1341	-1.79912	-1.65905	-1.70203	-1.68505	-1.76519	-1.57464	-1.6983	-1.6983	1.6983
1342	-1.92288	-1.77991	-1.81943	-1.80138	-1.87593	-1.70207	-1.8513	-1.81943	1.81943
1343	-2.04994	-1.90178	-1.93759	-1.91874	-1.99074	-1.85193	-2.0043	-1.93759	1.93759
1344	-2.18207	-2.0266	-2.05638	-2.03694	-2.10815	-2.00191	-2.1573	-2.05638	2.05638
1345	-2.32031	-2.16613	-2.17084	-2.16593	-2.21333	-2.14502	-2.2797	-2.17084	2.17084
1346	-2.46486	-2.29305	-2.29235	-2.2922	-2.33519	-2.26842	-2.4174	-2.29305	2.29305
1347	-2.61664	-2.42928	-2.42831	-2.42814	-2.47222	-2.40315	-2.5551	-2.42928	2.42928
1348	-2.71625	-2.54943	-2.54364	-2.54347	-2.57111	-2.52261	-2.6163	-2.54943	2.54943
1349	-2.79504	-2.61797	-2.61057	-2.61039	-2.63926	-2.58413	-2.6928	-2.61797	2.61797
1350	-2.85904	-2.68651	-2.67749	-2.67731	-2.69963	-2.65206	-2.7387	-2.68651	2.68651
1351	-2.88897	-2.72712	-2.71537	-2.71519	-2.73	-2.69122	-2.754	-2.72712	2.72712
1352	-2.78864	-2.70682	-2.68507	-2.68488	-2.66444	-2.67766	-2.601	-2.68488	2.68488
1353	-2.49644	-2.5232	-2.48766	-2.4875	-2.46667	-2.46733	-2.2644	-2.4875	2.4875
1354	-2.22712	-2.22699	-2.18316	-2.19184	-2.25704	-2.21758	-1.9998	-2.21758	2.21758
1355	-2.0112	-2.01291	-1.95051	-1.9816	-2.06296	-2.09557	-1.74542	-2.0112	2.0112
1356	-1.8064	-1.81522	-1.74171	-1.78514	-1.83963	-1.91279	-1.49872	-1.8064	1.8064
1357	-1.68769	-1.64492	-1.5828	-1.62856	-1.60111	-1.60337	-1.40393	-1.60337	1.60337
1358	-1.53812	-1.56667	-1.51895	-1.53285	-1.49556	-1.51398	-1.44112	-1.51895	1.51895
1359	-1.43847	-1.50316	-1.48744	-1.46694	-1.48963	-1.45388	-1.4744	-1.4744	1.4744
1360	-1.44461	-1.44221	-1.46816	-1.47253	-1.48481	-1.42949	-1.35468	-1.44461	1.44461
1361	-1.5395	-1.47337	-1.47898	-1.49181	-1.53259	-1.45031	-1.65599	-1.49181	1.49181
1362	-1.69849	-1.67642	-1.66966	-1.64277	-1.70444	-1.65177	-1.69754	-1.67642	1.67642
1363	-1.80455	-1.87895	-1.86907	-1.86338	-1.86556	-1.83418	-1.96784	-1.86556	1.86556
1364	-1.97425	-1.94608	-1.93328	-1.93347	-1.91593	-1.85786	-1.98434	-1.93347	1.93347
1365	-2.0508	-1.97897	-1.99251	-1.97687	-1.96296	-1.85891	-2.06752	-1.97897	1.97897
1366	-2.10841	-2.0255	-2.04948	-2.02725	-2.01963	-1.91247	-2.14986	-2.02725	2.02725
1367	-2.17313	-2.08236	-2.10805	-2.08234	-2.0837	-1.97597	-2.23137	-2.0837	2.0837
1368	-2.24444	-2.14483	-2.16958	-2.14219	-2.15333	-2.04796	-2.31205	-2.15333	2.15333
1369	-2.29101	-2.20143	-2.22153	-2.19351	-2.20444	-2.12936	-2.34766	-2.20444	2.20444
1370	-2.34534	-2.22991	-2.24587	-2.21982	-2.23926	-2.18973	-2.38291	-2.23926	2.23926
1371	-2.41242	-2.27951	-2.27681	-2.27284	-2.29926	-2.24971	-2.41781	-2.27951	2.27951
1372	-2.45867	-2.33367	-2.32518	-2.32503	-2.34407	-2.30467	-2.42284	-2.33367	2.33367
1373	-2.48348	-2.36244	-2.35212	-2.35196	-2.36667	-2.32858	-2.41308	-2.36244	2.36244
1374	-2.50135	-2.37851	-2.36769	-2.36753	-2.38185	-2.34358	-2.40341	-2.37851	2.37851
1375	-2.50761	-2.39036	-2.37864	-2.37848	-2.38963	-2.35637	-2.4021	-2.38963	2.38963
1376	-2.40247	-2.35736	-2.33697	-2.33681	-2.31667	-2.33227	-2.2491	-2.33681	2.33681
1377	-2.12872	-2.17771	-2.14335	-2.14468	-2.14704	-2.13887	-2.00587	-2.14335	2.14335
1378	-1.8377	-1.89184	-1.83334	-1.85179	-1.91481	-1.95091	-1.70608	-1.85179	1.85179
1379	-1.59972	-1.63594	-1.55729	-1.59421	-1.6663	-1.77356	-1.42773	-1.59972	1.59972
1380	-1.43579	-1.43367	-1.35475	-1.4003	-1.44333	-1.43614	-1.23375	-1.43367	1.43367
1381	-1.25016	-1.27454	-1.21615	-1.25041	-1.2237	-1.22821	-1.08748	-1.22821	1.22821
1382	-1.05625	-1.06628	-1.05146	-1.05278	-1.05889	-1.05982	-0.8933	-1.05625	1.05625
1383	-0.95411	-0.918843	-0.902646	-0.917935	-0.968889	-0.957151	-0.8448	-0.918843	0.918843
1384	-0.962714	-0.877446	-0.868916	-0.888528	-0.968148	-0.963865	-0.86218	-0.888528	0.888528
1385	-1.06046	-0.932249	-0.932962	-0.954348	-1.02778	-1.00865	-0.980839	-0.980839	0.980839
1386	-1.2136	-1.06045	-1.06947	-1.09216	-1.15481	-1.10939	-1.17966	-1.10939	1.10939
1387	-1.27936	-1.19118	-1.19966	-1.2222	-1.22852	-1.16763	-1.27231	-1.2222	1.2222
1388	-1.3225	-1.24476	-1.24888	-1.262	-1.28444	-1.24238	-1.38527	-1.262	1.262
1389	-1.38697	-1.30712	-1.33607	-1.32976	-1.35333	-1.29507	-1.45977	-1.33607	1.33607
1390	-1.45406	-1.36186	-1.40398	-1.38977	-1.41333	-1.34643	-1.54826	-1.40398	1.40398
1391	-1.52864	-1.43102	-1.47739	-1.45983	-1.48111	-1.41528	-1.63585	-1.47739	1.47739
1392	-1.60447	-1.50418	-1.55005	-1.53034	-1.55296	-1.48847	-1.72256	-1.55005	1.55005
1393	-1.7024	-1.58659	-1.63205	-1.61072	-1.64333	-1.57304	-1.8379	-1.63205	1.63205
1394	-1.81398	-1.69291	-1.73624	-1.71379	-1.75	-1.68044	-1.95207	-1.73624	1.73624
1395	-1.93865	-1.80582	-1.84641	-1.82319	-1.8663	-1.79301	-2.07983	-1.84641	1.84641
1396	-2.01106	-1.91073	-1.94287	-1.91913	-1.94667	-1.89177	-2.11779	-1.94287	1.94287
1397	-2.06004	-1.95594	-1.98298	-1.95889	-1.99296	-1.93081	-2.17012	-1.98298	1.98298
1398	-2.10768	-2.00569	-2.02927	-2.00494	-2.04074	-1.97927	-2.20717	-2.02927	2.02927
1399	-2.11841	-2.03849	-2.05073	-2.03032	-2.05296	-2.0155	-2.18483	-2.05073	2.05073
1400	-2.03578	-2.01382	-2.00028	-1.99674	-1.98778	-1.98856	-2.05508	-2.00028	2.00028
1401	-1.85356	-1.89093	-1.86047	-1.86916	-1.91519	-1.89602	-1.95413	-1.89093	1.89093
1402	-1.70894	-1.74794	-1.69593	-1.72902	-1.81741	-1.86561	-1.78955	-1.74794	1.74794
1403	-1.63746	-1.64829	-1.58843	-1.63731	-1.72296	-1.75033	-1.67859	-1.64829	1.64829
1404	-1.52348	-1.56908	-1.50534	-1.56021	-1.53259	-1.54053	-1.30504	-1.53259	1.53259
1405	-1.3146	-1.35859	-1.32277	-1.3241	-1.29	-1.31234	-1.26256	-1.3146	1.3146
1406	-1.13842	-1.14141	-1.12093	-1.1281	-1.13481	-1.14121	-1.13545	-1.13545	1.13545
1407	-1.06953	-1.05776	-1.02474	-1.04179	-1.09519	-1.11405	-1.13688	-1.06953	1.06953
1408	-1.09969	-1.07819	-1.03495	-1.05655	-1.13667	-1.18453	-1.18444	-1.09969	1.09969
1409	-1.20966	-1.15007	-1.11764	-1.14078	-1.21815	-1.2523	-1.29994	-1.20966	1.20966
1410	-1.34825	-1.26674	-1.2527	-1.27579	-1.32704	-1.32773	-1.45961	-1.32704	1.32704
1411	-1.40876	-1.36813	-1.35641	-1.37919	-1.39259	-1.36526	-1.54557	-1.37919	1.37919
1412	-1.46585	-1.42409	-1.43288	-1.42312	-1.45519	-1.44121	-1.69656	-1.44121	1.44121
1413	-1.55506	-1.50311	-1.52846	-1.50714	-1.53778	-1.52635	-1.78266	-1.52846	1.52846
1414	-1.63718	-1.57625	-1.60818	-1.58341	-1.61259	-1.59084	-1.86788	-1.60818	1.60818
1415	-1.71832	-1.65	-1.68389	-1.65735	-1.68815	-1.66106	-1.95224	-1.68389	1.68389
1416	-1.80047	-1.72526	-1.75899	-1.73148	-1.76556	-1.73492	-2.03575	-1.75899	1.75899
1417	-1.8618	-1.79571	-1.82638	-1.79837	-1.83	-1.80587	-2.08891	-1.82638	1.82638
1418	-1.90426	-1.84307	-1.87012	-1.84187	-1.8737	-1.84909	-2.12678	-1.87012	1.87012
1419	-1.95513	-1.88369	-1.90907	-1.88075	-1.91963	-1.8898	-2.17901	-1.90907	1.90907
1420	-1.99405	-1.92989	-1.95214	-1.92382	-1.96	-1.93555	-2.20122	-1.95214	1.95214
1421	-2.01271	-1.95359	-1.97257	-1.94428	-1.98	-1.95409	-2.20845	-1.97257	1.97257
1422	-2.02735	-1.96668	-1.98374	-1.95553	-1.99407	-1.96465	-2.2156	-1.98374	1.98374
1423	-2.02329	-1.97399	-1.98798	-1.95987	-1.99481	-1.96985	-2.19318	-1.98798	1.98798
1424	-2.03442	-1.96811	-1.98169	-1.95373	-1.99889	-1.96776	-2.20271	-1.98169	1.98169
1425	-1.97113	-1.96127	-1.95882	-1.945	-2.02185	-1.9828	-2.16066	-1.97113	1.97113
1426	-1.90654	-1.8968	-1.8655	-1.87911	-1.99667	-1.99571	-2.07539	-1.90654	1.90654
1427	-1.90391	-1.8727	-1.83021	-1.86044	-1.97852	-2.01642	-1.83382	-1.8727	1.8727
1428	-1.88793	-1.88035	-1.82618	-1.87035	-1.94333	-1.94964	-1.92761	-1.88793	1.88793
1429	-1.84965	-1.84159	-1.78794	-1.82278	-1.78296	-1.7874	-1.6789	-1.78794	1.78794
1430	-1.68856	-1.67602	-1.66813	-1.65457	-1.62111	-1.64369	-1.72943	-1.66813	1.66813
1431	-1.52119	-1.58586	-1.55879	-1.56512	-1.51889	-1.50763	-1.51601	-1.52119	1.52119
1432	-1.47821	-1.48942	-1.47836	-1.47862	-1.49556	-1.46137	-1.48956	-1.47862	1.47862
1433	-1.48825	-1.45817	-1.45183	-1.46242	-1.49111	-1.45927	-1.50208	-1.46242	1.46242
1434	-1.52534	-1.46928	-1.47063	-1.48598	-1.51889	-1.47602	-1.57729	-1.48598	1.48598
1435	-1.53549	-1.5303	-1.53218	-1.53639	-1.55815	-1.5391	-1.63155	-1.53639	1.53639
1436	-1.60232	-1.62598	-1.6228	-1.61929	-1.63	-1.59517	-1.77975	-1.6228	1.6228
1437	-1.68011	-1.67234	-1.68848	-1.67115	-1.67407	-1.62588	-1.8355	-1.67407	1.67407
1438	-1.72942	-1.70862	-1.73432	-1.71057	-1.71222	-1.66208	-1.89068	-1.71222	1.71222
1439	-1.78021	-1.74859	-1.77852	-1.75121	-1.75407	-1.70509	-1.94531	-1.75407	1.75407
1440	-1.83256	-1.79211	-1.82337	-1.79402	-1.80037	-1.75117	-1.99938	-1.80037	1.80037
1441	-1.88716	-1.83887	-1.86964	-1.83913	-1.85037	-1.79994	-2.05291	-1.85037	1.85037
1442	-1.94409	-1.88851	-1.91814	-1.88698	-1.90296	-1.85038	-2.1059	-1.90296	1.90296
1443	-2.00299	-1.94049	-1.96859	-1.93706	-1.95741	-1.9019	-2.15834	-1.95741	1.95741
1444	-2.0431	-1.98763	-2.0121	-1.98039	-1.99815	-1.94928	-2.18076	-1.99815	1.99815
1445	-2.06265	-2.01137	-2.03215	-2.00037	-2.01815	-1.96732	-2.18819	-2.01815	2.01815
1446	-2.07805	-2.02448	-2.04292	-2.01115	-2.03259	-1.97817	-2.19556	-2.03259	2.03259
1447	-2.08007	-2.03183	-2.04683	-2.01511	-2.03407	-1.98764	-2.17334	-2.03407	2.03407
1448	-2.00867	-1.99839	-2.00265	-1.97251	-1.98481	-1.96621	-2.06732	-1.99839	1.99839
1449	-1.87527	-1.90288	-1.88873	-1.87454	-1.96259	-1.94246	-2.02387	-1.90288	1.90288
1450	-1.77325	-1.81246	-1.77094	-1.78582	-1.89222	-1.93048	-1.85091	-1.81246	1.81246
1451	-1.69552	-1.71462	-1.65657	-1.68709	-1.78259	-1.8126	-1.71386	-1.71386	1.71386
1452	-1.68569	-1.66692	-1.60364	-1.64373	-1.6763	-1.62725	-1.54292	-1.64373	1.64373
1453	-1.62201	-1.6021	-1.58619	-1.5788	-1.55074	-1.52934	-1.59548	-1.58619	1.58619
1454	-1.48369	-1.46524	-1.45011	-1.44377	-1.46926	-1.4256	-1.46856	-1.46524	1.46524
1455	-1.45696	-1.43143	-1.44612	-1.41779	-1.48333	-1.42255	-1.50407	-1.44612	1.44612
1456	-1.4905	-1.46703	-1.48082	-1.46432	-1.53333	-1.48352	-1.53142	-1.48352	1.48352
1457	-1.55011	-1.51599	-1.52028	-1.52063	-1.5737	-1.52513	-1.60684	-1.52513	1.52513
1458	-1.61425	-1.5818	-1.5808	-1.58361	-1.62333	-1.5794	-1.69615	-1.58361	1.58361
1459	-1.66682	-1.72593	-1.71437	-1.71271	-1.7363	-1.70198	-1.77516	-1.71437	1.71437
1460	-1.82538	-1.8245	-1.80545	-1.80574	-1.80593	-1.77385	-1.94334	-1.80593	1.80593
1461	-1.9076	-1.86761	-1.87053	-1.85401	-1.8563	-1.79024	-2.02694	-1.86761	1.86761
1462	-1.97409	-1.92568	-1.93935	-1.91403	-1.92074	-1.85221	-2.10969	-1.92568	1.92568
1463	-2.04825	-1.9907	-2.00856	-1.97827	-1.99	-1.92088	-2.19161	-1.9907	1.9907
1464	-2.12725	-2.06007	-2.07917	-2.0461	-2.06185	-1.99267	-2.27269	-2.06185	2.06185
1465	-2.19934	-2.12948	-2.14707	-2.11247	-2.13	-2.06289	-2.33821	-2.13	2.13
1466	-2.27913	-2.19424	-2.21073	-2.17527	-2.20111	-2.12821	-2.41781	-2.20111	2.20111
1467	-2.36751	-2.27143	-2.28652	-2.2506	-2.28185	-2.20484	-2.4966	-2.28185	2.28185
1468	-2.42883	-2.34076	-2.35141	-2.31524	-2.34111	-2.27484	-2.53035	-2.34111	2.34111
1469	-2.48133	-2.37538	-2.38204	-2.34834	-2.37333	-2.32112	-2.549	-2.37538	2.37538
1470	-2.53174	-2.40157	-2.40282	-2.39027	-2.41778	-2.36604	-2.56746	-2.40282	2.40282
1471	-2.55232	-2.43436	-2.42327	-2.4231	-2.43963	-2.40486	-2.54148	-2.43436	2.43436
1472	-2.45854	-2.40643	-2.38664	-2.38648	-2.37444	-2.3763	-2.41068	-2.38664	2.38664
1473	-2.24858	-2.25673	-2.2288	-2.22865	-2.20741	-2.21382	-2.17946	-2.22865	2.22865
1474	-2.02439	-2.04299	-2.00871	-2.00561	-2.02926	-2.04052	-1.95932	-2.02439	2.02439
1475	-1.82231	-1.84662	-1.80577	-1.79814	-1.87222	-1.88413	-1.75009	-1.82231	1.82231
1476	-1.67841	-1.68055	-1.63993	-1.63068	-1.7537	-1.74506	-1.60793	-1.67841	1.67841
1477	-1.58376	-1.57428	-1.53946	-1.52947	-1.67741	-1.64617	-1.50318	-1.57428	1.57428
1478	-1.53355	-1.50517	-1.47758	-1.46691	-1.62889	-1.56397	-1.4478	-1.50517	1.50517
1479	-1.52063	-1.47553	-1.45949	-1.44756	-1.60333	-1.50761	-1.43145	-1.47553	1.47553
1480	-1.56155	-1.48921	-1.48232	-1.46902	-1.63111	-1.51567	-1.52	-1.51567	1.51567
1481	-1.65694	-1.5798	-1.57543	-1.56388	-1.72444	-1.60996	-1.61816	-1.60996	1.60996
1482	-1.77825	-1.69002	-1.70139	-1.68835	-1.81778	-1.69468	-1.73834	-1.70139	1.70139
1483	-1.88278	-1.80327	-1.81946	-1.80177	-1.89407	-1.75655	-1.8378	-1.81946	1.81946
1484	-1.96457	-1.88948	-1.90313	-1.88171	-1.9537	-1.81728	-1.92247	-1.90313	1.90313
1485	-2.05329	-1.96666	-1.97954	-1.95553	-2.02259	-1.88593	-2.02103	-1.97954	1.97954
1486	-2.1512	-2.05547	-2.06744	-2.04163	-2.10519	-1.96997	-2.11859	-2.06744	2.06744
1487	-2.24176	-2.14343	-2.15293	-2.12589	-2.18444	-2.05625	-2.20042	-2.15293	2.15293
1488	-2.3418	-2.22553	-2.2338	-2.20589	-2.26741	-2.16023	-2.29616	-2.2338	2.2338
1489	-2.46086	-2.31542	-2.32162	-2.30021	-2.35222	-2.27566	-2.4021	-2.32162	2.32162
1490	-2.57893	-2.40901	-2.40685	-2.40542	-2.44148	-2.3808	-2.5092	-2.40901	2.40901
1491	-2.68862	-2.5122	-2.50745	-2.50728	-2.54148	-2.48465	-2.601	-2.5122	2.5122
1492	-2.77049	-2.59766	-2.59037	-2.59019	-2.61778	-2.56447	-2.6622	-2.59766	2.59766
1493	-2.83878	-2.66028	-2.65182	-2.65164	-2.67852	-2.62466	-2.7234	-2.66028	2.66028
1494	-2.88582	-2.71443	-2.70401	-2.70383	-2.72407	-2.67884	-2.754	-2.71443	2.71443
1495	-2.90939	-2.7432	-2.73095	-2.73077	-2.74704	-2.7057	-2.7693	-2.7432	2.7432
1496	-2.80883	-2.72205	-2.70022	-2.70004	-2.68037	-2.6896	-2.6163	-2.70004	2.70004
1497	-2.57513	-2.55874	-2.52807	-2.5279	-2.4863	-2.50685	-2.3715	-2.5279	2.5279
1498	-2.30166	-2.31684	-2.28394	-2.28379	-2.27148	-2.26302	-2.1114	-2.28379	2.28379
1499	-2.05051	-2.06997	-2.0317	-2.03006	-2.08222	-2.05337	-1.8513	-2.05051	2.05051
1500	-1.85052	-1.85531	-1.81348	-1.80983	-1.92963	-1.87854	-1.6371	-1.85052	1.85052
1501	-1.71725	-1.70079	-1.65949	-1.65526	-1.82852	-1.74522	-1.50848	-1.70079	1.70079
1502	-1.63605	-1.60526	-1.56911	-1.56455	-1.75963	-1.64891	-1.42451	-1.60526	1.60526
1503	-1.60144	-1.55008	-1.52499	-1.51967	-1.71667	-1.57443	-1.39188	-1.55008	1.55008
1504	-1.61226	-1.53803	-1.52799	-1.52133	-1.70741	-1.53074	-1.4074	-1.53074	1.53074
1505	-1.69509	-1.57678	-1.586	-1.5768	-1.75407	-1.53833	-1.51263	-1.5768	1.5768
1506	-1.83788	-1.69347	-1.71632	-1.70449	-1.8663	-1.66146	-1.67282	-1.70449	1.70449
1507	-1.92853	-1.81924	-1.84445	-1.82947	-1.93852	-1.73626	-1.7442	-1.82947	1.82947
1508	-1.98142	-1.87835	-1.89828	-1.88068	-1.96926	-1.77134	-1.836	-1.88068	1.88068
1509	-2.03779	-1.93314	-1.94995	-1.93042	-2.01074	-1.82583	-1.9278	-1.93314	1.93314
1510	-2.09744	-1.99026	-2.00409	-1.98317	-2.06037	-1.91215	-2.0196	-2.00409	2.00409
1511	-2.15155	-2.04685	-2.0574	-2.03551	-2.10889	-1.99884	-2.0961	-2.0574	2.0574
1512	-2.23289	-2.10453	-2.10814	-2.09901	-2.16148	-2.07856	-2.1879	-2.10814	2.10814
1513	-2.31211	-2.18644	-2.18123	-2.18108	-2.21037	-2.15939	-2.2491	-2.18644	2.18644
1514	-2.37903	-2.24905	-2.24268	-2.24253	-2.26704	-2.21968	-2.3103	-2.24905	2.24905
1515	-2.44622	-2.30997	-2.30329	-2.30314	-2.32778	-2.2815	-2.3715	-2.30997	2.30997
1516	-2.49259	-2.36413	-2.35549	-2.35533	-2.3737	-2.33199	-2.4021	-2.36413	2.36413
1517	-2.52641	-2.39628	-2.38663	-2.38647	-2.40407	-2.36225	-2.4327	-2.39628	2.39628
1518	-2.54968	-2.42336	-2.41273	-2.41257	-2.42704	-2.38934	-2.448	-2.42336	2.42336
1519	-2.55446	-2.43605	-2.42409	-2.42393	-2.43519	-2.40199	-2.448	-2.43519	2.43519
1520	-2.43792	-2.39967	-2.37821	-2.37805	-2.3537	-2.37091	-2.2797	-2.37805	2.37805
1521	-2.1981	-2.22278	-2.19091	-2.19081	-2.20556	-2.17706	-2.0196	-2.19091	2.19091
1522	-1.99914	-2.00342	-1.95312	-1.96581	-2.06741	-2.04284	-1.82003	-1.99914	1.99914
1523	-1.8844	-1.86039	-1.79214	-1.82545	-1.94593	-1.97179	-1.67522	-1.86039	1.86039
1524	-1.82447	-1.78222	-1.71174	-1.7557	-1.84926	-1.86353	-1.57329	-1.78222	1.78222
1525	-1.74477	-1.7205	-1.65173	-1.69747	-1.66704	-1.69194	-1.46861	-1.69194	1.69194
1526	-1.58847	-1.5918	-1.57883	-1.57207	-1.54	-1.54413	-1.44357	-1.57207	1.57207
1527	-1.49247	-1.53548	-1.53652	-1.52233	-1.54	-1.50584	-1.45522	-1.52233	1.52233
1528	-1.50388	-1.50384	-1.4849	-1.51192	-1.52741	-1.47086	-1.51001	-1.50388	1.50388
1529	-1.5793	-1.52888	-1.52639	-1.54274	-1.57926	-1.51653	-1.49507	-1.52888	1.52888
1530	-1.66605	-1.67723	-1.68401	-1.64757	-1.69	-1.64045	-1.77273	-1.67723	1.67723
1531	-1.77145	-1.76559	-1.77444	-1.82553	-1.8337	-1.78235	-1.73554	-1.77444	1.77444
1532	-1.93793	-1.88696	-1.88481	-1.91957	-1.8937	-1.84337	-1.88345	-1.88696	1.88696
1533	-1.99216	-1.91315	-1.93061	-1.93865	-1.92037	-1.81778	-1.95291	-1.93061	1.93061
1534	-2.02418	-1.94853	-1.97381	-1.97032	-1.95556	-1.8534	-2.0069	-1.97032	1.97032
1535	-2.05736	-1.98115	-2.00754	-1.99711	-1.99111	-1.88968	-2.06035	-1.99711	1.99711
1536	-2.10745	-2.02171	-2.04799	-2.03301	-2.04	-1.9353	-2.12802	-2.04	2.04
1537	-2.14922	-2.07099	-2.09396	-2.0761	-2.08593	-1.98805	-2.16549	-2.08593	2.08593
1538	-2.19529	-2.10644	-2.12714	-2.1074	-2.12815	-2.04366	-2.21733	-2.12714	2.12714
1539	-2.27074	-2.15459	-2.17312	-2.15212	-2.18037	-2.11844	-2.26866	-2.17312	2.17312
1540	-2.33327	-2.21436	-2.21439	-2.2076	-2.23519	-2.1884	-2.28995	-2.21439	2.21439
1541	-2.37296	-2.25836	-2.24984	-2.24969	-2.27333	-2.2273	-2.29628	-2.25836	2.25836
1542	-2.40643	-2.28967	-2.28057	-2.28041	-2.3037	-2.2573	-2.3256	-2.28967	2.28967
1543	-2.419	-2.31336	-2.30245	-2.3023	-2.31926	-2.28548	-2.3256	-2.31336	2.31336
1544	-2.32466	-2.28459	-2.26541	-2.26526	-2.25222	-2.25091	-2.1879	-2.26526	2.26526
1545	-2.16021	-2.15516	-2.12465	-2.13132	-2.1737	-2.12343	-2.0893	-2.13132	2.13132
1546	-2.03485	-2.03528	-1.98176	-2.01411	-2.11296	-2.09892	-1.95883	-2.03485	2.03485
1547	-1.91695	-1.93307	-1.86502	-1.91295	-1.98074	-2.03403	-1.75587	-1.91695	1.91695
1548	-1.83437	-1.81406	-1.74678	-1.79927	-1.85111	-1.85271	-1.64842	-1.81406	1.81406
1549	-1.73257	-1.73	-1.66349	-1.713	-1.65222	-1.66617	-1.52031	-1.66617	1.66617
1550	-1.53601	-1.54189	-1.54404	-1.51243	-1.48852	-1.50593	-1.45296	-1.51243	1.51243
1551	-1.41211	-1.43459	-1.42932	-1.4306	-1.41185	-1.38334	-1.2964	-1.41211	1.41211
1552	-1.40375	-1.40447	-1.35871	-1.38971	-1.4137	-1.35095	-1.45142	-1.40375	1.40375
1553	-1.44721	-1.39817	-1.37881	-1.40556	-1.44259	-1.36725	-1.38291	-1.39817	1.39817
1554	-1.52978	-1.44835	-1.45016	-1.46273	-1.50889	-1.44854	-1.6761	-1.46273	1.46273
1555	-1.60236	-1.62261	-1.63066	-1.6005	-1.63	-1.60976	-1.64937	-1.62261	1.62261
1556	-1.73235	-1.74782	-1.74724	-1.73284	-1.72963	-1.70175	-1.81481	-1.73284	1.73284
1557	-1.81728	-1.79061	-1.80904	-1.78423	-1.77667	-1.69055	-1.88495	-1.79061	1.79061
1558	-1.88092	-1.83244	-1.85964	-1.83087	-1.83	-1.73909	-1.96914	-1.83244	1.83244
1559	-1.95458	-1.89282	-1.92159	-1.89088	-1.89741	-1.80619	-2.05248	-1.89741	1.89741
1560	-2.032	-1.95928	-1.98653	-1.95506	-1.96889	-1.87771	-2.13497	-1.96889	1.96889
1561	-2.10288	-2.02634	-2.05025	-2.01866	-2.03593	-1.94824	-2.20188	-2.03593	2.03593
1562	-2.18131	-2.08907	-2.11046	-2.07906	-2.1063	-2.01363	-2.28286	-2.1063	2.1063
1563	-2.26539	-2.16131	-2.17921	-2.14812	-2.17852	-2.10849	-2.34827	-2.17852	2.17852
1564	-2.34357	-2.22173	-2.23268	-2.21174	-2.23778	-2.19099	-2.38351	-2.23268	2.23268
1565	-2.4001	-2.27613	-2.26983	-2.26863	-2.29222	-2.24654	-2.40365	-2.27613	2.27613
1566	-2.43994	-2.31928	-2.31045	-2.3103	-2.33037	-2.28795	-2.40883	-2.31928	2.31928
1567	-2.45258	-2.34382	-2.33276	-2.3326	-2.34593	-2.31358	-2.38445	-2.34382	2.34382
1568	-2.35832	-2.31505	-2.29572	-2.29556	-2.28111	-2.28482	-2.2475	-2.29556	2.29556
1569	-2.16402	-2.17353	-2.1421	-2.14837	-2.18407	-2.14477	-2.11566	-2.14837	2.14837
1570	-1.99094	-1.99973	-1.94478	-1.97282	-2.06667	-2.07167	-1.92198	-1.99094	1.99094
1571	-1.86408	-1.85945	-1.78923	-1.83055	-1.93333	-1.99905	-1.7512	-1.85945	1.85945
1572	-1.7905	-1.76015	-1.68713	-1.73607	-1.80185	-1.79253	-1.6366	-1.76015	1.76015
1573	-1.71113	-1.6894	-1.62188	-1.66862	-1.62185	-1.62737	-1.55129	-1.62737	1.62737
1574	-1.54636	-1.5361	-1.5568	-1.52317	-1.50556	-1.50996	-1.37167	-1.52317	1.52317
1575	-1.46111	-1.48867	-1.48055	-1.48502	-1.45815	-1.44506	-1.50778	-1.48055	1.48055
1576	-1.46949	-1.45919	-1.42756	-1.45946	-1.47704	-1.43325	-1.40005	-1.45919	1.45919
1577	-1.53486	-1.47143	-1.46025	-1.48693	-1.52556	-1.47086	-1.66467	-1.48693	1.48693
1578	-1.61859	-1.56764	-1.59742	-1.56495	-1.60815	-1.55733	-1.62519	-1.59742	1.59742
1579	-1.68988	-1.74325	-1.71379	-1.7371	-1.75	-1.73421	-1.92803	-1.7371	1.7371
1580	-1.88408	-1.87112	-1.83702	-1.86648	-1.85815	-1.81988	-1.98715	-1.86648	1.86648
1581	-2.02302	-1.95894	-1.95632	-1.96101	-1.9537	-1.86344	-2.11456	-1.95894	1.95894
1582	-2.13648	-2.05512	-2.0659	-2.0589	-2.05593	-1.96176	-2.24068	-2.0589	2.0589
1583	-2.25511	-2.15854	-2.1738	-2.15946	-2.1637	-2.06761	-2.36553	-2.1637	2.1637
1584	-2.37857	-2.26627	-2.28244	-2.26358	-2.27519	-2.17743	-2.48911	-2.27519	2.27519
1585	-2.49592	-2.37417	-2.38878	-2.3671	-2.38259	-2.28658	-2.59669	-2.38259	2.38259
1586	-2.6275	-2.4776	-2.49112	-2.46765	-2.49333	-2.40695	-2.71793	-2.49112	2.49112
1587	-2.78404	-2.59113	-2.60131	-2.58255	-2.62296	-2.55508	-2.82319	-2.60131	2.60131
1588	-2.90563	-2.70851	-2.70379	-2.70341	-2.73778	-2.67859	-2.88313	-2.70851	2.70851
1589	-2.99772	-2.79905	-2.79157	-2.79138	-2.82148	-2.76429	-2.92772	-2.79905	2.79905
1590	-3.06214	-2.86928	-2.85933	-2.85914	-2.88222	-2.83217	-2.94234	-2.86928	2.86928
1591	-3.09231	-2.90989	-2.89722	-2.89702	-2.91259	-2.87242	-2.9376	-2.90989	2.90989
1592	-3.00196	-2.89297	-2.87112	-2.87093	-2.85444	-2.85608	-2.7999	-2.87093	2.87093
1593	-2.79821	-2.74743	-2.71791	-2.71773	-2.72889	-2.69292	-2.62134	-2.71791	2.71791
1594	-2.60794	-2.55305	-2.51424	-2.52128	-2.61037	-2.55175	-2.44609	-2.55175	2.55175
1595	-2.47345	-2.4128	-2.35209	-2.37824	-2.50852	-2.52198	-2.2825	-2.4128	2.4128
1596	-2.37104	-2.3125	-2.23945	-2.27792	-2.39481	-2.40691	-2.13708	-2.3125	2.3125
1597	-2.30358	-2.2292	-2.15905	-2.20195	-2.22815	-2.2161	-2.05919	-2.2161	2.2161
1598	-2.22019	-2.16462	-2.10426	-2.14539	-2.12333	-2.13495	-2.02104	-2.13495	2.13495
1599	-2.04838	-2.10976	-2.06378	-2.09393	-2.06296	-2.04764	-2.00942	-2.06296	2.06296
1600	-2.01499	-2.04915	-2.06186	-2.04533	-2.06741	-2.00045	-2.05709	-2.04915	2.04915
1601	-2.17734	-2.1013	-2.08692	-2.08655	-2.13222	-2.07589	-1.95747	-2.08692	2.08692
1602	-2.35084	-2.21859	-2.23287	-2.22553	-2.23259	-2.17489	-2.28068	-2.23259	2.23259
1603	-2.48733	-2.35358	-2.35722	-2.36477	-2.36667	-2.30735	-2.43501	-2.36477	2.36477
1604	-2.63617	-2.4538	-2.44493	-2.45086	-2.42889	-2.33337	-2.45588	-2.45086	2.45086
1605	-2.67657	-2.48373	-2.49022	-2.47894	-2.45741	-2.34187	-2.53429	-2.48373	2.48373
1606	-2.71035	-2.52822	-2.54165	-2.52171	-2.50741	-2.39439	-2.61191	-2.52822	2.52822
1607	-2.74761	-2.57807	-2.59233	-2.56784	-2.55889	-2.45254	-2.67399	-2.57807	2.57807
1608	-2.8011	-2.62677	-2.64107	-2.61422	-2.61704	-2.53316	-2.7502	-2.62677	2.62677
1609	-2.84287	-2.68068	-2.69164	-2.66417	-2.67185	-2.62428	-2.78137	-2.68068	2.68068
1610	-2.90372	-2.72152	-2.71844	-2.71225	-2.7337	-2.6847	-2.81224	-2.72152	2.72152
1611	-2.97238	-2.78212	-2.77305	-2.77286	-2.79444	-2.7456	-2.8458	-2.78212	2.78212
1612	-3.01971	-2.83628	-2.82524	-2.82505	-2.84	-2.79786	-2.8764	-2.83628	2.83628
1613	-3.05416	-2.86843	-2.85639	-2.85619	-2.87037	-2.82732	-2.907	-2.86843	2.86843
1614	-3.07792	-2.89551	-2.88248	-2.88229	-2.89296	-2.85435	-2.9223	-2.89296	2.89296
1615	-3.08434	-2.9082	-2.89385	-2.89365	-2.90074	-2.86724	-2.9223	-2.90074	2.90074
1616	-2.96596	-2.87181	-2.84797	-2.84778	-2.82037	-2.83484	-2.754	-2.84778	2.84778
1617	-2.72683	-2.69666	-2.66487	-2.6647	-2.6663	-2.64175	-2.5092	-2.66487	2.66487
1618	-2.49475	-2.4678	-2.42716	-2.43414	-2.51111	-2.45759	-2.27476	-2.45759	2.45759
1619	-2.32669	-2.2862	-2.22615	-2.25242	-2.37037	-2.38236	-2.08534	-2.2862	2.2862
1620	-2.20729	-2.15972	-2.08978	-2.12843	-2.2337	-2.26984	-1.9281	-2.15972	2.15972
1621	-2.0999	-2.05112	-1.98333	-2.0258	-2.02148	-2.02839	-1.80185	-2.0258	2.0258
1622	-1.91562	-1.94029	-1.8801	-1.92137	-1.86222	-1.87181	-1.73163	-1.8801	1.8801
1623	-1.76055	-1.82379	-1.81375	-1.7962	-1.80111	-1.79083	-1.71568	-1.7962	1.7962
1624	-1.73822	-1.76009	-1.74491	-1.76046	-1.75852	-1.72658	-1.74553	-1.74553	1.74553
1625	-1.78952	-1.77138	-1.7583	-1.76863	-1.78222	-1.761	-1.66751	-1.76863	1.76863
1626	-1.88498	-1.89303	-1.89682	-1.8803	-1.93185	-1.87594	-1.99566	-1.89303	1.89303
1627	-2.07663	-2.06868	-2.02553	-2.07326	-2.08741	-2.03297	-1.95812	-2.06868	2.06868
1628	-2.26101	-2.18708	-2.15369	-2.18347	-2.15741	-2.07645	-2.15176	-2.15741	2.15741
1629	-2.31391	-2.2129	-2.20413	-2.21057	-2.18222	-2.07181	-2.2185	-2.21057	2.21057
1630	-2.35761	-2.24749	-2.25121	-2.24542	-2.22704	-2.11521	-2.29931	-2.24749	2.24749
1631	-2.40693	-2.29845	-2.30649	-2.29325	-2.28037	-2.17515	-2.36455	-2.29845	2.29845
1632	-2.46951	-2.34863	-2.35887	-2.34106	-2.33963	-2.23665	-2.44389	-2.34863	2.34863
1633	-2.53512	-2.41043	-2.42023	-2.39955	-2.4037	-2.33199	-2.50767	-2.41043	2.41043
1634	-2.62096	-2.46633	-2.47469	-2.45451	-2.47296	-2.42212	-2.5708	-2.47296	2.47296
1635	-2.72292	-2.54351	-2.5396	-2.538	-2.56519	-2.5121	-2.6333	-2.54351	2.54351
1636	-2.80391	-2.62812	-2.62067	-2.6205	-2.64148	-2.59674	-2.6928	-2.62812	2.62812
1637	-2.86173	-2.68735	-2.67792	-2.67774	-2.69481	-2.65155	-2.7387	-2.68735	2.68735
1638	-2.90261	-2.73051	-2.71959	-2.7194	-2.73296	-2.69285	-2.7693	-2.73051	2.73051
1639	-2.91564	-2.75505	-2.74189	-2.74171	-2.74852	-2.7192	-2.7693	-2.74852	2.74852
1640	-2.77667	-2.71274	-2.68802	-2.68784	-2.65185	-2.67905	-2.5704	-2.68784	2.68784
1641	-2.49298	-2.50543	-2.47125	-2.47108	-2.41407	-2.44945	-2.2797	-2.47108	2.47108
1642	-2.18873	-2.22275	-2.1861	-2.18584	-2.16444	-2.18434	-1.989	-2.18584	2.18584
1643	-1.92737	-1.95912	-1.91764	-1.91528	-1.95556	-1.98984	-1.7136	-1.92737	1.92737
1644	-1.72222	-1.74087	-1.69833	-1.69467	-1.79185	-1.80873	-1.49956	-1.72222	1.72222
1645	-1.58027	-1.57839	-1.53963	-1.53558	-1.67741	-1.65498	-1.36055	-1.57839	1.57839
1646	-1.48694	-1.46877	-1.43779	-1.43347	-1.59259	-1.53548	-1.26063	-1.46877	1.46877
1647	-1.44701	-1.39776	-1.38073	-1.37563	-1.54	-1.44257	-1.23032	-1.39776	1.39776
1648	-1.45718	-1.37933	-1.37923	-1.37191	-1.52926	-1.39415	-1.24831	-1.37933	1.37933
1649	-1.54007	-1.41343	-1.43396	-1.42363	-1.57667	-1.39531	-1.35763	-1.42363	1.42363
1650	-1.68571	-1.52465	-1.56156	-1.54813	-1.69	-1.49008	-1.52616	-1.54813	1.54813
1651	-1.84916	-1.67912	-1.72345	-1.70804	-1.82444	-1.61478	-1.69731	-1.70804	1.70804
1652	-1.9531	-1.81891	-1.85727	-1.83998	-1.9137	-1.73388	-1.78339	-1.83998	1.83998
1653	-2.01194	-1.89004	-1.92045	-1.90162	-1.95963	-1.792	-1.8666	-1.90162	1.90162
1654	-2.06892	-1.94727	-1.9731	-1.9531	-2.00704	-1.85436	-1.9584	-1.9584	1.9584
1655	-2.14085	-2.00923	-2.03203	-2.01116	-2.06852	-1.94558	-2.0655	-2.03203	2.03203
1656	-2.21343	-2.08112	-2.09938	-2.07852	-2.13444	-2.04828	-2.1573	-2.09938	2.09938
1657	-2.29348	-2.15936	-2.15869	-2.15499	-2.18926	-2.1333	-2.2338	-2.15936	2.15936
1658	-2.37721	-2.23636	-2.23132	-2.23117	-2.25815	-2.20839	-2.3103	-2.23636	2.23636
1659	-2.46129	-2.31251	-2.30708	-2.30693	-2.33407	-2.28338	-2.3868	-2.31251	2.31251
1660	-2.51413	-2.37851	-2.37022	-2.37006	-2.38741	-2.34889	-2.4174	-2.37851	2.37851
1661	-2.55856	-2.4149	-2.406	-2.40583	-2.42556	-2.38185	-2.4633	-2.4149	2.4149
1662	-2.5883	-2.45297	-2.44262	-2.44245	-2.4563	-2.41923	-2.4786	-2.45297	2.45297
1663	-2.59469	-2.46651	-2.4544	-2.45424	-2.46444	-2.43328	-2.4786	-2.46444	2.46444
1664	-2.43641	-2.41659	-2.39168	-2.39152	-2.35222	-2.38642	-2.2491	-2.39152	2.39152
1665	-2.14439	-2.18728	-2.15387	-2.15372	-2.1	-2.13486	-1.9584	-2.14439	2.14439
1666	-1.84847	-1.90362	-1.86798	-1.8678	-1.85519	-1.87192	-1.6677	-1.8678	1.8678
1667	-1.59491	-1.64369	-1.60268	-1.60186	-1.64889	-1.68368	-1.3923	-1.60268	1.60268
1668	-1.39617	-1.43326	-1.39184	-1.39107	-1.48556	-1.51256	-1.16395	-1.39617	1.39617
1669	-1.2511	-1.27629	-1.2408	-1.24037	-1.36185	-1.36361	-1.01245	-1.2511	1.2511
1670	-1.15829	-1.16475	-1.14132	-1.1401	-1.26815	-1.2392	-0.914825	-1.15829	1.15829
1671	-1.12304	-1.10184	-1.09719	-1.09315	-1.21778	-1.15686	-0.887304	-1.10184	1.10184
1672	-1.13671	-1.09009	-1.10566	-1.09842	-1.20889	-1.11584	-0.907613	-1.10566	1.10566
1673	-1.22143	-1.127	-1.16509	-1.15445	-1.26	-1.12084	-1.01996	-1.15445	1.15445
1674	-1.36758	-1.23764	-1.29293	-1.27901	-1.37593	-1.22056	-1.19178	-1.27901	1.27901
1675	-1.5299	-1.3898	-1.45412	-1.43786	-1.51407	-1.34079	-1.36655	-1.43786	1.43786
1676	-1.64242	-1.52742	-1.58799	-1.56959	-1.61444	-1.44895	-1.47073	-1.56959	1.56959
1677	-1.72722	-1.61204	-1.66396	-1.64516	-1.6837	-1.52481	-1.5759	-1.64516	1.64516
1678	-1.80465	-1.69204	-1.73593	-1.71707	-1.75519	-1.60496	-1.683	-1.71707	1.71707
1679	-1.89011	-1.7675	-1.80568	-1.78671	-1.83333	-1.68488	-1.8054	-1.8054	1.8054
1680	-1.98573	-1.85598	-1.889	-1.86991	-1.92296	-1.79955	-1.9278	-1.889	1.889
1681	-2.07475	-1.94493	-1.97134	-1.95216	-2.00667	-1.9161	-2.0349	-1.97134	1.97134
1682	-2.18943	-2.04682	-2.05195	-2.04598	-2.09296	-2.02458	-2.1573	-2.05195	2.05195
1683	-2.31253	-2.16444	-2.16271	-2.16256	-2.19963	-2.14212	-2.2644	-2.16444	2.16444
1684	-2.40884	-2.26513	-2.26078	-2.26063	-2.29148	-2.23947	-2.3409	-2.26513	2.26513
1685	-2.48229	-2.33959	-2.33318	-2.33302	-2.36074	-2.31064	-2.4021	-2.33959	2.33959
1686	-2.52709	-2.39459	-2.38579	-2.38563	-2.4063	-2.36343	-2.4327	-2.39459	2.39459
1687	-2.53867	-2.41997	-2.40852	-2.40836	-2.42185	-2.38982	-2.4327	-2.41997	2.41997
1688	-2.41249	-2.38105	-2.35885	-2.35869	-2.33333	-2.34926	-2.2491	-2.35869	2.35869
1689	-2.17742	-2.19647	-2.16524	-2.16701	-2.18111	-2.15379	-2.0043	-2.16701	2.16701
1690	-1.97991	-1.98413	-1.93507	-1.95466	-2.03926	-2.03857	-1.79165	-1.97991	1.97991
1691	-1.8401	-1.82722	-1.75829	-1.79746	-1.89556	-1.96674	-1.61187	-1.82722	1.82722
1692	-1.74723	-1.71672	-1.64431	-1.69216	-1.75333	-1.74822	-1.47594	-1.71672	1.71672
1693	-1.64197	-1.62785	-1.57019	-1.61102	-1.56963	-1.56328	-1.3963	-1.57019	1.57019
1694	-1.48763	-1.47506	-1.49238	-1.46958	-1.45815	-1.44149	-1.37045	-1.46958	1.46958
1695	-1.41259	-1.43403	-1.38009	-1.38058	-1.41	-1.37625	-1.37009	-1.38058	1.38058
1696	-1.42537	-1.39338	-1.3544	-1.3677	-1.42593	-1.36259	-1.27969	-1.3677	1.3677
1697	-1.50288	-1.41848	-1.40524	-1.4241	-1.47889	-1.39861	-1.52216	-1.4241	1.4241
1698	-1.60602	-1.51306	-1.51512	-1.51751	-1.56926	-1.50568	-1.53369	-1.51751	1.51751
1699	-1.69535	-1.70952	-1.71242	-1.69922	-1.73037	-1.69891	-1.85722	-1.70952	1.70952
1700	-1.82701	-1.84391	-1.83796	-1.83467	-1.82481	-1.78127	-1.85443	-1.83467	1.83467
1701	-1.90725	-1.87229	-1.88618	-1.86966	-1.86037	-1.76576	-1.92418	-1.87229	1.87229
1702	-1.95995	-1.9063	-1.92938	-1.90763	-1.90407	-1.8077	-1.99322	-1.90763	1.90763
1703	-2.01709	-1.94982	-1.97414	-1.94976	-1.95556	-1.85902	-2.06156	-1.95556	1.95556
1704	-2.07872	-1.99963	-2.02279	-1.99722	-2.01148	-1.91722	-2.12921	-2.01148	2.01148
1705	-2.12411	-2.04794	-2.06766	-2.0417	-2.05667	-1.96961	-2.16667	-2.05667	2.05667
1706	-2.16109	-2.07861	-2.09558	-2.0696	-2.09111	-2.01044	-2.20375	-2.09111	2.09111
1707	-2.21042	-2.11114	-2.126	-2.1006	-2.12815	-2.07159	-2.24046	-2.126	2.126
1708	-2.2561	-2.15101	-2.15174	-2.1432	-2.16407	-2.12208	-2.24729	-2.15174	2.15174
1709	-2.28809	-2.18305	-2.1745	-2.17435	-2.19519	-2.15233	-2.25405	-2.18305	2.18305
1710	-2.3206	-2.21351	-2.2048	-2.20465	-2.22593	-2.18231	-2.26075	-2.21351	2.21351
1711	-2.32269	-2.23382	-2.22248	-2.22233	-2.23407	-2.20752	-2.2338	-2.2338	2.2338
1712	-2.21251	-2.19067	-2.17071	-2.17056	-2.15185	-2.15475	-2.0808	-2.17056	2.17056
1713	-2.08506	-2.062	-2.03579	-2.04318	-2.09815	-2.04403	-2.0566	-2.0566	2.0566
1714	-1.89895	-1.94272	-1.89354	-1.92546	-1.99148	-2.01179	-1.77944	-1.92546	1.92546
1715	-1.67556	-1.72324	-1.65061	-1.69726	-1.76185	-1.82795	-1.50996	-1.69726	1.69726
1716	-1.57014	-1.54961	-1.4783	-1.53012	-1.56556	-1.52615	-1.38963	-1.53012	1.53012
1717	-1.48029	-1.46242	-1.43327	-1.44948	-1.42296	-1.38807	-1.41586	-1.43327	1.43327
1718	-1.38905	-1.39098	-1.37178	-1.35483	-1.38296	-1.34039	-1.30814	-1.37178	1.37178
1719	-1.38672	-1.37166	-1.34174	-1.35326	-1.4063	-1.34478	-1.50095	-1.37166	1.37166
1720	-1.45956	-1.41711	-1.39658	-1.41751	-1.48296	-1.42466	-1.45654	-1.42466	1.42466
1721	-1.51903	-1.49515	-1.47833	-1.50259	-1.54815	-1.49519	-1.51012	-1.50259	1.50259
1722	-1.58344	-1.52825	-1.52572	-1.55069	-1.59037	-1.51258	-1.61413	-1.55069	1.55069
1723	-1.64825	-1.63879	-1.64387	-1.64447	-1.68519	-1.65509	-1.73028	-1.64825	1.64825
1724	-1.75135	-1.77363	-1.76792	-1.765	-1.77074	-1.75511	-1.86272	-1.76792	1.76792
1725	-1.81165	-1.79252	-1.80458	-1.7888	-1.79148	-1.72618	-1.91763	-1.79252	1.79252
1726	-1.84143	-1.81713	-1.83751	-1.81651	-1.81556	-1.75159	-1.95723	-1.81713	1.81713
1727	-1.86959	-1.83796	-1.8605	-1.83665	-1.83889	-1.77685	-1.99643	-1.83889	1.83889
1728	-1.91189	-1.86614	-1.88977	-1.86439	-1.87519	-1.81118	-2.04999	-1.87519	1.87519
1729	-1.95381	-1.90602	-1.92817	-1.90202	-1.91519	-1.85526	-2.08825	-1.91519	1.91519
1730	-1.99288	-1.93938	-1.95952	-1.93301	-1.95185	-1.89137	-2.12613	-1.95185	1.95185
1731	-2.02435	-1.97158	-1.98906	-1.96241	-1.98407	-1.92665	-2.14887	-1.98407	1.98407
1732	-2.04249	-1.99204	-2.00633	-1.97967	-2.00296	-1.94497	-2.15663	-2.00296	2.00296
1733	-2.06953	-2.00317	-2.01528	-1.98867	-2.0163	-1.95885	-2.16431	-2.01528	2.01528
1734	-2.10253	-2.01778	-2.02625	-2.00768	-2.03185	-1.98737	-2.17191	-2.02625	2.02625
1735	-2.13565	-2.04598	-2.04071	-2.03798	-2.05852	-2.02172	-2.17959	-2.04598	2.04598
1736	-2.02438	-2.02905	-2.0095	-2.00936	-1.98444	-2.00165	-1.99233	-2.00936	2.00936
1737	-1.83687	-1.87122	-1.83811	-1.84743	-1.8937	-1.86553	-1.92204	-1.86553	1.86553
1738	-1.74437	-1.76213	-1.71044	-1.74416	-1.84407	-1.85855	-1.82321	-1.76213	1.76213
1739	-1.70337	-1.71725	-1.65438	-1.7043	-1.7937	-1.82785	-1.73838	-1.71725	1.71725
1740	-1.68359	-1.69776	-1.62767	-1.68537	-1.70259	-1.66123	-1.51246	-1.68359	1.68359
1741	-1.62219	-1.61266	-1.59192	-1.59325	-1.58667	-1.54608	-1.61142	-1.59325	1.59325
1742	-1.48367	-1.49672	-1.47595	-1.48824	-1.50926	-1.46191	-1.44502	-1.48367	1.48367
1743	-1.39455	-1.4074	-1.38765	-1.4096	-1.43111	-1.39724	-1.38025	-1.39724	1.39724
1744	-1.3674	-1.35036	-1.3357	-1.35934	-1.40037	-1.37128	-1.36639	-1.36639	1.36639
1745	-1.38911	-1.35234	-1.34553	-1.36891	-1.40037	-1.38173	-1.42384	-1.38173	1.38173
1746	-1.43374	-1.37993	-1.37779	-1.40106	-1.43259	-1.38388	-1.49319	-1.40106	1.40106
1747	-1.4849	-1.44432	-1.44574	-1.45967	-1.48407	-1.44837	-1.59926	-1.45967	1.45967
1748	-1.55748	-1.57803	-1.57404	-1.56556	-1.58556	-1.56091	-1.75765	-1.57404	1.57404
1749	-1.65041	-1.64343	-1.65784	-1.63918	-1.65185	-1.59356	-1.84313	-1.65041	1.65041
1750	-1.72422	-1.70359	-1.72593	-1.70261	-1.71	-1.65286	-1.91299	-1.71	1.71
1751	-1.80097	-1.76073	-1.78625	-1.76041	-1.77185	-1.71285	-1.99689	-1.77185	1.77185
1752	-1.88444	-1.83147	-1.85755	-1.83031	-1.84593	-1.78658	-2.07995	-1.84593	1.84593
1753	-1.96056	-1.90267	-1.92655	-1.89856	-1.91556	-1.85866	-2.14741	-1.91556	1.91556
1754	-2.04245	-1.96889	-1.99111	-1.96273	-1.98704	-1.92519	-2.22894	-1.98704	1.98704
1755	-2.13165	-2.04753	-2.06771	-2.03915	-2.06852	-2.00307	-2.30965	-2.06771	2.06771
1756	-2.18135	-2.11534	-2.12977	-2.10115	-2.12111	-2.06961	-2.33054	-2.12111	2.12111
1757	-2.2268	-2.14482	-2.15622	-2.12763	-2.1537	-2.09375	-2.36596	-2.1537	2.1537
1758	-2.27387	-2.17713	-2.18522	-2.16025	-2.18111	-2.13845	-2.37152	-2.18111	2.18111
1759	-2.28726	-2.19161	-2.18754	-2.18109	-2.19333	-2.1668	-2.34815	-2.19161	2.19161
1760	-2.13178	-2.14281	-2.11894	-2.1188	-2.08741	-2.11377	-2.12056	-2.11894	2.11894
1761	-1.86617	-1.93065	-1.89173	-1.89982	-1.93444	-1.93388	-1.94442	-1.93065	1.93065
1762	-1.67132	-1.7239	-1.65869	-1.68831	-1.77481	-1.85329	-1.71486	-1.71486	1.71486
1763	-1.53557	-1.55853	-1.47746	-1.51986	-1.61111	-1.64499	-1.37525	-1.53557	1.53557
1764	-1.44099	-1.43903	-1.35557	-1.40519	-1.4263	-1.43268	-1.35954	-1.4263	1.4263
1765	-1.28858	-1.27911	-1.25127	-1.26097	-1.28556	-1.31136	-1.13602	-1.27911	1.27911
1766	-1.15887	-1.13778	-1.10852	-1.1238	-1.17704	-1.18836	-1.08033	-1.13778	1.13778
1767	-1.10471	-1.05305	-1.03028	-1.05049	-1.1263	-1.11356	-1.07134	-1.07134	1.07134
1768	-1.13599	-1.05111	-1.03707	-1.05904	-1.15	-1.14074	-1.10544	-1.10544	1.10544
1769	-1.22405	-1.114	-1.10837	-1.13105	-1.20593	-1.18031	-1.20472	-1.18031	1.18031
1770	-1.34341	-1.21438	-1.21718	-1.24	-1.30259	-1.24216	-1.36601	-1.24216	1.24216
1771	-1.45347	-1.3372	-1.34586	-1.36886	-1.40407	-1.31077	-1.52613	-1.36886	1.36886
1772	-1.5462	-1.46021	-1.46014	-1.47588	-1.51	-1.46954	-1.68916	-1.47588	1.47588
1773	-1.64558	-1.55576	-1.57394	-1.57132	-1.60222	-1.5461	-1.79009	-1.57394	1.57394
1774	-1.73818	-1.64152	-1.66833	-1.65718	-1.68407	-1.624	-1.88999	-1.66833	1.66833
1775	-1.82972	-1.728	-1.75719	-1.74102	-1.76852	-1.7078	-1.98888	-1.75719	1.75719
1776	-1.92275	-1.81593	-1.84462	-1.8252	-1.85519	-1.79499	-2.08676	-1.84462	1.84462
1777	-2.00818	-1.90228	-1.92802	-1.90642	-1.93741	-1.87975	-2.16891	-1.92802	1.92802
1778	-2.09064	-1.98009	-2.00277	-1.97969	-2.01481	-1.95596	-2.25023	-2.00277	2.00277
1779	-2.18632	-2.0626	-2.08347	-2.05934	-2.10222	-2.03824	-2.34547	-2.08347	2.08347
1780	-2.24909	-2.14414	-2.1593	-2.13442	-2.16815	-2.11697	-2.38074	-2.1593	2.1593
1781	-2.27968	-2.18121	-2.19146	-2.16603	-2.19926	-2.14652	-2.40091	-2.19146	2.19146
1782	-2.30695	-2.20612	-2.21396	-2.18813	-2.22556	-2.16863	-2.42087	-2.21396	2.21396
1783	-2.30836	-2.22199	-2.2255	-2.20043	-2.23148	-2.19016	-2.39716	-2.2255	2.2255
1784	-2.15333	-2.16066	-2.14705	-2.13395	-2.12296	-2.13676	-2.16929	-2.14705	2.14705
1785	-1.8869	-1.94857	-1.91991	-1.91877	-1.97556	-1.97604	-1.98966	-1.94857	1.94857
1786	-1.69986	-1.74439	-1.6874	-1.71017	-1.8163	-1.89108	-1.76019	-1.74439	1.74439
1787	-1.56618	-1.5807	-1.50472	-1.54177	-1.64667	-1.66159	-1.41544	-1.56618	1.56618
1788	-1.47181	-1.46024	-1.38004	-1.42649	-1.44778	-1.44309	-1.40324	-1.44309	1.44309
1789	-1.31806	-1.29719	-1.2669	-1.27459	-1.31259	-1.32656	-1.17556	-1.29719	1.29719
1790	-1.18726	-1.15255	-1.11975	-1.13519	-1.20259	-1.19666	-1.11921	-1.15255	1.15255
1791	-1.13422	-1.06874	-1.04227	-1.06281	-1.15259	-1.127	-1.11073	-1.11073	1.11073
1792	-1.16597	-1.06932	-1.05278	-1.07487	-1.17778	-1.15587	-1.14395	-1.14395	1.14395
1793	-1.25505	-1.13415	-1.12714	-1.14971	-1.23667	-1.19831	-1.24247	-1.19831	1.19831
1794	-1.37544	-1.23482	-1.23814	-1.26075	-1.33407	-1.25925	-1.40294	-1.26075	1.26075
1795	-1.49501	-1.36121	-1.37149	-1.39455	-1.44481	-1.33432	-1.57445	-1.39455	1.39455
1796	-1.54374	-1.47889	-1.47514	-1.49123	-1.52111	-1.48537	-1.67038	-1.49123	1.49123
1797	-1.57629	-1.51025	-1.52296	-1.52053	-1.54926	-1.50044	-1.71248	-1.52296	1.52296
1798	-1.59828	-1.53454	-1.55625	-1.545	-1.56815	-1.51982	-1.73941	-1.55625	1.55625
1799	-1.62406	-1.55329	-1.57888	-1.56253	-1.59	-1.53893	-1.78082	-1.57888	1.57888
1800	-1.6468	-1.58122	-1.60725	-1.58764	-1.61519	-1.57291	-1.80705	-1.60725	1.60725
1801	-1.63688	-1.59192	-1.61469	-1.5929	-1.61407	-1.58145	-1.78877	-1.61407	1.61407
1802	-1.61338	-1.57225	-1.59314	-1.56985	-1.59407	-1.56395	-1.77066	-1.59314	1.59314
1803	-1.59359	-1.55335	-1.57356	-1.5492	-1.57741	-1.5484	-1.75275	-1.57356	1.57356
1804	-1.56676	-1.53382	-1.55259	-1.52745	-1.55556	-1.53094	-1.72026	-1.55259	1.55259
1805	-1.54568	-1.50922	-1.52794	-1.50222	-1.53704	-1.50751	-1.70285	-1.52794	1.52794
1806	-1.52325	-1.49335	-1.51135	-1.48519	-1.51926	-1.49109	-1.67087	-1.51135	1.51135
1807	-1.49752	-1.4692	-1.48664	-1.46015	-1.4963	-1.4659	-1.63952	-1.48664	1.48664
1808	-1.46417	-1.44284	-1.45943	-1.43275	-1.47037	-1.44017	-1.59535	-1.45943	1.45943
1809	-1.41724	-1.40508	-1.42076	-1.39421	-1.4337	-1.40226	-1.5387	-1.41724	1.41724
1810	-1.37922	-1.3619	-1.37895	-1.35282	-1.40259	-1.36264	-1.49872	-1.37895	1.37895
1811	-1.22304	-1.28942	-1.29317	-1.27037	-1.30333	-1.32652	-1.2863	-1.28942	1.28942
1812	-0.946189	-1.06165	-1.04516	-1.02842	-1.05889	-1.11251	-0.933995	-1.04516	1.04516
1813	-0.754185	-0.801579	-0.788682	-0.774257	-0.862222	-0.880928	-0.837984	-0.801579	0.801579
1814	-0.723994	-0.727103	-0.712172	-0.700602	-0.83037	-0.831005	-0.81936	-0.727103	0.727103
1815	-0.628658	-0.688	-0.681576	-0.671019	-0.747778	-0.768559	-0.62688	-0.681576	0.681576
1816	-0.567557	-0.565326	-0.568243	-0.555246	-0.665185	-0.626496	-0.641811	-0.568243	0.568243
1817	-0.657064	-0.588164	-0.620459	-0.603932	-0.722222	-0.657007	-0.764478	-0.657007	0.657007
1818	-0.772602	-0.704623	-0.752772	-0.731654	-0.815556	-0.742037	-0.874639	-0.752772	0.752772
1819	-0.873244	-0.803829	-0.855546	-0.831506	-0.902963	-0.821539	-0.983225	-0.855546	0.855546
1820	-0.973656	-0.900665	-0.955051	-0.929562	-0.995556	-0.906586	-1.09129	-0.955051	0.955051
1821	-1.00648	-0.974889	-1.02437	-0.998298	-1.03519	-0.973714	-1.095	-1.00648	1.00648
1822	-1.03857	-0.987922	-1.03715	-1.01109	-1.05704	-0.97987	-1.15768	-1.03715	1.03715
1823	-1.10463	-1.04427	-1.09402	-1.06794	-1.12	-1.03948	-1.23447	-1.09402	1.09402
1824	-1.16774	-1.11273	-1.15966	-1.13352	-1.18519	-1.1033	-1.29574	-1.15966	1.15966
1825	-1.26593	-1.18558	-1.23287	-1.20667	-1.2737	-1.17838	-1.4154	-1.23287	1.23287
1826	-1.3885	-1.30175	-1.34777	-1.32151	-1.39111	-1.29222	-1.53384	-1.34777	1.34777
1827	-1.51151	-1.42095	-1.46368	-1.43739	-1.50889	-1.40701	-1.65108	-1.46368	1.46368
1828	-1.59513	-1.52633	-1.56231	-1.53602	-1.59519	-1.50387	-1.70814	-1.56231	1.56231
1829	-1.65606	-1.58828	-1.61944	-1.59318	-1.65185	-1.55734	-1.76461	-1.61944	1.61944
1830	-1.70822	-1.64427	-1.67164	-1.64542	-1.70185	-1.60989	-1.80576	-1.67164	1.67164
1831	-1.70592	-1.67334	-1.6934	-1.66725	-1.70889	-1.64157	-1.77353	-1.6934	1.6934
1832	-1.59396	-1.62091	-1.62824	-1.60258	-1.62741	-1.58509	-1.62314	-1.62091	1.62091
1833	-1.43972	-1.48437	-1.48029	-1.45773	-1.50148	-1.47712	-1.47399	-1.47712	1.47712
1834	-1.30303	-1.35124	-1.34071	-1.3237	-1.39704	-1.38025	-1.34257	-1.34257	1.34257
1835	-1.20808	-1.25312	-1.23137	-1.22147	-1.33407	-1.31572	-1.24549	-1.24549	1.24549
1836	-1.14789	-1.19916	-1.16868	-1.16634	-1.29926	-1.2769	-1.16898	-1.16898	1.16898
1837	-1.12331	-1.17471	-1.14522	-1.14747	-1.27778	-1.24948	-1.13264	-1.14747	1.14747
1838	-1.11277	-1.1706	-1.14878	-1.15079	-1.26704	-1.2299	-1.10781	-1.15079	1.15079
1839	-1.11375	-1.17021	-1.15933	-1.15875	-1.25444	-1.20619	-1.11088	-1.15933	1.15933
1840	-1.14655	-1.18201	-1.19009	-1.18441	-1.26	-1.20613	-1.1637	-1.18441	1.18441
1841	-1.20431	-1.22354	-1.24628	-1.23533	-1.29148	-1.23575	-1.23464	-1.23533	1.23533
1842	-1.30816	-1.28852	-1.32639	-1.31031	-1.36074	-1.29672	-1.36796	-1.31031	1.31031
1843	-1.38177	-1.37898	-1.42356	-1.40261	-1.4263	-1.35951	-1.4241	-1.40261	1.40261
1844	-1.45328	-1.42593	-1.4748	-1.451	-1.47889	-1.39068	-1.5277	-1.45328	1.45328
1845	-1.54499	-1.50476	-1.55536	-1.53038	-1.55667	-1.46677	-1.63026	-1.54499	1.54499
1846	-1.63751	-1.58948	-1.63795	-1.61281	-1.63852	-1.55032	-1.73177	-1.63751	1.63751
1847	-1.7416	-1.68016	-1.72548	-1.70041	-1.73222	-1.64128	-1.84702	-1.72548	1.72548
1848	-1.84454	-1.78062	-1.82118	-1.79614	-1.82889	-1.74439	-1.94634	-1.82118	1.82118
1849	-1.91415	-1.86298	-1.89652	-1.87149	-1.89704	-1.82279	-2.0004	-1.89652	1.89652
1850	-1.97859	-1.91735	-1.94664	-1.92162	-1.95333	-1.87544	-2.06867	-1.94664	1.94664
1851	-2.05279	-1.9824	-2.00822	-1.98324	-2.02037	-1.94	-2.13625	-2.00822	2.00822
1852	-2.09788	-2.03996	-2.05963	-2.0347	-2.0663	-1.99676	-2.15889	-2.05963	2.05963
1853	-2.12595	-2.0666	-2.08182	-2.05697	-2.09222	-2.01756	-2.1813	-2.08182	2.08182
1854	-2.14591	-2.08934	-2.10102	-2.07624	-2.11222	-2.03855	-2.18873	-2.10102	2.10102
1855	-2.13149	-2.09248	-2.09894	-2.07423	-2.10407	-2.04727	-2.15278	-2.09894	2.09894
1856	-1.95159	-2.01452	-2.00198	-1.97792	-1.97407	-1.97552	-1.89893	-1.97552	1.97552
1857	-1.65731	-1.78235	-1.7544	-1.74518	-1.79741	-1.80894	-1.72222	-1.7544	1.7544
1858	-1.48682	-1.57778	-1.52474	-1.54379	-1.62963	-1.68645	-1.50937	-1.54379	1.54379
1859	-1.37309	-1.43226	-1.35944	-1.39528	-1.44481	-1.46169	-1.19074	-1.39528	1.39528
1860	-1.26188	-1.28454	-1.23375	-1.25671	-1.27222	-1.32201	-1.1583	-1.26188	1.26188
1861	-1.11728	-1.12901	-1.08701	-1.10732	-1.15296	-1.21594	-0.954971	-1.11728	1.11728
1862	-1.01732	-1.01669	-0.978553	-1.00242	-1.04889	-1.08333	-0.902531	-1.01669	1.01669
1863	-0.976996	-0.945449	-0.918763	-0.94314	-1.00222	-1.00773	-0.894751	-0.945449	0.945449
1864	-1.01857	-0.951571	-0.937458	-0.961606	-1.02185	-0.993331	-0.945458	-0.961606	0.961606
1865	-1.10442	-1.02609	-1.01935	-1.04374	-1.08222	-1.03971	-1.04925	-1.04374	1.04374
1866	-1.23415	-1.13158	-1.12883	-1.15324	-1.1963	-1.14659	-1.21517	-1.15324	1.15324
1867	-1.34028	-1.25179	-1.25546	-1.27963	-1.29444	-1.21207	-1.36732	-1.27963	1.27963
1868	-1.44484	-1.36885	-1.36841	-1.38343	-1.40667	-1.31876	-1.53776	-1.38343	1.38343
1869	-1.56027	-1.48192	-1.50239	-1.49827	-1.51963	-1.45483	-1.65497	-1.50239	1.50239
1870	-1.66553	-1.57887	-1.60846	-1.59685	-1.6163	-1.54831	-1.77099	-1.60846	1.60846
1871	-1.77062	-1.67748	-1.70888	-1.69318	-1.7137	-1.64679	-1.88584	-1.70888	1.70888
1872	-1.887	-1.78157	-1.81271	-1.7942	-1.82185	-1.75237	-2.01427	-1.81271	1.81271
1873	-1.99163	-1.89165	-1.91875	-1.89832	-1.92519	-1.86177	-2.1119	-1.91875	1.91875
1874	-2.09778	-1.98624	-2.00991	-1.9882	-2.0237	-1.95558	-2.2233	-2.00991	2.00991
1875	-2.21311	-2.09233	-2.113	-2.09041	-2.13222	-2.0609	-2.33357	-2.113	2.113
1876	-2.27946	-2.184	-2.19717	-2.17396	-2.20407	-2.15129	-2.36896	-2.19717	2.19717
1877	-2.32854	-2.22654	-2.23563	-2.212	-2.24889	-2.18679	-2.41875	-2.23563	2.23563
1878	-2.36598	-2.27131	-2.27675	-2.2528	-2.28815	-2.23062	-2.43853	-2.27675	2.27675
1879	-2.35306	-2.28351	-2.28267	-2.25849	-2.28556	-2.24615	-2.40036	-2.28351	2.28351
1880	-2.1875	-2.21023	-2.1925	-2.16873	-2.16926	-2.18026	-2.17363	-2.18026	2.18026
1881	-1.89791	-1.99429	-1.96472	-1.95539	-2.01778	-2.01709	-1.99219	-1.99219	1.99219
1882	-1.73001	-1.79223	-1.73979	-1.75791	-1.86296	-1.90692	-1.61357	-1.75791	1.75791
1883	-1.62861	-1.65206	-1.58166	-1.61562	-1.67704	-1.66313	-1.59668	-1.62861	1.62861
1884	-1.54952	-1.52882	-1.47913	-1.50394	-1.51333	-1.50786	-1.32934	-1.50786	1.50786
1885	-1.40447	-1.37028	-1.34054	-1.35242	-1.40963	-1.41054	-1.24066	-1.37028	1.37028
1886	-1.29474	-1.26123	-1.22543	-1.24793	-1.31556	-1.29499	-1.18992	-1.26123	1.26123
1887	-1.25295	-1.19347	-1.1646	-1.1915	-1.2763	-1.23351	-1.18566	-1.19347	1.19347
1888	-1.29614	-1.20772	-1.18969	-1.21716	-1.31074	-1.27287	-1.2265	-1.2265	1.2265
1889	-1.3869	-1.28044	-1.27235	-1.2986	-1.37556	-1.33742	-1.34781	-1.33742	1.33742
1890	-1.49925	-1.38853	-1.38107	-1.40705	-1.47407	-1.395	-1.48246	-1.40705	1.40705
1891	-1.60583	-1.49767	-1.50139	-1.52897	-1.56889	-1.44731	-1.63951	-1.52897	1.52897
1892	-1.70537	-1.62317	-1.61516	-1.6347	-1.67963	-1.61583	-1.81825	-1.6347	1.6347
1893	-1.8148	-1.72925	-1.73752	-1.737	-1.77889	-1.7105	-1.91787	-1.73752	1.73752
1894	-1.91377	-1.82047	-1.83673	-1.8268	-1.86556	-1.78986	-2.01648	-1.83673	1.83673
1895	-2.01103	-1.91019	-1.92869	-1.91347	-1.95148	-1.87388	-2.11408	-1.92869	1.92869
1896	-2.10935	-2.00074	-2.01918	-2.00067	-2.04037	-1.96172	-2.21071	-2.01918	2.01918
1897	-2.17893	-2.0828	-2.09756	-2.07686	-2.10889	-2.04204	-2.26209	-2.09756	2.09756
1898	-2.24307	-2.13736	-2.15004	-2.12785	-2.16556	-2.09216	-2.32771	-2.15004	2.15004
1899	-2.30546	-2.19886	-2.20935	-2.18608	-2.22444	-2.15274	-2.37792	-2.20935	2.20935
1900	-2.34298	-2.24518	-2.25175	-2.22772	-2.26259	-2.19394	-2.39811	-2.25175	2.25175
1901	-2.38089	-2.27403	-2.27894	-2.25435	-2.29519	-2.21932	-2.43285	-2.27894	2.27894
1902	-2.40646	-2.30708	-2.30927	-2.28426	-2.32222	-2.25018	-2.43774	-2.30927	2.30927
1903	-2.38088	-2.30734	-2.30405	-2.27872	-2.30667	-2.25262	-2.38483	-2.30667	2.30667
1904	-2.20226	-2.22215	-2.20251	-2.17757	-2.17741	-2.17187	-2.14333	-2.17757	2.17757
1905	-1.90134	-1.99864	-1.96392	-1.95345	-2.01667	-2.00536	-1.95015	-1.96392	1.96392
1906	-1.7133	-1.78488	-1.72492	-1.74194	-1.84519	-1.88119	-1.71888	-1.74194	1.74194
1907	-1.60514	-1.62881	-1.55193	-1.58451	-1.65222	-1.62772	-1.39904	-1.60514	1.60514
1908	-1.49155	-1.50421	-1.44485	-1.46849	-1.47519	-1.47136	-1.38242	-1.47136	1.47136
1909	-1.33519	-1.33256	-1.29136	-1.30604	-1.35296	-1.36016	-1.16232	-1.33256	1.33256
1910	-1.23436	-1.21635	-1.17796	-1.19971	-1.25259	-1.23852	-1.11368	-1.21635	1.21635
1911	-1.19713	-1.14725	-1.11899	-1.14314	-1.21222	-1.17281	-1.11082	-1.14725	1.14725
1912	-1.24076	-1.15561	-1.13759	-1.16254	-1.24593	-1.20717	-1.15366	-1.16254	1.16254
1913	-1.32416	-1.22171	-1.21054	-1.23569	-1.30407	-1.25939	-1.24	-1.24	1.24
1914	-1.44114	-1.31434	-1.30913	-1.33414	-1.40296	-1.3158	-1.4003	-1.33414	1.33414
1915	-1.54435	-1.43337	-1.43344	-1.4597	-1.50148	-1.37253	-1.54735	-1.4597	1.4597
1916	-1.62769	-1.54714	-1.53512	-1.55395	-1.59778	-1.51199	-1.69846	-1.55395	1.55395
1917	-1.70916	-1.63319	-1.63737	-1.63636	-1.67259	-1.59806	-1.76978	-1.63737	1.63737
1918	-1.77569	-1.69536	-1.70801	-1.69761	-1.73037	-1.65173	-1.84039	-1.70801	1.70801
1919	-1.84001	-1.7563	-1.7722	-1.75647	-1.78926	-1.71021	-1.91027	-1.7722	1.7722
1920	-1.90583	-1.81842	-1.83499	-1.8159	-1.85111	-1.77158	-1.97945	-1.83499	1.83499
1921	-1.96412	-1.87891	-1.89404	-1.87272	-1.90852	-1.83247	-2.03318	-1.89404	1.89404
1922	-2.00849	-1.927	-1.93968	-1.91682	-1.95259	-1.87786	-2.07161	-1.93968	1.93968
1923	-2.0596	-1.96867	-1.98025	-1.95628	-1.99889	-1.9204	-2.12441	-1.98025	1.98025
1924	-2.08827	-2.0123	-2.02009	-1.99532	-2.03185	-1.95928	-2.13242	-2.02009	2.02009
1925	-2.10088	-2.02583	-2.03088	-2.00553	-2.04444	-1.96959	-2.14034	-2.03088	2.03088
1926	-2.11577	-2.03868	-2.04233	-2.01652	-2.05852	-1.98012	-2.14819	-2.04233	2.04233
1927	-2.09239	-2.03978	-2.03882	-2.01268	-2.04519	-1.98833	-2.09821	-2.03978	2.03978
1928	-1.91592	-1.9556	-1.93915	-1.9133	-1.91519	-1.90517	-1.85861	-1.91519	1.91519
1929	-1.63896	-1.73782	-1.70703	-1.69586	-1.75815	-1.75404	-1.72991	-1.72991	1.72991
1930	-1.48129	-1.54762	-1.50026	-1.51852	-1.59778	-1.61765	-1.36599	-1.51852	1.51852
1931	-1.37503	-1.40795	-1.34459	-1.37946	-1.40407	-1.40176	-1.31464	-1.37946	1.37946
1932	-1.23734	-1.24428	-1.20305	-1.21555	-1.24519	-1.26024	-1.05213	-1.23734	1.23734
1933	-1.11	-1.08901	-1.04878	-1.06886	-1.13704	-1.15509	-0.969245	-1.08901	1.08901
1934	-1.01698	-0.990776	-0.952797	-0.976843	-1.03926	-1.03996	-0.911313	-0.990776	0.990776
1935	-0.98222	-0.919769	-0.893293	-0.918105	-0.995556	-0.974167	-0.91275	-0.919769	0.919769
1936	-1.01227	-0.93374	-0.917981	-0.942664	-1.01556	-0.987327	-0.948482	-0.948482	0.948482
1937	-1.08901	-1.00429	-0.994765	-1.01952	-1.07444	-1.02558	-1.077	-1.02558	1.02558
1938	-1.21896	-1.11724	-1.11142	-1.13629	-1.18926	-1.13136	-1.22034	-1.13629	1.13629
1939	-1.33028	-1.23262	-1.23617	-1.26004	-1.28852	-1.19639	-1.37242	-1.26004	1.26004
1940	-1.43196	-1.35037	-1.34908	-1.36375	-1.39704	-1.29355	-1.52876	-1.36375	1.36375
1941	-1.54571	-1.45557	-1.47566	-1.47101	-1.50407	-1.42041	-1.64605	-1.47566	1.47566
1942	-1.65416	-1.55455	-1.58487	-1.57208	-1.60259	-1.51403	-1.76216	-1.58487	1.58487
1943	-1.76144	-1.65508	-1.6883	-1.67075	-1.70185	-1.61203	-1.8771	-1.6883	1.6883
1944	-1.87007	-1.75727	-1.79019	-1.76943	-1.80333	-1.71298	-1.99087	-1.79019	1.79019
1945	-1.98139	-1.86135	-1.89237	-1.86942	-1.90704	-1.81631	-2.10349	-1.89237	1.89237
1946	-2.09555	-1.96738	-1.99564	-1.97118	-2.01333	-1.92083	-2.21497	-1.99564	1.99564
1947	-2.21247	-2.07539	-2.10029	-2.07478	-2.12111	-2.02832	-2.32532	-2.10029	2.10029
1948	-2.29041	-2.1714	-2.18948	-2.16324	-2.20037	-2.11915	-2.37555	-2.18948	2.18948
1949	-2.34764	-2.22529	-2.23867	-2.21191	-2.25222	-2.16683	-2.42527	-2.23867	2.23867
1950	-2.39663	-2.27428	-2.28421	-2.25706	-2.29852	-2.21389	-2.45974	-2.28421	2.28421
1951	-2.36913	-2.29053	-2.29187	-2.26444	-2.28778	-2.24097	-2.39249	-2.29053	2.29053
1952	-2.15205	-2.18349	-2.16431	-2.13734	-2.12778	-2.12693	-2.10849	-2.13734	2.13734
1953	-1.82242	-1.91605	-1.88583	-1.87287	-1.92593	-1.93013	-1.90475	-1.90475	1.90475
1954	-1.6346	-1.69104	-1.6332	-1.64769	-1.74333	-1.7965	-1.51418	-1.64769	1.64769
1955	-1.5013	-1.52646	-1.45043	-1.48097	-1.51037	-1.5092	-1.45298	-1.5013	1.5013
1956	-1.33525	-1.33075	-1.29513	-1.30825	-1.3537	-1.37783	-1.18163	-1.33075	1.33075
1957	-1.20278	-1.17957	-1.13581	-1.15547	-1.23815	-1.26387	-1.07761	-1.17957	1.17957
1958	-1.11761	-1.07101	-1.02757	-1.05085	-1.13852	-1.13449	-1.03532	-1.07101	1.07101
1959	-1.08084	-1.00956	-0.975841	-0.999954	-1.08889	-1.06835	-1.02486	-1.02486	1.02486
1960	-1.08898	-1.01747	-0.996307	-1.02021	-1.08296	-1.05244	-1.07316	-1.05244	1.05244
1961	-1.17915	-1.09653	-1.08606	-1.10982	-1.15556	-1.10373	-1.18559	-1.10982	1.10982
1962	-1.33561	-1.21339	-1.21104	-1.23441	-1.29185	-1.21788	-1.35975	-1.23441	1.23441
1963	-1.47368	-1.35067	-1.35408	-1.37736	-1.41519	-1.29709	-1.53313	-1.37736	1.37736
1964	-1.58764	-1.48872	-1.48284	-1.49899	-1.53741	-1.42726	-1.71176	-1.49899	1.49899
1965	-1.6961	-1.59697	-1.60832	-1.60564	-1.63852	-1.55928	-1.81245	-1.60832	1.60832
1966	-1.80026	-1.68685	-1.70737	-1.69558	-1.72889	-1.64463	-1.92688	-1.70737	1.70737
1967	-1.90945	-1.78698	-1.8104	-1.79326	-1.82778	-1.74343	-2.04015	-1.8104	1.8104
1968	-2.00976	-1.88576	-1.90791	-1.88734	-1.92148	-1.8436	-2.13752	-1.90791	1.90791
1969	-2.08621	-1.96861	-1.98679	-1.9639	-1.99593	-1.92193	-2.2044	-1.98679	1.98679
1970	-2.15371	-2.0312	-2.04638	-2.02192	-2.05889	-1.9837	-2.2706	-2.04638	2.04638
1971	-2.2242	-2.09457	-2.10789	-2.08229	-2.12481	-2.04679	-2.33614	-2.10789	2.10789
1972	-2.26638	-2.15002	-2.15895	-2.13254	-2.17	-2.10178	-2.35675	-2.15895	2.15895
1973	-2.30198	-2.17863	-2.18554	-2.15853	-2.20333	-2.12618	-2.39191	-2.18554	2.18554
1974	-2.32611	-2.21107	-2.21543	-2.18795	-2.23	-2.15754	-2.39721	-2.21543	2.21543
1975	-2.29034	-2.20766	-2.20566	-2.17785	-2.20778	-2.16077	-2.33059	-2.20766	2.20766
1976	-2.09654	-2.1086	-2.08972	-2.06228	-2.06333	-2.06076	-2.07438	-2.07438	2.07438
1977	-1.83746	-1.87865	-1.84606	-1.82212	-1.84074	-1.8517	-1.83181	-1.84074	1.84074
1978	-1.59466	-1.63355	-1.6103	-1.58952	-1.61926	-1.63214	-1.56766	-1.6103	1.6103
1979	-1.38238	-1.41214	-1.38763	-1.368	-1.42852	-1.4475	-1.34171	-1.38763	1.38763
1980	-1.20534	-1.21814	-1.19201	-1.17382	-1.27074	-1.28177	-1.14813	-1.20534	1.20534
1981	-1.07132	-1.0606	-1.03598	-1.01949	-1.14963	-1.13191	-0.999802	-1.0606	1.0606
1982	-0.999526	-0.951187	-0.934497	-0.919333	-1.07519	-1.02114	-0.925284	-0.951187	0.951187
1983	-0.967482	-0.897738	-0.890405	-0.875964	-1.03519	-0.957501	-0.876269	-0.897738	0.897738
1984	-0.969678	-0.87088	-0.876472	-0.861422	-1.01593	-0.907119	-0.881217	-0.881217	0.881217
1985	-1.03515	-0.893681	-0.916972	-0.899625	-1.05259	-0.908093	-0.964499	-0.916972	0.916972
1986	-1.16527	-0.989251	-1.02752	-1.00749	-1.15852	-0.99494	-1.1224	-1.02752	1.02752
1987	-1.33824	-1.14702	-1.19368	-1.17187	-1.30926	-1.12911	-1.31334	-1.19368	1.19368
1988	-1.44436	-1.30432	-1.34551	-1.32236	-1.41185	-1.25977	-1.38837	-1.34551	1.34551
1989	-1.51285	-1.37801	-1.41375	-1.38951	-1.46667	-1.3199	-1.47758	-1.41375	1.41375
1990	-1.58917	-1.45678	-1.48983	-1.46474	-1.53815	-1.39601	-1.56589	-1.48983	1.48983
1991	-1.66854	-1.53756	-1.56758	-1.54186	-1.61519	-1.47379	-1.65331	-1.56758	1.56758
1992	-1.74102	-1.61623	-1.64231	-1.61615	-1.68741	-1.55073	-1.72509	-1.64231	1.64231
1993	-1.80051	-1.68219	-1.70419	-1.67774	-1.74741	-1.61327	-1.78139	-1.70419	1.70419
1994	-1.84578	-1.73492	-1.75334	-1.7267	-1.79444	-1.66269	-1.82237	-1.75334	1.75334
1995	-1.89822	-1.78114	-1.79797	-1.77123	-1.84296	-1.70778	-1.87769	-1.79797	1.79797
1996	-1.92897	-1.82898	-1.84184	-1.81504	-1.87852	-1.75203	-1.88819	-1.84184	1.84184
1997	-1.95377	-1.84962	-1.86044	-1.83361	-1.90037	-1.7679	-1.91334	-1.86044	1.86044
[truncated: 6,762 more rows]

## Sheet: Ventilation
TOT [kWh/m2]	-18.249	-16.8396	-16.2516	-17.0575	-20.2536	-18.0268	-17.4215	-17.1976
	Hourly average power [Wh/m2]
Time / [h]	EP	TRN	SIM IBK	SIM BO	IDA	MOD	DAL	MEDIAN	Abs(median)			EP	TRN	SIM IBK	SIM BO	IDA	MOD	DAL
1	0	0	0	0	-0.00136	-0.000138052	0	0	0		MBE [Wh/m2]	-0.120044	0.0408715	0.107997	0.0159906	-0.348905	-0.0946778	-0.0255677
2	0	0	0	0	-0.0013563	-0.000159243	0	0	0		MAE [Wh/m2]	0.228462	0.0944297	0.127775	0.0715446	0.599908	0.242519	0.668561
3	0	0	0	0	-0.00135556	-0.000192397	0	0	0		RMSE [Wh/m2]	0.991019	0.481453	0.686299	0.470243	1.99717	1.001	2.11095
4	0	0	0	0	-0.00135593	-0.000230574	0	0	0
5	0	0	0	0	-0.00135593	-0.000269426	0	0	0		NMBE [%]	6.11405	-2.08165	-5.50045	-0.814426	17.7703	4.8221	1.3022
6	0	0	0	0	-0.0013563	-0.000306303	0	0	0		NMAE [%]	11.6359	4.80946	6.50779	3.64388	30.5543	12.3519	34.0509
7	0	0	0	0	-0.00135593	-0.0003398	0	0	0		NRMSE (av) [%]	50.4743	24.5212	34.9543	23.9503	101.719	50.9825	107.514
8	0	0	0	0	-0.00135852	-0.000369187	0	0	0		NRMSE (|av|>0) [%]	18.0368	8.76257	12.4908	8.55855	36.349	18.2184	38.4199
9	-3.95871	-4.04431	-3.90342	-3.91089	-4.90741	-3.09661	-4.86251	-3.95871	3.95871		R2 [%]	93.854	98.5495	97.0525	98.6162	75.0394	93.7297	72.1143
10	-4.79777	-4.41122	-4.13459	-4.21167	-6.14815	-4.37513	-4.24292	-4.37513	4.37513
11	-14.8667	-3.95848	-3.63992	-3.77361	-7.31852	-4.14288	-3.61791	-3.95848	3.95848
12	-13.1994	-3.58156	-3.26684	-3.41492	-10.0667	-10.1019	-3.17801	-3.58156	3.58156
13	-12.1789	-9.22612	-5.31732	-9.04292	-10.5074	-10.2035	-2.94057	-9.22612	9.22612
14	-11.5402	-9.35553	-9.15447	-9.33203	-9.65926	-9.09111	-7.87827	-9.33203	9.33203
15	-11.4011	-8.94965	-8.86159	-9.105	-9.53333	-8.81371	-3.13601	-8.94965	8.94965
16	-11.9	-9.39138	-9.3932	-9.66347	-10.3333	-9.78858	-9.70919	-9.70919	9.70919
17	-13.19	-10.644	-10.703	-10.9911	-11.5519	-11.2373	-10.9998	-10.9998	10.9998
18	-14.2533	-11.6084	-11.6567	-11.9468	-12.0481	-10.1346	-11.5605	-11.6567	11.6567
19	-14.3644	-6.35376	-6.31676	-9.21801	-8.72593	-7.81663	-4.63395	-7.81663	7.81663
20	-3.58438	-0.632027	-0.61989	-0.622087	-0.352815	-1.26752	0	-0.622087	0.622087
21	0	0	0	0	-0.00204926	-0.00027565	0	0	0
22	0	0	0	0	-0.00193407	-0.00026037	0	0	0
23	0	0	0	0	-0.00183185	-0.00025729	0	0	0
24	0	0	0	0	-0.00174222	-0.000259545	0	0	0
25	0	0	0	0	-0.0016637	-0.000266737	0	0	0
26	0	0	0	0	-0.00159296	-0.000276851	0	0	0
27	0	0	0	0	-0.00152704	-0.000288967	0	0	0
28	0	0	0	0	-0.00146667	-0.000306717	0	0	0
29	0	0	0	0	-0.00141333	-0.000337404	0	0	0
30	0	0	0	0	-0.00137148	-0.000365547	0	0	0
31	0	0	0	0	-0.0013837	-0.000390484	0	0	0
32	0	0	0	0	-0.00139778	-0.00041267	0	0	0
33	-4.25512	-4.31864	-4.20814	-4.23074	-4.92593	-3.39865	-6.16744	-4.25512	4.25512				2015-01-01
34	-5.43119	-5.0617	-4.90433	-5.00157	-5.98889	-5.14464	-5.8854	-5.14464	5.14464			From:	2015-01-11		To:	2015-01-13
35	-8.52693	-4.95142	-4.77449	-4.91928	-6.80741	-5.21199	-5.63408	-5.21199	5.21199			Hour	241		Hour	288
36	-17.6952	-4.89864	-4.70092	-4.86919	-7.57037	-8.95475	-5.40098	-5.40098	5.40098
37	-16.5727	-4.84911	-4.64131	-6.67151	-8.00741	-8.23317	-13.9683	-8.00741	8.00741
38	-15.8943	-4.79102	-4.5941	-11.7048	-7.92963	-9.89227	-5.2791	-7.92963	7.92963
39	-15.5274	-4.77557	-4.60161	-4.58621	-7.89259	-11.5816	-14.2676	-7.89259	7.89259
40	-15.7628	-13.647	-10.2326	-12.0079	-8.13333	-11.7087	-5.58871	-11.7087	11.7087
41	-16.5482	-4.96962	-8.44757	-8.44698	-8.12963	-9.44935	-15.5943	-8.44757	8.44757
42	-17.1043	-5.28366	-5.11173	-5.16238	-7.87037	-5.02511	-6.11732	-5.28366	5.28366
43	-14.3748	-5.47083	-5.31946	-5.40201	-7.44074	-7.36982	-17.1136	-7.36982	7.36982
44	-1.32289	-0.927994	-0.904587	-0.920323	-0.341333	-1.80305	0	-0.920323	0.920323
45	0	0	0	0	-0.00190926	-0.000434771	0	0	0
46	0	0	0	0	-0.00178593	-0.000418708	0	0	0			Category Primary Min: 241
47	0	0	0	0	-0.00168556	-0.000413377	0	0	0			Category Primary Max: 288
48	0	0	0	0	-0.00160037	-0.000413477	0	0	0
49	0	0	0	0	-0.00152444	-0.000415599	0	0	0
50	0	0	0	0	-0.00148889	-0.00042373	0	0	0
51	0	0	0	0	-0.00149296	-0.000445891	0	0	0
52	0	0	0	0	-0.00149407	-0.000465855	0	0	0
53	0	0	0	0	-0.00150593	-0.00048227	0	0	0
54	0	0	0	0	-0.00151185	-0.000495877	0	0	0
55	0	0	0	0	-0.00151296	-0.000507116	0	0	0
56	0	0	0	0	-0.00151333	-0.000516198	0	0	0
57	-4.27041	-4.59974	-4.47099	-4.49018	-5.16296	-3.61986	-6.16809	-4.49018	4.49018
58	-5.21832	-5.18069	-4.98062	-5.07874	-6.31481	-5.26853	-5.52534	-5.21832	5.21832
59	-4.8453	-4.68438	-4.51384	-4.65578	-7.14444	-4.89857	-4.9523	-4.8453	4.8453
60	-15.0811	-4.27786	-4.10177	-4.25402	-7.87778	-10.7824	-11.5348	-7.87778	7.87778
61	-13.5767	-8.23644	-5.19028	-12.6667	-9.85556	-11.9705	-4.1329	-9.85556	9.85556
62	-12.4018	-11.1915	-11.1594	-11.1685	-11.0852	-9.55137	-10.8608	-11.1594	11.1594
63	-11.8513	-10.3723	-10.3545	-10.503	-10.8037	-10.7474	-11.0211	-10.7474	10.7474
64	-12.4023	-10.7939	-10.7529	-10.9578	-11.7074	-11.8876	-11.8946	-11.7074	11.7074
65	-13.9157	-11.8562	-11.9478	-12.1715	-12.8148	-12.9491	-13.1445	-12.8148	12.8148
66	-14.9627	-12.897	-13.0166	-13.2429	-13.4815	-13.1517	-13.8847	-13.2429	13.2429
67	-15.2449	-4.22092	-5.65003	-8.84862	-8.34074	-8.75708	-14.7296	-8.75708	8.75708
68	-3.83487	-0.736837	-0.717806	-0.719966	-0.342593	-1.46383	0	-0.719966	0.719966
69	0	0	0	0	-0.00204778	-0.000355274	0	0	0
70	0	0	0	0	-0.00192963	-0.000338213	0	0	0
71	0	0	0	0	-0.00182519	-0.000334298	0	0	0
72	0	0	0	0	-0.00173185	-0.000336731	0	0	0
73	0	0	0	0	-0.00164741	-0.000344556	0	0	0
74	0	0	0	0	-0.00157148	-0.0003554	0	0	0
75	0	0	0	0	-0.00161222	-0.000368863	0	0	0
76	0	0	0	0	-0.00167926	-0.000384711	0	0	0
77	0	0	0	0	-0.00167	-0.000414419	0	0	0
78	0	0	0	0	-0.00170407	-0.000454718	0	0	0
79	0	0	0	0	-0.00174074	-0.000490375	0	0	0
80	0	0	0	0	-0.00176556	-0.000521778	0	0	0
81	-5.03433	-5.53772	-5.41265	-5.4192	-5.92963	-4.3257	-7.68974	-5.4192	5.4192
82	-6.32306	-6.34877	-6.15312	-6.22754	-6.46296	-6.31898	-7.25904	-6.32306	6.32306
83	-6.19589	-6.14723	-5.92079	-6.0496	-7.56667	-6.23873	-6.8604	-6.19589	6.19589
84	-16.8938	-6.04829	-5.80582	-5.95853	-16.7556	-9.04673	-17.4375	-9.04673	9.04673
85	-19.5974	-14.4982	-5.70436	-16.6337	-8.41111	-7.69989	-6.3944	-8.41111	8.41111
86	-18.0966	-5.4739	-11.622	-5.41405	-12.4296	-9.58699	-16.8608	-11.622	11.622
87	-17.2565	-7.48562	-5.26091	-15.3848	-8.10741	-7.10508	-6.45946	-7.48562	7.48562
88	-17.4409	-17.5226	-15.7242	-9.54859	-17.9593	-17.3403	-17.8181	-17.4409	17.4409
89	-18.5758	-7.68657	-11.8186	-16.2424	-11.0889	-14.1141	-18.8115	-14.1141	14.1141
90	-15.9373	-6.14029	-5.99568	-5.97023	-7.93333	-10.5219	-7.29985	-7.29985	7.29985
91	-5.86693	-6.33486	-6.18004	-6.20642	-7.54074	-8.47633	-19.9361	-6.33486	6.33486
92	-1.51813	-1.06407	-1.03848	-1.04627	-0.345889	-2.03579	0	-1.04627	1.04627
93	0	0	0	0	-0.00189963	-0.000518355	0	0	0
94	0	0	0	0	-0.00177259	-0.000498374	0	0	0
95	0	0	0	0	-0.00178222	-0.000491659	0	0	0
96	0	0	0	0	-0.00183259	-0.000492253	0	0	0
97	0	0	0	0	-0.00186	-0.000502957	0	0	0
98	0	0	0	0	-0.00186778	-0.000533737	0	0	0
99	0	0	0	0	-0.00190259	-0.000561499	0	0	0
100	0	0	0	0	-0.00194444	-0.000585328	0	0	0
101	0	0	0	0	-0.00195852	-0.000606326	0	0	0
102	0	0	0	0	-0.00195593	-0.000624706	0	0	0
103	0	0	0	0	-0.00196889	-0.000640117	0	0	0
104	0	0	0	0	-0.00197	-0.000653016	0	0	0
105	-5.13952	-5.85129	-5.72419	-5.72712	-6.14074	-4.53893	-7.78446	-5.72712	5.72712
106	-6.46678	-6.60424	-6.40947	-6.47345	-6.41852	-6.59219	-7.19823	-6.47345	6.47345
107	-6.16589	-6.24601	-6.02355	-6.14422	-7.37407	-6.45924	-6.69068	-6.24601	6.24601
108	-9.46099	-6.02336	-5.78482	-5.93418	-12.5481	-6.07209	-6.32585	-6.07209	6.07209
109	-19.4143	-12.309	-7.79516	-14.3479	-18.7407	-18.668	-6.08185	-14.3479	14.3479
110	-17.9028	-15.5202	-17.4899	-17.377	-16.3074	-16.0393	-15.8395	-16.3074	16.3074
111	-17.0574	-11.2709	-11.1035	-16.6947	-13.537	-10.9141	-6.03421	-11.2709	11.2709
112	-17.2389	-17.054	-17.1766	-16.8894	-17.837	-15.1245	-16.7798	-17.054	17.054
113	-18.1905	-11.4205	-13.5125	-13.4656	-14.3296	-15.7933	-6.68514	-13.5125	13.5125
114	-18.8306	-5.89525	-5.77521	-5.80068	-7.95556	-5.70578	-18.4571	-5.89525	5.89525
115	-5.6929	-6.16926	-6.03914	-6.08438	-7.61481	-8.17948	-7.21735	-6.16926	6.16926
116	-1.46071	-1.04284	-1.02077	-1.03024	-0.349259	-2.02098	0	-1.03024	1.03024
117	0	0	0	0	-0.00191963	-0.000511361	0	0	0
118	0	0	0	0	-0.00178148	-0.000489868	0	0	0
119	0	0	0	0	-0.00179	-0.000483085	0	0	0
120	0	0	0	0	-0.00184037	-0.000484238	0	0	0
121	0	0	0	0	-0.00190148	-0.000170674	0	0	0
122	0	0	0	0	-0.00197444	-1.18316e-05	0	0	0
123	0	0	0	0	-0.00206852	-1.18342e-05	0	0	0
124	0	0	0	0	-0.00214296	-1.18369e-05	0	0	0
125	0	0	0	0	-0.0021963	-1.18398e-05	0	0	0
126	0	0	0	0	-0.0022437	-1.18427e-05	0	0	0
127	0	0	0	0	-0.00227778	-1.18457e-05	0	0	0
128	0	0	0	0	-0.00229148	-1.18488e-05	0	0	0
129	0	0	0	0	-0.00218963	-1.1853e-05	0	0	0
130	0	0	0	0	-0.00196815	-1.19244e-05	0	0	0
131	0	0	0	0	-0.0017837	-1.38014e-05	0	0	0
132	0	0	0	0	-0.00197741	-1.64286e-05	0	0	0
133	0	0	0	0	-0.00224667	-1.79906e-05	0	0	0
134	0	0	0	0	-0.00240889	-1.88115e-05	0	0	0
135	0	0	0	0	-0.00246037	-1.88969e-05	0	0	0
136	0	0	0	0	-0.00241	-1.83631e-05	0	0	0
137	0	0	0	0	-0.00229333	-1.83602e-05	0	0	0
138	0	0	0	0	-0.00208741	-1.5856e-05	0	0	0
139	0	0	0	0	-0.00190185	-1.41608e-05	0	0	0
140	0	0	0	0	-0.00175074	-1.30169e-05	0	0	0
141	0	0	0	0	-0.0017163	-1.21167e-05	0	0	0
142	0	0	0	0	-0.00175889	-1.1889e-05	0	0	0
143	0	0	0	0	-0.00180667	-1.18915e-05	0	0	0
144	0	0	0	0	-0.00186185	-1.1894e-05	0	0	0
145	0	0	0	0	-0.00192259	-1.18967e-05	0	0	0
146	0	0	0	0	-0.00197481	-1.18994e-05	0	0	0
147	0	0	0	0	-0.00202741	-1.19023e-05	0	0	0
148	0	0	0	0	-0.00206889	-1.19051e-05	0	0	0
149	0	0	0	0	-0.00209593	-1.19079e-05	0	0	0
150	0	0	0	0	-0.00212185	-1.19107e-05	0	0	0
151	0	0	0	0	-0.00214148	-1.19136e-05	0	0	0
152	0	0	0	0	-0.00214852	-1.19165e-05	0	0	0
153	0	0	0	0	-0.00207111	-1.19203e-05	0	0	0
154	0	0	0	0	-0.00187519	-1.19245e-05	0	0	0
155	0	0	0	0	-0.00167741	-1.19286e-05	0	0	0
156	0	0	0	0	-0.00156778	-1.19529e-05	0	0	0
157	0	0	0	0	-0.00168481	-1.26616e-05	0	0	0
158	0	0	0	0	-0.00179778	-1.35422e-05	0	0	0
159	0	0	0	0	-0.00186593	-1.39209e-05	0	0	0
160	0	0	0	0	-0.00187667	-1.40012e-05	0	0	0
161	0	0	0	0	-0.00183852	-1.48901e-05	0	0	0
162	0	0	0	0	-0.00169407	-1.26008e-05	0	0	0
163	0	0	0	0	-0.0015637	-1.19514e-05	0	0	0
164	0	0	0	0	-0.00152037	-1.19537e-05	0	0	0
165	0	0	0	0	-0.00154444	-1.19562e-05	0	0	0
166	0	0	0	0	-0.00157963	-1.19589e-05	0	0	0
167	1.01953e-14	0	0	0	-0.0016263	-1.19615e-05	0	0	0
168	1.89871e-14	0	0	0	-0.00167296	-1.19641e-05	0	0	0
169	2.14461e-14	0	0	0	-0.00171222	-0.000332777	0	0	0
170	2.35121e-14	0	0	0	-0.00175852	-0.000521317	0	0	0
171	1.85043e-14	0	0	0	-0.00179259	-0.000548129	0	0	0
172	5.84322e-14	0	0	0	-0.00180519	-0.000569623	0	0	0
173	4.15897e-14	0	0	0	-0.00181741	-0.000587045	0	0	0
174	5.30875e-14	0	0	0	-0.00184481	-0.000601307	0	0	0
175	6.2699e-14	0	0	0	-0.00185704	-0.000613431	0	0	0
176	1.96271e-14	0	0	0	-0.00184926	-0.000623984	0	0	0
177	-5.02208	-5.65103	-5.54957	-5.5496	-5.90741	-4.39705	-7.46899	-5.5496	5.5496
178	-6.61629	-6.70425	-6.56475	-6.58326	-6.21852	-6.50808	-7.31656	-6.58326	6.58326
179	-6.58838	-6.65916	-6.46872	-6.54848	-6.24444	-6.52836	-7.16413	-6.54848	6.54848
180	-6.61309	-6.66908	-6.44454	-6.56788	-6.32222	-6.59687	-6.98259	-6.59687	6.59687
181	-6.63886	-6.64213	-6.407	-6.55485	-6.49259	-6.52309	-6.94372	-6.55485	6.55485
182	-6.63154	-6.58112	-6.3449	-6.50262	-6.35556	-6.32844	-6.9065	-6.50262	6.50262
183	-6.59532	-6.50362	-6.28323	-6.4467	-6.34815	-6.23041	-7.0447	-6.4467	6.4467
184	-6.6924	-6.61436	-6.39915	-6.56572	-6.65185	-6.49618	-7.07796	-6.61436	6.61436
185	-6.83301	-6.72973	-6.51771	-6.68461	-6.74444	-6.62819	-7.19192	-6.72973	6.72973
186	-6.95754	-6.81785	-6.61743	-6.78413	-6.57407	-6.60086	-7.35501	-6.78413	6.78413
187	-7.04684	-6.87988	-6.68146	-6.85123	-6.35556	-6.50553	-7.56232	-6.85123	6.85123
188	-1.76705	-1.14941	-1.11635	-1.14498	-0.301815	-2.14094	0	-1.14498	1.14498
189	0	0	0	0	-0.00196926	-0.000647992	0	0	0
190	0	0	0	0	-0.00192333	-0.000652877	0	0	0
191	0	0	0	0	-0.00193704	-0.000658411	0	0	0
192	1.36886e-14	0	0	0	-0.00195148	-0.000664009	0	0	0
193	3.87153e-14	0	0	0	-0.00199259	-0.000669546	0	0	0
194	7.86881e-14	0	0	0	-0.00205889	-0.000675477	0	0	0
195	5.45697e-14	0	0	0	-0.00204815	-0.000683194	0	0	0
196	6.77742e-14	0	0	0	-0.00205296	-0.000692943	0	0	0
197	6.62471e-14	0	0	0	-0.00206704	-0.00070352	0	0	0
198	4.43294e-14	0	0	0	-0.00207963	-0.000713952	0	0	0
199	1.43318e-13	0	0	0	-0.00209778	-0.000723904	0	0	0
200	6.0094e-14	0	0	0	-0.00210481	-0.000733368	0	0	0
201	-5.91667	-6.64127	-6.53476	-6.53478	-7.15926	-5.1727	-8.84084	-6.53478	6.53478
202	-7.85241	-7.93122	-7.80058	-7.80061	-7.34074	-7.72188	-8.79003	-7.80061	7.80061
203	-7.78929	-7.87452	-7.73079	-7.74479	-7.36667	-7.66222	-8.6376	-7.74479	7.74479
204	-7.76842	-7.82292	-7.63501	-7.70337	-7.39259	-7.63379	-8.5868	-7.70337	7.70337
205	-7.82518	-7.84306	-7.62472	-7.73376	-7.40741	-7.62306	-8.5868	-7.73376	7.73376
206	-7.65532	-7.71253	-7.46002	-7.59256	-7.15185	-7.4172	-7.94467	-7.59256	7.59256
207	-7.26403	-7.26977	-7.01286	-7.15958	-6.81481	-6.99867	-7.72688	-7.15958	7.15958
208	-7.17948	-7.12874	-6.90781	-7.06146	-6.81481	-7.05421	-7.63168	-7.06146	7.06146
209	-7.33326	-7.20618	-7.01605	-7.16571	-6.94444	-7.26502	-7.81745	-7.20618	7.20618
210	-7.50935	-7.35171	-7.18556	-7.33051	-6.90741	-7.18527	-7.96728	-7.33051	7.33051
211	-7.55386	-7.39339	-7.21176	-7.36254	-6.88889	-7.02167	-8.11774	-7.36254	7.36254
212	-1.88298	-1.2292	-1.19796	-1.22352	-0.325926	-2.32263	0	-1.22352	1.22352
213	0	0	0	0	-0.00205148	-0.000702784	0	0	0
214	0	0	0	0	-0.00202444	-0.000705556	0	0	0
215	-1.05097e-14	0	0	0	-0.00205926	-0.000708251	0	0	0
216	4.7159e-14	0	0	0	-0.00209481	-0.000711446	0	0	0
217	4.74285e-14	0	0	0	-0.00212259	-0.000715629	0	0	0
218	7.12774e-14	0	0	0	-0.00211185	-0.000720768	0	0	0
219	2.77564e-14	0	0	0	-0.00212148	-0.000727438	0	0	0
220	4.26677e-14	0	0	0	-0.00216111	-0.000735313	0	0	0
221	6.52141e-14	0	0	0	-0.0021763	-0.000742329	0	0	0
222	6.59328e-14	0	0	0	-0.00217667	-0.000748164	0	0	0
223	6.62921e-14	0	0	0	-0.0021837	-0.000752897	0	0	0
224	3.9883e-14	0	0	0	-0.00218259	-0.00075693	0	0	0
225	-5.86578	-6.62368	-6.50981	-6.50983	-6.91481	-5.15094	-8.6376	-6.50983	6.50983
226	-7.60456	-7.7158	-7.57735	-7.57739	-7.06296	-7.49435	-8.38356	-7.57739	7.57739
227	-7.46423	-7.5419	-7.40156	-7.41966	-7.05185	-7.34086	-8.33275	-7.41966	7.41966
228	-7.48119	-7.53667	-7.35167	-7.42903	-7.0963	-7.37878	-8.23113	-7.42903	7.42903
229	-7.4832	-7.51242	-7.29588	-7.41201	-7.05926	-7.32928	-8.12951	-7.41201	7.41201
230	-7.20528	-7.27942	-7.02754	-7.16421	-6.68519	-7.0384	-7.37649	-7.16421	7.16421
231	-6.66413	-6.68182	-6.42722	-6.57351	-6.41111	-6.49453	-7.03642	-6.57351	6.57351
232	-6.51515	-6.44406	-6.23829	-6.38474	-6.90741	-6.45344	-6.94578	-6.45344	6.45344
233	-6.70186	-6.53442	-6.3671	-6.50719	-7.05185	-6.65316	-7.23586	-6.65316	6.65316
234	-6.92849	-6.74899	-6.59808	-6.73774	-6.7	-6.66501	-7.39597	-6.73774	6.73774
235	-6.97366	-6.80102	-6.63952	-6.78393	-6.34444	-6.52171	-7.55633	-6.78393	6.78393
236	-1.73871	-1.13132	-1.10381	-1.12844	-0.298852	-2.13598	0	-1.12844	1.12844
237	0	0	0	0	-0.00184963	-0.000637953	0	0	0
238	0	0	0	0	-0.00185704	-0.000639344	0	0	0
239	4.49582e-14	0	0	0	-0.00190222	-0.000642105	0	0	0
240	5.2863e-14	0	0	0	-0.00194704	-0.000646468	0	0	0
241	7.76551e-14	0	0	0	-0.00199556	-0.000652427	0	0	0
242	5.93305e-14	0	0	0	-0.00204926	-0.000659982	0	0	0
243	6.60226e-14	0	0	0	-0.00210259	-0.000669231	0	0	0
244	5.96449e-14	0	0	0	-0.00214222	-0.000680097	0	0	0
245	1.85043e-14	0	0	0	-0.00216815	-0.000692087	0	0	0
246	6.82682e-14	0	0	0	-0.00218593	-0.000704377	0	0	0
247	4.99436e-14	0	0	0	-0.00220407	-0.000716363	0	0	0
248	8.89284e-14	0	0	0	-0.00220926	-0.000727671	0	0	0
249	-5.77752	-6.55726	-6.435	-6.43502	-6.82593	-5.07961	-8.43437	-6.43502	6.43502
250	-7.36954	-7.51282	-7.36413	-7.37866	-6.88889	-7.29158	-8.02789	-7.36954	7.36954
251	-6.95814	-7.13605	-6.95801	-7.03526	-6.6037	-6.9949	-7.3278	-6.9949	6.9949
252	-6.58296	-6.73023	-6.53705	-6.65644	-6.7	-6.72863	-6.97694	-6.7	6.7
253	-6.41666	-6.51126	-6.32235	-6.45698	-7.19259	-6.52018	-6.77678	-6.51126	6.51126
254	-6.29879	-6.34328	-6.15993	-6.29754	-7.27778	-6.2541	-6.70965	-6.29879	6.29879
255	-6.20074	-6.23512	-6.06693	-6.20077	-7.44074	-6.1658	-6.73834	-6.20077	6.20077
256	-6.30305	-6.31624	-6.16986	-6.29574	-7.73704	-8.84326	-6.96327	-6.31624	6.31624
257	-6.64566	-6.59521	-6.45998	-6.58261	-7.5963	-9.08331	-7.33724	-6.64566	6.64566
258	-6.94565	-6.8675	-6.73092	-6.85896	-7.17778	-6.78113	-7.6828	-6.8675	6.8675
259	-7.12277	-7.03008	-6.8876	-7.01912	-6.65556	-6.77555	-7.97692	-7.01912	7.01912
260	-1.79249	-1.1785	-1.15478	-1.17666	-0.308519	-2.24402	0	-1.17666	1.17666
261	0	0	0	0	-0.00199815	-0.000611973	0	0	0
262	0	0	0	0	-0.00204704	-0.0006271	0	0	0
263	8.4437e-15	0	0	0	-0.00212778	-0.000642608	0	0	0
264	-6.87174e-15	0	0	0	-0.00220741	-0.00065958	0	0	0
265	6.28786e-14	0	0	0	-0.00221556	-0.000678322	0	0	0
266	7.41968e-14	0	0	0	-0.00229185	-0.000699019	0	0	0
267	8.80301e-14	0	0	0	-0.00239185	-0.000721772	0	0	0
268	5.82975e-14	0	0	0	-0.00246741	-0.000746662	0	0	0
269	0	0	0	0	-0.00252333	-0.000773037	0	0	0
270	0	0	0	0	-0.00254407	-0.000799592	0	0	0
271	0	0	0	0	-0.00254333	-0.000825466	0	0	0
272	0	0	0	0	-0.00254333	-0.000849912	0	0	0
273	-7.09063	-7.94713	-7.83046	-7.83048	-8.41481	-6.20124	-10.2635	-7.83048	7.83048
274	-8.9054	-9.09954	-8.92546	-8.92549	-8.4	-8.83182	-9.60298	-8.92546	8.92546
275	-8.39289	-8.5513	-8.36823	-8.39007	-8.05185	-8.37803	-9.04408	-8.39007	8.39007
276	-8.02541	-8.15354	-7.91965	-8.00238	-7.72963	-8.17333	-8.41673	-8.02541	8.02541
277	-7.75988	-7.81927	-7.57141	-7.68277	-7.42593	-7.86208	-8.1467	-7.75988	7.75988
278	-7.66076	-7.62709	-7.40961	-7.5267	-7.24074	-7.54833	-8.24962	-7.54833	7.54833
279	-7.70799	-7.66551	-7.47356	-7.59735	-7.34815	-7.6022	-8.5045	-7.6022	7.6022
280	-7.96868	-7.9243	-7.77511	-7.89716	-7.65556	-8.00742	-8.80235	-7.9243	7.9243
281	-8.34327	-8.27883	-8.13146	-8.25023	-7.97037	-8.38975	-9.24179	-8.27883	8.27883
282	-8.62583	-8.58183	-8.41679	-8.53778	-8.16667	-8.43656	-9.46185	-8.53778	8.53778
283	-8.69901	-8.65787	-8.47058	-8.59931	-8.21481	-8.32995	-9.6789	-8.59931	8.59931
284	-2.17509	-1.44318	-1.41096	-1.43299	-0.39037	-2.77948	0	-1.43299	1.43299
285	0	0	0	0	-0.0024837	-0.000839582	0	0	0
286	0	0	0	0	-0.00255593	-0.000842154	0	0	0
287	0	0	0	0	-0.0026263	-0.000847487	0	0	0
288	0	0	0	0	-0.00268333	-0.000855701	0	0	0
289	0	0	0	0	-0.00269	-0.000301987	0	0	0
290	0	0	0	0	-0.00268926	-2.16984e-05	0	0	0
291	0	0	0	0	-0.00268926	-2.1702e-05	0	0	0
292	0	0	0	0	-0.00268926	-2.17056e-05	0	0	0
293	0	0	0	0	-0.00268815	-2.17093e-05	0	0	0
294	0	0	0	0	-0.00268741	-2.17129e-05	0	0	0
295	0	0	0	0	-0.00268704	-2.17166e-05	0	0	0
296	0	0	0	0	-0.00268741	-2.17203e-05	0	0	0
297	0	0	0	0	-0.00268481	-2.17248e-05	0	0	0
298	0	0	0	0	-0.00250889	-2.17304e-05	0	0	0
299	0	0	0	0	-0.0022337	-2.17362e-05	0	0	0
300	0	0	0	0	-0.00202741	-2.17413e-05	0	0	0
301	0	0	0	0	-0.00188519	-2.17472e-05	0	0	0
302	0	0	0	0	-0.00179963	-2.19821e-05	0	0	0
303	0	0	0	0	-0.00183481	-2.21453e-05	0	0	0
304	0	0	0	0	-0.00182741	-2.21529e-05	0	0	0
305	0	0	0	0	-0.00188778	-2.2618e-05	0	0	0
306	0	0	0	0	-0.00195741	-2.17622e-05	0	0	0
307	0	0	0	0	-0.00198667	-2.17647e-05	0	0	0
308	0	0	0	0	-0.00206074	-2.17676e-05	0	0	0
309	0	0	0	0	-0.00212852	-2.17705e-05	0	0	0
310	0	0	0	0	-0.00220222	-2.17735e-05	0	0	0
311	0	0	0	0	-0.00227704	-2.17764e-05	0	0	0
312	0	0	0	0	-0.00234778	-2.17794e-05	0	0	0
313	0	0	0	0	-0.00242444	-2.17824e-05	0	0	0
314	0	0	0	0	-0.00250926	-2.17853e-05	0	0	0
315	0	0	0	0	-0.0025863	-2.17883e-05	0	0	0
316	0	0	0	0	-0.00264148	-2.17912e-05	0	0	0
317	0	0	0	0	-0.00268259	-2.17942e-05	0	0	0
318	0	0	0	0	-0.00269444	-2.17972e-05	0	0	0
319	0	0	0	0	-0.00269519	-2.18002e-05	0	0	0
320	0	0	0	0	-0.00269481	-2.18032e-05	0	0	0
321	0	0	0	0	-0.00262778	-2.18076e-05	0	0	0
322	0	0	0	0	-0.00236481	-2.18133e-05	0	0	0
323	0	0	0	0	-0.00208926	-2.1819e-05	0	0	0
324	0	0	0	0	-0.00186593	-2.2061e-05	0	0	0
325	0	0	0	0	-0.00184296	-2.35584e-05	0	0	0
326	0	0	0	0	-0.00197222	-2.44886e-05	0	0	0
327	0	0	0	0	-0.00202593	-2.47304e-05	0	0	0
328	0	0	0	0	-0.002	-2.44681e-05	0	0	0
329	0	0	0	0	-0.00188259	-2.4308e-05	0	0	0
330	0	0	0	0	-0.00182593	-2.21169e-05	0	0	0
331	0	0	0	0	-0.00186296	-2.18407e-05	0	0	0
332	0	0	0	0	-0.00192407	-2.18428e-05	0	0	0
333	0	0	0	0	-0.00202	-2.1845e-05	0	0	0
334	0	0	0	0	-0.00211481	-2.18473e-05	0	0	0
335	0	0	0	0	-0.00220222	-2.18496e-05	0	0	0
336	0	0	0	0	-0.00229074	-2.18519e-05	0	0	0
337	0	0	0	0	-0.0023863	-0.000590309	0	0	0
338	0	0	0	0	-0.00248333	-0.000868458	0	0	0
339	0	0	0	0	-0.00258296	-0.000864321	0	0	0
340	0	0	0	0	-0.00265556	-0.000865002	0	0	0
341	0	0	0	0	-0.00269074	-0.000870274	0	0	0
342	0	0	0	0	-0.00269259	-0.000878743	0	0	0
343	0	0	0	0	-0.00269444	-0.000889276	0	0	0
344	0	0	0	0	-0.0026963	-0.000900718	0	0	0
345	-7.08279	-7.94557	-7.82795	-7.82797	-8.67037	-6.20946	-10.2127	-7.82797	7.82797
346	-8.69331	-8.95906	-8.75834	-8.75837	-8.14444	-8.67685	-9.04408	-8.75834	8.75834
347	-7.78521	-8.01094	-7.77616	-7.80278	-7.45185	-7.94898	-8	-7.80278	7.80278
348	-7.15369	-7.30973	-7.01914	-7.10395	-7.31852	-7.50969	-7.31535	-7.30973	7.30973
349	-6.72434	-6.80308	-6.5023	-6.61057	-7.97778	-7.04411	-6.86157	-6.80308	6.80308
350	-6.44917	-6.43541	-6.15739	-6.27271	-8.15185	-6.53186	-6.68358	-6.44917	6.44917
351	-6.32688	-6.24144	-6.01049	-6.12665	-13.8259	-6.28482	-6.7519	-6.28482	6.28482
352	-6.5253	-6.37086	-6.18691	-6.30321	-12.7741	-18.7725	-7.17419	-6.5253	6.5253
353	-20.466	-6.84358	-6.68356	-6.80258	-7.9037	-11.8719	-7.87208	-7.87208	7.87208
354	-11.7479	-7.31327	-7.15027	-7.27849	-7.46667	-7.28591	-8.20375	-7.31327	7.31327
355	-7.26049	-7.46353	-7.28593	-7.42213	-7	-7.26224	-8.53509	-7.28593	7.28593
356	-1.83746	-1.2514	-1.22189	-1.24468	-0.331778	-2.41055	0	-1.24468	1.24468
357	0	0	0	0	-0.00213704	-0.000648425	0	0	0
358	0	0	0	0	-0.00217889	-0.000661589	0	0	0
359	0	0	0	0	-0.00226111	-0.000680108	0	0	0
360	0	0	0	0	-0.00235111	-0.000699338	0	0	0
361	0	0	0	0	-0.00243519	-0.000719851	0	0	0
362	0	0	0	0	-0.00251259	-0.000741572	0	0	0
363	0	0	0	0	-0.00258407	-0.000764182	0	0	0
364	0	0	0	0	-0.00264074	-0.0007872	0	0	0
365	0	0	0	0	-0.00267963	-0.000810079	0	0	0
366	0	0	0	0	-0.00268926	-0.000832058	0	0	0
367	0	0	0	0	-0.00268704	-0.000852643	0	0	0
368	0	0	0	0	-0.00268593	-0.00087151	0	0	0
369	-6.96934	-7.89998	-7.76686	-7.76688	-8.33704	-6.15125	-10.0095	-7.76688	7.76688
370	-8.57974	-8.82154	-8.62989	-8.62993	-8.05926	-8.54833	-9.04408	-8.62989	8.62989
371	-7.76401	-7.99134	-7.76622	-7.79312	-7.43704	-7.92032	-8.02403	-7.79312	7.79312
372	-7.08931	-7.26608	-6.97326	-7.06317	-7.28148	-7.48833	-7.24522	-7.24522	7.24522
373	-6.60055	-6.68284	-6.3793	-6.49235	-7.96667	-6.96622	-6.73529	-6.68284	6.68284
374	-6.27478	-6.2617	-5.97693	-6.09696	-8.2	-6.38621	-6.47262	-6.27478	6.27478
375	-6.10164	-6.02394	-5.78145	-5.90118	-15.1111	-8.46243	-6.5035	-6.10164	6.10164
376	-13.7051	-6.13699	-5.94975	-6.06628	-15.6296	-12.7531	-6.83881	-6.83881	6.83881
377	-19.3965	-6.58198	-6.43041	-6.54849	-7.95926	-8.79313	-7.58904	-7.58904	7.58904
378	-9.99024	-7.07335	-6.91584	-7.04198	-7.68519	-7.01172	-7.83251	-7.07335	7.07335
379	-6.82185	-7.14969	-6.97281	-7.10718	-7.08889	-6.98587	-8.0778	-7.08889	7.08889
380	-1.73167	-1.19141	-1.16198	-1.18454	-0.321481	-2.30304	0	-1.18454	1.18454
381	0	0	0	0	-0.00198519	-0.000604055	0	0	0
382	0	0	0	0	-0.00201	-0.000584755	0	0	0
383	0	0	0	0	-0.00203778	-0.000606651	0	0	0
384	0	0	0	0	-0.00210037	-0.000629304	0	0	0
385	0	0	0	0	-0.00216963	-0.000650462	0	0	0
386	0	0	0	0	-0.00223185	-0.000670985	0	0	0
387	0	0	0	0	-0.00229444	-0.000691226	0	0	0
388	0	0	0	0	-0.0023437	-0.000711298	0	0	0
389	0	0	0	0	-0.00237111	-0.00073097	0	0	0
390	0	0	0	0	-0.00239593	-0.000749535	0	0	0
391	0	0	0	0	-0.0024137	-0.000766676	0	0	0
392	0	0	0	0	-0.00241333	-0.000782239	0	0	0
393	-6.12897	-7.03002	-6.88393	-6.88395	-7.31481	-5.45032	-8.73922	-6.88395	6.88395
394	-7.43206	-7.68859	-7.48259	-7.48672	-7.01111	-7.50547	-7.70371	-7.48672	7.48672
395	-6.62671	-6.85209	-6.57137	-6.63624	-6.8037	-7.0184	-6.77342	-6.77342	6.77342
396	-6.0413	-6.17674	-5.86049	-5.97229	-7.68519	-6.46824	-6.14381	-6.14381	6.14381
397	-5.78785	-5.79417	-5.50038	-5.6274	-8.01852	-8.17285	-6.09721	-5.79417	5.79417
398	-5.70124	-5.68426	-5.35283	-5.48685	-7.82963	-5.72071	-6.13546	-5.70124	5.70124
399	-5.60374	-5.59511	-5.25779	-5.39461	-7.91111	-7.75464	-6.10016	-5.60374	5.60374
400	-9.18119	-5.67633	-5.38574	-5.52181	-14.2407	-13.9215	-6.45274	-6.45274	6.45274
401	-17.9562	-6.08664	-5.84208	-5.97728	-7.86296	-5.87005	-7.07385	-6.08664	6.08664
402	-13.0282	-6.56808	-6.35844	-6.49717	-7.68148	-6.49255	-7.65098	-6.56808	6.56808
403	-6.54862	-6.87949	-6.65662	-6.80068	-7.13333	-6.74101	-7.89941	-6.80068	6.80068
404	-1.65611	-1.15021	-1.11237	-1.13655	-0.285	-2.22325	0	-1.13655	1.13655
405	0	0	0	0	-0.0018963	-0.000579117	0	0	0
406	0	0	0	0	-0.00191111	-0.000554503	0	0	0
407	0	0	0	0	-0.00193296	-0.000562971	0	0	0
408	0	0	0	0	-0.00197815	-0.000588195	0	0	0
409	0	0	0	0	-0.00204	-0.000610703	0	0	0
410	0	0	0	0	-0.0021	-0.000631725	0	0	0
411	0	0	0	0	-0.00216	-0.000651897	0	0	0
412	7.18613e-14	0	0	0	-0.00220593	-0.000671675	0	0	0
413	8.07541e-14	0	0	0	-0.00224	-0.000690961	0	0	0
414	8.84792e-14	0	0	0	-0.00226037	-0.000709472	0	0	0
415	1.05277e-13	0	0	0	-0.00228185	-0.000726422	0	0	0
416	7.53645e-14	0	0	0	-0.00229778	-0.00074163	0	0	0
417	-5.87925	-6.73898	-6.59711	-6.59713	-7.01481	-5.23693	-8.41177	-6.59713	6.59713
418	-7.1061	-7.36953	-7.15462	-7.16769	-6.71481	-7.20922	-7.436	-7.16769	7.16769
419	-6.2787	-6.53217	-6.22987	-6.31325	-6.82222	-6.72443	-6.46351	-6.46351	6.46351
420	-5.62419	-5.81173	-5.47663	-5.59884	-7.87407	-6.09935	-5.69545	-5.69545	5.69545
421	-5.18516	-5.26356	-4.93574	-5.06982	-17.5704	-5.89928	-5.20559	-5.20559	5.20559
422	-16.2937	-4.86757	-4.56343	-4.69974	-15.6481	-10.1958	-5.00081	-5.00081	5.00081
423	-14.8734	-8.07545	-4.38625	-7.97593	-14.9407	-12.7116	-13.2158	-12.7116	12.7116
424	-14.6816	-14.5454	-9.74767	-14.6549	-15.4593	-14.3951	-5.33782	-14.5454	14.5454
425	-15.9954	-8.23076	-11.8888	-11.8449	-16.7	-13.773	-15.8396	-13.773	13.773
426	-14.3708	-5.48438	-5.36015	-5.39092	-7.92963	-7.49427	-6.64984	-6.64984	6.64984
427	-5.50328	-5.9709	-5.82644	-5.89284	-7.47037	-5.81066	-18.1284	-5.89284	5.89284
428	-1.40216	-1.00039	-0.973501	-0.987263	-0.341741	-1.9387	0	-0.987263	0.987263
429	0	0	0	0	-0.00187037	-0.000479458	0	0	0
430	0	0	0	0	-0.00171926	-0.000459754	0	0	0
431	0	0	0	0	-0.00163259	-0.000453422	0	0	0
432	0	0	0	0	-0.0016563	-0.000454228	0	0	0
433	-1.67302e-14	0	0	0	-0.00169037	-0.000467503	0	0	0
434	1.73815e-14	0	0	0	-0.00173222	-0.000496121	0	0	0
435	9.91237e-14	0	0	0	-0.00178481	-0.000521474	0	0	0
436	8.4482e-14	0	0	0	-0.00183111	-0.000544332	0	0	0
437	5.91508e-14	0	0	0	-0.00186593	-0.000565392	0	0	0
438	4.21287e-14	0	0	0	-0.00189222	-0.000584725	0	0	0
439	6.69658e-14	0	0	0	-0.00191074	-0.000602274	0	0	0
440	5.96e-14	0	0	0	-0.00191852	-0.000618035	0	0	0
441	-4.83206	-5.62642	-5.47474	-5.47477	-5.78889	-4.36757	-6.89804	-5.47477	5.47477
442	-5.53289	-5.85604	-5.5792	-5.60597	-6.27037	-5.93623	-5.69367	-5.69367	5.69367
443	-4.78149	-4.96056	-4.64477	-4.74172	-7.31111	-5.26589	-5.04583	-4.96056	4.96056
444	-4.57996	-4.6209	-4.32453	-4.4551	-8.25926	-8.42188	-4.96884	-4.6209	4.6209
445	-4.69883	-4.6657	-4.40033	-4.54315	-15.1259	-9.9564	-5.14214	-4.69883	4.69883
446	-15.9329	-4.76791	-4.51413	-4.65833	-7.95556	-11.8068	-5.15169	-5.15169	5.15169
447	-14.536	-4.60935	-4.36747	-6.21696	-11.3556	-9.4628	-13.3174	-9.4628	9.4628
448	-13.8962	-14.4291	-7.77297	-14.2596	-14.8444	-14.1557	-5.14234	-14.1557	14.1557
449	-14.7206	-9.4397	-12.9696	-11.1078	-15.6037	-14.7431	-15.1074	-14.7206	14.7206
450	-10.3162	-5.08175	-4.95063	-5.00505	-9.11481	-12.5715	-6.24234	-6.24234	6.24234
451	-5.13577	-5.53439	-5.39159	-5.47265	-7.52593	-5.41284	-17.4378	-5.47265	5.47265
452	-1.33932	-0.941182	-0.916332	-0.931914	-0.345963	-1.85135	0	-0.931914	0.931914
453	0	0	0	0	-0.00191778	-0.000450475	0	0	0
454	0	0	0	0	-0.00177407	-0.000432176	0	0	0
455	0	0	0	0	-0.00166296	-0.000426583	0	0	0
456	0	0	0	0	-0.00168963	-0.000429348	0	0	0
457	0	0	0	0	-0.0017437	-0.000151745	0	0	0
458	1.79429e-14	0	0	0	-0.00179296	-1.05009e-05	0	0	0
459	2.95081e-14	0	0	0	-0.00186074	-1.05034e-05	0	0	0
460	4.91352e-14	0	0	0	-0.00191481	-1.0506e-05	0	0	0
461	2.16931e-14	0	0	0	-0.0019563	-1.05087e-05	0	0	0
462	0	0	0	0	-0.00199074	-1.05115e-05	0	0	0
463	0	0	0	0	-0.00201593	-1.05144e-05	0	0	0
464	0	0	0	0	-0.00202815	-1.05173e-05	0	0	0
465	0	0	0	0	-0.00195	-1.05205e-05	0	0	0
466	0	0	0	0	-0.00178259	-1.05247e-05	0	0	0
467	0	0	0	0	-0.00159259	-1.05291e-05	0	0	0
468	0	0	0	0	-0.00160074	-1.08047e-05	0	0	0
469	0	0	0	0	-0.00173667	-1.16983e-05	0	0	0
470	0	0	0	0	-0.00190593	-1.30036e-05	0	0	0
471	0	0	0	0	-0.00209481	-1.42635e-05	0	0	0
472	0	0	0	0	-0.00223667	-1.53338e-05	0	0	0
473	0	0	0	0	-0.00223259	-1.50316e-05	0	0	0
474	0	0	0	0	-0.00209778	-1.38313e-05	0	0	0
475	0	0	0	0	-0.00191852	-1.20446e-05	0	0	0
476	0	0	0	0	-0.00176296	-1.09302e-05	0	0	0
477	0	0	0	0	-0.00163519	-1.05553e-05	0	0	0
478	0	0	0	0	-0.00152704	-1.05576e-05	0	0	0
479	-1.16325e-14	0	0	0	-0.00150481	-1.056e-05	0	0	0
480	4.17694e-14	0	0	0	-0.00156	-1.05625e-05	0	0	0
481	5.7489e-14	0	0	0	-0.00163185	-1.0565e-05	0	0	0
482	3.84009e-14	0	0	0	-0.00170407	-1.05675e-05	0	0	0
483	3.04063e-14	0	0	0	-0.00177593	-1.05701e-05	0	0	0
484	9.97525e-14	0	0	0	-0.00183	-1.05727e-05	0	0	0
485	6.50345e-14	0	0	0	-0.00187074	-1.05753e-05	0	0	0
486	3.37748e-14	0	0	0	-0.0019037	-1.05779e-05	0	0	0
487	6.9975e-14	0	0	0	-0.00193111	-1.05805e-05	0	0	0
488	6.0094e-14	0	0	0	-0.00193889	-1.05832e-05	0	0	0
489	2.69929e-14	0	0	0	-0.00180593	-1.05868e-05	0	0	0
490	4.60362e-15	0	0	0	-0.00155556	-1.05918e-05	0	0	0
491	0	0	0	0	-0.00161778	-1.08592e-05	0	0	0
492	0	0	0	0	-0.00185074	-1.23401e-05	0	0	0
493	0	0	0	0	-0.00211222	-1.41266e-05	0	0	0
494	0	0	0	0	-0.00231667	-1.54731e-05	0	0	0
495	0	0	0	0	-0.00241556	-1.58014e-05	0	0	0
496	0	0	0	0	-0.00241481	-1.56235e-05	0	0	0
497	0	0	0	0	-0.00234	-1.51243e-05	0	0	0
498	0	0	0	0	-0.00219778	-1.41581e-05	0	0	0
499	0	0	0	0	-0.00202185	-1.23973e-05	0	0	0
500	0	0	0	0	-0.00186963	-1.13152e-05	0	0	0
501	0	0	0	0	-0.00174444	-1.06695e-05	0	0	0
502	0	0	0	0	-0.00163963	-1.06195e-05	0	0	0
503	0	0	0	0	-0.00155111	-1.06217e-05	0	0	0
504	3.68289e-15	0	0	0	-0.00147556	-1.06239e-05	0	0	0
505	2.78238e-14	0	0	0	-0.00141	-0.000294654	0	0	0
506	1.03974e-14	0	0	0	-0.00136259	-0.000456584	0	0	0
507	5.20321e-14	0	0	0	-0.00138778	-0.000472165	0	0	0
508	3.70086e-14	0	0	0	-0.00141333	-0.000482496	0	0	0
509	5.23689e-14	0	0	0	-0.00143259	-0.000490223	0	0	0
510	2.90589e-14	0	0	0	-0.00144519	-0.00049658	0	0	0
511	5.99144e-14	0	0	0	-0.00145148	-0.000502173	0	0	0
512	5.32223e-14	0	0	0	-0.00145926	-0.000507086	0	0	0
513	-3.87342	-4.44289	-4.32744	-4.34131	-4.84815	-3.4313	-5.60067	-4.34131	4.34131
514	-4.79418	-4.97854	-4.80323	-4.89537	-5.83704	-4.93236	-5.15096	-4.93236	4.93236
515	-4.46961	-4.66363	-4.45604	-4.60441	-6.68889	-4.8188	-4.69288	-4.66363	4.66363
516	-4.24498	-4.42028	-4.19024	-4.35854	-7.50741	-6.30003	-4.34177	-4.35854	4.35854
517	-4.11345	-4.24575	-4.01054	-4.18207	-8.04444	-7.36618	-4.14079	-4.18207	4.18207
518	-13.3455	-7.07468	-3.86377	-11.4118	-8.15926	-8.37114	-4.06102	-8.15926	8.15926
519	-12.3637	-10.8028	-6.69599	-12.0266	-8.23704	-10.6574	-4.13366	-10.6574	10.6574
520	-12.3387	-6.88398	-12.4438	-12.1853	-12.837	-12.3501	-11.9984	-12.3387	12.3387
521	-13.1299	-13.2895	-9.99539	-9.97279	-13.6037	-13.1653	-4.711	-13.1299	13.1299
522	-11.0882	-5.7437	-4.2158	-4.2472	-8.64444	-8.93283	-13.4362	-8.64444	8.64444
523	-4.24899	-4.57047	-4.51813	-4.58839	-7.47407	-6.13592	-5.46271	-4.58839	4.58839
524	-1.12195	-0.788131	-0.776116	-0.790326	-0.344222	-1.57138	0	-0.788131	0.788131
525	0	0	0	0	-0.00193963	-0.000350539	0	0	0
526	0	0	0	0	-0.0018037	-0.000334554	0	0	0
527	0	0	0	0	-0.00168407	-0.000332545	0	0	0
528	0	0	0	0	-0.00157852	-0.000338498	0	0	0
529	0	0	0	0	-0.00154593	-0.000352169	0	0	0
530	1.94812e-14	0	0	0	-0.00164037	-0.00038833	0	0	0
531	2.49269e-14	0	0	0	-0.00175926	-0.000427934	0	0	0
532	7.42417e-14	0	0	0	-0.00185259	-0.000467043	0	0	0
533	5.25037e-14	0	0	0	-0.00192074	-0.000505677	0	0	0
534	7.46908e-14	0	0	0	-0.00197667	-0.000542837	0	0	0
535	1.04064e-13	0	0	0	-0.00202	-0.000577838	0	0	0
536	4.90004e-14	0	0	0	-0.00203926	-0.000610011	0	0	0
537	-5.37766	-6.21092	-6.06087	-6.0609	-6.42222	-4.79598	-7.6896	-6.0609	6.0609
538	-6.3347	-6.63765	-6.37211	-6.39898	-6.32593	-6.63587	-6.62497	-6.39898	6.39898
539	-5.50407	-5.77379	-5.43463	-5.52834	-7.40741	-6.1099	-5.64179	-5.64179	5.64179
540	-4.88794	-5.0947	-4.7376	-4.85694	-14.2407	-14.9314	-4.87279	-4.88794	4.88794
541	-14.8341	-11.1114	-4.2379	-9.19585	-14.5593	-14.4632	-4.38849	-11.1114	11.1114
542	-13.0942	-12.6208	-12.4245	-12.4871	-13.0074	-12.8778	-11.0184	-12.6208	12.6208
543	-12.0601	-11.5745	-11.3887	-11.562	-12.4519	-12.0628	-11.1156	-11.5745	11.5745
544	-12.5035	-11.8393	-11.7729	-11.9808	-13.1704	-12.5651	-12.2057	-12.2057	12.2057
545	-14.2134	-13.252	-13.294	-13.5134	-14.6259	-13.7509	-14.1131	-13.7509	13.7509
546	-16.1073	-14.9898	-15.1561	-15.3769	-16.2259	-13.1487	-16.0955	-15.3769	15.3769
547	-17.3094	-8.80682	-8.85181	-10.8837	-10.3593	-10.8529	-6.62601	-10.3593	10.3593
548	-1.3201	-0.901361	-0.891237	-0.895452	-0.360926	-1.84732	0	-0.895452	0.895452
549	0	0	0	0	-0.00203481	-0.000451923	0	0	0
550	0	0	0	0	-0.00186926	-0.00042829	0	0	0
551	0	0	0	0	-0.00185074	-0.000422436	0	0	0
552	0	0	0	0	-0.00196556	-0.000428075	0	0	0
553	0	0	0	0	-0.00207704	-0.000442947	0	0	0
554	0	0	0	0	-0.00219704	-0.000481379	0	0	0
555	0	0	0	0	-0.00234926	-0.000536575	0	0	0
556	0	0	0	0	-0.00246667	-0.000588945	0	0	0
557	0	0	0	0	-0.00254963	-0.000638847	0	0	0
558	0	0	0	0	-0.00262	-0.000685549	0	0	0
559	0	0	0	0	-0.00267556	-0.000728541	0	0	0
560	0	0	0	0	-0.00269333	-0.000767466	0	0	0
561	-6.78627	-7.77978	-7.62471	-7.62473	-8.38148	-6.03206	-9.71843	-7.62473	7.62473
562	-8.20744	-8.50296	-8.25932	-8.27415	-7.85185	-8.37695	-8.70394	-8.27415	8.27415
563	-7.36376	-7.63499	-7.31114	-7.38902	-7.4037	-10.8821	-7.7281	-7.4037	7.4037
564	-6.75379	-6.98611	-6.62684	-6.74261	-16.0185	-18.0128	-7.00838	-6.98611	6.98611
565	-13.7174	-6.54008	-6.19508	-6.31614	-21.1778	-13.3367	-6.52938	-6.54008	6.54008
566	-19.8793	-17.401	-10.3504	-17.0157	-19.437	-16.7848	-6.32284	-17.0157	17.0157
567	-18.3476	-12.2374	-18.2304	-9.90956	-18.8444	-17.9923	-16.9266	-17.9923	17.9923
568	-18.5134	-18.5503	-12.3106	-18.6697	-19.5037	-18.177	-6.75481	-18.5134	18.5134
569	-19.9677	-12.6637	-17.4192	-17.396	-15.7519	-19.6676	-19.7671	-17.4192	17.4192
570	-10.1799	-6.82506	-6.713	-6.7277	-8.07778	-7.99905	-8.18284	-7.99905	7.99905
571	-6.98501	-7.41132	-7.28183	-7.32448	-7.6037	-7.18519	-22.4701	-7.32448	7.32448
572	-1.79546	-1.25132	-1.22587	-1.23532	-0.346185	-2.39921	0	-1.23532	1.23532
573	0	0	0	0	-0.00209444	-0.000640476	0	0	0
574	0	0	0	0	-0.00214556	-0.000612608	0	0	0
575	0	0	0	0	-0.00220593	-0.000600974	0	0	0
576	0	0	0	0	-0.00227296	-0.000613047	0	0	0
577	0	0	0	0	-0.00233778	-0.000648904	0	0	0
578	0	0	0	0	-0.00240111	-0.00068198	0	0	0
579	0	0	0	0	-0.00245444	-0.000712367	0	0	0
580	0	0	0	0	-0.00243519	-0.000740527	0	0	0
581	0	0	0	0	-0.00242852	-0.000766533	0	0	0
582	0	0	0	0	-0.00244926	-0.000790206	0	0	0
583	0	0	0	0	-0.00246333	-0.000811258	0	0	0
584	0	0	0	0	-0.00249593	-0.000829675	0	0	0
585	-6.50054	-7.47778	-7.32043	-7.32045	-8.04444	-5.80601	-9.19651	-7.32045	7.32045
586	-7.73907	-8.06146	-7.80869	-7.82719	-7.36667	-7.91801	-7.885	-7.82719	7.82719
587	-6.7872	-7.05762	-6.73313	-6.81334	-7.22222	-7.31898	-6.86002	-6.86002	6.86002
588	-6.1273	-6.33662	-5.9836	-6.10143	-14.0852	-16.674	-6.04725	-6.1273	6.1273
589	-15.538	-5.79663	-5.46279	-5.58655	-18.7	-11.7857	-5.51468	-5.79663	5.79663
590	-17.1922	-15.1069	-7.05123	-14.8409	-16.9296	-12.6583	-5.31123	-14.8409	14.8409
591	-15.801	-15.6353	-15.7951	-15.5791	-16.2481	-13.6738	-14.0435	-15.6353	15.6353
592	-15.9644	-15.5372	-15.6652	-15.6767	-16.8259	-15.6217	-5.68461	-15.6652	15.6652
593	-17.5461	-14.7539	-16.9533	-17.0504	-18.2593	-16.8985	-16.9788	-16.9788	16.9788
594	-15.8632	-5.91667	-5.83758	-7.91368	-9.67778	-5.83514	-7.1618	-7.1618	7.1618
595	-6.08314	-6.5383	-6.42334	-6.43725	-7.63704	-6.33927	-19.4561	-6.43725	6.43725
596	-1.54767	-1.09885	-1.07499	-1.08085	-0.350407	-2.11457	0	-1.08085	1.08085
597	0	0	0	0	-0.0019163	-0.000542217	0	0	0
598	0	0	0	0	-0.00178444	-0.000519427	0	0	0
599	0	0	0	0	-0.00178407	-0.000510044	0	0	0
600	0	0	0	0	-0.00180667	-0.000508186	0	0	0
601	0	0	0	0	-0.00183	-0.000515101	0	0	0
602	2.80708e-15	0	0	0	-0.00184889	-0.000541769	0	0	0
603	-2.47023e-16	0	0	0	-0.00189	-0.000566854	0	0	0
604	4.82818e-14	0	0	0	-0.00192444	-0.000588712	0	0	0
605	3.83111e-14	0	0	0	-0.00194556	-0.000608159	0	0	0
606	3.67391e-14	0	0	0	-0.00196481	-0.000625292	0	0	0
607	5.46146e-14	0	0	0	-0.00197741	-0.000640355	0	0	0
608	4.73836e-14	0	0	0	-0.00198	-0.000653471	0	0	0
609	-4.98527	-5.79192	-5.63688	-5.6369	-5.96296	-4.47352	-7.03105	-5.6369	5.6369
610	-5.81923	-6.12301	-5.84915	-5.87861	-6.3	-6.14438	-5.94707	-5.94707	5.94707
611	-5.01572	-5.27266	-4.9367	-5.02749	-7.46296	-5.57589	-4.94783	-5.02749	5.02749
612	-6.87535	-4.59057	-4.24319	-4.36525	-12.9185	-11.2472	-4.16199	-4.59057	4.59057
613	-13.0976	-9.78959	-5.08611	-9.52338	-12.7222	-12.7763	-3.61526	-9.78959	9.78959
614	-11.2449	-10.8269	-10.5448	-10.6365	-11.1333	-11.1011	-8.93854	-10.8269	10.8269
615	-10.3059	-9.74603	-9.5292	-9.70361	-10.5222	-10.284	-8.90461	-9.74603	9.74603
616	-10.7338	-9.92863	-9.85725	-10.0574	-11.1926	-10.7609	-10.0145	-10.0574	10.0574
617	-12.4586	-11.3589	-11.385	-11.5966	-12.6407	-12.005	-11.8461	-11.8461	11.8461
618	-14.3745	-13.1523	-13.2541	-13.4682	-14.3111	-13.3515	-13.9172	-13.4682	13.4682
619	-15.3456	-11.1133	-12.8227	-14.7093	-13.6852	-11.0291	-5.50092	-12.8227	12.8227
620	-3.77455	-0.759108	-0.739972	-0.736889	-0.361815	-1.50635	0	-0.739972	0.739972
621	0	0	0	0	-0.00215815	-0.000384229	0	0	0
622	0	0	0	0	-0.00204185	-0.000364568	0	0	0
623	0	0	0	0	-0.00193407	-0.000357857	0	0	0
624	0	0	0	0	-0.00183889	-0.000358642	0	0	0
625	0	0	0	0	-0.00175519	-0.000126655	0	0	0
626	0	0	0	0	-0.00167889	-8.41413e-06	0	0	0
627	0	0	0	0	-0.00160815	-7.82486e-06	0	0	0
628	0	0	0	0	-0.00158148	-7.241e-06	0	0	0
629	0	0	0	0	-0.00160222	-6.71425e-06	0	0	0
630	0	0	0	0	-0.00162037	-6.22726e-06	0	0	0
631	-7.75878e-15	0	0	0	-0.00164259	-5.88401e-06	0	0	0
632	2.31753e-14	0	0	0	-0.00164704	-5.86897e-06	0	0	0
633	2.65662e-14	0	0	0	-0.00160074	-5.87189e-06	0	0	0
634	8.41563e-15	0	0	0	-0.00150037	-5.87526e-06	0	0	0
635	3.33481e-15	0	0	0	-0.00144481	-5.88605e-06	0	0	0
636	0	0	0	0	-0.00161222	-6.84203e-06	0	0	0
637	0	0	0	0	-0.00182037	-8.26201e-06	0	0	0
638	0	0	0	0	-0.00199519	-9.49115e-06	0	0	0
639	0	0	0	0	-0.00214815	-1.07251e-05	0	0	0
640	0	0	0	0	-0.00219963	-1.12912e-05	0	0	0
641	0	0	0	0	-0.0021963	-1.12836e-05	0	0	0
642	0	0	0	0	-0.00212593	-1.09744e-05	0	0	0
643	0	0	0	0	-0.00198704	-9.2344e-06	0	0	0
644	0	0	0	0	-0.00185667	-8.11354e-06	0	0	0
645	0	0	0	0	-0.00174185	-7.20558e-06	0	0	0
646	0	0	0	0	-0.00164074	-6.40209e-06	0	0	0
647	0	0	0	0	-0.00160074	-5.91741e-06	0	0	0
648	2.89691e-15	0	0	0	-0.00169	-5.91166e-06	0	0	0
649	7.20859e-15	0	0	0	-0.00177815	-5.91407e-06	0	0	0
650	2.56455e-14	0	0	0	-0.00188185	-5.91657e-06	0	0	0
651	5.29079e-14	0	0	0	-0.0020037	-5.91912e-06	0	0	0
652	5.92856e-14	0	0	0	-0.00209037	-5.92175e-06	0	0	0
653	5.53332e-14	0	0	0	-0.00214185	-5.92449e-06	0	0	0
654	6.01389e-14	0	0	0	-0.00214889	-5.92724e-06	0	0	0
655	2.71276e-14	0	0	0	-0.00215963	-5.93006e-06	0	0	0
656	8.46616e-14	0	0	0	-0.00219815	-5.93293e-06	0	0	0
657	4.89555e-14	0	0	0	-0.00212148	-5.93684e-06	0	0	0
658	3.78254e-15	0	0	0	-0.00183	-5.94228e-06	0	0	0
659	0	0	0	0	-0.00169556	-6.77554e-06	0	0	0
660	0	0	0	0	-0.00196926	-9.18832e-06	0	0	0
661	0	0	0	0	-0.00224222	-1.10128e-05	0	0	0
662	0	0	0	0	-0.00259074	-1.20284e-05	0	0	0
663	0	0	0	0	-0.00412593	-1.25568e-05	0	0	0
664	0	0	0	0	-0.00426296	-1.24403e-05	0	0	0
665	0	0	0	0	-0.00468148	-1.15929e-05	0	0	0
666	0	0	0	0	-0.00483704	-1.03992e-05	0	0	0
667	0	0	0	0	-0.00210852	-8.37959e-06	0	0	0
668	0	0	0	0	-0.00192519	-7.06283e-06	0	0	0
669	0	0	0	0	-0.00177	-6.13281e-06	0	0	0
670	0	0	0	0	-0.00166	-5.97312e-06	0	0	0
671	0	0	0	0	-0.00169593	-5.97551e-06	0	0	0
672	0	0	0	0	-0.00175815	-5.97808e-06	0	0	0
673	3.05411e-14	0	0	0	-0.00182296	-0.00017848	0	0	0
674	3.76823e-14	0	0	0	-0.00189815	-0.000326064	0	0	0
675	1.10038e-14	0	0	0	-0.00196852	-0.000393914	0	0	0
676	0	0	0	0	-0.00202444	-0.000454531	0	0	0
677	0	0	0	0	-0.00206481	-0.000507804	0	0	0
678	0	0	0	0	-0.00209111	-0.000553878	0	0	0
679	0	0	0	0	-0.00211	-0.000593186	0	0	0
680	0	0	0	0	-0.00211704	-0.000626206	0	0	0
681	-5.3171	-6.16253	-6.01099	-6.01101	-6.41481	-4.7641	-7.41818	-6.01101	6.01101
682	-6.21365	-6.50701	-6.2596	-6.28528	-6.23704	-6.38169	-6.16415	-6.2596	6.2596
683	-5.34	-5.55868	-5.24204	-5.33725	-7.25556	-5.77086	-5.16445	-5.34	5.34
684	-4.71082	-4.83076	-4.49667	-4.62753	-12.0704	-10.5762	-4.37425	-4.71082	4.71082
685	-14.2116	-4.27741	-3.96185	-4.10034	-13.8852	-13.2988	-3.87213	-4.27741	4.27741
686	-12.4584	-12.127	-6.28745	-11.9351	-12.2667	-11.5852	-3.64294	-11.9351	11.9351
687	-11.3519	-10.7637	-10.7777	-10.7692	-11.6185	-10.7469	-9.67765	-10.7692	10.7692
688	-11.7048	-10.8236	-10.8805	-11.0118	-12.263	-11.2574	-4.07788	-11.0118	11.0118
689	-13.3839	-12.1859	-12.3029	-12.4887	-13.6852	-12.4975	-12.6983	-12.4975	12.4975
690	-15.2528	-13.9308	-14.1057	-14.3148	-15.3481	-14.0603	-5.58716	-14.1057	14.1057
691	-16.2887	-4.84843	-6.52924	-8.39148	-9.90741	-4.82199	-15.7387	-8.39148	8.39148
692	-1.21512	-0.842033	-0.824274	-0.827714	-0.36	-1.68964	0	-0.827714	0.827714
693	0	0	0	0	-0.00205556	-0.000392792	0	0	0
694	0	0	0	0	-0.00191778	-0.000375161	0	0	0
695	0	0	0	0	-0.00179519	-0.000370797	0	0	0
696	0	0	0	0	-0.00168704	-0.00037534	0	0	0
697	0	0	0	0	-0.00164296	-0.000384943	0	0	0
698	0	0	0	0	-0.00170704	-0.000401587	0	0	0
699	5.10889e-16	0	0	0	-0.00177519	-0.000438032	0	0	0
700	2.51065e-14	0	0	0	-0.00182926	-0.000474333	0	0	0
701	4.44193e-14	0	0	0	-0.00187704	-0.000508036	0	0	0
702	4.31168e-14	0	0	0	-0.00191519	-0.000538902	0	0	0
703	4.98987e-14	0	0	0	-0.00195185	-0.000566787	0	0	0
704	7.62179e-14	0	0	0	-0.00197111	-0.000591895	0	0	0
705	-5.07506	-5.84045	-5.69925	-5.70322	-6.07407	-4.51573	-7.45909	-5.70322	5.70322
706	-6.13606	-6.35136	-6.15596	-6.22321	-6.28519	-6.28395	-6.5758	-6.28395	6.28395
707	-5.52582	-5.69027	-5.46906	-5.58717	-7.16296	-5.92801	-5.8038	-5.69027	5.69027
708	-5.02115	-5.15177	-4.89989	-5.04663	-9.88889	-7.17628	-5.03332	-5.04663	5.04663
709	-12.6724	-4.66007	-4.41221	-6.27434	-15.1481	-14.7975	-4.58111	-6.27434	6.27434
710	-14.0516	-12.0631	-7.21641	-13.5367	-13.5444	-13.1694	-11.585	-13.1694	13.1694
711	-12.8279	-12.3771	-12.536	-12.4581	-12.937	-12.2335	-4.34482	-12.4581	12.4581
712	-12.936	-12.3044	-12.4791	-12.5639	-13.4333	-12.5924	-12.3515	-12.5639	12.5639
713	-14.2834	-13.3618	-13.5849	-13.7312	-14.6407	-13.737	-5.34134	-13.7312	13.7312
714	-15.9124	-9.60901	-13.2944	-15.3087	-14.9481	-11.569	-15.9439	-14.9481	14.9481
715	-13.7619	-5.19146	-5.06692	-5.04635	-7.64074	-7.07401	-6.15404	-6.15404	6.15404
716	-1.21627	-0.878265	-0.856074	-0.858597	-0.232333	-1.73887	0	-0.858597	0.858597
717	0	0	0	0	-0.0020337	-0.000411557	0	0	0
718	0	0	0	0	-0.00190963	-0.000395606	0	0	0
719	0	0	0	0	-0.0018063	-0.000391415	0	0	0
720	0	0	0	0	-0.00171889	-0.000393327	0	0	0
721	0	0	0	0	-0.00164444	-0.000397982	0	0	0
722	0	0	0	0	-0.00158481	-0.000405777	0	0	0
723	0	0	0	0	-0.00153556	-0.000414483	0	0	0
724	0	0	0	0	-0.00149296	-0.000421572	0	0	0
725	0	0	0	0	-0.0014563	-0.000430117	0	0	0
726	1.02178e-15	0	0	0	-0.00142667	-0.000445876	0	0	0
727	2.04243e-14	0	0	0	-0.00140074	-0.000458445	0	0	0
728	9.00512e-15	0	0	0	-0.00137889	-0.00046775	0	0	0
729	-3.56909	-4.12692	-4.00349	-4.03111	-5.08889	-3.27267	-5.73498	-4.03111	4.03111
730	-4.43689	-4.66863	-4.48027	-4.57352	-6.25556	-4.8288	-5.273	-4.66863	4.66863
731	-4.25432	-4.44306	-4.23898	-4.37596	-7.1	-6.53355	-5.02871	-4.44306	4.44306
732	-4.1064	-4.31617	-4.0796	-4.23873	-7.84074	-7.67097	-4.43297	-4.31617	4.31617
733	-8.22723	-5.40291	-3.7292	-8.20757	-10.137	-12.176	-10.8849	-8.22723	8.22723
734	-11.8741	-11.483	-10.0023	-11.3286	-11.2407	-10.8829	-3.94147	-11.2407	11.2407
735	-10.7697	-10.4559	-10.4221	-10.5399	-10.7556	-10.4116	-10.5897	-10.5399	10.5399
736	-10.7611	-10.4746	-10.5037	-10.6951	-11.1259	-11.0069	-10.9629	-10.7611	10.7611
737	-11.6551	-11.1743	-11.2319	-11.453	-11.9481	-11.9133	-12.1384	-11.6551	11.6551
738	-12.7086	-12.1543	-12.2069	-12.4343	-12.7667	-12.4567	-13.0132	-12.4567	12.4567
739	-13.0627	-4.01353	-5.36467	-8.39444	-8.45556	-8.38537	-13.5168	-8.39444	8.39444
740	-3.23883	-0.691691	-0.671806	-0.672269	-0.245074	-1.35705	0	-0.672269	0.672269
741	0	0	0	0	-0.00209259	-0.000327288	0	0	0
742	0	0	0	0	-0.00199296	-0.000313009	0	0	0
743	0	0	0	0	-0.00190519	-0.000308697	0	0	0
744	0	0	0	0	-0.00182778	-0.000310512	0	0	0
745	0	0	0	0	-0.00175963	-0.000316967	0	0	0
746	0	0	0	0	-0.00169407	-0.000324037	0	0	0
747	0	0	0	0	-0.00163296	-0.000334164	0	0	0
748	0	0	0	0	-0.00157593	-0.000346448	0	0	0
749	0	0	0	0	-0.00152519	-0.000361632	0	0	0
750	0	0	0	0	-0.00148074	-0.000377305	0	0	0
751	-1.55512e-15	0	0	0	-0.00148481	-0.000395695	0	0	0
752	8.35388e-15	0	0	0	-0.00148741	-0.000423084	0	0	0
753	-3.87772	-4.47049	-4.39525	-4.38577	-5.24074	-3.54495	-6.3032	-4.39525	4.39525
754	-4.8773	-5.14601	-5.00589	-5.07424	-6.58889	-5.33703	-5.92668	-5.14601	5.14601
755	-4.71285	-4.99113	-4.81929	-4.9383	-7.63704	-5.25116	-5.58518	-4.99113	4.99113
756	-4.66637	-4.92735	-4.73972	-8.58635	-14.4185	-11.9047	-14.2128	-8.58635	8.58635
757	-15.6021	-15.4172	-15.1965	-15.2271	-15.3667	-14.8055	-5.21429	-15.2271	15.2271
758	-14.6819	-14.4476	-14.2543	-14.4397	-14.6593	-14.13	-13.7526	-14.4397	14.4397
759	-13.8639	-13.9325	-13.7873	-14.0247	-14.4111	-13.867	-13.829	-13.867	13.867
760	-13.8798	-14.0232	-13.9456	-14.1932	-14.7519	-14.3072	-14.1898	-14.1898	14.1898
761	-14.5864	-14.5523	-14.5268	-14.7678	-15.2704	-15.027	-14.9829	-14.7678	14.7678
762	-15.3414	-15.1322	-15.1702	-15.4021	-15.8148	-13.4268	-15.8881	-15.3414	15.3414
763	-10.2203	-4.94008	-4.83667	-8.50037	-7.80741	-10.4461	-16.552	-8.50037	8.50037
764	-1.17695	-0.854938	-0.83514	-0.835525	-0.361963	-1.66792	0	-0.835525	0.835525
765	0	0	0	0	-0.00207815	-0.000439885	0	0	0
766	0	0	0	0	-0.00195407	-0.000419646	0	0	0
767	0	0	0	0	-0.00184556	-0.000412305	0	0	0
768	0	0	0	0	-0.00174926	-0.0004125	0	0	0
769	0	0	0	0	-0.00166704	-0.00041888	0	0	0
770	0	0	0	0	-0.00168481	-0.000429611	0	0	0
771	0	0	0	0	-0.00173778	-0.000441239	0	0	0
772	0	0	0	0	-0.00177259	-0.000455529	0	0	0
773	2.57578e-14	0	0	0	-0.00179593	-0.000473031	0	0	0
774	2.39837e-14	0	0	0	-0.00181185	-0.00050311	0	0	0
775	4.99661e-14	0	0	0	-0.00183	-0.000534348	0	0	0
776	2.68357e-14	0	0	0	-0.00183481	-0.000560304	0	0	0
777	-4.71535	-5.45474	-5.30456	-5.32396	-5.81481	-4.25552	-7.31063	-5.32396	5.32396
778	-5.73773	-6.01201	-5.77873	-5.85974	-6.47778	-6.09117	-6.53879	-6.01201	6.01201
779	-5.2494	-5.49341	-5.21921	-5.33606	-7.53704	-8.04808	-5.83355	-5.49341	5.49341
780	-4.90315	-5.0825	-4.79116	-4.93409	-13.9593	-8.83999	-5.32807	-5.0825	5.0825
781	-15.5836	-9.97252	-4.50605	-9.78706	-15.2407	-14.7006	-13.1297	-13.1297	13.1297
782	-14.099	-13.6921	-13.6837	-13.5706	-13.9481	-13.2955	-4.73915	-13.6837	13.6837
783	-13.0266	-12.6116	-12.5577	-12.6451	-13.4556	-12.6429	-12.6181	-12.6429	12.6429
784	-13.1837	-12.6738	-12.6689	-12.8338	-13.937	-13.1231	-13.2324	-13.1231	13.1231
785	-14.3376	-13.6099	-13.6605	-13.8528	-14.9148	-14.0281	-14.7283	-14.0281	14.0281
786	-15.6961	-13.0819	-14.9692	-15.1837	-16.1222	-13.302	-16.1356	-15.1837	15.1837
787	-13.5839	-5.08331	-4.97308	-8.69498	-9.12593	-8.77884	-16.7923	-8.77884	8.77884
788	-1.22547	-0.877753	-0.856699	-0.856543	-0.363741	-1.73123	0	-0.856699	0.856699
789	0	0	0	0	-0.00208296	-0.00043614	0	0	0
790	0	0	0	0	-0.00195222	-0.000416677	0	0	0
791	0	0	0	0	-0.00183852	-0.000410165	0	0	0
792	0	0	0	0	-0.00173852	-0.00041185	0	0	0
793	0	0	0	0	-0.00167259	-0.000145355	0	0	0
794	0	0	0	0	-0.0017137	-9.66275e-06	0	0	0
795	0	0	0	0	-0.00177259	-9.01117e-06	0	0	0
796	0	0	0	0	-0.00181296	-8.44074e-06	0	0	0
797	4.95169e-15	0	0	0	-0.0018363	-8.3596e-06	0	0	0
798	1.93801e-14	0	0	0	-0.00186519	-8.36239e-06	0	0	0
799	3.18435e-14	0	0	0	-0.00189185	-8.36528e-06	0	0	0
800	3.79518e-14	0	0	0	-0.0019	-8.36823e-06	0	0	0
801	8.99249e-15	0	0	0	-0.0018137	-8.37592e-06	0	0	0
802	0	0	0	0	-0.00167778	-9.25091e-06	0	0	0
803	0	0	0	0	-0.00175778	-1.02628e-05	0	0	0
804	0	0	0	0	-0.00184741	-1.06181e-05	0	0	0
805	0	0	0	0	-0.00194148	-1.15148e-05	0	0	0
806	0	0	0	0	-0.00202333	-1.23293e-05	0	0	0
807	0	0	0	0	-0.00208704	-1.28979e-05	0	0	0
808	0	0	0	0	-0.00213444	-1.3658e-05	0	0	0
809	0	0	0	0	-0.00219259	-1.57064e-05	0	0	0
810	0	0	0	0	-0.00211185	-1.43627e-05	0	0	0
811	0	0	0	0	-0.00195481	-1.20705e-05	0	0	0
812	0	0	0	0	-0.00181148	-1.06135e-05	0	0	0
813	0	0	0	0	-0.00169815	-9.47472e-06	0	0	0
814	0	0	0	0	-0.00174778	-8.57233e-06	0	0	0
815	0	0	0	0	-0.00184741	-8.40994e-06	0	0	0
816	-3.63798e-15	0	0	0	-0.00194926	-8.41231e-06	0	0	0
817	1.46417e-14	0	0	0	-0.00206889	-8.41479e-06	0	0	0
818	0	0	0	0	-0.00220593	-8.41736e-06	0	0	0
819	0	0	0	0	-0.00235185	-8.41997e-06	0	0	0
820	0	0	0	0	-0.00245556	-8.42265e-06	0	0	0
821	0	0	0	0	-0.00253148	-8.42542e-06	0	0	0
822	0	0	0	0	-0.00260074	-8.42822e-06	0	0	0
823	0	0	0	0	-0.00265704	-8.4311e-06	0	0	0
824	0	0	0	0	-0.00267111	-8.43403e-06	0	0	0
825	0	0	0	0	-0.00252222	-8.4381e-06	0	0	0
826	0	0	0	0	-0.00225556	-8.44366e-06	0	0	0
827	0	0	0	0	-0.0020337	-8.51739e-06	0	0	0
828	0	0	0	0	-0.00187778	-9.38784e-06	0	0	0
829	0	0	0	0	-0.0019063	-1.02306e-05	0	0	0
830	0	0	0	0	-0.00200185	-1.06149e-05	0	0	0
831	0	0	0	0	-0.00207111	-1.05648e-05	0	0	0
832	0	0	0	0	-0.00212963	-1.07666e-05	0	0	0
833	0	0	0	0	-0.00207667	-1.00261e-05	0	0	0
834	0	0	0	0	-0.00196556	-9.09736e-06	0	0	0
835	0	0	0	0	-0.00197111	-8.47202e-06	0	0	0
836	0	0	0	0	-0.00196074	-8.4745e-06	0	0	0
837	0	0	0	0	-0.00196259	-8.47737e-06	0	0	0
838	0	0	0	0	-0.00198519	-8.48035e-06	0	0	0
839	0	0	0	0	-0.00202407	-8.48336e-06	0	0	0
840	2.52862e-14	0	0	0	-0.0020637	-8.48639e-06	0	0	0
841	0	0	0	0	-0.00208704	-0.000246076	0	0	0
842	0	0	0	0	-0.00209037	-0.000424407	0	0	0
843	0	0	0	0	-0.00209148	-0.000488543	0	0	0
844	0	0	0	0	-0.00209111	-0.000542971	0	0	0
845	0	0	0	0	-0.0020837	-0.000587693	0	0	0
846	0	0	0	0	-0.00207556	-0.00062344	0	0	0
847	2.41634e-14	0	0	0	-0.00207519	-0.000651342	0	0	0
848	0	0	0	0	-0.00206333	-0.000672847	0	0	0
849	-5.40508	-6.14456	-6.02347	-6.0235	-6.3963	-4.77342	-7.87546	-6.0235	6.0235
850	-6.79925	-6.9864	-6.81404	-6.83901	-6.4037	-6.75379	-7.21494	-6.81404	6.81404
851	-6.38472	-6.57167	-6.37304	-6.46568	-6.36296	-6.46024	-6.78311	-6.46024	6.46024
852	-6.13961	-6.33672	-6.11936	-6.25696	-7.1037	-6.34274	-6.36375	-6.33672	6.33672
853	-5.91971	-6.09598	-5.86934	-6.02696	-7.67037	-6.06669	-6.09004	-6.06669	6.06669
854	-5.80109	-5.89968	-5.69719	-5.85584	-7.71481	-5.76226	-6.05186	-5.85584	5.85584
855	-5.72813	-5.79726	-5.6273	-5.77602	-7.73704	-5.64728	-6.06356	-5.77602	5.77602
856	-5.78606	-5.84291	-5.68857	-5.82863	-8.02593	-5.70297	-6.22537	-5.82863	5.82863
857	-6.05045	-6.06335	-5.91498	-12.7728	-8.01481	-10.6827	-6.54157	-6.54157	6.54157
858	-6.32166	-6.29994	-6.16254	-6.15869	-7.68519	-6.15189	-6.89216	-6.29994	6.29994
859	-6.49748	-6.46978	-6.33296	-6.38724	-7.17407	-6.18974	-7.15354	-6.46978	6.46978
860	-1.63162	-1.0831	-1.06045	-1.07266	-0.251	-2.04401	0	-1.07266	1.07266
861	0	0	0	0	-0.00178296	-0.000514747	0	0	0
862	0	0	0	0	-0.00177444	-0.000503726	0	0	0
863	0	0	0	0	-0.00181778	-0.000526519	0	0	0
864	0	0	0	0	-0.00187926	-0.000547998	0	0	0
865	7.45561e-15	0	0	0	-0.00193	-0.000568936	0	0	0
866	7.94966e-15	0	0	0	-0.00198407	-0.000589838	0	0	0
867	9.54857e-14	0	0	0	-0.00207407	-0.000610325	0	0	0
868	7.90474e-14	0	0	0	-0.00215889	-0.000631213	0	0	0
869	6.8403e-14	0	0	0	-0.00221407	-0.000652948	0	0	0
870	7.70263e-14	0	0	0	-0.00224704	-0.000674881	0	0	0
871	9.2252e-14	0	0	0	-0.00228074	-0.000696003	0	0	0
872	1.97619e-14	0	0	0	-0.00230185	-0.000715766	0	0	0
873	-5.99599	-6.80935	-6.68444	-6.68447	-7.16667	-5.30524	-8.73922	-6.68447	6.68447
874	-7.50454	-7.72082	-7.54053	-7.56698	-7.10741	-7.49042	-7.87546	-7.54053	7.54053
875	-6.99599	-7.18408	-6.97468	-7.06486	-6.78889	-7.15566	-7.52922	-7.06486	7.06486
876	-6.75557	-6.94656	-6.73062	-6.85934	-7.23333	-7.00343	-7.1906	-6.94656	6.94656
877	-6.53491	-6.65401	-6.45336	-6.58958	-7.56667	-6.66053	-6.99865	-6.65401	6.65401
878	-6.36391	-6.41224	-6.22574	-6.36043	-7.53704	-6.30702	-6.7721	-6.36391	6.36391
879	-6.25851	-6.28718	-6.1121	-6.24249	-7.78889	-8.64482	-6.95296	-6.28718	6.28718
880	-6.41835	-6.47144	-6.32623	-8.97698	-14.7667	-16.1782	-7.21194	-7.21194	7.21194
881	-6.7881	-6.81091	-6.68041	-11.606	-7.9	-6.5986	-7.61582	-6.81091	6.81091
882	-7.16484	-7.14867	-7.02854	-7.00713	-7.77037	-6.97692	-8.0738	-7.14867	7.14867
883	-7.37614	-7.37858	-7.24589	-7.27578	-7.2037	-7.07185	-8.26825	-7.27578	7.27578
884	-1.83963	-1.22855	-1.20537	-1.21333	-0.298889	-2.32218	0	-1.21333	1.21333
885	0	0	0	0	-0.00198519	-0.000608429	0	0	0
886	0	0	0	0	-0.00199259	-0.000587231	0	0	0
887	0	0	0	0	-0.00200963	-0.00060649	0	0	0
888	0	0	0	0	-0.00203926	-0.000627421	0	0	0
889	0	0	0	0	-0.00208074	-0.000646158	0	0	0
890	0	0	0	0	-0.00210148	-0.000663483	0	0	0
891	0	0	0	0	-0.00212222	-0.000679227	0	0	0
892	0	0	0	0	-0.00213519	-0.000693327	0	0	0
893	0	0	0	0	-0.00214185	-0.000705827	0	0	0
894	0	0	0	0	-0.00214963	-0.000716606	0	0	0
895	0	0	0	0	-0.0021563	-0.000725793	0	0	0
896	0	0	0	0	-0.00214815	-0.000733529	0	0	0
897	-5.50153	-6.30975	-6.17314	-6.17316	-6.56296	-4.88731	-7.87696	-6.17316	6.17316
898	-6.71077	-6.98094	-6.77977	-6.81789	-6.41481	-6.81072	-7.16571	-6.81072	6.81072
899	-6.10534	-6.34032	-6.15756	-6.26269	-6.73333	-6.36867	-6.57429	-6.34032	6.34032
900	-5.68501	-5.8612	-5.67254	-5.8068	-7.41111	-6.00721	-6.13303	-5.8612	5.8612
901	-5.42024	-5.51567	-5.33251	-5.4709	-7.78519	-5.60767	-5.91451	-5.51567	5.51567
902	-5.28895	-5.33139	-5.15077	-5.28885	-8.0963	-7.18526	-15.5047	-5.33139	5.33139
903	-14.5551	-5.31059	-5.17002	-15.2024	-15.4148	-5.05804	-5.93461	-5.93461	5.93461
904	-17.4417	-17.2646	-17.2973	-16.9202	-17.5778	-14.9661	-16.2926	-17.2646	17.2646
905	-17.5841	-7.44089	-9.35667	-7.5641	-9.57407	-13.4047	-6.52375	-9.35667	9.35667
906	-5.48455	-10.3044	-5.83114	-10.0289	-8.0037	-5.6815	-18.4718	-8.0037	8.0037
907	-5.90642	-6.17146	-6.17068	-6.10578	-7.48889	-6.04421	-7.26878	-6.17068	6.17068
908	-1.52297	-1.04925	-1.04327	-1.03938	-0.34137	-2.03806	0	-1.04327	1.04327
909	0	0	0	0	-0.00185778	-0.000511968	0	0	0
910	0	0	0	0	-0.00181185	-0.000488532	0	0	0
911	0	0	0	0	-0.00186741	-0.000480081	0	0	0
912	0	0	0	0	-0.00192741	-0.000497122	0	0	0
913	0	0	0	0	-0.00200704	-0.000532954	0	0	0
914	0	0	0	0	-0.00212741	-0.000566215	0	0	0
915	0	0	0	0	-0.00224963	-0.0005988	0	0	0
916	0	0	0	0	-0.00234556	-0.000631725	0	0	0
917	0	0	0	0	-0.00241519	-0.000664936	0	0	0
918	0	0	0	0	-0.00247815	-0.000697339	0	0	0
919	0	0	0	0	-0.0025263	-0.000728261	0	0	0
920	0	0	0	0	-0.00253407	-0.00075715	0	0	0
921	-6.36673	-7.31084	-7.15833	-7.15835	-7.64444	-5.62008	-9.04408	-7.15835	7.15835
922	-7.72672	-7.99115	-7.77346	-7.79477	-7.36296	-7.8183	-8.16855	-7.79477	7.79477
923	-7.05085	-7.2923	-7.02285	-7.10181	-7.10741	-7.50755	-7.41838	-7.10741	7.10741
924	-6.61213	-6.80863	-6.52021	-6.63284	-9.75556	-7.03064	-6.85909	-6.80863	6.80863
925	-6.3426	-6.47831	-6.20552	-6.32276	-15.8333	-13.883	-6.50133	-6.47831	6.47831
926	-20.4676	-6.22402	-5.98567	-8.41044	-14.5111	-10.5602	-6.36235	-8.41044	8.41044
927	-19.022	-14.9519	-12.6303	-12.4938	-18.3259	-5.74289	-6.3998	-12.6303	12.6303
928	-18.5901	-10.4828	-12.3242	-14.9091	-19.8074	-12.2215	-17.6232	-14.9091	14.9091
929	-16.0106	-12.9151	-15.4073	-12.8496	-10.7185	-17.4241	-7.19361	-12.9151	12.9151
930	-6.31099	-6.7323	-6.60626	-6.67509	-8.13333	-6.55339	-20.7057	-6.67509	6.67509
931	-6.89923	-7.21405	-7.09433	-7.1639	-7.53704	-7.01336	-8.13626	-7.1639	7.1639
932	-1.76962	-1.22128	-1.19947	-1.21203	-0.341778	-2.33794	0	-1.21203	1.21203
933	0	0	0	0	-0.00204593	-0.000616315	0	0	0
934	0	0	0	0	-0.00209741	-0.000588235	0	0	0
935	0	0	0	0	-0.00215778	-0.000582644	0	0	0
936	0	0	0	0	-0.0022263	-0.000612572	0	0	0
937	0	0	0	0	-0.0023063	-0.000644775	0	0	0
938	0	0	0	0	-0.00237407	-0.000675218	0	0	0
939	0	0	0	0	-0.00244222	-0.000704094	0	0	0
940	0	0	0	0	-0.00249778	-0.000731595	0	0	0
941	0	0	0	0	-0.00253185	-0.000757694	0	0	0
942	0	0	0	0	-0.00255852	-0.000781811	0	0	0
943	0	0	0	0	-0.00258741	-0.00080358	0	0	0
944	0	0	0	0	-0.00259704	-0.000823034	0	0	0
945	-6.59912	-7.53795	-7.39528	-7.3953	-7.95556	-5.83298	-9.50136	-7.3953	7.3953
946	-8.17435	-8.41192	-8.21628	-8.24141	-7.84074	-8.20802	-8.66649	-8.21628	8.21628
947	-7.53321	-7.76008	-7.5476	-7.6322	-7.3037	-7.75852	-7.87177	-7.6322	7.6322
948	-7.00394	-7.20161	-6.95232	-7.06985	-7.56296	-7.3832	-7.19354	-7.19354	7.19354
949	-6.59038	-6.71819	-6.45664	-6.59185	-12.0444	-9.46774	-6.68237	-6.68237	6.68237
950	-6.22411	-6.27792	-6.02492	-6.15797	-11.0185	-6.27631	-6.28125	-6.27631	6.27631
951	-12.9875	-5.94228	-5.73873	-5.86347	-16.5	-14.7669	-6.28138	-6.28138	6.28138
952	-19.8728	-6.00878	-5.85733	-12.7684	-16.9407	-17.1152	-6.49993	-12.7684	12.7684
953	-16.3824	-13.0931	-13.0836	-8.31974	-10.0074	-10.4606	-7.14968	-10.4606	10.4606
954	-6.31199	-6.66396	-6.57113	-6.6589	-8.11481	-9.11453	-7.72209	-6.66396	6.66396
955	-6.82576	-7.08199	-6.9803	-7.06906	-7.53333	-6.90748	-8.01453	-7.06906	7.06906
956	-1.73747	-1.19147	-1.17244	-1.1879	-0.34237	-2.28567	0	-1.1879	1.1879
957	0	0	0	0	-0.00198593	-0.000598736	0	0	0
958	0	0	0	0	-0.00202074	-0.000572037	0	0	0
959	0	0	0	0	-0.00205481	-0.00056966	0	0	0
960	0	0	0	0	-0.00209444	-0.000598102	0	0	0
961	0	0	0	0	-0.00215963	-0.000215913	0	0	0
962	0	0	0	0	-0.00224111	-1.55833e-05	0	0	0
963	0	0	0	0	-0.00232185	-1.55863e-05	0	0	0
964	0	0	0	0	-0.00238481	-1.55893e-05	0	0	0
965	0	0	0	0	-0.00242778	-1.55924e-05	0	0	0
966	0	0	0	0	-0.00246148	-1.55954e-05	0	0	0
967	0	0	0	0	-0.00249	-1.55986e-05	0	0	0
968	0	0	0	0	-0.00249259	-1.56017e-05	0	0	0
969	0	0	0	0	-0.00234037	-1.56059e-05	0	0	0
970	0	0	0	0	-0.00205889	-1.56112e-05	0	0	0
971	0	0	0	0	-0.00181519	-1.61025e-05	0	0	0
972	0	0	0	0	-0.00181963	-1.8071e-05	0	0	0
973	0	0	0	0	-0.00204444	-1.95035e-05	0	0	0
974	0	0	0	0	-0.00219333	-2.02244e-05	0	0	0
975	0	0	0	0	-0.00226704	-2.04881e-05	0	0	0
976	0	0	0	0	-0.00228481	-2.02606e-05	0	0	0
977	0	0	0	0	-0.00223111	-1.98001e-05	0	0	0
978	0	0	0	0	-0.0021037	-1.91263e-05	0	0	0
979	0	0	0	0	-0.0019	-1.688e-05	0	0	0
980	0	0	0	0	-0.00177074	-1.5721e-05	0	0	0
981	0	0	0	0	-0.00180556	-1.5642e-05	0	0	0
982	0	0	0	0	-0.00185704	-1.56443e-05	0	0	0
983	0	0	0	0	-0.00192407	-1.56469e-05	0	0	0
984	0	0	0	0	-0.00201852	-1.56495e-05	0	0	0
985	0	0	0	0	-0.00209815	-1.56521e-05	0	0	0
986	0	0	0	0	-0.00217111	-1.56547e-05	0	0	0
987	0	0	0	0	-0.00225296	-1.56573e-05	0	0	0
988	0	0	0	0	-0.00231815	-1.56599e-05	0	0	0
989	0	0	0	0	-0.00236148	-1.56626e-05	0	0	0
990	0	0	0	0	-0.00239593	-1.56653e-05	0	0	0
991	0	0	0	0	-0.00242444	-1.56681e-05	0	0	0
992	0	0	0	0	-0.00242481	-1.56709e-05	0	0	0
993	0	0	0	0	-0.00225926	-1.56748e-05	0	0	0
994	0	0	0	0	-0.00196111	-1.56798e-05	0	0	0
995	0	0	0	0	-0.00172185	-1.57207e-05	0	0	0
996	0	0	0	0	-0.00179593	-1.67266e-05	0	0	0
997	0	0	0	0	-0.00202148	-1.80655e-05	0	0	0
998	0	0	0	0	-0.00219333	-1.90087e-05	0	0	0
999	0	0	0	0	-0.00228704	-1.94658e-05	0	0	0
1000	0	0	0	0	-0.00229889	-1.92458e-05	0	0	0
1001	0	0	0	0	-0.00223037	-1.86592e-05	0	0	0
1002	0	0	0	0	-0.00210556	-1.81526e-05	0	0	0
1003	0	0	0	0	-0.00190704	-1.60982e-05	0	0	0
1004	0	0	0	0	-0.0017337	-1.57061e-05	0	0	0
1005	0	0	0	0	-0.00173	-1.5708e-05	0	0	0
1006	0	0	0	0	-0.00180074	-1.57101e-05	0	0	0
1007	0	0	0	0	-0.00188074	-1.57123e-05	0	0	0
1008	0	0	0	0	-0.00198852	-1.57145e-05	0	0	0
1009	0	0	0	0	-0.00208926	-0.000429446	0	0	0
1010	0	0	0	0	-0.00218926	-0.000650874	0	0	0
1011	0	0	0	0	-0.00229815	-0.00066991	0	0	0
1012	0	0	0	0	-0.00238259	-0.000691233	0	0	0
1013	0	0	0	0	-0.0024463	-0.000714433	0	0	0
1014	0	0	0	0	-0.0025	-0.0007383	0	0	0
1015	0	0	0	0	-0.00253852	-0.00076197	0	0	0
1016	0	0	0	0	-0.00254	-0.000784655	0	0	0
1017	-6.29593	-7.27136	-7.10843	-7.10845	-7.53333	-5.57087	-8.84084	-7.10845	7.10845
1018	-7.47534	-7.76801	-7.54303	-7.55678	-7.06667	-7.52817	-7.62142	-7.54303	7.54303
1019	-6.62656	-6.85251	-6.57579	-6.65598	-6.94444	-6.91213	-6.70632	-6.70632	6.70632
1020	-6.05377	-6.19568	-5.897	-6.01666	-9.48148	-6.51895	-6.04322	-6.05377	6.05377
1021	-5.66378	-5.71493	-5.42346	-5.55246	-19.2519	-8.14	-5.57999	-5.66378	5.66378
1022	-17.9438	-5.33964	-5.07908	-5.20679	-17.3926	-7.167	-5.4255	-5.4255	5.4255
1023	-16.5878	-5.15528	-4.94597	-8.957	-16.7556	-12.5729	-5.48429	-8.957	8.957
1024	-16.3319	-14.7696	-10.9474	-16.4307	-17.1926	-12.4702	-15.3845	-15.3845	15.3845
1025	-17.479	-7.29343	-11.1897	-9.16413	-14.1667	-7.19417	-6.52364	-9.16413	9.16413
1026	-8.93945	-6.05757	-5.94554	-6.0122	-8.01481	-5.87608	-19.2156	-6.05757	6.05757
1027	-6.19466	-6.58367	-6.46388	-6.54747	-7.5037	-6.39317	-7.44912	-6.54747	6.54747
1028	-1.58409	-1.10475	-1.08264	-1.09802	-0.341222	-2.10893	0	-1.09802	1.09802
1029	0	0	0	0	-0.00185444	-0.000533988	0	0	0
1030	0	0	0	0	-0.00183444	-0.000509302	0	0	0
1031	0	0	0	0	-0.00186963	-0.00050872	0	0	0
1032	0	0	0	0	-0.00191222	-0.000537458	0	0	0
1033	0	0	0	0	-0.00195481	-0.000564652	0	0	0
1034	0	0	0	0	-0.00199778	-0.000589542	0	0	0
1035	0	0	0	0	-0.0020363	-0.000612331	0	0	0
1036	0	0	0	0	-0.00206185	-0.00063326	0	0	0
1037	0	0	0	0	-0.0020737	-0.000652263	0	0	0
1038	0	0	0	0	-0.00208593	-0.000669042	0	0	0
1039	0	0	0	0	-0.00209074	-0.000683608	0	0	0
1040	0	0	0	0	-0.00206889	-0.000696053	0	0	0
1041	-5.16751	-6.00261	-5.84889	-5.84919	-6.15556	-4.59821	-7.34308	-5.84919	5.84919
1042	-6.02786	-6.307	-6.08554	-6.11587	-6.14444	-6.20918	-6.30368	-6.14444	6.14444
1043	-5.24378	-5.47181	-5.19946	-5.29589	-7.19259	-5.73562	-5.39961	-5.39961	5.39961
1044	-4.6793	-4.82303	-4.53525	-4.66506	-10.9148	-8.54407	-4.69302	-4.69302	4.69302
1045	-11.7514	-4.33191	-4.05673	-4.19438	-14.1519	-13.5827	-4.22645	-4.33191	4.33191
1046	-12.931	-11.0259	-3.72574	-12.4288	-12.6148	-11.898	-10.7843	-11.898	11.898
1047	-12.0319	-7.51391	-9.11409	-11.5116	-12.2481	-11.29	-4.38954	-11.29	11.29
1048	-12.4784	-11.0572	-12.0719	-11.9941	-13.1333	-12.5563	-12.861	-12.4784	12.4784
1049	-13.7927	-13.5205	-13.0986	-13.1694	-14.5963	-14.0416	-14.257	-13.7927	13.7927
1050	-15.3098	-11.1651	-4.51136	-7.71584	-15.8593	-13.2306	-15.937	-13.2306	13.2306
1051	-10.611	-5.1067	-5.10363	-5.09387	-7.55185	-8.87343	-6.3809	-6.3809	6.3809
1052	-1.22946	-0.884189	-0.874957	-0.878976	-0.35463	-1.78631	0	-0.878976	0.878976
1053	0	0	0	0	-0.00200407	-0.000427318	0	0	0
1054	0	0	0	0	-0.00185778	-0.000406191	0	0	0
1055	0	0	0	0	-0.00172852	-0.000400196	0	0	0
1056	0	0	0	0	-0.00172444	-0.000404254	0	0	0
1057	0	0	0	0	-0.00181519	-0.000415298	0	0	0
1058	-2.16033e-14	0	0	0	-0.00192741	-0.000437485	0	0	0
1059	2.18279e-14	0	0	0	-0.00205667	-0.000482376	0	0	0
1060	3.93441e-14	0	0	0	-0.00216704	-0.000527051	0	0	0
1061	5.76238e-14	0	0	0	-0.00222037	-0.000570237	0	0	0
1062	8.12931e-14	0	0	0	-0.00221074	-0.000611039	0	0	0
1063	4.04669e-14	0	0	0	-0.00226593	-0.000649183	0	0	0
1064	8.84792e-14	0	0	0	-0.00229111	-0.000684461	0	0	0
1065	-6.31932	-7.13977	-7.02114	-7.02116	-7.5037	-5.55023	-9.39033	-7.02116	7.02116
1066	-8.13813	-8.27998	-8.12487	-8.13459	-7.76667	-8.06342	-9.07706	-8.13459	8.13459
1067	-7.87204	-8.01984	-7.83449	-7.90096	-7.67407	-7.99184	-8.86338	-7.90096	7.90096
1068	-7.79894	-7.9443	-7.73824	-7.84766	-7.63704	-8.08586	-8.74013	-7.84766	7.84766
1069	-7.80385	-7.93936	-7.71744	-7.85541	-7.58148	-8.05413	-8.68456	-7.85541	7.85541
1070	-7.76558	-7.88973	-7.65777	-7.80988	-7.46667	-7.86706	-8.63471	-7.80988	7.80988
1071	-7.72561	-7.84252	-7.62303	-7.78356	-7.57778	-7.81384	-8.78726	-7.78356	7.78356
1072	-7.81407	-7.98735	-7.76697	-7.92762	-13.4667	-8.09334	-8.74072	-7.98735	7.98735
1073	-7.96104	-8.09899	-7.89661	-8.04155	-8.64074	-8.04636	-8.9428	-8.04636	8.04636
1074	-8.19847	-8.27638	-8.103	-8.23045	-7.85185	-8.2126	-9.23109	-8.2126	8.2126
1075	-8.34792	-8.41104	-8.23216	-8.35429	-7.87407	-8.14119	-9.45053	-8.34792	8.34792
1076	-2.08741	-1.40276	-1.37131	-1.39228	-0.338037	-2.6822	0	-1.39228	1.39228
1077	0	0	0	0	-0.00236704	-0.000733399	0	0	0
1078	0	0	0	0	-0.00238593	-0.000731833	0	0	0
1079	0	0	0	0	-0.00241815	-0.000750356	0	0	0
1080	0	0	0	0	-0.00248778	-0.000767782	0	0	0
1081	0	0	0	0	-0.00252111	-0.000785096	0	0	0
1082	0	0	0	0	-0.00252741	-0.000802134	0	0	0
1083	0	0	0	0	-0.00253407	-0.000817732	0	0	0
1084	0	0	0	0	-0.00253333	-0.000831391	0	0	0
1085	0	0	0	0	-0.00253296	-0.000842881	0	0	0
1086	0	0	0	0	-0.00254074	-0.000852269	0	0	0
1087	0	0	0	0	-0.00254778	-0.000859913	0	0	0
1088	0	0	0	0	-0.00254	-0.000866255	0	0	0
1089	-6.53541	-7.4282	-7.29548	-7.29551	-7.82222	-5.76792	-9.50136	-7.29551	7.29551
1090	-8.27864	-8.44669	-8.28572	-8.28575	-7.83333	-8.202	-8.99327	-8.28572	8.28572
1091	-7.84675	-8.02204	-7.84936	-7.87346	-7.58148	-7.86333	-8.48518	-7.86333	7.86333
1092	-7.48815	-7.69561	-7.47555	-7.55918	-7.2963	-7.70238	-7.98978	-7.55918	7.55918
1093	-7.19737	-7.38685	-7.14542	-7.26993	-7.17778	-7.42459	-7.72406	-7.26993	7.26993
1094	-6.96933	-7.14358	-6.89427	-7.04088	-7.38519	-7.0752	-7.48698	-7.0752	7.0752
1095	-6.76242	-6.923	-6.6893	-6.84354	-7.65926	-6.8411	-7.44905	-6.84354	6.84354
1096	-6.8029	-6.94838	-6.74539	-6.89202	-8.02222	-7.00591	-7.54281	-6.94838	6.94838
1097	-7.05464	-7.14905	-6.96407	-7.09967	-8.03704	-9.93863	-7.85545	-7.14905	7.14905
1098	-7.37532	-7.41792	-7.24368	-7.37291	-7.67407	-7.38865	-8.26612	-7.38865	7.38865
1099	-7.51609	-7.59334	-7.39984	-7.52927	-7.12222	-7.32659	-8.27186	-7.51609	7.51609
1100	-1.85023	-1.25013	-1.21586	-1.23777	-0.329222	-2.37013	0	-1.23777	1.23777
1101	0	0	0	0	-0.00201222	-0.000633692	0	0	0
1102	0	0	0	0	-0.00197593	-0.000640902	0	0	0
1103	-5.77136e-15	0	0	0	-0.00197741	-0.000653173	0	0	0
1104	3.42239e-14	0	0	0	-0.00197037	-0.000662972	0	0	0
1105	3.36401e-14	0	0	0	-0.00196593	-0.000671323	0	0	0
1106	3.44485e-14	0	0	0	-0.00197963	-0.000678015	0	0	0
1107	5.66806e-14	0	0	0	-0.00197815	-0.000683598	0	0	0
1108	1.58993e-14	0	0	0	-0.00197815	-0.000688265	0	0	0
1109	1.83695e-14	0	0	0	-0.00201296	-0.000691977	0	0	0
1110	6.59328e-14	0	0	0	-0.00202037	-0.000695725	0	0	0
1111	8.05296e-14	0	0	0	-0.00198593	-0.00069963	0	0	0
1112	9.44078e-14	0	0	0	-0.00196407	-0.000702357	0	0	0
1113	-5.204	-5.90095	-5.78652	-5.78654	-6.15556	-4.57616	-7.62142	-5.78654	5.78654
1114	-6.77121	-6.87471	-6.7306	-6.74281	-6.43704	-6.69665	-7.57061	-6.74281	6.74281
1115	-6.65934	-6.81315	-6.62088	-6.6838	-6.41111	-6.75698	-7.19507	-6.6838	6.6838
1116	-6.46165	-6.63755	-6.40199	-6.51337	-6.62593	-6.69473	-6.90647	-6.62593	6.62593
1117	-6.35328	-6.48369	-6.24394	-6.38302	-6.94815	-6.52595	-6.78094	-6.48369	6.48369
1118	-6.03066	-6.21521	-5.947	-6.09586	-7.16667	-6.17787	-5.95776	-6.09586	6.09586
1119	-5.41132	-5.5297	-5.27887	-5.42423	-7.59259	-5.52827	-5.54718	-5.52827	5.52827
1120	-5.21338	-5.24418	-5.05585	-5.19104	-9.75185	-7.35169	-5.41621	-5.24418	5.24418
1121	-14.7425	-5.27703	-5.11486	-5.2457	-12.0037	-7.01646	-5.68163	-5.68163	5.68163
1122	-14.8121	-5.4906	-5.36453	-11.5155	-7.89259	-9.33476	-6.06172	-7.89259	7.89259
1123	-5.29372	-5.68936	-5.57153	-5.56378	-7.4037	-5.54613	-6.24419	-5.57153	5.57153
1124	-1.33717	-0.947028	-0.926897	-0.932031	-0.338074	-1.81543	0	-0.932031	0.932031
1125	0	0	0	0	-0.00187037	-0.00043462	0	0	0
1126	0	0	0	0	-0.00173259	-0.00041624	0	0	0
1127	0	0	0	0	-0.00162111	-0.000411359	0	0	0
1128	0	0	0	0	-0.00153037	-0.000427696	0	0	0
1129	1.0622e-14	0	0	0	-0.00152296	-0.000155272	0	0	0
1130	3.61103e-14	0	0	0	-0.00156185	-1.12164e-05	0	0	0
1131	6.01389e-14	0	0	0	-0.00162111	-1.12185e-05	0	0	0
1132	5.21444e-14	0	0	0	-0.0016663	-1.12207e-05	0	0	0
1133	4.7159e-14	0	0	0	-0.00168963	-1.12231e-05	0	0	0
1134	1.3474e-15	0	0	0	-0.00171556	-1.12254e-05	0	0	0
1135	4.15897e-14	0	0	0	-0.00174222	-1.12277e-05	0	0	0
1136	5.0797e-14	0	0	0	-0.00173519	-1.12301e-05	0	0	0
1137	2.95979e-14	0	0	0	-0.00163778	-1.12329e-05	0	0	0
1138	2.18054e-14	0	0	0	-0.00149111	-1.12364e-05	0	0	0
1139	2.79305e-15	0	0	0	-0.00154185	-1.12545e-05	0	0	0
1140	0	0	0	0	-0.00173074	-1.2211e-05	0	0	0
1141	0	0	0	0	-0.00190222	-1.34572e-05	0	0	0
1142	0	0	0	0	-0.00201	-1.39952e-05	0	0	0
1143	0	0	0	0	-0.00204148	-1.43036e-05	0	0	0
1144	0	0	0	0	-0.00200963	-1.41313e-05	0	0	0
1145	0	0	0	0	-0.00192889	-1.38288e-05	0	0	0
1146	0	0	0	0	-0.00181037	-1.30706e-05	0	0	0
1147	0	0	0	0	-0.00168556	-1.16403e-05	0	0	0
1148	1.82348e-14	0	0	0	-0.00157852	-1.12588e-05	0	0	0
1149	1.56298e-14	0	0	0	-0.00148741	-1.12605e-05	0	0	0
1150	1.84594e-14	0	0	0	-0.0014737	-1.12624e-05	0	0	0
1151	4.20838e-14	0	0	0	-0.00151889	-1.12644e-05	0	0	0
1152	3.56612e-14	0	0	0	-0.00158593	-1.12664e-05	0	0	0
1153	7.71611e-14	0	0	0	-0.00165778	-1.12684e-05	0	0	0
1154	4.76081e-14	0	0	0	-0.00171778	-1.12704e-05	0	0	0
1155	4.72937e-14	0	0	0	-0.00175148	-1.12724e-05	0	0	0
1156	8.31346e-14	0	0	0	-0.00177111	-1.12744e-05	0	0	0
1157	6.66963e-14	0	0	0	-0.00177926	-1.12766e-05	0	0	0
1158	4.34312e-14	0	0	0	-0.00182222	-1.12788e-05	0	0	0
1159	1.06534e-13	0	0	0	-0.00184556	-1.12809e-05	0	0	0
1160	6.44955e-14	0	0	0	-0.0018463	-1.12831e-05	0	0	0
1161	5.183e-14	0	0	0	-0.00180074	-1.12855e-05	0	0	0
1162	7.67569e-14	0	0	0	-0.00174667	-1.1288e-05	0	0	0
1163	7.24003e-14	0	0	0	-0.00169185	-1.12906e-05	0	0	0
1164	4.94047e-14	0	0	0	-0.00165407	-1.12931e-05	0	0	0
1165	4.1949e-14	0	0	0	-0.00165481	-1.12953e-05	0	0	0
1166	1.29912e-14	0	0	0	-0.00158148	-1.12987e-05	0	0	0
1167	3.74886e-15	0	0	0	-0.00158222	-1.1303e-05	0	0	0
1168	0	0	0	0	-0.00168444	-1.13745e-05	0	0	0
1169	1.97619e-15	0	0	0	-0.00168741	-1.15688e-05	0	0	0
1170	1.39905e-14	0	0	0	-0.0015963	-1.13848e-05	0	0	0
1171	5.93305e-14	0	0	0	-0.00150667	-1.13103e-05	0	0	0
1172	3.40443e-14	0	0	0	-0.00154333	-1.13121e-05	0	0	0
1173	5.92407e-14	0	0	0	-0.00161259	-1.13139e-05	0	0	0
1174	4.83716e-14	0	0	0	-0.00167741	-1.13158e-05	0	0	0
1175	9.23418e-14	0	0	0	-0.00174519	-1.13177e-05	0	0	0
1176	5.37612e-14	0	0	0	-0.00181037	-1.13196e-05	0	0	0
1177	5.61416e-14	0	0	0	-0.00187593	-0.00031249	0	0	0
1178	1.4013e-14	0	0	0	-0.00195037	-0.00048786	0	0	0
1179	8.56946e-14	0	0	0	-0.00202481	-0.00052032	0	0	0
1180	6.55734e-14	0	0	0	-0.00208074	-0.000553755	0	0	0
1181	2.92835e-14	0	0	0	-0.00212333	-0.000586352	0	0	0
1182	0	0	0	0	-0.00215852	-0.000616828	0	0	0
1183	0	0	0	0	-0.00217852	-0.000644573	0	0	0
1184	0	0	0	0	-0.00215148	-0.000669147	0	0	0
1185	-5.27962	-6.14621	-5.98605	-5.98608	-6.26296	-4.69798	-7.31656	-5.98608	5.98608
1186	-6.19269	-6.46499	-6.25	-6.27707	-5.85926	-6.24131	-6.36947	-6.25	6.25
1187	-5.51012	-5.72125	-5.47475	-5.57557	-6.42963	-5.73301	-5.65229	-5.65229	5.65229
1188	-5.0196	-5.18233	-4.919	-5.05152	-7.28889	-5.33606	-5.00294	-5.05152	5.05152
1189	-4.62039	-4.71143	-4.44477	-4.58771	-7.91481	-6.66576	-4.52866	-4.62039	4.62039
1190	-9.27414	-4.3088	-4.05897	-4.20217	-8.15926	-7.53533	-4.27492	-4.3088	4.3088
1191	-13.2845	-4.02714	-3.81814	-5.47185	-12.2926	-9.74906	-4.16758	-5.47185	5.47185
1192	-12.6274	-9.8812	-8.34824	-12.6866	-13.1889	-10.8768	-11.7807	-11.7807	11.7807
1193	-13.6481	-13.2424	-13.3386	-13.3784	-14.1444	-13.0801	-5.00359	-13.3386	13.3386
1194	-15.1638	-4.58834	-6.14438	-7.81005	-10.7852	-9.66775	-15.29	-9.66775	9.66775
1195	-4.84626	-5.18094	-5.09755	-5.12059	-7.37778	-5.05323	-6.04899	-5.12059	5.12059
1196	-1.23469	-0.880006	-0.863789	-0.872486	-0.337741	-1.70694	0	-0.872486	0.872486
1197	0	0	0	0	-0.00186667	-0.000395349	0	0	0
1198	0	0	0	0	-0.00171111	-0.000375243	0	0	0
1199	0	0	0	0	-0.00158815	-0.000370953	0	0	0
1200	0	0	0	0	-0.00160926	-0.00039744	0	0	0
1201	1.35414e-14	0	0	0	-0.00166741	-0.000431437	0	0	0
1202	3.75475e-14	0	0	0	-0.0017463	-0.000462908	0	0	0
1203	3.79967e-14	0	0	0	-0.00183259	-0.000492736	0	0	0
1204	8.43921e-14	0	0	0	-0.00189889	-0.000521659	0	0	0
1205	3.92992e-14	0	0	0	-0.00193815	-0.000549672	0	0	0
1206	9.27011e-14	0	0	0	-0.00197667	-0.000575996	0	0	0
1207	6.58429e-14	0	0	0	-0.00200778	-0.000600311	0	0	0
1208	8.49311e-14	0	0	0	-0.00198852	-0.000622538	0	0	0
1209	-4.91979	-5.73081	-5.57453	-5.57591	-5.82593	-4.36923	-7.04938	-5.57591	5.57591
1210	-5.6703	-5.95723	-5.72584	-5.7643	-5.9963	-5.91995	-5.96278	-5.91995	5.91995
1211	-4.90805	-5.136	-4.86763	-4.95065	-7.03704	-7.42564	-5.12485	-5.12485	5.12485
1212	-4.43391	-4.5784	-4.31257	-4.43756	-8.42222	-8.17538	-4.54633	-4.54633	4.54633
1213	-11.2378	-4.17974	-3.91541	-5.5708	-13.5	-13.1766	-4.08033	-5.5708	5.5708
1214	-12.1221	-11.849	-4.8358	-11.6287	-11.7778	-11.4925	-10.0564	-11.6287	11.6287
1215	-10.7982	-10.3631	-10.4676	-10.3489	-11.0593	-10.5953	-9.97577	-10.4676	10.4676
1216	-10.9498	-10.3162	-10.4292	-10.4982	-11.5111	-11.011	-10.7248	-10.7248	10.7248
1217	-12.2196	-11.3122	-11.4591	-11.6025	-12.5667	-11.9063	-12.4611	-11.9063	11.9063
1218	-13.8927	-12.7995	-13.0207	-13.2017	-14.137	-13.2079	-14.41	-13.2079	13.2079
1219	-15.0312	-6.05875	-7.72807	-9.49762	-9.92963	-7.8909	-15.2316	-9.49762	9.49762
1220	-1.12311	-0.778313	-0.764517	-0.768344	-0.184481	-3.35212	0	-0.768344	0.768344
1221	0	0	0	0	-0.00205148	-0.000374589	0	0	0
1222	0	0	0	0	-0.00191074	-0.000355083	0	0	0
1223	0	0	0	0	-0.0017837	-0.000349598	0	0	0
1224	0	0	0	0	-0.00167148	-0.000353081	0	0	0
1225	0	0	0	0	-0.0015763	-0.000362693	0	0	0
1226	0	0	0	0	-0.00158296	-0.000377189	0	0	0
1227	2.71726e-14	0	0	0	-0.00162889	-0.000394423	0	0	0
1228	1.74264e-14	0	0	0	-0.00165926	-0.000427186	0	0	0
1229	3.33257e-14	0	0	0	-0.0016837	-0.000462155	0	0	0
1230	3.11249e-14	0	0	0	-0.00170852	-0.000492022	0	0	0
1231	5.31774e-14	0	0	0	-0.00172815	-0.000517487	0	0	0
1232	1.36986e-14	0	0	0	-0.00169593	-0.000539167	0	0	0
1233	-4.16119	-4.88737	-4.72671	-4.74533	-5.34815	-3.77214	-6.25208	-4.74533	4.74533
1234	-4.76445	-5.06333	-4.79829	-4.88762	-6.41111	-5.27608	-5.32387	-5.06333	5.06333
1235	-4.16837	-4.37998	-4.08657	-4.22115	-7.54074	-11.6785	-4.59922	-4.37998	4.37998
1236	-5.95778	-3.91964	-3.62602	-3.77548	-11.563	-13.1606	-10.6603	-5.95778	5.95778
1237	-11.5763	-8.56439	-4.44887	-8.34901	-11.3148	-11.6593	-3.54367	-8.56439	8.56439
1238	-10.0039	-9.4962	-9.25076	-9.36183	-9.95926	-10.1347	-8.89436	-9.4962	9.4962
1239	-9.1757	-8.54198	-8.35854	-8.55917	-9.42593	-9.42923	-8.85305	-8.85305	8.85305
1240	-9.39361	-8.61879	-8.54456	-8.77426	-9.81481	-9.82385	-9.48242	-9.39361	9.39361
1241	-10.59	-9.56444	-9.56475	-9.81054	-10.7444	-10.6689	-11.113	-10.59	10.59
1242	-12.0946	-10.93	-11.017	-11.2715	-12.0667	-11.7944	-12.7438	-11.7944	11.7944
1243	-13.0155	-12.0358	-12.1288	-12.3756	-12.6778	-12.1462	-13.4935	-12.3756	12.3756
1244	-3.23446	-2.01582	-2.02947	-2.07049	-0.603333	-2.60751	0	-2.02947	2.02947
1245	0	0	0	0	-0.00348741	-0.0012328	0	0	0
1246	0	0	0	0	-0.00215407	-0.00103773	0	0	0
1247	0	0	0	0	-0.00204296	-0.000809412	0	0	0
1248	0	0	0	0	-0.00194296	-0.000656287	0	0	0
1249	0	0	0	0	-0.00185259	-0.000555653	0	0	0
1250	0	0	0	0	-0.00176593	-0.000489454	0	0	0
1251	0	0	0	0	-0.00168444	-0.000449093	0	0	0
1252	0	0	0	0	-0.00160889	-0.00042828	0	0	0
1253	0	0	0	0	-0.00156333	-0.00042307	0	0	0
1254	0	0	0	0	-0.00157889	-0.00042613	0	0	0
1255	1.63484e-14	0	0	0	-0.00159519	-0.000434943	0	0	0
1256	3.16976e-14	0	0	0	-0.00156593	-0.00044742	0	0	0
1257	-3.82573	-4.51812	-4.35492	-4.38472	-5.4	-3.62617	-6.27861	-4.38472	4.38472
1258	-4.44252	-4.77164	-4.50301	-4.60209	-6.84074	-7.18497	-14.3711	-4.77164	4.77164
1259	-3.9648	-4.2187	-3.91496	-4.05335	-9.16296	-11.0016	-4.67066	-4.2187	4.2187
1260	-10.1343	-6.60076	-3.5397	-6.44758	-12.6037	-13.0328	-11.1717	-10.1343	10.1343
1261	-11.3307	-10.9628	-9.35812	-10.8254	-11.3556	-11.9822	-10.1816	-10.9628	10.9628
1262	-10.2638	-9.77294	-9.47627	-9.70862	-10.3889	-10.7654	-9.87858	-9.87858	9.87858
1263	-9.85343	-9.25556	-9.07105	-9.32307	-10.1	-10.3159	-10.0024	-9.85343	9.85343
1264	-10.1417	-9.4788	-9.40337	-9.65898	-10.5333	-10.6151	-10.5015	-10.1417	10.1417
1265	-11.1916	-10.2866	-10.2932	-10.5493	-11.3519	-11.2503	-11.7135	-11.1916	11.1916
1266	-12.5778	-11.5053	-11.5878	-11.8442	-12.5481	-12.4083	-13.3214	-12.4083	12.4083
1267	-13.425	-12.496	-12.5857	-12.8364	-13.1148	-12.6948	-14.0516	-12.8364	12.8364
1268	-3.33892	-2.0913	-2.10389	-2.14615	-0.624815	-4.16818	0	-2.10389	2.10389
1269	0	0	0	0	-0.00434444	-0.00130096	0	0	0
1270	0	0	0	0	-0.00329444	-0.00127441	0	0	0
1271	0	0	0	0	-0.00213593	-0.00119243	0	0	0
1272	0	0	0	0	-0.00203444	-0.000943747	0	0	0
1273	0	0	0	0	-0.00194222	-0.000764009	0	0	0
1274	0	0	0	0	-0.00185704	-0.000645211	0	0	0
1275	0	0	0	0	-0.00177704	-0.000568471	0	0	0
1276	0	0	0	0	-0.00170111	-0.000522008	0	0	0
1277	0	0	0	0	-0.00167889	-0.000499283	0	0	0
1278	0	0	0	0	-0.00171852	-0.000491188	0	0	0
1279	0	0	0	0	-0.00174815	-0.00049228	0	0	0
1280	0	0	0	0	-0.0017363	-0.000499708	0	0	0
1281	-4.32918	-5.04431	-4.92884	-4.91632	-5.65185	-4.07898	-7.1987	-4.92884	4.92884
1282	-5.30386	-5.59775	-5.38524	-5.44943	-6.98519	-5.96208	-17.7123	-5.59775	5.59775
1283	-5.03657	-5.33059	-5.0713	-5.19085	-10.6815	-16.3521	-6.16693	-5.33059	5.33059
1284	-4.9703	-5.19853	-4.92616	-5.07912	-17.3444	-14.5326	-16.0405	-5.19853	5.19853
1285	-17.0256	-16.5509	-8.85562	-16.4832	-16.8296	-16.116	-6.04428	-16.4832	16.4832
1286	-15.9556	-6.7255	-12.1186	-12.052	-15.8556	-15.572	-14.947	-14.947	14.947
1287	-14.4168	-13.1641	-7.87844	-11.3618	-14.9	-14.3437	-15.0836	-14.3437	14.3437
1288	-13.958	-14.3105	-14.2013	-14.2586	-14.863	-14.4113	-14.625	-14.3105	14.3105
1289	-14.2779	-14.1852	-14.0825	-14.2246	-15.063	-14.5044	-15.1066	-14.2779	14.2779
1290	-15.2842	-14.7864	-14.7929	-14.9776	-15.937	-15.0751	-16.4857	-15.0751	15.0751
1291	-15.9942	-6.67682	-6.59167	-10.3344	-11.3667	-10.3672	-16.8786	-10.3672	10.3672
1292	-1.18171	-0.842406	-0.819925	-0.822765	-0.369074	-1.66509	0	-0.822765	0.822765
1293	0	0	0	0	-0.00215259	-0.000437007	0	0	0
1294	0	0	0	0	-0.00203852	-0.000419596	0	0	0
1295	0	0	0	0	-0.00193926	-0.000413088	0	0	0
1296	0	0	0	0	-0.00185333	-0.000413801	0	0	0
1297	0	0	0	0	-0.00177815	-0.000145573	0	0	0
1298	0	0	0	0	-0.0017163	-9.84232e-06	0	0	0
1299	0	0	0	0	-0.00166407	-9.36143e-06	0	0	0
1300	0	0	0	0	-0.00162074	-8.94671e-06	0	0	0
1301	0	0	0	0	-0.00158259	-8.54599e-06	0	0	0
1302	0	0	0	0	-0.00154889	-8.15096e-06	0	0	0
1303	0	0	0	0	-0.0015237	-7.85414e-06	0	0	0
1304	0	0	0	0	-0.00150444	-7.54572e-06	0	0	0
1305	0	0	0	0	-0.00151074	-7.45114e-06	0	0	0
1306	0	0	0	0	-0.00155259	-7.73227e-06	0	0	0
1307	0	0	0	0	-0.00161593	-8.19963e-06	0	0	0
1308	0	0	0	0	-0.00168556	-8.67926e-06	0	0	0
1309	0	0	0	0	-0.00174963	-9.09284e-06	0	0	0
1310	0	0	0	0	-0.00179704	-9.36786e-06	0	0	0
1311	0	0	0	0	-0.00181815	-9.39574e-06	0	0	0
1312	0	0	0	0	-0.00181481	-9.21843e-06	0	0	0
1313	0	0	0	0	-0.00179148	-8.95152e-06	0	0	0
1314	0	0	0	0	-0.00174481	-8.54092e-06	0	0	0
1315	0	0	0	0	-0.00167926	-7.69806e-06	0	0	0
1316	0	0	0	0	-0.00162407	-7.15902e-06	0	0	0
1317	0	0	0	0	-0.00157296	-6.72137e-06	0	0	0
1318	1.25722e-14	0	0	0	-0.00152778	-6.67704e-06	0	0	0
1319	6.78191e-15	0	0	0	-0.00148556	-6.67982e-06	0	0	0
1320	2.96652e-14	0	0	0	-0.00144296	-6.68261e-06	0	0	0
1321	9.65636e-15	0	0	0	-0.00149444	-6.6854e-06	0	0	0
1322	-1.59442e-15	0	0	0	-0.00159963	-6.68807e-06	0	0	0
1323	3.03165e-14	0	0	0	-0.00171667	-6.69072e-06	0	0	0
1324	7.06037e-14	0	0	0	-0.00182148	-6.69343e-06	0	0	0
1325	5.91508e-14	0	0	0	-0.00189556	-6.69621e-06	0	0	0
1326	5.72645e-14	0	0	0	-0.00195778	-6.69902e-06	0	0	0
1327	4.68895e-14	0	0	0	-0.00198259	-6.70188e-06	0	0	0
1328	5.54679e-14	0	0	0	-0.00192889	-6.70549e-06	0	0	0
1329	1.2194e-14	0	0	0	-0.0018063	-6.70964e-06	0	0	0
1330	0	0	0	0	-0.00159556	-6.71871e-06	0	0	0
1331	0	0	0	0	-0.0016663	-7.68145e-06	0	0	0
1332	0	0	0	0	-0.00189926	-9.24346e-06	0	0	0
1333	0	0	0	0	-0.0021463	-1.09636e-05	0	0	0
1334	0	0	0	0	-0.00232444	-1.19148e-05	0	0	0
1335	0	0	0	0	-0.00240519	-1.21278e-05	0	0	0
1336	0	0	0	0	-0.00240111	-1.18437e-05	0	0	0
1337	0	0	0	0	-0.00236148	-1.20272e-05	0	0	0
1338	0	0	0	0	-0.00227185	-1.15951e-05	0	0	0
1339	0	0	0	0	-0.0021037	-9.70223e-06	0	0	0
1340	0	0	0	0	-0.00194519	-8.34357e-06	0	0	0
1341	0	0	0	0	-0.00180593	-7.30254e-06	0	0	0
1342	0	0	0	0	-0.00168296	-6.74838e-06	0	0	0
1343	0	0	0	0	-0.00162148	-6.74785e-06	0	0	0
1344	0	0	0	0	-0.00171444	-6.75022e-06	0	0	0
1345	1.6326e-14	0	0	0	-0.00180741	-0.000197737	0	0	0
1346	4.62158e-14	0	0	0	-0.00191593	-0.000348508	0	0	0
1347	5.52434e-15	0	0	0	-0.00203889	-0.000410851	0	0	0
1348	6.18456e-14	0	0	0	-0.00212741	-0.0004689	0	0	0
1349	8.78055e-14	0	0	0	-0.00218815	-0.000522541	0	0	0
1350	1.78306e-14	0	0	0	-0.00224259	-0.000570999	0	0	0
1351	0	0	0	0	-0.00227037	-0.000614224	0	0	0
1352	0	0	0	0	-0.00221	-0.000651971	0	0	0
1353	-5.38533	-6.24447	-6.08583	-6.08586	-6.58889	-4.76811	-7.5198	-6.08586	6.08586
1354	-6.44964	-6.67947	-6.46818	-6.49435	-6.24444	-6.56589	-6.6411	-6.49435	6.49435
1355	-5.83825	-6.04797	-5.77891	-5.8714	-6.97037	-6.20354	-5.79632	-5.8714	5.8714
1356	-5.26968	-5.46551	-5.16029	-5.2893	-7.92222	-7.87414	-4.97708	-5.2893	5.2893
1357	-10.5905	-4.96214	-4.68948	-4.82535	-16.163	-8.27687	-4.66229	-4.96214	4.96214
1358	-15.5566	-4.73	-4.50028	-11.4955	-8.97407	-7.96971	-4.78579	-7.96971	7.96971
1359	-14.24	-11.3494	-4.40694	-4.34649	-8.14074	-10.9855	-4.89629	-8.14074	8.14074
1360	-13.9236	-14.2462	-12.7855	-12.831	-14.6259	-12.4984	-13.1504	-13.1504	13.1504
1361	-14.6983	-11.0877	-12.8563	-14.734	-15.4519	-14.3269	-5.49933	-14.3269	14.3269
1362	-16.1739	-5.0557	-4.9468	-8.45693	-10.4667	-8.58395	-16.4787	-8.58395	8.58395
1363	-5.19487	-5.65739	-5.53762	-5.52112	-7.54444	-7.5552	-6.53496	-5.65739	5.65739
1364	-1.33307	-0.963936	-0.941675	-0.94459	-0.346963	-1.85766	0	-0.94459	0.94459
1365	0	0	0	0	-0.00191963	-0.000450731	0	0	0
1366	0	0	0	0	-0.00177074	-0.000429773	0	0	0
1367	0	0	0	0	-0.0016937	-0.000424089	0	0	0
1368	0	0	0	0	-0.00175185	-0.000427759	0	0	0
1369	0	0	0	0	-0.00179963	-0.000457898	0	0	0
1370	1.64214e-14	0	0	0	-0.00183259	-0.000493181	0	0	0
1371	4.83716e-14	0	0	0	-0.00188444	-0.000524676	0	0	0
1372	5.05724e-14	0	0	0	-0.00192296	-0.000553071	0	0	0
1373	4.65302e-14	0	0	0	-0.00194037	-0.000578735	0	0	0
1374	1.28003e-14	0	0	0	-0.00195148	-0.000601407	0	0	0
1375	6.66514e-14	0	0	0	-0.00195963	-0.000620963	0	0	0
1376	3.44261e-14	0	0	0	-0.00189556	-0.000637502	0	0	0
1377	-4.63002	-5.39471	-5.23782	-5.2422	-5.67407	-4.13563	-6.66124	-5.2422	5.2422
1378	-5.40546	-5.68645	-5.43176	-5.4868	-6.2963	-5.77374	-5.6657	-5.6657	5.6657
1379	-4.69238	-4.92976	-4.61389	-4.72359	-7.37778	-7.30157	-4.74133	-4.74133	4.74133
1380	-6.55972	-4.3312	-4.0138	-4.14902	-10.4926	-12.3621	-4.09713	-4.3312	4.3312
1381	-12.7002	-8.05841	-3.60318	-7.87356	-12.2222	-12.1243	-3.6114	-8.05841	8.05841
1382	-10.8106	-10.5312	-9.07022	-10.3978	-10.5333	-10.4624	-8.67163	-10.4624	10.4624
1383	-9.47436	-9.075	-8.91443	-9.06602	-9.60741	-9.44987	-8.20082	-9.075	9.075
1384	-9.24483	-8.67867	-8.58132	-8.77558	-9.57778	-9.5184	-8.36953	-8.77558	8.77558
1385	-10.1335	-9.21575	-9.21383	-9.42566	-10.1815	-9.96447	-9.52141	-9.52141	9.52141
1386	-11.6396	-10.4736	-10.5619	-10.7868	-11.4889	-10.9633	-11.4515	-10.9633	10.9633
1387	-12.766	-11.7648	-11.8477	-12.0711	-12.2778	-10.194	-12.3508	-12.0711	12.0711
1388	-3.19707	-1.98634	-1.99777	-2.03498	-0.587778	-2.58064	0	-1.99777	1.99777
1389	0	0	0	0	-0.0032563	-0.00107487	0	0	0
1390	0	0	0	0	-0.00213741	-0.000824882	0	0	0
1391	0	0	0	0	-0.00202333	-0.000654709	0	0	0
1392	0	0	0	0	-0.00192	-0.000543218	0	0	0
1393	0	0	0	0	-0.0018263	-0.00047205	0	0	0
1394	0	0	0	0	-0.00173852	-0.000427929	0	0	0
1395	0	0	0	0	-0.00165519	-0.000403791	0	0	0
1396	0	0	0	0	-0.00158852	-0.000394975	0	0	0
1397	0	0	0	0	-0.00161296	-0.000400025	0	0	0
1398	0	0	0	0	-0.00165556	-0.000411036	0	0	0
1399	1.93534e-14	0	0	0	-0.00166778	-0.000433886	0	0	0
1400	2.16707e-14	0	0	0	-0.00161185	-0.000466925	0	0	0
1401	-4.03521	-4.70617	-4.55904	-4.58545	-5.37037	-3.73189	-6.48941	-4.58545	4.58545
1402	-4.95071	-5.26033	-5.02465	-5.12301	-6.76667	-5.52247	-5.94287	-5.26033	5.26033
1403	-4.69358	-4.9681	-4.70614	-4.8513	-7.78889	-5.17404	-5.57438	-4.9681	4.9681
1404	-6.9822	-4.73622	-4.45997	-4.62284	-14.0148	-15.2077	-12.6686	-6.9822	6.9822
1405	-13.3991	-11.7395	-8.31571	-13.0775	-12.9111	-12.9543	-4.1928	-12.9111	12.9111
1406	-11.5747	-11.2731	-11.0702	-11.1417	-11.3148	-11.2674	-11.0223	-11.2674	11.2674
1407	-10.5941	-10.447	-10.1202	-10.2893	-10.8963	-11.0014	-11.0362	-10.5941	10.5941
1408	-10.6052	-10.6363	-10.2211	-10.4351	-11.3037	-11.6989	-11.4978	-10.6363	10.6363
1409	-11.5751	-11.3546	-11.0377	-11.267	-12.1333	-12.3714	-12.619	-11.5751	11.5751
1410	-13.0168	-12.511	-12.3715	-12.6004	-13.2704	-13.119	-14.169	-13.0168	13.0168
1411	-13.9801	-13.5124	-13.3958	-13.6217	-13.9667	-13.4874	-15.0035	-13.6217	13.6217
1412	-3.5112	-2.27137	-0.682123	-2.29191	-0.669259	-2.9763	0	-2.27137	2.27137
1413	0	0	0	0	-0.00220259	-0.000402922	0	0	0
1414	0	0	0	0	-0.0021037	-0.00037613	0	0	0
1415	0	0	0	0	-0.00200444	-0.000363782	0	0	0
1416	0	0	0	0	-0.00191148	-0.00036152	0	0	0
1417	0	0	0	0	-0.00182704	-0.000366492	0	0	0
1418	0	0	0	0	-0.00175148	-0.000377383	0	0	0
1419	0	0	0	0	-0.00168481	-0.000391987	0	0	0
1420	0	0	0	0	-0.0016237	-0.000407477	0	0	0
1421	0	0	0	0	-0.00160037	-0.000424171	0	0	0
1422	0	0	0	0	-0.0016137	-0.000441026	0	0	0
1423	0	0	0	0	-0.00161593	-0.000456626	0	0	0
1424	8.01703e-15	0	0	0	-0.00161963	-0.00047156	0	0	0
1425	-4.28005	-4.90103	-4.82031	-4.79271	-5.38148	-3.91751	-7.17529	-4.82031	4.82031
1426	-5.48312	-5.7016	-5.52705	-5.56775	-6.48148	-5.90937	-6.8921	-5.7016	5.7016
1427	-5.43163	-5.63326	-5.42249	-5.51242	-7.27778	-5.97157	-17.8016	-5.63326	5.63326
1428	-5.43153	-5.66012	-5.41054	-5.54177	-11.0222	-16.9379	-6.40136	-5.66012	5.66012
1429	-8.45649	-9.68324	-5.29724	-11.6142	-18.0185	-15.6029	-16.2978	-11.6142	11.6142
1430	-17.1718	-12.8443	-12.6204	-12.6548	-16.3111	-16.2302	-5.74322	-12.8443	12.8443
1431	-15.2507	-8.35836	-6.38701	-9.98677	-15.2556	-13.0523	-14.7165	-13.0523	13.0523
1432	-14.4117	-14.7103	-14.6001	-14.6037	-15.0185	-14.4316	-14.4598	-14.6001	14.6001
1433	-14.5096	-14.4017	-14.3381	-14.4436	-14.9815	-14.4124	-14.5813	-14.4436	14.4436
1434	-14.8763	-14.5114	-14.5237	-14.6764	-15.2815	-14.5803	-15.3114	-14.6764	14.6764
1435	-15.2143	-8.0492	-8.0066	-9.81896	-10.9444	-9.83473	-15.8381	-9.83473	9.83473
1436	-1.13525	-0.799869	-0.784147	-0.784712	-0.366148	-1.55463	0	-0.784712	0.784712
1437	0	0	0	0	-0.00214222	-0.000413329	0	0	0
1438	0	0	0	0	-0.00203	-0.00039475	0	0	0
1439	0	0	0	0	-0.00193	-0.000388082	0	0	0
1440	0	0	0	0	-0.00184074	-0.000387864	0	0	0
1441	0	0	0	0	-0.00176111	-0.000392774	0	0	0
1442	0	0	0	0	-0.00168963	-0.000400995	0	0	0
1443	0	0	0	0	-0.00162481	-0.000411496	0	0	0
1444	0	0	0	0	-0.0016137	-0.000423724	0	0	0
1445	0	0	0	0	-0.00163074	-0.000437868	0	0	0
1446	0	0	0	0	-0.00164185	-0.000452726	0	0	0
1447	3.03165e-15	0	0	0	-0.00164222	-0.000467792	0	0	0
1448	3.68991e-15	0	0	0	-0.00159926	-0.000499659	0	0	0
1449	-4.08144	-4.74345	-4.63844	-4.60993	-5.6	-3.85147	-6.72104	-4.63844	4.63844
1450	-5.13625	-5.45265	-5.24687	-5.29132	-6.92963	-5.71554	-6.14663	-5.45265	5.45265
1451	-4.89504	-5.16599	-4.90802	-4.99877	-7.81481	-5.35906	-5.69151	-5.16599	5.16599
1452	-4.83078	-5.02799	-4.7512	-4.87032	-14.7815	-12.5605	-14.9778	-5.02799	5.02799
1453	-16.1266	-15.8232	-8.27004	-15.593	-15.5926	-15.1013	-5.2984	-15.5926	15.5926
1454	-14.9524	-14.4715	-14.3211	-14.2595	-14.7407	-12.4261	-14.256	-14.3211	14.3211
1455	-14.266	-14.1375	-7.67801	-14.0028	-14.8889	-14.0501	-14.6006	-14.1375	14.1375
1456	-14.4776	-14.4892	-14.6244	-14.4624	-15.3593	-14.6527	-14.8661	-14.6244	14.6244
1457	-15.0641	-14.9727	-15.0141	-15.0185	-15.7926	-15.065	-15.5982	-15.0641	15.0641
1458	-15.7314	-11.9259	-11.8933	-13.7763	-15.6222	-13.7578	-16.4652	-13.7763	13.7763
1459	-7.68419	-5.2031	-5.07929	-5.07469	-7.72963	-10.8179	-17.2322	-7.68419	7.68419
1460	-1.23816	-0.899295	-0.87573	-0.879064	-0.364444	-1.76143	0	-0.879064	0.879064
1461	0	0	0	0	-0.00207963	-0.000450486	0	0	0
1462	0	0	0	0	-0.00195259	-0.000431629	0	0	0
1463	0	0	0	0	-0.00184148	-0.000424988	0	0	0
1464	0	0	0	0	-0.00174148	-0.000425936	0	0	0
1465	0	0	0	0	-0.00172889	-0.000150279	0	0	0
1466	0	0	0	0	-0.00175	-9.98487e-06	0	0	0
1467	0	0	0	0	-0.00178852	-9.29243e-06	0	0	0
1468	3.59307e-16	0	0	0	-0.00183778	-8.629e-06	0	0	0
1469	1.41926e-14	0	0	0	-0.00186556	-8.46005e-06	0	0	0
1470	4.44642e-14	0	0	0	-0.00190185	-8.46288e-06	0	0	0
1471	2.69031e-14	0	0	0	-0.00192	-8.46583e-06	0	0	0
1472	2.44104e-14	0	0	0	-0.00190852	-8.46961e-06	0	0	0
1473	2.12496e-15	0	0	0	-0.0018037	-8.59118e-06	0	0	0
1474	0	0	0	0	-0.00165741	-9.86024e-06	0	0	0
1475	0	0	0	0	-0.0017763	-1.15574e-05	0	0	0
1476	0	0	0	0	-0.00198963	-1.33399e-05	0	0	0
1477	0	0	0	0	-0.00217111	-1.4363e-05	0	0	0
1478	0	0	0	0	-0.00229963	-1.49467e-05	0	0	0
1479	0	0	0	0	-0.00233926	-1.47815e-05	0	0	0
1480	0	0	0	0	-0.00235444	-1.48923e-05	0	0	0
1481	0	0	0	0	-0.0023837	-1.54441e-05	0	0	0
1482	0	0	0	0	-0.00227926	-1.45962e-05	0	0	0
1483	0	0	0	0	-0.00210259	-1.26045e-05	0	0	0
1484	0	0	0	0	-0.00194111	-1.12705e-05	0	0	0
1485	0	0	0	0	-0.00180519	-1.02627e-05	0	0	0
1486	0	0	0	0	-0.00172	-9.38164e-06	0	0	0
1487	0	0	0	0	-0.00177593	-8.63691e-06	0	0	0
1488	3.78395e-15	0	0	0	-0.00185074	-8.51333e-06	0	0	0
1489	1.02627e-14	0	0	0	-0.00192815	-8.51586e-06	0	0	0
1490	4.91352e-14	0	0	0	-0.00200778	-8.51853e-06	0	0	0
1491	6.91216e-14	0	0	0	-0.00209593	-8.52126e-06	0	0	0
1492	4.4554e-14	0	0	0	-0.00215926	-8.52408e-06	0	0	0
1493	3.07656e-14	0	0	0	-0.00214	-8.52701e-06	0	0	0
1494	8.0844e-14	0	0	0	-0.0021537	-8.52995e-06	0	0	0
1495	6.8403e-14	0	0	0	-0.00217259	-8.53295e-06	0	0	0
1496	1.25757e-14	0	0	0	-0.00218815	-8.53663e-06	0	0	0
1497	2.89803e-14	0	0	0	-0.00204704	-8.54126e-06	0	0	0
1498	5.33346e-16	0	0	0	-0.0018563	-8.57145e-06	0	0	0
1499	0	0	0	0	-0.00173741	-9.69181e-06	0	0	0
1500	0	0	0	0	-0.00193185	-1.14994e-05	0	0	0
1501	0	0	0	0	-0.00217593	-1.29989e-05	0	0	0
1502	0	0	0	0	-0.00235889	-1.4049e-05	0	0	0
1503	0	0	0	0	-0.00245778	-1.44463e-05	0	0	0
1504	0	0	0	0	-0.00247593	-1.41689e-05	0	0	0
1505	0	0	0	0	-0.00241148	-1.33291e-05	0	0	0
1506	0	0	0	0	-0.00229185	-1.28348e-05	0	0	0
1507	0	0	0	0	-0.00210037	-1.09153e-05	0	0	0
1508	0	0	0	0	-0.00192185	-9.5397e-06	0	0	0
1509	0	0	0	0	-0.0017737	-8.66608e-06	0	0	0
1510	0	0	0	0	-0.00167889	-8.57822e-06	0	0	0
1511	0	0	0	0	-0.00171037	-8.58078e-06	0	0	0
1512	-8.64581e-15	0	0	0	-0.00175741	-8.58348e-06	0	0	0
1513	3.11474e-14	0	0	0	-0.00180148	-0.000246723	0	0	0
1514	3.89398e-14	0	0	0	-0.00185222	-0.00041582	0	0	0
1515	2.79361e-14	0	0	0	-0.00190519	-0.000467855	0	0	0
1516	3.15741e-14	0	0	0	-0.00194407	-0.000512337	0	0	0
1517	1.55849e-14	0	0	0	-0.00196926	-0.000550286	0	0	0
1518	4.00627e-14	0	0	0	-0.00198852	-0.000582503	0	0	0
1519	2.63641e-14	0	0	0	-0.00199593	-0.00060967	0	0	0
1520	3.96585e-14	0	0	0	-0.00192333	-0.000632205	0	0	0
1521	-4.76928	-5.51143	-5.36252	-5.36267	-5.68519	-4.22295	-6.70685	-5.36267	5.36267
1522	-5.79986	-6.01735	-5.78664	-5.82462	-6.28519	-6.04778	-6.0441	-6.01735	6.01735
1523	-5.42112	-5.59621	-5.30969	-5.40873	-7.26667	-5.83803	-5.5632	-5.5632	5.5632
1524	-5.24415	-5.3678	-5.07149	-5.20208	-9.22593	-7.69929	-5.22469	-5.24415	5.24415
1525	-10.9903	-5.18763	-4.8937	-5.02955	-16.8259	-6.82445	-4.87708	-5.18763	5.18763
1526	-16.0668	-12.0675	-4.67769	-13.6297	-12.2222	-9.93977	-4.79391	-12.0675	12.0675
1527	-14.7841	-6.39677	-9.80365	-6.279	-11.9074	-7.86083	-4.83262	-7.86083	7.86083
1528	-14.5424	-14.8528	-14.6647	-14.9325	-15.3481	-12.8385	-5.01458	-14.6647	14.6647
1529	-15.2115	-11.5279	-11.4764	-15.2369	-15.8889	-14.9806	-14.5132	-14.9806	14.9806
1530	-16.1219	-10.8983	-8.98168	-8.54466	-11.4704	-8.50122	-5.88701	-8.98168	8.98168
1531	-5.0768	-7.2727	-9.25903	-5.40898	-7.71481	-7.25411	-16.8476	-7.2727	7.2727
1532	-1.328	-0.928338	-0.914954	-0.938873	-0.192815	-1.84982	0	-0.928338	0.928338
1533	0	0	0	0	-0.00198	-0.000447489	0	0	0
1534	0	0	0	0	-0.00183519	-0.000427374	0	0	0
1535	0	0	0	0	-0.0017137	-0.000421862	0	0	0
1536	0	0	0	0	-0.00165407	-0.000424087	0	0	0
1537	0	0	0	0	-0.00169111	-0.000431666	0	0	0
1538	0	0	0	0	-0.00167741	-0.000458622	0	0	0
1539	4.94047e-16	0	0	0	-0.00170778	-0.000489757	0	0	0
1540	2.86322e-14	0	0	0	-0.00175259	-0.000517638	0	0	0
1541	3.09004e-14	0	0	0	-0.00178333	-0.000543166	0	0	0
1542	6.4226e-14	0	0	0	-0.00180815	-0.000566304	0	0	0
1543	4.9719e-14	0	0	0	-0.00182074	-0.000586985	0	0	0
1544	2.09745e-14	0	0	0	-0.00179444	-0.000605192	0	0	0
1545	-4.66677	-5.35997	-5.2136	-5.23379	-5.62963	-4.15748	-6.9383	-5.23379	5.23379
1546	-5.84821	-6.11281	-5.87148	-5.96773	-6.52593	-6.21387	-6.50505	-6.11281	6.11281
1547	-5.53302	-5.81322	-5.52563	-5.66801	-7.41111	-8.24506	-5.83102	-5.81322	5.81322
1548	-5.27376	-5.46354	-5.17531	-5.33118	-9.77037	-5.47692	-5.4742	-5.46354	5.46354
1549	-10.9179	-5.21647	-4.92854	-6.97632	-16.7	-9.62593	-5.04877	-6.97632	6.97632
1550	-15.6238	-15.2286	-4.57464	-14.9376	-14.9889	-9.61624	-4.82512	-14.9376	14.9376
1551	-14.0127	-4.3356	-12.4013	-7.52752	-14.1852	-11.9981	-12.5847	-12.4013	12.4013
1552	-13.5897	-13.8714	-13.4184	-13.7255	-14.1963	-13.3423	-4.82	-13.5897	13.5897
1553	-14.0202	-13.8091	-13.617	-13.8821	-14.4926	-13.5047	-13.4245	-13.8091	13.8091
1554	-14.7697	-10.8891	-9.17908	-14.4468	-15.1926	-10.8771	-5.56611	-10.8891	10.8891
1555	-12.8754	-4.89483	-4.83126	-6.49786	-8.4	-4.76501	-16.0112	-6.49786	6.49786
1556	-1.19772	-0.857779	-0.844473	-0.838547	-0.174593	-1.70274	0	-0.844473	0.844473
1557	0	0	0	0	-0.00202148	-0.000399657	0	0	0
1558	0	0	0	0	-0.00188481	-0.000384443	0	0	0
1559	0	0	0	0	-0.00176481	-0.000381241	0	0	0
1560	0	0	0	0	-0.00165963	-0.00038533	0	0	0
1561	0	0	0	0	-0.00164926	-0.000394285	0	0	0
1562	0	0	0	0	-0.00171074	-0.000407986	0	0	0
1563	-1.61463e-14	0	0	0	-0.00177333	-0.000441117	0	0	0
1564	2.94407e-14	0	0	0	-0.00182407	-0.000478062	0	0	0
1565	2.87445e-14	0	0	0	-0.00187148	-0.000511732	0	0	0
1566	4.0422e-14	0	0	0	-0.00190519	-0.00054224	0	0	0
1567	3.85805e-14	0	0	0	-0.00191852	-0.00056951	0	0	0
1568	2.63192e-14	0	0	0	-0.00186111	-0.000593317	0	0	0
1569	-4.68612	-5.39937	-5.25034	-5.26935	-5.73704	-4.18874	-7.02584	-5.26935	5.26935
1570	-5.76887	-6.00692	-5.76192	-5.8454	-6.41852	-6.13284	-6.38265	-6.00692	6.00692
1571	-5.377	-5.59429	-5.30107	-5.42385	-7.44444	-5.91626	-5.81553	-5.59429	5.59429
1572	-5.14951	-5.30325	-4.99857	-5.14391	-12.6296	-7.24455	-5.43494	-5.30325	5.30325
1573	-13.7969	-6.98023	-4.80525	-6.8198	-16.363	-14.1935	-5.15165	-6.98023	6.98023
1574	-15.6255	-13.4804	-4.61242	-13.3466	-15.163	-11.3736	-13.3154	-13.3466	13.3466
1575	-14.4128	-6.20416	-12.864	-7.82961	-14.663	-12.5702	-5.00715	-12.5702	12.5702
1576	-14.1957	-14.4139	-14.0985	-14.4144	-14.8519	-12.5187	-13.5908	-14.1957	14.1957
1577	-14.7839	-14.5326	-14.4213	-14.6858	-15.3593	-14.529	-5.52816	-14.5326	14.5326
1578	-15.6334	-8.18144	-4.73277	-11.7459	-14.5963	-13.6048	-15.7764	-13.6048	13.6048
1579	-10.6154	-5.25442	-10.9454	-5.14696	-7.68519	-7.06932	-6.40275	-7.06932	7.06932
1580	-1.2536	-0.914407	-0.879365	-0.900126	-0.26	-1.80794	0	-0.900126	0.900126
1581	0	0	0	0	-0.00200778	-0.000435985	0	0	0
1582	0	0	0	0	-0.00185741	-0.000416919	0	0	0
1583	0	0	0	0	-0.00177259	-0.000412536	0	0	0
1584	0	0	0	0	-0.00185889	-0.000417965	0	0	0
1585	0	0	0	0	-0.00195407	-0.000430896	0	0	0
1586	5.3896e-15	0	0	0	-0.0020537	-0.000465255	0	0	0
1587	1.27778e-14	0	0	0	-0.00217	-0.00051436	0	0	0
1588	4.83267e-14	0	0	0	-0.00226259	-0.000560622	0	0	0
1589	5.53332e-14	0	0	0	-0.00225667	-0.000604511	0	0	0
1590	5.53332e-14	0	0	0	-0.00228556	-0.000645579	0	0	0
1591	4.06466e-14	0	0	0	-0.00231889	-0.000683281	0	0	0
1592	0	0	0	0	-0.00236593	-0.000716926	0	0	0
1593	-5.96115	-6.81232	-6.67198	-6.672	-7.36667	-5.24977	-8.70514	-6.672	6.672
1594	-7.44414	-7.64493	-7.4491	-7.47045	-7.17037	-7.55621	-8.12317	-7.47045	7.47045
1595	-7.03735	-7.23294	-6.96868	-7.04662	-7.16667	-7.4678	-7.57992	-7.16667	7.16667
1596	-6.75528	-6.94001	-6.63497	-6.74939	-10.6333	-7.12107	-7.09699	-6.94001	6.94001
1597	-6.57918	-6.69651	-6.39676	-6.52429	-14.063	-11.7023	-6.83832	-6.69651	6.69651
1598	-17.7808	-6.50641	-6.23442	-6.35672	-12.3852	-8.77417	-6.71164	-6.71164	6.71164
1599	-20.2833	-8.73555	-6.1145	-10.982	-16.6741	-17.8407	-6.67304	-10.982	10.982
1600	-12.5546	-10.8291	-13.2276	-10.7027	-16.7889	-12.8573	-6.83135	-12.5546	12.5546
1601	-6.03781	-13.5082	-8.52703	-15.7361	-10.1333	-18.1308	-19.002	-13.5082	13.5082
1602	-6.60755	-6.66758	-6.61547	-6.59415	-13.2	-8.94904	-7.57386	-6.66758	6.66758
1603	-7.04241	-7.06459	-6.9839	-7.00673	-7.58519	-6.83954	-8.08637	-7.04241	7.04241
1604	-1.81482	-1.20914	-1.19375	-1.20025	-0.34737	-2.31505	0	-1.20025	1.20025
1605	0	0	0	0	-0.00201222	-0.000611537	0	0	0
1606	0	0	0	0	-0.00206074	-0.000585338	0	0	0
1607	0	0	0	0	-0.00211	-0.000574541	0	0	0
1608	0	0	0	0	-0.00216481	-0.000594815	0	0	0
1609	0	0	0	0	-0.00221593	-0.000626768	0	0	0
1610	0	0	0	0	-0.00227222	-0.000656142	0	0	0
1611	0	0	0	0	-0.00232704	-0.000683273	0	0	0
1612	0	0	0	0	-0.00236741	-0.000708469	0	0	0
1613	0	0	0	0	-0.00239556	-0.00073175	0	0	0
1614	0	0	0	0	-0.00241556	-0.000752818	0	0	0
1615	0	0	0	0	-0.00242333	-0.000771558	0	0	0
1616	0	0	0	0	-0.00235074	-0.000787767	0	0	0
1617	-5.82355	-6.68084	-6.5348	-6.53482	-7.08148	-5.13992	-8.33275	-6.53482	6.53482
1618	-7.1698	-7.39265	-7.19111	-7.21228	-6.88148	-7.27702	-7.55419	-7.21228	7.21228
1619	-6.65256	-6.8581	-6.59556	-6.67383	-7.1	-7.05382	-6.92517	-6.8581	6.8581
1620	-6.31043	-6.48735	-6.19152	-6.30646	-9.64074	-9.34844	-6.40298	-6.40298	6.40298
1621	-9.52636	-6.16867	-5.87616	-6.00236	-14.6111	-17.7948	-5.98372	-6.16867	6.16867
1622	-19.141	-5.84139	-5.57028	-5.69294	-16.8889	-9.80507	-5.75053	-5.84139	5.84139
1623	-17.344	-13.7284	-5.3737	-15.5887	-14.8296	-5.29321	-5.69756	-13.7284	13.7284
1624	-16.7312	-9.3403	-17.2325	-9.30828	-17.8444	-11.0403	-5.79669	-11.0403	11.0403
1625	-17.1474	-15.4531	-11.1702	-17.468	-17.9926	-15.2986	-16.1872	-16.1872	16.1872
1626	-11.5991	-5.70121	-12.2469	-7.6318	-7.95556	-5.54935	-6.62733	-7.6318	7.6318
1627	-5.80371	-6.2208	-6.00118	-6.143	-7.76667	-8.32124	-19.0082	-6.2208	6.2208
1628	-1.54279	-1.07644	-1.04567	-1.06603	-0.192593	-2.07214	0	-1.06603	1.06603
1629	0	0	0	0	-0.00193481	-0.000525118	0	0	0
1630	0	0	0	0	-0.00182259	-0.000502882	0	0	0
1631	0	0	0	0	-0.00186296	-0.000494697	0	0	0
1632	0	0	0	0	-0.00191741	-0.000498547	0	0	0
1633	0	0	0	0	-0.00197444	-0.000181423	0	0	0
1634	0	0	0	0	-0.00203704	-1.31438e-05	0	0	0
1635	0	0	0	0	-0.00211926	-1.31465e-05	0	0	0
1636	0	0	0	0	-0.00218667	-1.31492e-05	0	0	0
1637	0	0	0	0	-0.00223333	-1.31521e-05	0	0	0
1638	0	0	0	0	-0.00226444	-1.31551e-05	0	0	0
1639	0	0	0	0	-0.00227667	-1.31581e-05	0	0	0
1640	0	0	0	0	-0.00219037	-1.31618e-05	0	0	0
1641	1.39793e-15	0	0	0	-0.00197926	-1.31667e-05	0	0	0
1642	0	0	0	0	-0.00175963	-1.36557e-05	0	0	0
1643	0	0	0	0	-0.0017137	-1.58334e-05	0	0	0
1644	0	0	0	0	-0.0019637	-1.78132e-05	0	0	0
1645	0	0	0	0	-0.00220963	-1.91847e-05	0	0	0
1646	0	0	0	0	-0.00238778	-2.00502e-05	0	0	0
1647	0	0	0	0	-0.0034063	-2.02718e-05	0	0	0
1648	0	0	0	0	-0.00462222	-1.98597e-05	0	0	0
1649	0	0	0	0	-0.00477407	-1.88947e-05	0	0	0
1650	0	0	0	0	-0.0050963	-1.77863e-05	0	0	0
1651	0	0	0	0	-0.00217667	-1.62622e-05	0	0	0
1652	0	0	0	0	-0.00196296	-1.4931e-05	0	0	0
1653	0	0	0	0	-0.00180481	-1.39318e-05	0	0	0
1654	0	0	0	0	-0.00167667	-1.32535e-05	0	0	0
1655	0	0	0	0	-0.00167667	-1.32017e-05	0	0	0
1656	0	0	0	0	-0.00173444	-1.3204e-05	0	0	0
1657	4.89555e-15	0	0	0	-0.00178407	-1.32064e-05	0	0	0
1658	2.40735e-14	0	0	0	-0.00184593	-1.32088e-05	0	0	0
1659	5.47044e-14	0	0	0	-0.00191333	-1.32114e-05	0	0	0
1660	1.82797e-14	0	0	0	-0.00195852	-1.32139e-05	0	0	0
1661	5.5423e-14	0	0	0	-0.00199074	-1.32165e-05	0	0	0
1662	6.68759e-14	0	0	0	-0.00201667	-1.32191e-05	0	0	0
1663	1.03929e-13	0	0	0	-0.00202259	-1.32217e-05	0	0	0
1664	3.2113e-14	0	0	0	-0.00192519	-1.32251e-05	0	0	0
1665	-1.57758e-15	0	0	0	-0.00170519	-1.32297e-05	0	0	0
1666	0	0	0	0	-0.00155074	-1.3782e-05	0	0	0
1667	0	0	0	0	-0.00173296	-1.61172e-05	0	0	0
1668	0	0	0	0	-0.00199296	-1.83205e-05	0	0	0
1669	0	0	0	0	-0.00223481	-1.99214e-05	0	0	0
1670	0	0	0	0	-0.00240852	-2.09655e-05	0	0	0
1671	0	0	0	0	-0.00339111	-2.14191e-05	0	0	0
1672	0	0	0	0	-0.00362296	-2.11947e-05	0	0	0
1673	0	0	0	0	-0.00378148	-2.03243e-05	0	0	0
1674	0	0	0	0	-0.00414444	-1.93385e-05	0	0	0
1675	0	0	0	0	-0.00298556	-1.76559e-05	0	0	0
1676	0	0	0	0	-0.00204444	-1.60917e-05	0	0	0
1677	0	0	0	0	-0.00189111	-1.49867e-05	0	0	0
1678	0	0	0	0	-0.00176185	-1.41011e-05	0	0	0
1679	0	0	0	0	-0.00165037	-1.33833e-05	0	0	0
1680	0	0	0	0	-0.00157259	-1.32589e-05	0	0	0
1681	0	0	0	0	-0.00162519	-0.000363041	0	0	0
1682	2.04805e-14	0	0	0	-0.00169926	-0.000549809	0	0	0
1683	4.28922e-14	0	0	0	-0.00179148	-0.000561899	0	0	0
1684	7.50052e-14	0	0	0	-0.00187296	-0.000574576	0	0	0
1685	6.26092e-14	0	0	0	-0.0019363	-0.000588955	0	0	0
1686	3.99729e-15	0	0	0	-0.00197741	-0.000604768	0	0	0
1687	5.45697e-14	0	0	0	-0.00199259	-0.000621191	0	0	0
1688	3.27418e-14	0	0	0	-0.00191519	-0.000637043	0	0	0
1689	-4.71325	-5.44649	-5.30018	-5.30586	-5.64074	-4.182	-6.65604	-5.30586	5.30586
1690	-5.73692	-5.96005	-5.73316	-5.7916	-6.25926	-6.03465	-5.94984	-5.94984	5.94984
1691	-5.30531	-5.49799	-5.20939	-5.32581	-7.31481	-5.82164	-5.35281	-5.35281	5.35281
1692	-5.03385	-5.17386	-4.8717	-5.01382	-11.8704	-9.00498	-4.90142	-5.03385	5.03385
1693	-16.2119	-8.54479	-4.65211	-8.40468	-15.8185	-13.5984	-4.63695	-8.54479	8.54479
1694	-14.9437	-12.9366	-11.2102	-14.5143	-14.6556	-12.5837	-4.55109	-12.9366	12.9366
1695	-13.9178	-7.60202	-13.6297	-13.6354	-14.1407	-11.9928	-4.54991	-13.6297	13.6297
1696	-13.7505	-13.7618	-13.3759	-13.5081	-14.3	-13.4575	-12.4225	-13.5081	13.5081
[truncated: 7,063 more rows]

## Sheet: Solar_Gains
TOT [kWh/m2]	33.0214	33.6763	33.1803	33.1803	36.6366	32.753	33.9811	33.4926
[truncated: 8,761 more rows]

[truncated: 5 more sheets: Internal_gains, Tconv, Trad, Tamb, Irr_South]
