# Supplementary material for: Hourly simulation results of building energy simulation tools using a reference office building as a case study
Source: Data Brief. 2021 Sep 14;38:107370. doi: 10.1016/j.dib.2021.107370 (PMC8461343; doi:10.1016/j.dib.2021.107370)
Supplement: Supplementary file 1 [file mmc1.zip › Hourly_RES_STO.xlsm]

## Sheet: Heating
TOT [kWh/m2]	16.6865	18.238	16.9203	17.0908	18.0253	16.9239	17.9622	17.3143
	Hourly average power [Wh/m2]
Time / [h]	EP	TRN	SIM IBK	SIM BO	IDA	MOD	DAL	MEDIAN	Abs(median)			EP	TRN	SIM IBK	SIM BO	IDA	MOD	DAL
1	3.07879	9.96466	9.21476	9.6742	6.65185	7.51268	12.9078	9.21476	9.21476		MBE [Wh/m2]	-0.0716738	0.105468	-0.0449797	-0.0255058	0.0811831	-0.0445672	0.0739713
2	3.14995	8.01961	7.07057	7.45011	7.06667	7.29857	12.4152	7.29857	7.29857		MAE [Wh/m2]	0.408069	0.129259	0.27192	0.0897794	0.417896	0.183838	0.597633
3	3.31601	7.69178	6.6079	6.96729	6.91111	7.23995	12.0007	6.96729	6.96729		RMSE [Wh/m2]	1.58557	0.346128	0.613906	0.258866	0.954477	0.450666	1.37337
4	3.48568	7.56621	6.51922	6.88384	6.85926	7.25114	11.6545	6.88384	6.88384
5	3.64669	7.52064	6.52094	6.88012	6.93704	7.29287	11.3373	6.93704	6.93704		NMBE [%]	-3.62586	5.33543	-2.27545	-1.2903	4.10692	-2.25458	3.74209
6	3.78739	7.50323	6.53926	6.88741	7.02222	7.33083	11.0683	7.02222	7.02222		NMAE [%]	20.6436	6.53902	13.756	4.54179	21.1407	9.30007	30.2333
7	3.91439	7.51409	6.57948	6.91564	7.09259	7.37384	10.8414	7.09259	7.09259		NRMSE (av) [%]	80.2115	17.5101	31.0565	13.0956	48.2854	22.7985	69.4764
8	4.0399	7.54021	6.62241	6.94766	7.16667	7.42215	10.6511	7.16667	7.16667		NRMSE (|av|>0) [%]	24.0845	5.25761	9.32511	3.93212	14.4983	6.84553	20.8612
9	10.8045	7.44712	7.60322	5.81779	2.72778	6.30637	4.97976	6.30637	6.30637		R2 [%]	80.4299	99.0674	97.0662	99.4784	92.9083	98.419	85.3177
10	0	1.99954	4.35285	2.10971	0.185444	2.01167	1.61942	1.99954	1.99954
11	0	0	0.0578791	0	0	0	0	0	0
12	0	0	0	0	0	0	0	0	0
13	0	0	0	0	0	0	0	0	0
14	0	0	0	0	0	0	0	0	0
15	0	0	0	0	0	0	0	0	0
16	0	0	0	0	0	0	0	0	0
17	0	0	0	0	0	0	0	0	0
18	0	0	0	0	0	0	0	0	0
19	0	0	0	0	0	0	0	0	0
20	0	0	0	0	0	1.28557	0	0	0
21	0	2.84035	3.13792	1.21326	1.20593	2.90166	0	1.21326	1.21326
22	0	4.72464	3.8902	4.01372	4.98889	3.50532	1.03082	3.8902	3.8902
23	0	5.34167	4.33631	4.54198	5.69259	3.90454	2.17236	4.33631	4.33631
24	2.25666	5.80353	4.74393	5.03808	6.07037	4.28992	3.15868	4.74393	4.74393
25	3.4514	6.16375	5.08597	5.455	6.45185	4.6301	4.12383	5.08597	5.08597
26	3.88794	6.53194	5.45527	5.88698	6.8963	5.00566	5.032	5.45527	5.45527
27	4.27074	6.90416	5.86347	6.33443	7.32593	5.39027	5.86756	5.86756	5.86756
28	4.62793	7.24452	6.24253	6.73703	7.68889	5.7544	6.54877	6.54877	6.54877
29	4.92827	7.5218	6.54347	7.05009	7.96296	6.07194	7.16441	7.05009	7.05009
30	5.18733	7.75304	6.79898	7.30761	8.18519	6.36252	7.72294	7.30761	7.30761
31	5.42935	7.96428	7.02456	7.53025	8.3963	6.64298	8.23171	7.53025	7.53025
32	5.63156	8.15909	7.24054	7.73904	8.58148	6.91281	8.66677	7.73904	7.73904
33	15.6289	9.52181	9.39779	7.77432	5.28889	7.09148	4.97589	7.77432	7.77432				2015-01-01
34	0	3.67207	7.07865	4.65197	0.322704	2.56339	0	2.56339	2.56339			From:	2015-02-02		To:	2015-02-04
35	0	0.0890553	1.15606	0.358136	0	0	0	0	0			Hour	769		Hour	816
36	0	0	0	0	0	0	0	0	0
37	0	0	0	0	0	0	0	0	0
38	0	0	0	0	0	0	0	0	0
39	0	0	0	0	0	0	0	0	0
40	0	0	0	0	0	0	0	0	0
41	0	0	0	0	0	0	0	0	0
42	0	0	0	0	0	0	0	0	0
43	0	0	0.758704	0	0	0.107304	0	0	0
44	0	1.3526	3.72979	0.692917	0	1.92315	0	0.692917	0.692917
45	0	4.98877	4.43494	4.75126	4.66667	3.41854	0	4.43494	4.43494
46	0.725181	5.79164	5.11001	5.39137	6.01111	4.15251	0	5.11001	5.11001			Category Primary Min: 769
47	4.28481	6.4129	5.60322	5.95561	6.99259	4.59174	0	5.60322	5.60322			Category Primary Max: 816
48	4.61764	6.90363	6.06045	6.44293	7.56296	4.99831	0	6.06045	6.06045
49	4.90817	7.32766	6.47831	6.90276	7.9	5.40579	0	6.47831	6.47831
50	5.1536	7.60406	6.75436	7.21792	8.07778	5.71725	0	6.75436	6.75436
51	5.38435	7.81277	6.9481	7.44248	8.22593	5.96897	0.688834	6.9481	6.9481
52	5.57289	8.0153	7.16245	7.68552	8.36296	6.20921	2.07915	7.16245	7.16245
53	5.7164	8.1569	7.30104	7.84946	8.44444	6.39792	3.29038	7.30104	7.30104
54	5.83479	8.26878	7.40178	7.96043	8.51111	6.5571	4.34558	7.40178	7.40178
55	5.93235	8.3771	7.50542	8.06316	8.57407	6.70584	5.2345	7.50542	7.50542
56	6.02787	8.47964	7.62691	8.17846	8.63704	6.85716	6.03189	7.62691	7.62691
57	16.1223	9.8772	9.79698	8.222	4.61852	7.00864	2.75327	8.222	8.222
58	0	3.82758	7.33286	4.94961	0.227222	2.42657	0	2.42657	2.42657
59	0	0.0661164	1.07955	0.282843	0	0	0	0	0
60	0	0	0	0	0	0	0	0	0
61	0	0	0	0	0	0	0	0	0
62	0	0	0	0	0	0	0	0	0
63	0	0	0	0	0	0	0	0	0
64	0	0	0	0	0	0	0	0	0
65	0	0	0	0	0	0	0	0	0
66	0	0	0	0	0	0	0	0	0
67	0	0	0	0	0	0	0	0	0
68	0	0	0	0	0	0	0	0	0
69	0	0	0.474359	0	0	0.297958	0	0	0
70	0	3.43569	3.45128	2.55025	1.63296	1.58081	0	1.63296	1.63296
71	0	4.3925	4.19381	4.40924	4.61111	2.47036	0	4.19381	4.19381
72	2.37761	4.99351	4.60205	4.86955	5.52222	3.09625	0	4.60205	4.60205
73	3.87946	5.51365	5.00779	5.35446	6.1	3.61344	0	5.00779	5.00779
74	4.39645	6.00728	5.44854	5.84273	6.64444	4.07845	0	5.44854	5.44854
75	4.81141	6.45969	5.87404	6.29715	7.16296	4.48144	0.613672	5.87404	5.87404
76	5.20428	6.87369	6.28165	6.71987	7.58519	4.92538	2.14252	6.28165	6.28165
77	5.52594	7.17816	6.57275	7.01276	7.84074	5.30067	3.47364	6.57275	6.57275
78	5.8032	7.44626	6.83147	7.26682	8.10741	5.64982	4.68586	6.83147	6.83147
79	6.06429	7.69739	7.07303	7.50886	8.38519	6.00194	5.74114	7.07303	7.07303
80	6.2743	7.90639	7.26498	7.70802	8.6037	6.31148	6.65231	7.26498	7.26498
81	18.0348	9.83541	9.89931	8.19983	4.51481	6.94313	4.29797	8.19983	8.19983
82	0.238672	4.57145	7.48221	4.88643	0.541852	3.68308	1.53665	3.68308	3.68308
83	0	0.0264879	0.6808	0.0026184	0	0.103633	0	0.0026184	0.0026184
84	0	0	0	0	0	0	0	0	0
85	0	0	0	0	0	0	0	0	0
86	0	0	0	0	0	0	0	0	0
87	0	0	0	0	0	0	0	0	0
88	0	0	0	0	0	0	0	0	0
89	0	0	0	0	0	0	0	0	0
90	0	0	1.5188	0	0	0	0	0	0
91	0.260381	2.68198	5.79401	1.64147	0	2.18017	0	1.64147	1.64147
92	0	3.67909	5.2759	5.1524	1.81593	3.76048	0	3.67909	3.67909
93	2.93227	5.79284	5.24863	5.7478	6.75185	4.54936	0	5.24863	5.24863
94	5.18997	6.4719	5.76951	6.26615	7.54815	5.09964	0	5.76951	5.76951
95	5.67934	7.02887	6.23441	6.77483	7.96296	5.52236	1.58664	6.23441	6.23441
96	6.04926	7.43861	6.6236	7.16662	8.33704	5.93432	3.1003	6.6236	6.6236
97	6.36087	7.77317	6.95729	7.49418	8.62963	6.31476	4.35008	6.95729	6.95729
98	6.59568	8.00578	7.20091	7.72502	8.77407	6.60468	5.43887	7.20091	7.20091
99	6.7314	8.17015	7.36595	7.8773	8.85926	6.83768	6.35705	7.36595	7.36595
100	6.87425	8.28476	7.46607	7.97745	8.94815	7.02539	7.27102	7.46607	7.46607
101	7.00247	8.42622	7.5836	8.10011	9.03333	7.23951	7.93762	7.93762	7.93762
102	7.06723	8.49554	7.6484	8.16861	9.02222	7.361	8.53394	8.16861	8.16861
103	7.13646	8.54907	7.68351	8.20813	9.05556	7.48857	9.0764	8.20813	8.20813
104	7.18424	8.61911	7.7439	8.2741	9.08519	7.64481	9.51863	8.2741	8.2741
105	18.9809	10.3942	10.2125	8.60405	5.42593	8.09967	6.91585	8.60405	8.60405
106	2.62637	6.24869	8.45409	6.00419	1.30704	5.69947	5.91305	5.91305	5.91305
107	0.0533468	2.62358	4.84831	2.56433	0	2.36993	4.84372	2.56433	2.56433
108	0	0.481711	2.53122	0.515043	0	0.404079	3.89413	0.481711	0.481711
109	0	0.6055	2.44265	0.692199	0	0.681332	3.0408	0.681332	0.681332
110	3.40165	2.96578	4.70822	2.91948	0	2.71965	2.47811	2.91948	2.91948
111	2.45383	3.12995	4.87719	3.11532	0	2.82433	2.52777	2.82433	2.82433
112	0	0.957748	2.42722	0.945216	0	0.870255	2.47637	0.945216	0.945216
113	0.633949	0.729444	2.44896	0.945875	0	0.5638	2.36529	0.729444	0.729444
114	2.78594	2.6286	4.22065	2.59245	0	2.30206	2.28113	2.59245	2.59245
115	6.18421	5.59518	7.16799	5.45577	2.29741	5.12966	2.22043	5.45577	5.45577
116	0	5.22725	6.20038	6.28649	8.2037	5.96909	5.5862	5.96909	5.96909
117	5.07058	7.20536	5.77099	6.65645	8.55185	6.36028	6.47218	6.47218	6.47218
118	6.51259	7.71506	6.29766	7.1811	8.93333	6.88743	7.25142	7.1811	7.1811
119	6.87711	8.11688	6.76185	7.60232	9.24444	7.3145	7.96805	7.60232	7.60232
120	7.15336	8.42057	7.11688	7.92679	9.44074	7.67049	8.5768	7.92679	7.92679
121	7.47678	8.67817	7.41101	8.20388	9.67037	7.97758	9.23598	8.20388	8.20388
122	7.84293	9.0027	7.77651	8.56689	10.0222	8.36645	9.87759	8.56689	8.56689
123	8.21484	9.34491	8.15164	8.94971	10.4185	8.7829	10.4809	8.94971	8.94971
124	8.54436	9.67652	8.51154	9.32312	10.7704	9.18848	10.9598	9.32312	9.32312
125	8.78365	9.9246	8.76868	9.58702	10.9667	9.5039	11.3992	9.58702	9.58702
126	9.00286	10.1548	9.00906	9.82217	11.1741	9.79811	11.8042	9.82217	9.82217
127	9.25846	10.3758	9.2422	10.0467	11.3889	10.0881	12.1792	10.0881	10.0881
128	9.48172	10.5833	9.46428	10.2577	11.5815	10.3646	12.4977	10.3646	10.3646
129	9.16488	10.7512	9.64373	10.4241	11.4444	10.5829	12.7293	10.5829	10.5829
130	5.36983	8.8052	9.05717	9.82582	5.42593	8.81343	8.45806	8.8052	8.8052
131	3.4552	6.32009	6.60087	7.23167	3.1963	7.32047	3.11518	6.32009	6.32009
132	0.617616	3.93083	3.94682	3.96894	0	4.65761	3.54918	3.93083	3.93083
133	0	2.3088	1.89942	1.82393	0	2.73579	2.98904	1.89942	1.89942
134	1.59537	2.02446	1.69147	1.68074	0	2.27084	2.2604	1.69147	1.69147
135	4.73975	4.53967	2.7875	2.97894	0.279963	3.99941	5.18433	3.99941	3.99941
136	6.01339	6.301	5.88705	6.23374	7.67778	6.2559	6.18022	6.23374	6.23374
137	6.69015	7.37164	6.67816	7.11928	8.51111	7.17659	7.07181	7.11928	7.11928
138	7.2523	8.14265	7.29474	7.80126	9.21852	7.86089	7.83298	7.83298	7.83298
139	7.6586	8.66598	7.73397	8.28508	9.71111	8.34638	8.50349	8.34638	8.34638
140	7.97462	9.03792	8.06306	8.64587	10	8.71495	9.1254	8.71495	8.71495
141	8.21978	9.3001	8.28339	8.88775	10.1704	9.0138	9.65162	9.0138	9.0138
142	8.41212	9.50636	8.46999	9.08792	10.3111	9.25276	10.1175	9.25276	9.25276
143	8.58779	9.67264	8.62411	9.24991	10.4593	9.4591	10.561	9.4591	9.4591
144	8.75246	9.83882	8.79083	9.41868	10.6	9.67541	10.9319	9.67541	9.67541
145	8.84429	9.95303	8.903	9.52764	10.6667	9.84153	11.2017	9.84153	9.84153
146	8.8905	10.0112	8.95859	9.57434	10.663	9.94602	11.4293	9.94602	9.94602
147	8.89733	10.0258	8.97336	9.57754	10.6296	10.017	11.6202	10.017	10.017
148	8.92819	10.0033	8.95026	9.53781	10.6037	10.0525	11.8095	10.0033	10.0033
149	8.9677	10.0389	8.99128	9.5644	10.6148	10.1259	11.9441	10.0389	10.0389
150	8.99759	10.0576	9.02521	9.58516	10.6111	10.1781	12.0842	10.0576	10.0576
151	9.01713	10.0782	9.05081	9.5979	10.6148	10.2302	12.176	10.0782	10.0782
152	9.05875	10.09	9.05836	9.5916	10.6148	10.2688	12.2789	10.09	10.09
153	9.07226	10.1278	9.10709	9.62624	10.6037	10.333	12.3686	10.1278	10.1278
154	8.89787	10.0181	8.95399	9.4519	10.3333	10.2813	12.1978	10.0181	10.0181
155	8.65771	9.65013	8.70435	9.18253	9.95556	10.0409	11.9866	9.65013	9.65013
156	8.44908	9.46018	8.48034	8.93846	9.64815	9.79868	11.7658	9.46018	9.46018
157	8.28325	9.27856	8.28152	8.72077	9.42222	9.58458	11.5929	9.27856	9.27856
158	8.29009	9.13665	8.19904	8.62252	9.43704	9.47845	11.5525	9.13665	9.13665
159	8.51682	9.30873	8.3468	8.76101	9.67778	9.59743	11.7587	9.30873	9.30873
160	8.67503	9.55932	8.58719	8.99995	9.9037	9.82403	11.833	9.55932	9.55932
161	8.7749	9.65517	8.6875	9.09771	9.9963	9.92702	11.9143	9.65517	9.65517
162	8.88807	9.77116	8.80673	9.21207	10.0963	10.0309	11.9926	9.77116	9.77116
163	8.97732	9.8654	8.91289	9.31319	10.1593	10.1177	12.0378	9.8654	9.8654
164	9.07193	9.93887	9.00241	9.39671	10.2111	10.1802	12.1075	9.93887	9.93887
165	9.16536	10.0268	9.10772	9.49669	10.3	10.2614	12.1756	10.0268	10.0268
166	9.26721	10.1049	9.19427	9.5781	10.3852	10.3376	12.2424	10.1049	10.1049
167	9.41052	10.2076	9.3126	9.69098	10.5111	10.4328	12.3687	10.2076	10.2076
168	9.49912	10.3223	9.44298	9.81691	10.6037	10.547	12.3794	10.3223	10.3223
169	9.65124	10.3923	9.5206	9.88791	10.7407	10.6166	12.5939	10.3923	10.3923
170	9.86543	10.5905	9.72292	10.0876	11.037	10.8243	12.7645	10.5905	10.5905
171	10.1373	10.7996	9.95344	10.3153	11.3148	11.0399	13.0033	10.7996	10.7996
172	10.3584	11.0436	10.2311	10.5902	11.5889	11.2953	13.1647	11.0436	11.0436
173	10.5058	11.1944	10.3879	10.7425	11.7778	11.4647	13.3275	11.1944	11.1944
174	10.6409	11.3329	10.516	10.865	11.963	11.6185	13.4915	11.3329	11.3329
175	10.7718	11.4554	10.623	10.9664	12.1111	11.7534	13.6262	11.4554	11.4554
176	10.9227	11.5735	10.7319	11.0689	12.2296	11.8761	13.7583	11.5735	11.5735
177	23.0543	13.407	13.206	11.4748	11.9926	12.2853	12.0218	12.2853	12.2853
178	1.70477	8.82611	10.0413	7.3884	4.69259	9.365	10.0157	8.82611	8.82611
179	0	3.22358	4.70695	1.98924	0.504815	4.99652	7.89625	3.22358	3.22358
180	0	0.492598	1.17718	0.00778268	0	1.60486	5.67681	0.492598	0.492598
181	0	0	0.957166	0	0	0.951745	4.59326	0	0
182	0	2.22847	4.11761	1.13024	0	2.79836	4.05635	2.22847	2.22847
183	1.99994	4.01698	5.81782	3.79696	0	3.69912	4.61576	3.79696	3.79696
184	0	2.10171	4.22568	2.28379	4e-06	2.20226	4.77776	2.20226	2.20226
185	0	2.55877	4.51486	2.57973	0	2.42731	4.94869	2.55877	2.55877
186	1.50798	4.70711	6.53562	4.50825	3.59037	4.3215	5.14806	4.50825	4.50825
187	5.02809	7.99175	9.68625	7.60458	9.12222	7.3716	5.3722	7.60458	7.60458
188	0	7.85484	8.62206	8.83505	11.2148	8.57243	7.30203	8.57243	8.57243
189	3.14162	10.0816	8.32125	9.55137	11.7519	9.24254	8.34649	9.24254	9.24254
190	9.92411	10.7645	9.22308	10.309	12.2593	9.95504	9.28599	9.95504	9.95504
191	10.7983	11.3124	9.9452	10.9287	12.6519	10.5334	10.1341	10.7983	10.7983
192	11.2653	11.7391	10.4972	11.4113	12.9444	11.0046	10.8721	11.2653	11.2653
193	11.6349	12.0746	10.9261	11.7907	13.1852	11.395	11.5373	11.6349	11.6349
194	11.9695	12.3361	11.2465	12.0736	13.4	11.7191	12.1086	12.0736	12.0736
195	12.2845	12.5784	11.544	12.3391	13.6407	12.0157	12.6514	12.3391	12.3391
196	12.5126	12.806	11.8311	12.5994	13.7963	12.2988	13.0858	12.5994	12.5994
197	12.6188	12.9601	12.0209	12.7617	13.9	12.5099	13.4717	12.7617	12.7617
198	12.7492	13.0875	12.1715	12.8854	13.9926	12.6969	13.8152	12.8854	12.8854
199	12.9111	13.2033	12.3051	12.9933	14.0963	12.8695	14.1219	12.9933	12.9933
200	13.0504	13.3285	12.4585	13.1212	14.1889	13.0452	14.3964	13.1212	13.1212
201	25.2618	15.1125	14.8916	13.4747	13.8407	13.4521	13.9213	13.9213	13.9213
202	0	9.23025	11.7881	9.62491	3.45778	9.51937	10.0491	9.51937	9.51937
203	0	2.78675	3.92177	1.56145	0	3.41442	4.63826	2.78675	2.78675
204	0	0.633393	1.58019	0.238063	0	0.950717	0	0.238063	0.238063
205	0	0	0.574921	0	0	0.211311	0	0	0
206	0	1.23233	2.28461	0	0	1.6257	0	0	0
207	0	0.965487	1.17207	0.0467881	0	0.33966	0	0.0467881	0.0467881
208	0	0.780658	0.80498	0	0	0.167819	0	0	0
209	0	1.66412	3.27703	0.853902	0	1.2527	0	0.853902	0.853902
210	0	4.03041	5.81479	3.9615	0	3.47809	0	3.47809	3.47809
211	0.634559	7.43863	9.15149	7.15048	5.64815	6.55657	0	6.55657	6.55657
212	0	7.40888	8.26378	8.34964	10.1815	7.67263	0.615959	7.67263	7.67263
213	4.41972	9.68831	7.92473	9.0988	11.0037	8.32339	2.44615	8.32339	8.32339
214	8.60568	10.3539	8.734	9.83744	11.5778	9.01835	4.05538	9.01835	9.01835
215	9.81491	10.8303	9.33151	10.3726	11.8852	9.53999	5.44175	9.81491	9.81491
216	10.2859	11.1633	9.75463	10.7495	12.0926	9.93249	6.68729	10.2859	10.2859
217	10.6639	11.4487	10.115	11.0748	12.3037	10.2876	7.78719	10.6639	10.6639
218	11.0168	11.6952	10.4216	11.3524	12.5259	10.6074	8.79056	11.0168	11.0168
219	11.2848	11.9355	10.7246	11.6287	12.7148	10.9347	9.65651	11.2848	11.2848
220	11.436	12.079	10.8907	11.7677	12.8074	11.1719	10.3953	11.436	11.436
221	11.5884	12.2005	11.0296	11.8793	12.9074	11.3729	11.0464	11.5884	11.5884
222	11.7618	12.3333	11.1962	12.0186	13.0074	11.5812	11.621	11.7618	11.7618
223	11.8833	12.4537	11.3539	12.1491	13.0778	11.7778	12.0986	12.0986	12.0986
224	11.964	12.5286	11.4491	12.2175	13.1333	11.9241	12.545	12.2175	12.2175
225	24.3441	14.3101	13.8842	12.5606	12.3741	12.3476	11.8043	12.5606	12.5606
226	1.26108	10.0354	11.5361	9.47053	6.32963	9.74866	10.3841	9.74866	9.74866
227	0	5.82087	7.36359	5.31269	1.61556	5.94914	8.73162	5.82087	5.82087
228	0	1.54036	2.0119	0.777775	0	1.77354	3.65936	1.54036	1.54036
229	0	0	0.432271	0	0	0.227393	1.77251	0	0
230	0	0	1.26847	0	0	0.658293	0	0	0
231	0	1.59816	1.3738	0	0	0.737876	1.34561	0.737876	0.737876
232	0	0.930275	2.06308	0	0	0.613398	2.36337	0.613398	0.613398
233	0	1.70135	3.4051	1.18309	0	1.30927	2.60743	1.30927	1.30927
234	0	3.88401	5.66613	3.85159	0	3.38245	2.83267	3.38245	3.38245
235	3.54994	7.20488	8.86698	6.90597	4.60741	6.35022	3.04151	6.35022	6.35022
236	0	7.0875	7.8807	8.01094	9.58889	7.40014	5.51777	7.40014	7.40014
237	7.61187	9.27796	7.44521	8.66516	10.3259	7.97285	6.60483	7.97285	7.97285
238	9.00264	9.86442	8.15608	9.30948	10.8	8.58344	7.55927	9.00264	9.00264
239	9.49918	10.2789	8.67526	9.76592	11.1	9.03652	8.39816	9.49918	9.49918
240	9.86935	10.5886	9.07282	10.1158	11.3037	9.3983	9.13638	9.86935	9.86935
241	10.1605	10.83	9.38557	10.3917	11.463	9.70181	9.81727	10.1605	10.1605
242	10.3852	11.025	9.62583	10.6011	11.5963	9.97331	10.3949	10.3949	10.3949
243	10.5962	11.1894	9.83361	10.7811	11.737	10.211	10.9359	10.7811	10.7811
244	10.7476	11.3452	10.0336	10.9551	11.8519	10.4411	11.3612	10.9551	10.9551
245	10.8474	11.436	10.1543	11.0486	11.8926	10.6036	11.7318	11.0486	11.0486
246	10.9694	11.5277	10.2765	11.1432	11.9593	10.7596	12.0849	11.1432	11.1432
247	11.0735	11.6274	10.4102	11.2506	12.0222	10.9241	12.3697	11.2506	11.2506
248	11.0939	11.693	10.5014	11.3156	12.0111	11.0521	12.6177	11.3156	11.3156
249	23.1916	13.4492	12.9239	11.6362	11.0037	11.4407	10.8864	11.6362	11.6362
250	3.10657	9.2974	11.0774	9.04952	5.33333	8.91601	9.99011	9.04952	9.04952
251	0	5.22897	7.08273	5.10995	1.2537	5.29807	7.78497	5.22897	5.22897
252	0	1.65101	3.40731	1.46303	0	2.1372	5.38131	1.65101	1.65101
253	0	0	0.227362	0	0	0	0	0	0
254	0	1.50307	1.60485	0	0	0.966117	0.0711226	0.0711226	0.0711226
255	0	1.67061	0.819084	0	0	0.446808	0	0	0
256	0	0.265821	0	0	0	0	0	0	0
257	0	0.889027	0.423478	0	0	0	0	0	0
258	1.61929	3.25286	4.2158	1.05423	0	1.85955	0	1.61929	1.61929
259	5.97819	6.57733	7.75846	5.83039	1.76444	5.23975	0	5.83039	5.83039
260	0	6.53623	7.10491	7.10009	9.06296	6.41941	3.27135	6.53623	6.53623
261	7.53911	8.83086	6.84907	7.87311	9.83333	7.03084	4.67232	7.53911	7.53911
262	8.80608	9.54841	7.65418	8.71468	10.4407	7.79594	5.9224	8.71468	8.71468
263	9.44815	10.1029	8.32955	9.37519	10.9519	8.42156	7.04104	9.37519	9.37519
264	9.93573	10.5441	8.87616	9.90547	11.3222	8.94369	8.04517	9.90547	9.90547
265	10.5801	10.9974	9.42489	10.4409	11.9037	9.45308	9.28353	10.4409	10.4409
266	11.4647	11.704	10.2569	11.2709	12.8556	10.2831	10.5644	11.2709	11.2709
267	12.4567	12.5101	11.1948	12.2098	13.8778	11.246	11.8134	12.2098	12.2098
268	13.2321	13.2888	12.0889	13.1006	14.737	12.191	12.822	13.1006	13.1006
269	13.9097	13.8987	12.7855	13.7834	15.3852	12.9296	13.7518	13.7834	13.7834
270	14.5586	14.4797	13.4311	14.4119	16.0333	13.6276	14.666	14.4797	14.4797
271	15.1688	15.0531	14.0678	15.0316	16.6185	14.3236	15.4528	15.0531	15.0531
272	15.6448	15.551	14.6278	15.572	17.0815	14.9399	16.167	15.572	15.572
273	29.2543	17.6215	17.3677	16.2429	16.137	15.6712	18.8138	17.3677	17.3677
274	0	11.4562	14.1355	12.2684	4.54444	11.593	15.4572	11.593	11.593
275	0	6.11478	8.41425	6.30709	0	6.77589	8.31963	6.30709	6.30709
276	0	2.70321	4.83654	2.84013	0	3.2326	10.0375	2.84013	2.84013
277	0	3.09027	4.67843	2.90974	0	3.64903	5.73676	3.09027	3.09027
278	0	4.69087	6.07789	4.27232	0	4.22924	7.0602	4.27232	4.27232
279	0	4.05294	5.54886	3.77332	0	3.91219	7.4605	3.91219	3.91219
280	0	4.4452	5.69583	4.16227	0	4.4745	9.7613	4.4452	4.4452
281	0	5.92421	8.443	6.79679	3.71111	6.16737	10.7962	6.16737	6.16737
282	3.20939	8.79883	11.1451	9.21299	8.6037	8.48224	11.8065	8.79883	8.79883
283	0	12.6491	14.6289	12.7787	14.6889	11.9545	12.6663	12.6663	12.6663
284	0	12.913	13.6951	14.3928	17.6519	13.5228	10.2245	13.5228	13.5228
285	3.47629	15.2721	13.559	15.2187	17.9148	14.3528	11.4377	14.3528	14.3528
286	13.1497	15.7815	14.2282	15.7174	18.0185	14.8885	12.6785	14.8885	14.8885
287	14.1429	16.1922	14.7458	16.1265	18.2333	15.3544	13.7594	15.3544	15.3544
288	14.6809	16.4484	15.0799	16.3894	18.3481	15.692	14.7011	15.692	15.692
289	15.0119	16.5794	15.2488	16.504	18.2704	15.9152	15.3696	15.9152	15.9152
290	15.133	16.6044	15.3086	16.5111	18.0296	16.0237	15.8544	16.0237	16.0237
291	15.1658	16.5416	15.2637	16.4151	17.7333	16.0319	16.2553	16.2553	16.2553
292	15.2667	16.5031	15.2486	16.3528	17.5296	16.0689	16.6209	16.3528	16.3528
293	15.279	16.4788	15.2609	16.3232	17.3519	16.1284	16.9098	16.3232	16.3232
294	15.2446	16.3971	15.1877	16.2128	17.1704	16.109	17.1319	16.2128	16.2128
295	15.2575	16.3467	15.1544	16.1412	17.0148	16.1155	17.3262	16.1412	16.1412
296	15.2306	16.3036	15.1335	16.084	16.8815	16.1352	17.4733	16.1352	16.1352
297	14.694	16.2492	15.0887	16.0057	16.6222	16.1381	17.64	16.1381	16.1381
298	10.7261	13.2651	13.3484	14.2535	10.6444	14.2641	14.6026	13.3484	13.3484
299	7.08816	8.64571	8.15976	8.55935	3.94815	10.8308	12.4164	8.55935	8.55935
300	5.75071	7.06667	6.79535	6.81422	4.73333	9.11753	6.40829	6.79535	6.79535
301	4.36875	5.95495	5.57139	5.53657	1.17185	6.98949	6.79715	5.57139	5.57139
302	3.3926	5.11532	4.03685	3.98534	0.502963	5.30979	3.80689	3.98534	3.98534
303	4.56728	4.42022	3.81595	3.82	0.49037	3.71789	5.22531	3.82	3.82
304	7.86544	7.5981	5.89377	6.20791	9.04444	6.97172	7.88482	7.5981	7.5981
305	9.20388	9.55189	8.51748	9.01608	11.0296	9.19876	8.82812	9.19876	9.19876
306	10.0411	10.6528	9.51909	10.0904	11.8333	10.1985	9.64251	10.0904	10.0904
307	10.6532	11.3619	10.1624	10.7722	12.2222	10.8358	10.3446	10.7722	10.7722
308	11.0442	11.8469	10.6417	11.2854	12.4148	11.2806	10.9489	11.2806	11.2806
309	11.2595	12.1236	10.9029	11.5735	12.5074	11.5515	11.4679	11.5515	11.5515
310	11.3933	12.2858	11.0445	11.732	12.5704	11.7248	11.9127	11.732	11.732
311	11.5318	12.4051	11.1577	11.8521	12.6074	11.8559	12.2928	11.8559	11.8559
312	11.6085	12.5079	11.2857	11.9794	12.6259	11.9807	12.6165	11.9807	11.9807
313	11.7283	12.5675	11.3469	12.0349	12.737	12.067	13.0429	12.067	12.067
314	11.9676	12.7529	11.5504	12.2319	13.0111	12.2998	13.4744	12.2998	12.2998
315	12.1441	12.9537	11.7854	12.4583	13.2667	12.563	13.8265	12.563	12.563
316	12.2614	13.0777	11.9137	12.5734	13.4593	12.7478	14.1555	12.7478	12.7478
317	12.3979	13.2084	12.0431	12.6872	13.6259	12.9299	14.4339	12.9299	12.9299
318	12.5407	13.338	12.1884	12.8157	13.7741	13.1055	14.6913	13.1055	13.1055
319	12.6955	13.4632	12.3275	12.9382	13.9333	13.2781	14.9606	13.2781	13.2781
320	12.8401	13.5859	12.4544	13.0495	14.0593	13.4478	15.1567	13.4478	13.4478
321	12.9326	13.6918	12.5739	13.1524	14.1074	13.5864	15.3046	13.5864	13.5864
322	12.9644	13.7073	12.5768	13.1376	14.0222	13.6589	15.3951	13.6589	13.6589
323	12.8137	13.4785	12.5642	13.1023	13.8444	13.6359	15.2253	13.4785	13.4785
324	12.6208	13.1944	12.3477	12.8631	13.5963	13.4125	15.1225	13.1944	13.1944
325	12.5774	13.0445	12.2284	12.7214	13.5593	13.3031	15.1157	13.0445	13.0445
326	12.6618	13.0671	12.2261	12.7029	13.6556	13.324	15.2073	13.0671	13.0671
327	12.837	13.2067	12.3081	12.7742	13.8593	13.4289	15.3268	13.2067	13.2067
328	13.0825	13.5438	12.5535	13.0122	14.0815	13.6606	15.5171	13.5438	13.5438
329	13.2631	13.7572	12.7933	13.2475	14.2481	13.8793	15.6793	13.7572	13.7572
330	13.4784	13.9657	13.0037	13.4533	14.4926	14.0773	15.8961	13.9657	13.9657
331	13.6341	14.1806	13.2437	13.6889	14.6593	14.2965	15.9931	14.1806	14.1806
332	13.8099	14.303	13.3733	13.8115	14.7667	14.4158	16.1687	14.303	14.303
333	14.0319	14.5025	13.5994	14.0311	14.9148	14.6212	16.2831	14.5025	14.5025
334	14.2005	14.6598	13.7989	14.2238	15.0185	14.7812	16.4206	14.6598	14.6598
335	14.3728	14.8006	13.9548	14.3734	15.1815	14.9285	16.5855	14.8006	14.8006
336	14.5423	14.9632	14.1346	14.5474	15.3444	15.0982	16.721	14.9632	14.9632
337	14.8109	15.1343	14.3193	14.726	15.5926	15.2727	17.0056	15.1343	15.1343
338	15.1563	15.4219	14.6397	15.0431	15.9444	15.5758	17.2446	15.4219	15.4219
339	15.5095	15.7073	14.9677	15.367	16.263	15.8784	17.5202	15.7073	15.7073
340	15.8803	16.0223	15.3272	15.722	16.5741	16.2056	17.7439	16.0223	16.0223
341	16.2175	16.3143	15.67	16.0592	16.8333	16.5096	17.9684	16.3143	16.3143
342	16.4858	16.5809	15.9704	16.354	17.0778	16.7871	18.1936	16.5809	16.5809
343	16.6881	16.8287	16.2427	16.6211	17.2815	17.0511	18.3889	16.8287	16.8287
344	16.9182	17.0434	16.4766	16.8489	17.4519	17.2791	18.5509	17.0434	17.0434
345	30.1081	18.8821	18.9295	17.2713	17.8148	17.7014	20.3655	18.8821	18.8821
346	0	14.4751	15.9168	13.5978	11.2741	14.908	18.6867	14.4751	14.4751
347	0	9.54359	11.4128	9.20675	5.64815	10.7993	16.9014	9.54359	9.54359
348	0	7.36339	9.17658	6.96788	3.78148	8.10071	15.8352	7.36339	7.36339
349	0	6.38467	9.03166	6.7792	3.76667	7.29739	14.0745	6.7792	6.7792
350	0	8.44957	11.079	8.79009	8.42593	8.11411	13.4482	8.44957	8.44957
351	0	9.16562	11.6902	9.49204	7.35556	7.82946	13.4689	9.16562	9.16562
352	0	7.63463	9.67717	7.67216	4.27778	6.7052	13.8536	7.63463	7.63463
353	0	8.1925	10.0409	8.17726	7.48889	7.46021	13.6946	8.17726	8.17726
354	0	10.1898	11.7637	10.0227	9.75185	9.3936	13.4852	10.0227	10.0227
355	0	13.3117	14.6131	12.985	14.7519	12.3917	13.3611	13.3117	13.3117
356	0	13.0993	13.5867	14.1923	15.663	13.6076	12.0198	13.5867	13.5867
357	7.34549	15.2028	13.463	14.8226	16.0481	14.2433	12.8675	14.2433	14.2433
358	13.6888	15.7005	14.2238	15.3697	16.337	14.8026	13.6061	14.8026	14.8026
359	14.8059	16.035	14.7136	15.729	16.5	15.1788	14.2192	15.1788	15.1788
360	15.1847	16.2336	15.0096	15.9392	16.5889	15.4207	14.7762	15.4207	15.4207
361	15.4294	16.348	15.1821	16.0517	16.6	15.5897	15.1704	15.5897	15.5897
362	15.5782	16.348	15.215	16.0355	16.4889	15.6341	15.4613	15.6341	15.6341
363	15.4952	16.2891	15.177	15.9546	16.3259	15.6124	15.6852	15.6852	15.6852
364	15.4724	16.1935	15.0921	15.8324	16.1963	15.5602	15.9113	15.8324	15.8324
365	15.3943	16.0956	14.989	15.697	16.1296	15.511	16.0935	15.697	15.697
366	15.3485	16.0249	14.9238	15.6008	16.0444	15.4739	16.2071	15.6008	15.6008
367	15.3387	15.9826	14.9197	15.567	15.9519	15.4527	16.3143	15.567	15.567
368	15.3127	15.946	14.9153	15.5337	15.863	15.4436	16.3928	15.5337	15.5337
369	26.2945	17.5701	17.1623	15.7213	15.5778	15.6234	16.6667	16.6667	16.6667
370	0	10.3157	13.8318	11.6917	3.40778	10.1116	10.5997	10.3157	10.3157
371	0	3.12895	6.45291	4.09011	0	3.28412	6.52526	3.28412	3.28412
372	0	0.36661	2.05807	0.276694	0	0.301903	0	0.276694	0.276694
373	0	0	0.78413	0	0	0.0778435	1.87153	0	0
374	0	3.70344	5.31433	2.40384	0	2.74037	2.09677	2.40384	2.40384
375	0	4.38644	6.68423	4.73773	0	2.73336	2.78928	2.78928	2.78928
376	0.0796406	3.01784	5.06422	3.11565	0	1.68262	4.03786	3.01784	3.01784
377	0	3.87816	5.78766	3.78492	0	2.62369	4.13891	3.78492	3.78492
378	0.143809	5.98164	7.65603	5.65662	3.62778	4.46857	4.14345	4.46857	4.46857
379	5.00537	9.10859	10.4954	8.56044	9.12593	7.36363	4.19306	8.56044	8.56044
380	0	8.85254	9.18927	9.67694	11.0741	8.45011	6.18122	8.85254	8.85254
381	9.91044	10.9235	8.81086	10.2506	11.4111	8.98996	7.18127	9.91044	9.91044
382	10.4342	11.3648	9.48024	10.7382	11.6667	9.50143	8.0451	10.4342	10.4342
383	10.7665	11.6468	9.90808	11.0421	11.8111	9.84424	8.79026	10.7665	10.7665
384	11.0174	11.852	10.2249	11.2729	11.9	10.1052	9.43204	11.0174	11.0174
385	11.2818	12.0426	10.503	11.4914	12.0593	10.3375	10.1052	11.2818	11.2818
386	11.5544	12.2635	10.8088	11.7526	12.2889	10.63	10.7139	11.5544	11.5544
387	11.806	12.4681	11.0838	11.9907	12.5074	10.912	11.2663	11.806	11.806
388	11.985	12.6494	11.3249	12.1986	12.6704	11.173	11.709	11.985	11.985
389	12.091	12.7614	11.4752	12.3175	12.763	11.3608	12.1021	12.1021	12.1021
390	12.1662	12.8438	11.584	12.3967	12.8444	11.5202	12.452	12.3967	12.3967
391	12.2384	12.9109	11.6948	12.479	12.9519	11.6599	12.7641	12.479	12.479
392	12.3474	13.0153	11.844	12.6031	13.0704	11.8087	13.0435	12.6031	12.6031
393	24.1337	14.8054	14.3055	12.9816	12.8296	12.2343	11.7115	12.9816	12.9816
394	0.152432	8.73704	10.4581	8.31417	2.78481	8.42605	7.47897	8.31417	8.31417
395	0	1.86553	3.01258	0.906771	0	2.37159	1.0653	1.0653	1.0653
396	0	0.229678	0.554261	0	0	0.199658	0	0	0
397	0	0	0	0	0	0	0	0	0
398	0	0	0	0	0	0	0	0	0
399	0	0	0	0	0	0	0	0	0
400	0	0	0	0	0	0	0	0	0
401	0	0	0	0	0	0	0	0	0
402	0	0	1.23106	0	0	0.307698	0	0	0
403	4.6846	4.94692	6.62742	2.88821	0	3.75191	0	3.75191	3.75191
404	0	5.3978	6.25438	6.0873	5.85556	5.24866	0	5.3978	5.3978
405	6.57098	7.7791	6.08032	6.84305	7.71481	5.76118	0	6.57098	6.57098
406	7.71542	8.51829	6.79676	7.64612	8.82222	6.36913	0	7.64612	7.64612
407	8.30575	9.06792	7.42122	8.29254	9.36667	6.88893	0.370534	8.29254	8.29254
408	8.74535	9.46953	7.90463	8.78696	9.65556	7.32086	1.98829	8.74535	8.74535
409	9.09392	9.77768	8.28339	9.17007	9.9	7.69083	3.44282	9.09392	9.09392
410	9.36117	10.0291	8.60502	9.48985	10.1407	8.02894	4.70181	9.36117	9.36117
411	9.6007	10.234	8.86105	9.73721	10.3481	8.32726	5.84378	9.6007	9.6007
412	9.76056	10.4224	9.09788	9.96	10.5259	8.61349	6.80011	9.76056	9.76056
413	9.84997	10.5215	9.223	10.0667	10.6148	8.82164	7.64065	9.84997	9.84997
414	9.97966	10.6141	9.32264	10.1406	10.6815	9.01454	8.38031	9.97966	9.97966
415	10.0664	10.7175	9.46106	10.2531	10.7556	9.21197	9.00173	10.0664	10.0664
416	10.1568	10.772	9.53445	10.3018	10.8222	9.36186	9.57347	10.1568	10.1568
417	21.2015	12.5753	12.0266	10.687	9.15556	9.83641	7.35568	10.687	10.687
418	0.0738443	6.27146	8.44196	6.20082	1.06852	5.43877	1.33135	5.43877	5.43877
419	0	0.978106	2.37203	0.84728	0	1.00632	0	0.84728	0.84728
420	0	0	0	0	0	0	0	0	0
421	0	0	0	0	0	0	0	0	0
422	0	0	0	0	0	0	0	0	0
423	0	0	0	0	0	0	0	0	0
424	0	0	0	0	0	0	0	0	0
425	0	0	0	0	0	0	0	0	0
426	0	0	0	0	0	0	0	0	0
427	0.307882	0	2.86453	0	0	0.935013	0	0	0
428	0	3.17337	4.76254	3.94887	0.455556	3.03568	0	3.03568	3.03568
429	4.75674	5.91377	5.13005	5.55243	6.6963	4.22511	0	5.13005	5.13005
430	6.48569	6.79671	5.78352	6.30598	7.32222	4.85378	0	6.30598	6.30598
431	7.08704	7.46079	6.36175	6.98163	7.91111	5.32907	0	6.98163	6.98163
432	7.5663	7.96073	6.83847	7.5277	8.41852	5.79159	0	7.5277	7.5277
433	7.9846	8.36418	7.23439	7.98278	8.82963	6.20994	0.169627	7.98278	7.98278
434	8.35418	8.72427	7.61116	8.39981	9.17407	6.60653	1.80665	8.35418	8.35418
435	8.64171	9.01776	7.92938	8.73608	9.42963	6.94464	3.255	8.64171	8.64171
436	8.88207	9.27108	8.20744	9.01889	9.65556	7.2452	4.5086	8.88207	8.88207
437	9.07898	9.47601	8.43582	9.24145	9.83333	7.50737	5.58515	9.07898	9.07898
438	9.22856	9.64607	8.6322	9.42566	9.97778	7.75015	6.53043	9.22856	9.22856
439	9.34869	9.7871	8.79396	9.57124	10.0852	7.98015	7.36133	9.34869	9.34869
440	9.47978	9.9126	8.9374	9.6954	10.1926	8.20601	8.0926	9.47978	9.47978
441	19.8425	11.7327	11.4428	10.0848	7.1963	8.72043	5.6593	10.0848	10.0848
442	0	5.46042	8.41124	6.22131	0.482593	3.79886	0.552936	3.79886	3.79886
443	0	0.0907899	1.13754	0.378234	0	0	0	0	0
444	0	0	0	0	0	0	0	0	0
445	0	0	0	0	0	0	0	0	0
446	0	0	0	0	0	0	0	0	0
447	0	0	0	0	0	0	0	0	0
448	0	0	0	0	0	0	0	0	0
449	0	0	0	0	0	0	0	0	0
450	0	0	0	0	0	0	0	0	0
451	0	0	0	0	0	0	0	0	0
452	0	0	0	0	0	0	0	0	0
453	0	0	0	0	0	0.0661487	0	0	0
454	0	2.34539	2.33326	1.93939	0.196519	1.25784	0	1.25784	1.25784
455	3.0636	4.38231	4.26191	4.54728	4.62222	2.32339	0	4.26191	4.26191
456	4.79038	5.0882	4.7772	5.08903	5.36667	3.04317	0	4.79038	4.79038
457	5.32435	5.69131	5.20853	5.62828	6.1	3.62207	0	5.32435	5.32435
458	5.84312	6.23425	5.66852	6.15003	6.75185	4.13789	0	5.84312	5.84312
459	6.31368	6.71112	6.11271	6.63058	7.28889	4.56171	0.826512	6.31368	6.31368
460	6.72663	7.12473	6.51122	7.04774	7.70741	4.98088	2.36492	6.72663	6.72663
461	7.05283	7.43949	6.80499	7.34427	8.02222	5.36094	3.70437	7.05283	7.05283
462	7.35626	7.71623	7.06628	7.61144	8.31111	5.71704	4.92384	7.35626	7.35626
463	7.5982	7.97393	7.31969	7.87656	8.54074	6.0736	5.95508	7.5982	7.5982
464	7.81612	8.16104	7.48664	8.05214	8.7	6.36799	6.89864	7.81612	7.81612
465	7.95455	8.3596	7.67728	8.25102	8.82222	6.66889	7.63557	7.95455	7.95455
466	6.48441	8.13907	6.69914	7.23635	7.22222	6.65923	7.57832	7.22222	7.22222
467	2.12042	5.71789	3.44077	3.31536	0.148148	4.38325	2.18681	3.31536	3.31536
468	0.98081	2.86482	0.964768	0.780182	0	1.99141	1.70576	0.98081	0.98081
469	0	2.02176	0	0	0	0.805291	0	0	0
470	0	0.69885	0	0	0	0.345637	0	0	0
471	0	0.178665	0	0	0	0	0	0	0
472	0.721249	1.96682	0	0	0	0	0	0	0
473	4.3314	4.04838	1.8555	2.01501	0	1.11196	1.15254	1.8555	1.8555
474	4.88563	4.95373	4.53692	4.79984	3.82593	3.05907	2.47068	4.53692	4.53692
475	5.40243	5.70585	5.10748	5.37228	5.55556	4.0288	3.61085	5.37228	5.37228
476	5.87978	6.26236	5.54698	5.87298	6.57407	4.54569	4.64931	5.87298	5.87298
477	6.29839	6.70009	5.94893	6.30291	7.13333	4.95778	5.57619	6.29839	6.29839
478	6.647	7.05531	6.29336	6.66725	7.50741	5.36725	6.40585	6.647	6.647
479	6.93525	7.3509	6.58221	6.98565	7.81111	5.73845	7.15084	6.98565	6.98565
480	7.18329	7.6047	6.82827	7.26126	8.08519	6.07236	7.82204	7.26126	7.26126
481	7.38896	7.82431	7.03893	7.49741	8.2963	6.37168	8.36825	7.49741	7.49741
482	7.54335	7.98472	7.18965	7.66713	8.41111	6.5923	8.82113	7.66713	7.66713
483	7.65997	8.10103	7.29112	7.78426	8.48889	6.7654	9.21568	7.78426	7.78426
484	7.74277	8.19099	7.36344	7.87154	8.53704	6.93035	9.52904	7.87154	7.87154
485	7.81966	8.2532	7.41223	7.92827	8.57407	7.07154	9.825	7.92827	7.92827
486	7.8978	8.32531	7.48153	7.99638	8.62593	7.22535	10.0828	7.99638	7.99638
487	7.93247	8.38502	7.54169	8.05162	8.64444	7.37016	10.2771	8.05162	8.05162
488	7.96823	8.42456	7.58105	8.08268	8.66667	7.49104	10.4693	8.08268	8.08268
489	6.91711	8.4658	7.62637	8.11829	8.2	7.60121	10.5599	8.11829	8.11829
490	2.88472	6.19077	5.96071	6.44461	1.49074	5.64863	3.62454	5.64863	5.64863
491	1.30816	2.11616	2.73838	2.57243	0.365667	3.39799	2.27932	2.27932	2.27932
492	0.0697824	0.852064	1.22184	1.04885	0	2.03182	0	0.852064	0.852064
493	0	0.32044	0.215506	0.169961	0	0.509291	0	0.169961	0.169961
494	0	0.197514	0	0	0	0.162379	0	0	0
495	0	0.0952816	0	0	0	0	0	0	0
496	0	1.40107	0	0	0	0	0	0	0
497	3.09016	3.13409	0.464209	0.490863	0	1.6678	0	0.490863	0.490863
498	3.77156	3.88555	3.33045	3.46825	0.804815	2.90915	0.68402	3.33045	3.33045
499	4.30638	4.58162	3.9094	4.04642	4.5037	3.52844	1.81107	4.04642	4.04642
500	4.79183	5.11401	4.34865	4.53904	5.20741	3.96488	2.8455	4.53904	4.53904
501	5.197	5.55321	4.77088	5.01399	5.71111	4.39089	3.74589	5.01399	5.01399
502	5.54432	5.89522	5.10726	5.39843	6.12222	4.75571	4.58286	5.39843	5.39843
503	5.84243	6.19822	5.40833	5.74347	6.48148	5.1021	5.31123	5.74347	5.74347
504	6.11277	6.45481	5.67582	6.04893	6.78889	5.40292	5.99832	6.04893	6.04893
505	6.42843	6.72312	5.95561	6.35305	7.12222	5.72625	6.68722	6.42843	6.42843
506	6.76343	7.03239	6.28364	6.69681	7.51111	6.08949	7.33175	6.76343	6.76343
507	7.06819	7.35328	6.6269	7.05126	7.87407	6.46365	7.90726	7.06819	7.06819
508	7.30099	7.61971	6.9113	7.33869	8.12963	6.79249	8.35453	7.33869	7.33869
509	7.50391	7.82189	7.11974	7.54564	8.31481	7.04936	8.78934	7.54564	7.54564
510	7.68943	8.02951	7.34206	7.7652	8.51481	7.31012	9.15996	7.7652	7.7652
511	7.82921	8.201	7.52168	7.93943	8.66667	7.52909	9.46727	7.93943	7.93943
512	7.95617	8.36475	7.69739	8.11099	8.8	7.72466	9.74239	8.11099	8.11099
513	16.7433	9.76075	9.86124	8.16223	4.71481	7.85482	5.77934	8.16223	8.16223
514	0	3.28988	6.10635	3.55573	0.0604815	2.53796	0.586731	2.53796	2.53796
515	0	0	0.318228	0	0	0	0	0	0
516	0	0	0	0	0	0	0	0	0
517	0	0	0	0	0	0	0	0	0
518	0	0	0	0	0	0	0	0	0
519	0	0	0	0	0	0	0	0	0
520	0	0	0	0	0	0	0	0	0
521	0	0	0	0	0	0	0	0	0
522	0	0	0	0	0	0	0	0	0
523	0	0	0	0	0	0	0	0	0
524	0	0	0	0	0	0	0	0	0
525	0	0	0	0	0	0	0	0	0
526	0	0.338768	0.477575	0	0	0.679389	0	0	0
527	0.14857	3.51267	3.36922	2.96281	2.78519	1.77836	0	2.78519	2.78519
528	4.31376	4.13028	4.03703	4.20576	4.2963	2.50417	0	4.13028	4.13028
529	4.42961	4.7019	4.43575	4.65259	5.26296	3.06687	0	4.43575	4.43575
530	4.94423	5.25079	4.86877	5.16395	5.92963	3.60688	0	4.94423	4.94423
531	5.40147	5.73444	5.30504	5.65105	6.47407	4.07817	0.00839081	5.40147	5.40147
532	5.78355	6.13763	5.67722	6.05459	6.9	4.45472	1.56344	5.78355	5.78355
533	6.08918	6.47977	5.991	6.38219	7.2	4.80838	2.91739	6.08918	6.08918
534	6.34345	6.74119	6.21311	6.60587	7.43704	5.12819	4.11913	6.34345	6.34345
535	6.581	6.98732	6.44052	6.83072	7.69259	5.44944	5.18825	6.581	6.581
536	6.78002	7.20006	6.63957	7.02368	7.91481	5.75415	6.11148	6.78002	6.78002
537	17.9767	9.07897	9.24538	7.46223	3.27778	6.3876	3.28556	7.46223	7.46223
538	0.376233	3.43396	4.88469	2.45035	0.279222	2.76332	0	2.45035	2.45035
539	0	0	0.0282685	0	0	0	0	0	0
540	0	0	0	0	0	0	0	0	0
541	0	0	0	0	0	0	0	0	0
542	0	0	0	0	0	0	0	0	0
543	0	0	0	0	0	0	0	0	0
544	0	0	0	0	0	0	0	0	0
545	0	0	0	0	0	0	0	0	0
546	0	0	0	0	0	0	0	0	0
547	0	0	0	0	0	0	0	0	0
548	0	0	0	0	0	0	0	0	0
549	0	0	0	0	0	0.246455	0	0	0
550	1.78064	3.18991	2.83258	1.8842	2.63667	1.77045	0	1.8842	1.8842
551	4.64426	4.52953	4.30869	4.55163	5.25185	2.88776	0	4.52953	4.52953
552	5.45429	5.26815	5.01182	5.27827	6.48889	3.72232	0.679636	5.26815	5.26815
553	6.00477	5.91747	5.50547	5.81256	7.22963	4.39921	2.45455	5.81256	5.81256
554	6.48786	6.46948	5.94233	6.32616	7.82222	4.96378	3.96891	6.32616	6.32616
555	6.92142	6.92199	6.34103	6.76594	8.31111	5.39347	5.35553	6.76594	6.76594
556	7.28373	7.31889	6.70628	7.15351	8.73704	5.82515	6.54719	7.15351	7.15351
557	7.57556	7.6389	7.00012	7.45643	9.05556	6.22096	7.58457	7.57556	7.57556
558	7.88185	7.94609	7.29166	7.74807	9.35185	6.6136	8.54087	7.88185	7.88185
559	8.17065	8.28242	7.63266	8.08487	9.64444	7.03536	9.3732	8.17065	8.17065
560	8.42778	8.56082	7.91317	8.35721	9.8963	7.40862	10.1205	8.42778	8.42778
561	20.8289	10.5482	10.6465	8.92851	5.12963	8.10715	9.05304	9.05304	9.05304
562	0.0330381	6.42032	8.96951	6.44001	1.31593	5.8465	8.27158	6.42032	6.42032
563	0	2.81054	5.34002	3.10156	0	2.63858	7.50871	2.81054	2.81054
564	0	0.744267	3.01849	1.08142	0	0.790125	6.8401	0.790125	0.790125
565	0	1.15348	3.18079	1.40393	0	1.20268	6.2956	1.20268	1.20268
566	0	3.80359	5.75805	4.01134	0	3.82555	6.12764	3.82555	3.82555
567	0	4.01659	6.06117	4.33665	0	4.00392	6.0331	4.01659	4.01659
568	0	1.61082	3.55451	1.91434	0	1.54676	6.1826	1.61082	1.61082
569	0	1.7988	3.64344	2.05011	0	1.71357	6.26475	1.7988	1.7988
570	0	3.60487	5.43922	3.82075	0	3.49642	6.28379	3.60487	3.60487
571	0	6.6075	8.38176	6.68952	5.75926	6.37302	6.38386	6.38386	6.38386
572	0	6.30336	7.48575	7.58999	10.3519	7.27942	7.81572	7.48575	7.48575
573	0	8.36903	7.1376	8.00003	10.6407	7.69774	8.79984	8.00003	8.00003
574	6.50133	8.92952	7.70122	8.53813	11.1222	8.26868	9.64162	8.53813	8.53813
575	8.50432	9.35673	8.18965	8.95052	11.4037	8.71888	10.4127	8.95052	8.95052
576	8.98434	9.71099	8.61576	9.31207	11.5704	9.14569	11.0689	9.31207	9.31207
577	9.27638	9.92834	8.85921	9.50407	11.6185	9.44958	11.5569	9.50407	9.50407
578	9.4392	10.0571	9.00333	9.61655	11.5963	9.66036	11.9976	9.66036	9.66036
579	9.58043	10.1303	9.05449	9.65512	11.6481	9.82723	12.4349	9.82723	9.82723
580	9.64874	10.2315	9.14527	9.7428	11.663	10.0248	12.7018	10.0248	10.0248
581	9.71471	10.2417	9.12886	9.72469	11.6222	10.1231	13.0032	10.1231	10.1231
582	9.81106	10.328	9.20405	9.80161	11.6407	10.2887	13.2354	10.2887	10.2887
583	9.92552	10.4015	9.27177	9.87338	11.6556	10.4381	13.4607	10.4015	10.4015
584	10.0386	10.5083	9.38284	9.99064	11.6963	10.6166	13.6569	10.5083	10.5083
585	22.2478	12.2906	11.8679	10.3565	8.85556	11.05	12.2797	11.8679	11.8679
586	0.321084	7.88179	9.84815	7.50018	3.21185	8.36868	10.5174	7.88179	7.88179
587	0	3.92068	6.07301	3.82146	0.467778	4.61307	8.83607	3.92068	3.92068
588	0	1.42503	3.48906	1.42105	0	2.22468	7.35269	1.42503	1.42503
589	0	1.47054	3.3509	1.46403	0	2.27251	6.20745	1.47054	1.47054
590	1.08598	3.92469	5.66372	3.85363	0.394815	4.55401	5.5313	3.92469	3.92469
591	1.7509	4.10436	5.85325	4.07833	0.925926	4.54244	5.4486	4.10436	4.10436
592	0	1.77351	3.41039	1.7379	0.0489259	2.15617	5.76978	1.77351	1.77351
593	0	2.01317	3.53611	1.9219	0	2.33433	5.13624	2.01317	2.01317
594	0.0597052	3.6675	5.12768	3.47376	0.73037	3.83748	4.57261	3.6675	3.6675
595	5.19171	6.45928	7.8015	6.02266	6.63333	6.43565	3.94763	6.43565	6.43565
596	0	5.87775	6.55173	6.63699	9.1037	7.16449	6.57144	6.57144	6.57144
597	6.29314	7.63244	5.82348	6.78504	8.98889	7.38019	7.14755	7.14755	7.14755
598	7.14942	7.86416	6.07936	7.01159	9.0037	7.6282	7.63544	7.6282	7.6282
599	7.23977	7.96803	6.24279	7.11612	8.91111	7.74759	8.0235	7.74759	7.74759
600	7.22031	7.96602	6.28626	7.11656	8.7	7.76678	8.29424	7.76678	7.76678
601	7.22148	7.91977	6.27337	7.0753	8.54444	7.73755	8.63755	7.73755	7.73755
602	7.27342	7.94017	6.30982	7.0979	8.55926	7.79729	8.95961	7.79729	7.79729
603	7.35842	7.99647	6.3891	7.17161	8.58889	7.88571	9.24018	7.88571	7.88571
604	7.48578	8.08246	6.5084	7.28935	8.66296	7.99642	9.54533	7.99642	7.99642
605	7.48864	8.15569	6.6067	7.39026	8.66667	8.10993	9.64379	8.10993	8.10993
606	7.41919	8.08534	6.52555	7.30304	8.53704	8.07877	9.76071	8.07877	8.07877
607	7.387	8.05077	6.48288	7.24722	8.45926	8.0683	9.84778	8.05077	8.05077
608	7.40036	8.03602	6.47961	7.22994	8.42963	8.07076	9.96957	8.03602	8.03602
609	16.5804	8.94467	8.2886	6.88465	5.34074	7.74793	5.56964	7.74793	7.74793
610	2.31584	4.38	6.05801	3.7883	1.06704	4.64905	4.14769	4.14769	4.14769
611	0	0.8495	2.21511	0.670783	0	0.973008	2.93298	0.8495	0.8495
612	0	0	0.207984	0	0	0	1.62675	0	0
613	0	0	0	0	0	0	0.650861	0	0
614	0	0	1.3978	0	0	0.803205	0.00856317	0	0
615	0	0	1.81537	0	0	0.625997	0	0	0
616	0	0.0308206	0.465757	0	0	0.0651673	0	0	0
617	0	0	0	0	0	0	0	0	0
618	0	0	0.259164	0	0	0.0301322	0	0	0
619	2.66796	1.74167	3.91448	0.559127	0	2.42384	0	1.74167	1.74167
620	0	3.72438	4.12971	4.17681	4.92593	4.35463	3.57921	4.12971	4.12971
621	3.44523	5.94894	4.34884	5.06371	6.34074	5.2364	4.44269	5.06371	5.06371
622	5.88189	6.43783	4.77081	5.56667	7.1963	5.72045	5.20234	5.72045	5.72045
623	6.30737	6.7941	5.13994	5.95329	7.54815	6.08613	5.87154	6.08613	6.08613
624	6.58784	7.06502	5.45084	6.26911	7.72593	6.3765	6.46193	6.46193	6.46193
625	6.96721	7.32844	5.75324	6.57687	8.02963	6.66076	7.22657	6.96721	6.96721
626	7.44203	7.73732	6.20708	7.04598	8.57407	7.10935	7.95927	7.44203	7.44203
627	7.91326	8.16624	6.68394	7.5425	9.0963	7.59218	8.66415	7.91326	7.91326
628	8.3094	8.57211	7.12458	8.00055	9.52593	8.05189	9.22333	8.3094	8.3094
629	8.65883	8.89572	7.48226	8.36004	9.86667	8.42467	9.74746	8.65883	8.65883
630	8.92659	9.19353	7.80854	8.68205	10.1259	8.77187	10.2107	8.92659	8.92659
631	9.19564	9.45924	8.10207	8.96801	10.3889	9.08536	10.6438	9.19564	9.19564
632	9.47601	9.70576	8.37565	9.23193	10.6148	9.38583	11.0204	9.47601	9.47601
633	8.53447	9.84137	8.55901	9.40238	10.1926	9.58521	11.0772	9.58521	9.58521
634	4.24962	7.1998	5.37083	5.99761	3.40889	7.53776	5.79147	5.79147	5.79147
635	1.46898	4.32474	0.958952	0.736857	0.757778	4.71438	4.25191	1.46898	1.46898
636	0.081472	2.26483	0.654696	0.528837	0	3.12137	2.77822	0.654696	0.654696
637	0	0.33741	0	0	0	0.700541	0.637138	0	0
638	0	0	0	0	0	0	0	0	0
639	0	0	0	0	0	0	0	0	0
640	0	0.0287983	0	0	0	0.642974	2.13529	0	0
641	1.83546	3.59245	0	0	0	3.40697	3.29576	1.83546	1.83546
642	4.28488	4.6929	3.30964	4.22635	2.85704	4.40316	4.30241	4.28488	4.28488
643	5.32345	5.65698	4.72167	5.00444	6.2	5.1187	5.21638	5.21638	5.21638
644	6.01106	6.41935	5.30187	5.6844	7.41481	5.75711	6.04959	6.01106	6.01106
645	6.58921	7.02004	5.85707	6.32569	8.00741	6.30506	6.81245	6.58921	6.58921
646	7.09209	7.50044	6.32026	6.85866	8.45185	6.77876	7.51401	7.09209	7.09209
647	7.50913	7.91449	6.73007	7.32795	8.86667	7.20461	8.16219	7.50913	7.50913
648	7.90704	8.27707	7.0924	7.73987	9.23704	7.60246	8.76385	7.90704	7.90704
649	8.22553	8.5904	7.3988	8.0858	9.52963	7.96197	9.26426	8.22553	8.22553
650	8.45996	8.83858	7.65286	8.35797	9.75556	8.2587	9.72239	8.45996	8.45996
651	8.68678	9.05597	7.87181	8.58361	9.95556	8.53628	10.1437	8.68678	8.68678
652	8.8817	9.25943	8.09052	8.80204	10.1444	8.79822	10.5026	8.8817	8.8817
653	9.04856	9.4203	8.2752	8.98053	10.2667	9.02126	10.83	9.04856	9.04856
654	9.23739	9.56574	8.43614	9.13065	10.3444	9.22742	11.0997	9.23739	9.23739
655	9.3362	9.69049	8.5795	9.2613	10.437	9.40055	11.342	9.40055	9.40055
656	9.43027	9.7955	8.69756	9.3661	10.4963	9.55664	11.5605	9.55664	9.55664
657	9.43333	9.8575	8.776	9.42902	10.4333	9.67817	11.6348	9.67817	9.67817
658	9.3075	9.74339	8.65184	9.28512	10.1556	9.63181	11.5549	9.63181	9.63181
659	9.04028	9.53575	8.4517	9.05957	9.8	9.46627	11.4	9.46627	9.46627
660	8.83758	9.29393	8.20869	8.79077	9.51852	9.26377	11.266	9.26377	9.26377
661	7.24102	9.22938	7.99017	8.54869	8.32963	9.14254	11.2408	8.54869	8.54869
662	3.33703	6.92464	5.03906	5.43723	1.47444	6.53748	1.98967	5.03906	5.03906
663	2.36071	3.3297	2.97657	2.86364	0.0027963	3.94602	4.07574	2.97657	2.97657
664	5.07954	5.41539	2.96638	3.06307	3.78889	4.34145	6.15686	4.34145	4.34145
665	6.41242	6.76176	5.38312	5.71537	7.23704	6.38798	6.91607	6.41242	6.41242
666	7.14138	7.52206	6.25097	6.64463	8.34815	7.23612	7.55836	7.23612	7.23612
667	7.68819	8.07725	6.84406	7.26217	8.8037	7.79978	8.14009	7.79978	7.79978
668	8.12722	8.50083	7.31282	7.75238	9.14444	8.22534	8.66908	8.22534	8.22534
669	8.48513	8.83892	7.70063	8.15919	9.45185	8.57356	9.18248	8.57356	8.57356
670	8.78101	9.12754	8.03582	8.51077	9.76667	8.88855	9.65932	8.88855	8.88855
671	9.0276	9.37399	8.31062	8.79746	10.0259	9.16828	10.0436	9.16828	9.16828
672	9.21418	9.56291	8.52337	9.0148	10.1963	9.38091	10.3932	9.38091	9.38091
673	9.42782	9.73828	8.7163	9.2087	10.3926	9.57837	10.7732	9.57837	9.57837
674	9.66494	9.95264	8.95596	9.44741	10.6296	9.81617	11.1035	9.81617	9.81617
675	9.86851	10.1453	9.17644	9.66384	10.8148	10.0381	11.4135	10.0381	10.0381
676	10.0454	10.3104	9.34939	9.83003	10.963	10.2363	11.6754	10.2363	10.2363
677	10.1976	10.4635	9.5182	9.99122	11.1	10.4136	11.9183	10.4136	10.4136
678	10.315	10.5927	9.65959	10.1247	11.2	10.571	12.1143	10.571	10.571
679	10.408	10.6899	9.76085	10.2166	11.2778	10.6941	12.2925	10.6899	10.6899
680	10.5153	10.7854	9.86095	10.3066	11.3704	10.8095	12.4551	10.7854	10.7854
681	22.1236	12.5662	12.3208	10.6816	10.6704	11.2048	9.87493	11.2048	11.2048
682	2.01018	7.06897	8.50039	5.96644	2.47074	7.91066	6.37389	6.37389	6.37389
683	0	1.01041	1.77431	0.654769	0	1.7499	1.34168	1.01041	1.01041
684	0	0	0	0	0	0	0	0	0
685	0	0	0	0	0	0	0	0	0
686	0	0	0	0	0	0	0	0	0
687	0	0	0	0	0	0	0	0	0
688	0	0	0	0	0	0	0	0	0
689	0	0	0	0	0	0	0	0	0
690	0	0	0	0	0	0	0	0	0
691	0	0	0	0	0	0.365148	0	0	0
692	0	0.507331	3.54126	0	0.0199593	2.44144	0	0.0199593	0.0199593
693	3.47736	4.89353	4.34813	4.57324	5.71481	3.86422	0.233092	4.34813	4.34813
694	6.08885	5.83135	5.11555	5.32561	6.62963	4.56623	1.76659	5.32561	5.32561
695	6.73989	6.593	5.66584	5.95601	7.5037	5.05811	3.10177	5.95601	5.95601
696	7.28458	7.17581	6.19021	6.5475	8.11481	5.53988	4.31751	6.5475	6.5475
697	7.72976	7.64932	6.6463	7.07441	8.54074	5.99052	5.37587	7.07441	7.07441
698	8.08828	8.03397	7.02414	7.51358	8.84444	6.38619	6.38081	7.51358	7.51358
699	8.4219	8.39221	7.37759	7.91996	9.1963	6.78555	7.26292	7.91996	7.91996
700	8.68148	8.68099	7.65804	8.24259	9.44074	7.11807	8.00025	8.24259	8.24259
701	8.90455	8.90271	7.88374	8.48651	9.62222	7.39624	8.6574	8.6574	8.6574
702	9.11067	9.0932	8.08017	8.68649	9.82222	7.66958	9.27505	9.0932	9.0932
703	9.26501	9.26562	8.25476	8.85732	9.97778	7.93646	9.7746	9.26501	9.26501
704	9.41177	9.41281	8.41704	9.00909	10.1074	8.17359	10.2476	9.41177	9.41177
705	20.1607	11.2611	10.9656	9.43802	7.34815	8.69359	7.78303	9.43802	9.43802
706	0	4.93835	5.66001	3.05662	0.353778	4.08124	0	3.05662	3.05662
707	0	0.33163	0.366499	0	0	0.105983	0	0	0
708	0	0	0	0	0	0	0	0	0
709	0	0	0	0	0	0	0	0	0
710	0	0	0	0	0	0	0	0	0
711	0	0	0	0	0	0	0	0	0
712	0	0	0	0	0	0	0	0	0
713	0	0	0	0	0	0	0	0	0
714	0	0	0	0	0	0	0	0	0
715	0	0	0	0	0	0	0	0	0
716	0	0.222552	2.24865	0	0	0.97085	0	0	0
717	0.711139	4.4783	3.81953	3.51782	3.66556	2.72317	0	3.51782	3.51782
718	5.61669	5.27839	4.61807	4.86365	5.59259	3.61357	0.378245	4.86365	4.86365
719	5.91608	5.92372	5.04883	5.36012	6.6	4.15021	1.78795	5.36012	5.36012
720	6.35437	6.40145	5.44517	5.81686	7.08148	4.49366	3.03085	5.81686	5.81686
721	6.68488	6.75402	5.76628	6.16985	7.37407	4.82473	4.06772	6.16985	6.16985
722	6.90027	7.00249	6.01674	6.43507	7.53704	5.09825	4.94067	6.43507	6.43507
723	7.0294	7.14825	6.15485	6.5874	7.61111	5.30295	5.69377	6.5874	6.5874
724	7.12458	7.25345	6.24595	6.69687	7.66667	5.47672	6.34247	6.69687	6.69687
725	7.19114	7.335	6.30073	6.76825	7.6963	5.62923	6.90021	6.90021	6.90021
726	7.23216	7.3895	6.34648	6.82616	7.71111	5.75768	7.37872	7.23216	7.23216
727	7.24625	7.41249	6.37023	6.85951	7.71481	5.85605	7.78819	7.24625	7.24625
728	7.26368	7.43465	6.38366	6.88033	7.7037	5.94164	8.13752	7.26368	7.26368
729	15.2306	8.17521	7.90249	6.21301	2.28481	5.59194	3.44245	6.21301	6.21301
730	0	2.19844	2.58955	1.26436	0.00994815	1.50748	0	1.26436	1.26436
731	0	0	0	0	0	0	0	0	0
732	0	0	0	0	0	0	0	0	0
733	0	0	0	0	0	0	0	0	0
734	0	0	0	0	0	0	0	0	0
735	0	0	0	0	0	0	0	0	0
736	0	0	0	0	0	0	0	0	0
737	0	0	0	0	0	0	0	0	0
738	0	0	0	0	0	0	0	0	0
739	0	0	0	0	0	0	0	0	0
740	0	0	0	0	0	0	0	0	0
741	0	0	0	0	0	0.421187	0	0	0
742	0.0562079	2.84498	1.26089	0.484147	1.18852	1.48413	0	1.18852	1.18852
743	4.1333	3.74042	3.0048	3.27264	3.74815	2.15587	0	3.27264	3.27264
744	4.08087	4.17671	3.41603	3.66415	4.37407	2.60847	0	3.66415	3.66415
745	4.47528	4.54602	3.66711	3.96207	4.8	2.9526	0	3.96207	3.96207
746	4.88137	4.95649	4.02389	4.38663	5.31481	3.32048	0.754299	4.38663	4.38663
747	5.27506	5.33546	4.37944	4.78097	5.78889	3.67368	2.05213	4.78097	4.78097
748	5.61781	5.68935	4.73866	5.15916	6.16667	4.03484	3.13607	5.15916	5.15916
749	5.87931	5.96498	4.99754	5.42601	6.43333	4.35007	4.10257	5.42601	5.42601
750	6.12263	6.20246	5.22487	5.65428	6.67407	4.64552	4.96676	5.65428	5.65428
751	6.32617	6.41382	5.44734	5.87176	6.88519	4.92018	5.71145	5.87176	5.87176
752	6.50545	6.58193	5.62752	6.04457	7.06296	5.15956	6.40537	6.40537	6.40537
753	14.2232	7.40566	7.27006	5.48459	1.54593	4.91563	1.98552	5.48459	5.48459
754	0	1.73717	1.83147	0.842777	0	1.05026	0	0.842777	0.842777
755	0	0	0	0	0	0	0	0	0
756	0	0	0	0	0	0	0	0	0
757	0	0	0	0	0	0	0	0	0
758	0	0	0	0	0	0	0	0	0
759	0	0	0	0	0	0	0	0	0
760	0	0	0	0	0	0	0	0	0
761	0	0	0	0	0	0	0	0	0
762	0	0	0	0	0	0	0	0	0
763	0	0	0	0	0	0	0	0	0
764	0	0	0	0	0	0	0	0	0
765	0	0	0	0	0	0	0	0	0
766	0	0	0	0	0	0.0527813	0	0	0
767	1.69641	2.79546	1.53106	1.68812	2.15926	1.08177	0	1.68812	1.68812
768	4.15674	4.00709	3.72974	4.05871	4.46296	2.06608	0	4.00709	4.00709
769	4.87244	4.62567	4.37307	4.73344	5.52593	2.81219	0	4.62567	4.62567
770	5.28271	5.14759	4.80159	5.13724	6.10741	3.38571	0	5.13724	5.13724
771	5.6346	5.585	5.1032	5.51726	6.54444	3.87509	0	5.51726	5.51726
772	5.96386	5.93619	5.37587	5.83904	6.87037	4.2638	1.00508	5.83904	5.83904
773	6.25239	6.2349	5.64912	6.13119	7.12963	4.56894	2.44496	6.13119	6.13119
774	6.48217	6.48248	5.87741	6.36818	7.35926	4.8406	3.71416	6.36818	6.36818
775	6.66459	6.69697	6.07905	6.57079	7.55185	5.11993	4.80431	6.57079	6.57079
776	6.83001	6.87131	6.24355	6.72917	7.67778	5.37802	5.76142	6.72917	6.72917
777	16.5021	8.56014	8.34065	6.56789	1.73593	5.87081	2.34434	6.56789	6.56789
778	0	2.11509	2.03667	0.859418	0	1.40272	0	0.859418	0.859418
779	0	0	0	0	0	0	0	0	0
780	0	0	0	0	0	0	0	0	0
781	0	0	0	0	0	0	0	0	0
782	0	0	0	0	0	0	0	0	0
783	0	0	0	0	0	0	0	0	0
784	0	0	0	0	0	0	0	0	0
785	0	0	0	0	0	0	0	0	0
786	0	0	0	0	0	0	0	0	0
787	0	0	0	0	0	0	0	0	0
788	0	0	0	0	0	0	0	0	0
789	0	0	0	0	0	0	0	0	0
790	0	0	0	0	0	0	0	0	0
791	0.581036	2.32927	0.932729	1.05349	1.75963	0.640511	0	0.932729	0.932729
792	4.19273	3.81538	3.42471	3.78602	4.31481	1.75053	0	3.78602	3.78602
793	4.59364	4.34541	4.06267	4.48946	5.30741	2.54657	0	4.34541	4.34541
794	4.95716	4.82257	4.50804	4.94413	5.84444	3.16143	0	4.82257	4.82257
795	5.28063	5.24408	4.8571	5.26581	6.31111	3.68959	0	5.24408	5.24408
796	5.57613	5.58818	5.10822	5.53862	6.67407	4.14259	0.355647	5.53862	5.53862
797	5.83122	5.86277	5.30829	5.76775	6.94444	4.50551	1.96054	5.76775	5.76775
798	6.06026	6.11104	5.50544	5.98603	7.2037	4.81411	3.37349	5.98603	5.98603
799	6.24586	6.33562	5.70785	6.197	7.4	5.09716	4.61922	6.197	6.197
800	6.40267	6.50162	5.82827	6.31311	7.54074	5.34559	5.68892	6.31311	6.31311
801	6.41072	6.63476	5.92572	6.40108	7.51481	5.587	6.51895	6.41072	6.41072
802	5.674	6.23616	5.27928	5.67814	6.07407	5.45417	6.4583	5.67814	5.67814
803	3.98913	4.74369	3.86614	3.89925	2.65926	4.531	5.76097	3.98913	3.98913
804	1.15223	2.46878	1.15911	0.950229	0.000353593	2.35381	4.06627	1.15911	1.15911
805	0	0.569445	0	0	0	0.0558466	0.829722	0	0
806	0	0.376672	0	0	0	0	1.85137	0	0
807	0	0	0	0	0	0	2.72649	0	0
808	2.30505	2.05531	0	0	0	0	4.42351	0	0
809	4.49922	3.74815	0.551593	0.604255	0.118889	1.37259	5.55901	1.37259	1.37259
810	5.13541	4.56583	4.02155	4.33935	5.15556	3.25197	6.49521	4.56583	4.56583
811	5.60777	5.28089	4.83998	5.13421	6.07407	4.28445	7.34039	5.28089	5.28089
812	6.03619	5.87324	5.33622	5.5852	6.87778	4.94072	8.10629	5.87324	5.87324
813	6.39943	6.31257	5.61182	5.92132	7.46296	5.34977	8.77274	6.31257	6.31257
814	6.73362	6.70984	5.95492	6.29932	7.8963	5.78115	9.4059	6.70984	6.70984
815	7.0093	7.0491	6.28038	6.64512	8.26296	6.20131	9.98708	7.0093	7.0093
816	7.32213	7.34048	6.53431	6.91014	8.61852	6.57567	10.5533	7.32213	7.32213
817	7.71861	7.72336	6.93257	7.31468	9.02963	7.02264	11.1444	7.71861	7.71861
818	8.14372	8.14216	7.36815	7.75462	9.51481	7.51014	11.7414	8.14216	8.14216
819	8.60162	8.58531	7.82996	8.21835	10.0481	8.03122	12.351	8.58531	8.58531
820	9.01013	9.01953	8.28009	8.66778	10.5185	8.54008	12.8272	9.01013	9.01013
821	9.40346	9.38374	8.65249	9.03426	10.8704	8.97578	13.2791	9.38374	9.38374
822	9.75018	9.74234	9.0313	9.40545	11.2185	9.43141	13.7097	9.74234	9.74234
823	10.0265	10.0405	9.3147	9.6807	11.5222	9.84089	14.0915	10.0265	10.0265
824	10.345	10.3334	9.59136	9.94818	11.8074	10.2378	14.4537	10.3334	10.3334
825	10.4301	10.5361	9.72863	10.0676	11.7889	10.5606	14.5317	10.5361	10.5361
826	10.2046	10.526	9.63514	9.95917	11.5407	10.6387	14.5787	10.526	10.526
827	8.09806	9.34566	8.59177	8.87612	8.21852	10.0662	13.4263	8.87612	8.87612
828	3.4998	6.82158	4.68886	4.09193	0.414074	6.57539	9.0662	4.68886	4.68886
829	4.00634	5.64732	4.87655	4.58024	1.72778	6.31273	3.778	4.58024	4.58024
830	6.30261	6.40564	4.47203	4.26007	3.19815	5.90543	8.08113	5.90543	5.90543
831	8.01382	7.95015	7.18695	7.33941	8.65556	7.65022	9.15253	7.95015	7.95015
832	9.07372	9.06096	8.23738	8.48979	10.663	8.85648	10.2462	9.06096	9.06096
833	9.9594	10.0129	9.08931	9.3582	11.663	10.027	11.2111	10.0129	10.0129
834	10.4642	10.6433	9.73867	10.0125	12.0963	10.8033	11.7901	10.6433	10.6433
835	10.6615	10.926	9.99079	10.2599	12.1926	11.1631	12.3257	10.926	10.926
836	10.6614	11.0401	10.038	10.3117	12.237	11.3405	12.7472	11.0401	11.0401
837	10.696	11.0499	9.95469	10.2484	12.2222	11.4087	13.1225	11.0499	11.0499
838	10.8062	11.1486	10.0234	10.3397	12.1778	11.5575	13.4044	11.1486	11.1486
839	10.8336	11.2022	10.0817	10.4204	12.0667	11.6692	13.6277	11.2022	11.2022
840	10.8045	11.1909	10.0427	10.4022	11.9963	11.7115	13.8305	11.1909	11.1909
841	10.7177	11.1499	9.97042	10.339	11.8815	11.7279	13.9012	11.1499	11.1499
842	10.566	11.0374	9.82763	10.1944	11.6481	11.6512	13.8955	11.0374	11.0374
843	10.4982	10.9385	9.71046	10.0697	11.4296	11.5651	13.9069	10.9385	10.9385
844	10.4527	10.911	9.71173	10.0629	11.2667	11.5477	13.8873	10.911	10.911
845	10.3358	10.838	9.65576	9.99866	11.0741	11.4919	13.8102	10.838	10.838
846	10.2392	10.7287	9.53642	9.86973	10.9111	11.3892	13.7972	10.7287	10.7287
847	10.196	10.68	9.48554	9.81067	10.8259	11.3484	13.7407	10.68	10.68
848	10.1823	10.6322	9.44581	9.76189	10.7741	11.3075	13.73	10.6322	10.6322
849	21.9768	12.2902	11.7883	10.0069	7.99259	11.5501	11.3527	11.5501	11.5501
850	2.97014	7.93499	9.83354	7.29565	2.63407	8.80546	9.99373	7.93499	7.93499
851	0.245634	4.29337	6.24298	3.79446	0.404815	5.22402	8.67812	4.29337	4.29337
852	0	2.0903	4.02396	1.71104	0	3.01992	7.45569	2.0903	2.0903
853	0	2.39022	3.95233	1.78791	0	3.13213	6.32615	2.39022	2.39022
854	0	2.09089	2.94261	0.983352	0	3.01555	1.96949	1.96949	1.96949
855	0	0.457236	0.725295	0.00939348	0	0.971666	0	0.00939348	0.00939348
856	0	0	0	0	0	0	0	0	0
857	0	0	0	0	0	0	0	0	0
858	0	0	0	0	0	0.573132	0	0	0
859	4.52546	3.75391	4.9663	0.793121	0	4.02261	0	3.75391	3.75391
860	0	4.53243	5.32213	5.09485	4.3037	5.45951	1.60411	4.53243	4.53243
861	5.70013	6.8131	5.40578	5.8139	7.14444	6.00623	2.98162	5.8139	5.8139
862	7.00321	7.52607	5.98686	6.42298	8.27407	6.66617	4.16612	6.66617	6.66617
863	7.49983	8.03386	6.48091	6.93751	8.71111	7.17095	5.2358	7.17095	7.17095
864	7.87258	8.41786	6.88967	7.37134	8.97778	7.57198	6.15213	7.57198	7.57198
865	8.32668	8.75359	7.24299	7.75434	9.36667	7.94742	7.23108	7.94742	7.94742
866	8.88946	9.23968	7.77167	8.31938	9.97037	8.49672	8.245	8.49672	8.49672
867	9.43779	9.72396	8.29275	8.8766	10.5333	9.06802	9.20227	9.20227	9.20227
868	9.92642	10.1943	8.80883	9.41807	11.0333	9.63449	9.98873	9.92642	9.92642
869	10.2875	10.5501	9.21484	9.83176	11.3815	10.0749	10.6879	10.2875	10.2875
870	10.5505	10.8503	9.54093	10.1574	11.6815	10.4523	11.3036	10.5505	10.5505
871	10.8159	11.108	9.81149	10.4229	11.9704	10.7876	11.9	10.8159	10.8159
872	11.0039	11.3532	10.0692	10.6724	12.1778	11.1175	12.335	11.1175	11.1175
873	23.1649	13.0072	12.3866	10.8819	9.78148	11.5101	11.1167	11.5101	11.5101
874	0.708861	8.81838	10.4794	8.17832	3.83704	8.90343	10.4238	8.81838	8.81838
875	0	2.77229	3.69766	1.7653	0	3.35062	3.60256	2.77229	2.77229
876	0	0.207604	0.699342	0	0	0.394752	0	0	0
877	0	0	0	0	0	0	0	0	0
878	0	0	0	0	0	0	0	0	0
879	0	0	0	0	0	0	0	0	0
880	0	0	0	0	0	0	0	0	0
881	0	0	0	0	0	0	0	0	0
882	0	0	3.25483	0	0	1.23744	0	0	0
883	0	5.20665	7.82996	4.51157	0	5.08132	0	4.51157	4.51157
884	0	5.66164	7.375	7.14881	8.35926	6.60668	0.68692	6.60668	6.60668
885	0	8.18885	7.31297	7.82926	9.47778	7.2035	2.54416	7.31297	7.31297
886	4.58387	9.038	7.95373	8.52958	10.5519	7.87206	4.19993	7.95373	7.95373
887	8.2279	9.63906	8.47938	9.06033	11.1333	8.41753	5.62684	8.47938	8.47938
888	8.98145	10.0532	8.85007	9.45612	11.4481	8.82916	6.90771	8.98145	8.98145
889	9.40425	10.383	9.16867	9.8046	11.5815	9.20855	7.88656	9.40425	9.40425
890	9.5907	10.5031	9.2657	9.92733	11.5074	9.39685	8.68677	9.5907	9.5907
891	9.68951	10.536	9.25809	9.94079	11.3926	9.50273	9.35433	9.68951	9.68951
892	9.73982	10.5442	9.24043	9.94118	11.2889	9.58901	9.93668	9.93668	9.93668
893	9.75819	10.5313	9.21194	9.91829	11.2148	9.66609	10.4522	9.91829	9.91829
894	9.80289	10.532	9.20928	9.90843	11.1556	9.75092	10.8865	9.90843	9.90843
895	9.83672	10.5505	9.24872	9.93384	11.0963	9.84906	11.2501	9.93384	9.93384
896	9.86627	10.5527	9.26431	9.93272	11.0444	9.93251	11.5824	9.93272	9.93272
897	21.5894	12.1609	11.5375	10.0823	8.15926	10.2331	9.28339	10.2331	10.2331
898	1.88819	7.66264	9.52445	7.24723	2.33148	7.51157	8.21986	7.51157	7.51157
899	0	2.17881	2.75978	1.44961	0	2.07635	1.73268	1.73268	1.73268
900	0	0	0	0	0	0	0	0	0
901	0	0	0	0	0	0	0	0	0
902	0	0	0	0	0	0	0	0	0
903	0	0	0	0	0	0	0	0	0
904	0	0	0	0	0	0	0	0	0
905	0	0	0	0	0	0	0	0	0
906	0	0	0	0	0	0	0	0	0
907	0	0	1.84389	0	0	0.916229	0	0	0
908	0	2.39235	4.10954	1.42594	0.0719259	2.90173	0	1.42594	1.42594
909	3.567	5.37112	4.65446	5.0876	6.1	4.1774	0.89325	4.65446	4.65446
910	5.99202	6.28457	5.44795	5.78968	6.97037	4.93945	2.42967	5.78968	5.78968
911	6.53528	6.94164	5.86976	6.30307	7.8	5.39576	3.79037	6.30307	6.30307
912	7.00372	7.46196	6.30769	6.78422	8.3963	5.85455	4.99798	6.78422	6.78422
913	7.52231	7.91466	6.73239	7.2286	8.92963	6.3247	6.25439	7.2286	7.2286
914	8.08403	8.44341	7.26987	7.78971	9.55556	6.90223	7.41553	7.78971	7.78971
915	8.68721	8.96685	7.81393	8.36816	10.1704	7.48933	8.52401	8.52401	8.52401
916	9.20828	9.5034	8.40201	8.98906	10.6889	8.08348	9.41185	9.20828	9.20828
917	9.65227	9.91132	8.82712	9.44109	11.0778	8.53755	10.2223	9.65227	9.65227
918	10.0605	10.3217	9.24792	9.88743	11.4185	9.00645	10.9046	10.0605	10.0605
919	10.3472	10.6302	9.5675	10.2279	11.6593	9.4053	11.5212	10.3472	10.3472
920	10.5262	10.8609	9.76401	10.4447	11.8222	9.74031	12.0198	10.5262	10.5262
921	22.8515	12.7221	12.309	10.8796	8.7037	10.2875	11.1383	11.1383	11.1383
922	0.230858	8.4659	10.3586	8.11446	2.68963	7.75273	10.0247	8.11446	8.11446
923	0	2.76356	3.31446	1.46044	0	2.08686	2.64241	2.08686	2.08686
924	0	0.0842034	0.219904	0	0	0	1.32359	0	0
925	0	0	0	0	0	0	0	0	0
926	0	0	0	0	0	0	0	0	0
927	0	0	0	0	0	0	0	0	0
928	0	0	0	0	0	0	0	0	0
929	0	0	0	0	0	0	0	0	0
930	0	0.0197519	0.656379	0	0	0.0645327	0	0	0
931	0	5.55044	6.90742	2.08948	0	3.59598	0.897968	2.08948	2.08948
932	0	5.72957	7.01141	6.87099	6.2	5.78373	3.10212	5.78373	5.78373
933	0	8.27492	7.24957	7.76418	9.15556	6.75332	4.85923	7.24957	7.24957
934	3.84895	9.26562	8.05965	8.65148	10.7889	7.5275	6.40402	8.05965	8.05965
935	8.03796	10.0608	8.86153	9.48489	11.5852	8.29981	7.78679	8.86153	8.86153
936	9.42803	10.6886	9.52521	10.1508	12.1111	8.99818	9.05878	9.52521	9.52521
937	10.0897	11.1952	10.0552	10.6983	12.5444	9.59113	10.1202	10.1202	10.1202
938	10.5726	11.5505	10.4089	11.0805	12.8444	10.0321	11.0671	11.0671	11.0671
939	11.0083	11.8563	10.7005	11.4001	13.1222	10.4124	11.9142	11.4001	11.4001
940	11.3662	12.1586	11.0132	11.739	13.3519	10.8174	12.644	11.739	11.739
941	11.6382	12.3872	11.2358	11.985	13.5333	11.169	13.2946	11.985	11.985
942	11.8581	12.5813	11.4098	12.1806	13.6889	11.4937	13.8458	12.1806	12.1806
943	12.052	12.7408	11.549	12.3331	13.8148	11.782	14.3334	12.3331	12.3331
944	11.6599	12.9005	11.7122	12.4915	13.4333	12.051	14.7191	12.4915	12.4915
945	22.0007	12.8921	13.6151	12.2731	4.86667	10.4543	8.73279	12.2731	12.2731
946	0	6.46312	9.45327	7.0788	0.678148	6.05647	3.67201	6.05647	6.05647
947	0	2.26361	4.12741	2.05972	0	2.15777	1.11852	2.05972	2.05972
948	0	0	0	0	0	0	0	0	0
949	0	0	0	0	0	0	0	0	0
950	0	0	0	0	0	0.680674	0	0	0
951	0	2.7448	2.46491	0	0	1.94761	0	0	0
952	0	0.92619	0.8134	0	0	0	0	0	0
953	0	0	0	0	0	0	0.371178	0	0
954	0	3.20675	3.58853	0	0	1.67881	1.39501	1.39501	1.39501
955	0	7.02252	8.6058	6.61605	0	5.77556	2.34407	5.77556	5.77556
956	0	7.15542	8.27552	8.23537	9.36296	7.38613	3.68243	7.38613	7.38613
957	0	9.5373	8.12075	8.82481	10.3333	7.93447	5.30094	8.12075	8.12075
958	4.53446	10.2292	8.70476	9.46353	11.4519	8.55298	6.74132	8.70476	8.70476
959	8.18967	10.7828	9.29489	10.0392	12.0815	9.11368	8.00357	9.29489	9.29489
960	8.98183	11.1565	9.70478	10.4573	12.3815	9.53799	9.11062	9.70478	9.70478
961	9.5409	11.4943	10.0779	10.8458	12.5704	9.93625	10.0521	10.0779	10.0779
962	9.9429	11.7634	10.4032	11.1923	12.7037	10.2897	10.8723	10.8723	10.8723
963	10.1844	11.9327	10.5871	11.398	12.8037	10.5598	11.5869	11.398	11.398
964	10.4042	12.0735	10.7059	11.5381	12.8963	10.7714	12.2094	11.5381	11.5381
965	10.6682	12.2785	10.9028	11.7541	12.9778	11.0525	12.7517	11.7541	11.7541
966	10.8803	12.4315	11.0655	11.9241	13.0407	11.3224	13.2242	11.9241	11.9241
967	11.048	12.557	11.1953	12.0474	13.1037	11.5454	13.6358	12.0474	12.0474
968	10.7702	12.6834	11.3503	12.1923	12.8222	11.7527	13.964	12.1923	12.1923
969	6.23575	10.7869	10.2582	11.0839	5.99259	9.94551	10.332	10.2582	10.2582
970	4.22396	8.17294	7.34927	7.98637	4.45185	7.86524	3.97766	7.34927	7.34927
971	0.930946	5.46244	4.90561	4.89328	0	4.54418	4.40654	4.54418	4.54418
972	0	2.1924	1.40157	1.13719	0	1.06078	1.49377	1.13719	1.13719
973	0	0.194984	0	0	0	0	0	0	0
974	0	0	0	0	0	0	0	0	0
975	0	0	0	0	0	0	0	0	0
976	0	0	0	0	0	0	0	0	0
977	0	2.46241	0	0	0	1.89612	1.20427	0	0
978	2.89408	5.4496	3.46893	3.72461	0.0270074	5.03887	2.81105	3.46893	3.46893
979	5.75693	6.80229	6.29364	6.58519	6.55556	6.03556	4.22615	6.29364	6.29364
980	6.53271	7.87331	7.02015	7.34367	7.88148	6.7483	5.48116	7.02015	7.02015
981	7.15599	8.66328	7.6766	8.04975	8.95926	7.36551	6.59669	7.6766	7.6766
982	7.69771	9.24338	8.20319	8.63699	9.65185	7.89108	7.59072	8.20319	8.20319
983	8.18673	9.67111	8.59852	9.09228	10.0667	8.34631	8.47889	8.59852	8.59852
984	8.57665	9.99193	8.8793	9.42406	10.363	8.74186	9.27483	9.27483	9.27483
985	8.9047	10.289	9.15379	9.75158	10.663	9.1058	10.0208	9.75158	9.75158
986	9.23215	10.5909	9.44914	10.0957	11	9.48261	10.7306	10.0957	10.0957
987	9.55229	10.8955	9.7677	10.4364	11.337	9.88611	11.386	10.4364	10.4364
988	9.79729	11.1502	10.0164	10.6947	11.5926	10.2386	11.9028	10.6947	10.6947
989	10.0624	11.3699	10.2433	10.9157	11.7889	10.5506	12.3982	10.9157	10.9157
990	10.2696	11.58	10.4667	11.13	11.9704	10.8492	12.7913	11.13	11.13
991	10.4826	11.7456	10.646	11.2963	12.1037	11.101	13.1715	11.2963	11.2963
992	9.87394	11.8934	10.81	11.4466	11.8407	11.3387	13.4568	11.4466	11.4466
993	5.84944	9.74834	9.63863	10.2653	5.61852	9.52486	9.05873	9.52486	9.52486
994	3.92811	7.03908	7.09197	7.56147	3.24	7.26533	8.53175	7.09197	7.09197
995	1.80077	5.41863	4.957	4.88891	0	4.96997	7.11532	4.957	4.957
996	0.00179973	3.38037	2.67324	2.39917	0	2.90298	4.75041	2.67324	2.67324
997	0	0.807525	0.272741	0.128108	0	0.525566	2.15009	0.272741	0.272741
998	0	0	0	0	0	0	0.0271731	0	0
999	0	0	0	0	0	0	0	0	0
1000	0	0	0	0	0	0.126922	0	0	0
1001	0	2.01763	0	0	0	2.33376	1.95019	0	0
1002	3.2775	5.22065	3.39846	3.5246	0	5.15827	3.43259	3.43259	3.43259
1003	5.90552	6.552	6.15851	6.30644	5.27778	6.07199	4.75363	6.07199	6.07199
1004	6.61632	7.60605	6.89335	7.08117	7.38889	6.83604	5.93408	6.89335	6.89335
1005	7.29422	8.39687	7.56249	7.81818	8.74444	7.49712	6.99205	7.56249	7.56249
1006	7.85766	8.98307	8.08598	8.42325	9.45926	8.04729	7.91296	8.08598	8.08598
1007	8.32754	9.43527	8.50022	8.91576	9.90741	8.5004	8.7678	8.7678	8.7678
1008	8.74107	9.82181	8.86958	9.34998	10.2852	8.92332	9.5421	9.34998	9.34998
1009	9.09107	10.1389	9.18985	9.70633	10.6037	9.30825	10.2159	9.70633	9.70633
1010	9.38406	10.4157	9.4748	10.0119	10.8556	9.65501	10.8554	10.0119	10.0119
1011	9.65803	10.6762	9.7409	10.2883	11.1407	10.0046	11.4422	10.2883	10.2883
1012	9.8622	10.9063	9.97884	10.5298	11.3778	10.3214	11.9222	10.5298	10.5298
1013	10.042	11.0775	10.1534	10.6998	11.5259	10.5757	12.3552	10.6998	10.6998
1014	10.2114	11.2335	10.3119	10.8454	11.6333	10.8246	12.7168	10.8454	10.8454
1015	10.3591	11.3694	10.4524	10.9721	11.7296	11.0369	13.0696	11.0369	11.0369
1016	10.455	11.5085	10.5976	11.1019	11.7593	11.2613	13.331	11.2613	11.2613
1017	21.8632	12.9857	11.8164	10.1846	7.44074	11.458	11.3388	11.458	11.458
1018	0	7.17135	8.66706	6.00944	1.24	7.83964	8.71315	7.17135	7.17135
1019	0	2.08717	3.65794	1.20398	0	3.01279	6.36289	2.08717	2.08717
1020	0	0.15987	0.420404	0	0	0.285566	4.03989	0.15987	0.15987
1021	0	0	0	0	0	0	2.79304	0	0
1022	0	0.574185	2.09993	0	0	0.623212	1.59267	0.574185	0.574185
1023	0	1.92157	2.93644	0	0	0.397399	1.69923	0.397399	0.397399
1024	0	0.664164	1.63518	0	0	0	2.19523	0	0
1025	0	0.667855	2.75183	0.30356	0	0	3.01261	0.30356	0.30356
1026	0	3.31557	5.2922	3.32711	0	2.05509	3.18473	3.18473	3.18473
1027	1.37138	6.51866	8.45121	6.43266	0.604444	5.48609	3.25692	5.48609	5.48609
1028	0	6.34428	7.48702	7.361	9.00741	6.58743	5.61926	6.58743	6.58743
1029	2.93971	8.4674	6.96339	7.82416	9.21481	6.97302	6.67029	6.97302	6.97302
1030	7.26269	9.02622	7.52622	8.37212	9.68148	7.54406	7.55557	7.55557	7.55557
1031	8.25206	9.44408	8.0135	8.8323	10.0074	8.00993	8.34978	8.34978	8.34978
1032	8.59413	9.71421	8.31549	9.12416	10.1778	8.36221	9.04169	9.04169	9.04169
1033	8.79242	9.89854	8.52788	9.32481	10.237	8.63806	9.58374	9.32481	9.32481
1034	8.89765	9.9783	8.62469	9.40366	10.2111	8.80534	10.0412	9.40366	9.40366
1035	8.98802	10.0325	8.70212	9.46164	10.1852	8.9434	10.4249	9.46164	9.46164
1036	9.06478	10.0585	8.74633	9.4858	10.1741	9.0527	10.7748	9.4858	9.4858
1037	9.11119	10.0948	8.80678	9.52586	10.1481	9.16667	11.0418	9.52586	9.52586
1038	9.12225	10.1076	8.84377	9.54111	10.1037	9.25343	11.2901	9.54111	9.54111
1039	9.16303	10.1369	8.90055	9.57637	10.0926	9.35508	11.4989	9.57637	9.57637
1040	9.20225	10.1641	8.95395	9.6085	10.0778	9.45163	11.6735	9.6085	9.6085
1041	20.7418	11.8356	11.2964	9.83222	7.37037	9.77018	8.66761	9.83222	9.83222
1042	3.68926	7.39409	9.24373	6.97711	1.83	7.00132	7.18971	7.00132	7.00132
1043	0.341106	3.2116	5.10394	2.90145	0.00373333	3.07508	4.89911	3.07508	3.07508
1044	0	0.386603	1.35275	0.207155	0	0.37642	2.60426	0.37642	0.37642
1045	0	0	0	0	0	0	0	0	0
1046	0	0	0	0	0	0	0	0	0
1047	0	0	0.141125	0	0	0	0	0	0
1048	0	0	0	0	0	0	0	0	0
1049	0	0	0	0	0	0	0	0	0
1050	0	0	1.3987	0	0	0	0	0	0
1051	4.13523	2.60207	5.4938	1.53456	0	2.00053	0	2.00053	2.00053
1052	0	4.21542	5.32166	5.11085	3.05815	3.97875	2.79821	3.97875	3.97875
1053	5.47036	6.55501	5.31715	5.88031	6.87778	4.88667	4.0079	5.47036	5.47036
1054	6.71205	7.25658	5.89352	6.5535	7.88148	5.4516	5.11432	6.5535	6.5535
1055	7.18124	7.79206	6.41008	7.10502	8.30741	5.98733	6.07744	7.10502	7.10502
1056	7.54348	8.17364	6.78309	7.50447	8.61111	6.40594	6.90831	7.50447	7.50447
1057	8.19017	8.60488	7.22542	7.97333	9.28148	6.85685	8.22385	8.19017	8.19017
1058	9.12578	9.38849	8.04169	8.81798	10.5556	7.76229	9.58596	9.12578	9.12578
1059	10.1835	10.3153	9.05084	9.85116	11.8667	8.83125	10.9427	10.1835	10.1835
1060	11.1316	11.2485	10.0918	10.9078	12.9185	9.93192	11.9608	11.1316	11.1316
1061	11.9349	12.0053	10.9619	11.7797	13.663	10.833	12.9668	11.9349	11.9349
1062	12.6494	12.6834	11.6993	12.5127	14.3444	11.6362	13.8179	12.6494	12.6494
1063	13.2996	13.2896	12.3669	13.1723	14.9037	12.3597	14.626	13.2896	13.2896
1064	13.5321	13.8008	12.9313	13.7265	15.1667	13.0107	15.1678	13.7265	13.7265
1065	25.9638	14.788	13.5542	12.2196	9.91481	12.8978	15.4545	13.5542	13.5542
1066	0	8.01102	9.70081	7.03649	1.75222	8.84681	13.216	8.01102	8.01102
1067	0	1.9832	3.01649	1.28061	0	2.50767	9.39484	1.9832	1.9832
1068	0	0	0	0	0	0	7.29314	0	0
1069	0	0	0	0	0	0	6.09184	0	0
1070	0	0	0	0	0	0	5.24857	0	0
1071	0	0	0	0	0	0	5.36427	0	0
1072	0	0	1.0981	0	0	0	6.29461	0	0
1073	0	1.42987	4.19547	0	0	0.47879	7.88499	0.47879	0.47879
1074	0	5.12578	8.00279	5.86112	0	4.12787	8.81735	5.12578	5.12578
1075	0	9.0638	11.8737	9.72806	5.71111	8.27234	9.59541	9.0638	9.0638
1076	0	9.47128	11.1972	11.0651	13.3593	9.78335	8.58157	9.78335	9.78335
1077	0	12.1595	11.0771	12.0603	14.5185	10.6057	10.0972	11.0771	11.0771
1078	6.26308	13.1514	12.1051	13.0841	15.363	11.5781	11.4168	12.1051	12.1051
1079	11.341	13.8776	12.8611	13.8489	15.8741	12.3266	12.5886	12.8611	12.8611
1080	12.5439	14.4364	13.4343	14.4478	16.2741	12.9612	13.6621	13.6621	13.6621
1081	13.2337	14.8489	13.8463	14.8876	16.4074	13.5042	14.3535	14.3535	14.3535
1082	13.5298	14.9669	13.9528	14.9886	16.2222	13.7296	14.8582	14.8582	14.8582
1083	13.6173	14.9334	13.8908	14.9068	15.937	13.7951	15.2765	14.9068	14.9068
1084	13.685	14.8705	13.8033	14.7954	15.7185	13.8439	15.6876	14.7954	14.7954
1085	13.7376	14.8526	13.7869	14.7535	15.6222	13.9492	16.0236	14.7535	14.7535
1086	13.7464	14.8208	13.76	14.6977	15.4333	14.0415	16.3245	14.6977	14.6977
1087	13.6956	14.8143	13.764	14.671	15.3556	14.1565	16.5718	14.671	14.671
1088	13.7836	14.8201	13.79	14.6654	15.2593	14.281	16.7867	14.6654	14.6654
1089	26.3205	16.275	15.9139	14.6879	12.3148	14.5222	17.419	15.9139	15.9139
1090	0	11.55	13.6608	11.697	6.44074	11.5924	15.925	11.5924	11.5924
1091	0	7.53197	9.77474	7.88645	1.85741	7.84161	14.3006	7.84161	7.84161
1092	0	4.98412	7.42198	5.4772	0.145259	5.44551	12.865	5.44551	5.44551
1093	0	4.96345	7.42393	5.48466	1.06407	5.46672	11.6415	5.46672	5.46672
1094	0	7.39949	9.70918	7.79669	6.28889	7.80095	11.0741	7.79669	7.79669
1095	0	7.57691	9.81721	7.93404	4.16296	7.9392	10.6059	7.93404	7.93404
1096	0	5.08056	7.21538	5.41186	1.06	5.21877	10.5351	5.21877	5.21877
1097	0	5.5392	7.38022	5.61452	3.01037	5.39304	10.8414	5.5392	5.5392
1098	0	7.567	9.25579	7.49602	5.92593	7.31396	10.2406	7.49602	7.49602
1099	0	10.4271	11.8567	10.1315	10.5519	9.99045	9.62193	10.1315	10.1315
1100	0	9.87715	10.2396	10.8915	12.6111	10.8065	9.66584	10.2396	10.2396
1101	0	11.6557	9.54435	11.1066	12.4148	11.0422	10.2263	11.0422	11.0422
1102	9.41179	11.8169	9.90213	11.2582	12.2889	11.2237	10.6858	11.2237	11.2237
1103	9.42699	11.823	10.0221	11.2394	12.0519	11.2475	11.004	11.2394	11.2394
1104	9.61202	11.7105	9.98156	11.1025	11.7407	11.1521	11.2524	11.1521	11.1521
1105	9.84146	11.6188	9.94501	10.998	11.6667	11.0756	11.6903	11.0756	11.0756
1106	10.051	11.6876	10.0785	11.0869	11.7037	11.1917	11.9955	11.1917	11.1917
1107	10.17	11.7066	10.1522	11.1222	11.7148	11.2598	12.254	11.2598	11.2598
1108	10.282	11.7266	10.2131	11.1486	11.7333	11.3227	12.5325	11.3227	11.3227
1109	10.3731	11.778	10.2972	11.203	11.7741	11.4246	12.7522	11.4246	11.4246
1110	10.409	11.7982	10.3392	11.2167	11.7704	11.4916	12.9132	11.4916	11.4916
1111	10.4591	11.8034	10.3603	11.21	11.7556	11.5331	13.0765	11.5331	11.5331
1112	10.4889	11.8341	10.419	11.243	11.737	11.5956	13.1721	11.5956	11.5956
1113	22.3132	13.3615	12.6646	11.3825	10.2667	11.8042	10.9837	11.8042	11.8042
1114	2.62679	8.86731	10.6272	8.58711	4.38889	8.99637	9.69949	8.86731	8.86731
1115	0	5.10597	6.97426	4.98923	0.974074	5.37915	8.42685	5.10597	5.10597
1116	0	2.82668	4.78811	2.80973	0	3.149	7.29131	2.82668	2.82668
1117	0	3.01695	4.85592	3.00831	0	3.30613	6.36262	3.01695	3.01695
1118	2.93568	5.4969	7.16847	5.3662	3.88148	5.66776	5.73481	5.4969	5.4969
1119	2.15921	5.60597	7.28553	5.50764	2.21889	5.73699	5.28977	5.50764	5.50764
1120	0	3.04977	4.64494	2.97232	0.475185	3.07456	5.39554	3.04977	3.04977
1121	0	3.38409	4.75331	3.12723	0.0577037	3.13114	5.13378	3.13114	3.13114
1122	2.00857	5.23898	6.52121	4.85748	3.8	4.80327	5.04048	4.85748	4.85748
1123	5.64121	8.28079	9.44479	7.74904	8.76296	7.64554	5.03581	7.74904	7.74904
1124	0	7.98907	8.27591	8.84951	10.7148	8.70008	7.22727	8.27591	8.27591
1125	8.84317	10.0675	7.85159	9.42154	11.0963	9.22528	8.10153	9.22528	9.22528
1126	9.62255	10.592	8.60098	10.0069	11.4889	9.76209	8.90093	9.76209	9.76209
1127	10.0444	10.9869	9.15862	10.4436	11.7333	10.1732	9.58179	10.1732	10.1732
1128	10.3696	11.2755	9.56833	10.768	11.9111	10.4837	10.2127	10.4837	10.4837
1129	10.6637	11.532	9.9236	11.0652	12.1481	10.7684	10.8075	10.8075	10.8075
1130	10.9229	11.7793	10.2458	11.344	12.3593	11.0519	11.3479	11.344	11.344
1131	11.1639	12.0212	10.5507	11.6143	12.5741	11.3276	11.8408	11.6143	11.6143
1132	11.3991	12.224	10.8058	11.8377	12.7556	11.5827	12.2317	11.8377	11.8377
1133	11.5699	12.3771	10.9984	11.9991	12.8926	11.7771	12.61	11.9991	11.9991
1134	11.6962	12.529	11.1918	12.1664	12.9778	11.9597	12.8937	12.1664	12.1664
1135	11.8005	12.6313	11.3241	12.2709	13.0519	12.0906	13.1711	12.2709	12.2709
1136	10.6394	12.7148	11.4587	12.38	12.4222	12.1993	13.2806	12.38	12.38
1137	5.80303	10.1916	9.74962	10.6403	6.37778	9.90033	6.192	9.74962	9.74962
1138	1.989	5.54468	6.38951	7.02799	0.95037	5.50759	5.15988	5.50759	5.50759
1139	0	2.8594	2.95346	2.90354	0	1.77414	2.71677	2.71677	2.71677
1140	0	0.285124	0.232684	0.176681	0	0.0348402	0	0.0348402	0.0348402
1141	0	0	0	0	0	0	0	0	0
1142	0	0	0	0	0	0	0	0	0
1143	0	0	0	0	0	0	0	0	0
1144	0	0	0	0	0	0	0	0	0
1145	0	0	0	0	0	0.220553	0	0	0
1146	0	1.21536	0	0	0	2.85429	0	0	0
1147	3.84128	4.86288	3.91871	4.1239	0.153593	4.37392	0	3.91871	3.91871
1148	5.69925	6.16507	5.66199	5.93815	6.6963	5.22811	1.3234	5.69925	5.69925
1149	6.63422	7.25255	6.49461	6.93012	7.88148	5.99026	2.9718	6.63422	6.63422
1150	7.48567	8.13681	7.27369	7.83997	8.95556	6.72116	4.44406	7.48567	7.48567
1151	8.26811	8.86572	7.96714	8.62955	9.83704	7.37733	5.8162	8.26811	8.26811
1152	8.95908	9.5086	8.61348	9.33981	10.5556	8.02088	7.04778	8.95908	8.95908
1153	9.60288	10.074	9.18818	9.95523	11.1519	8.62412	8.24062	9.60288	9.60288
1154	10.2752	10.6602	9.80871	10.6027	11.8185	9.28151	9.41447	10.2752	10.2752
1155	10.929	11.2609	10.4669	11.2777	12.5296	9.99102	10.4955	10.929	10.929
1156	11.4508	11.7998	11.0526	11.8686	13.0593	10.6498	11.3668	11.4508	11.4508
1157	11.926	12.2143	11.4896	12.297	13.437	11.1924	12.2006	12.2006	12.2006
1158	12.3586	12.6259	11.9332	12.7286	13.8148	11.7165	12.8877	12.6259	12.6259
1159	12.7502	12.9646	12.3041	13.0833	14.1185	12.162	13.5462	12.9646	12.9646
1160	12.7282	13.2503	12.6128	13.3736	14.1519	12.5812	14.0193	13.2503	13.2503
1161	10.0178	11.7037	10.257	11.0117	9.86296	11.7225	12.4655	11.0117	11.0117
1162	6.695	7.50943	7.36038	7.57591	3.60037	9.16253	10.3703	7.50943	7.50943
1163	2.95772	5.17584	5.84891	5.70106	1.7337	6.74088	8.09584	5.70106	5.70106
1164	0	1.22851	2.04708	1.71764	0	1.89455	3.71637	1.71764	1.71764
1165	0	0	0	0	0	0	2.90074	0	0
1166	0	0	0	0	0	0	1.92473	0	0
1167	0	0	0	0	0	0.80377	0	0	0
1168	0	0	0	0	0	0.406623	0	0	0
1169	4.79525	4.10849	3.9375	3.28418	0	3.08168	3.09469	3.28418	3.28418
1170	7.30049	6.47216	7.12386	7.35785	5.35926	6.41768	4.6849	6.47216	6.47216
1171	8.25273	7.94494	8.10124	8.43825	8.95185	7.42003	6.05752	8.10124	8.10124
1172	9.06799	9.0382	8.89528	9.33022	10.6074	8.24662	7.26812	9.0382	9.0382
1173	9.68179	9.80497	9.50329	10.0118	11.2889	8.91764	8.33757	9.68179	9.68179
1174	10.0991	10.3488	9.95344	10.5173	11.6481	9.44979	9.28405	10.0991	10.0991
1175	10.3955	10.6998	10.2216	10.8233	11.8926	9.8499	10.1234	10.3955	10.3955
1176	10.6867	11.0016	10.4767	11.1009	12.1481	10.2124	10.8694	10.8694	10.8694
1177	10.8769	11.242	10.7028	11.3364	12.2815	10.5389	11.4127	11.242	11.242
1178	10.9512	11.3657	10.8151	11.4448	12.2407	10.7321	11.8408	11.3657	11.3657
1179	10.9395	11.4017	10.8176	11.4361	12.137	10.8417	12.1916	11.4017	11.4017
1180	10.9415	11.3713	10.7584	11.3595	12.0296	10.8941	12.5054	11.3595	11.3595
1181	10.9573	11.3986	10.787	11.3698	11.9741	10.9875	12.764	11.3698	11.3698
1182	10.9951	11.4139	10.8091	11.3738	11.9333	11.0678	13.0049	11.3738	11.3738
1183	11.0822	11.4674	10.8865	11.4321	11.9148	11.1803	13.2073	11.4321	11.4321
1184	11.0352	11.4816	10.9238	11.4506	11.7963	11.2718	13.3439	11.4506	11.4506
1185	22.2597	12.6799	12.5429	10.9545	8.58519	11.3041	10.674	11.3041	11.3041
1186	1.51751	7.12057	9.78026	7.39116	1.92185	7.85299	8.35884	7.39116	7.39116
1187	0	2.55808	5.43911	3.03562	0	3.57943	6.26023	3.03562	3.03562
1188	0	0.262147	2.47353	0.394227	0	0.896251	4.37377	0.394227	0.394227
1189	0	0	1.97744	0	0	0.66762	2.84091	0	0
1190	2.40795	1.40574	4.15452	2.1596	0	2.64373	1.82448	2.1596	2.1596
1191	2.41195	1.70328	4.20599	2.29796	0	2.15908	1.19538	2.15908	2.15908
1192	0	0.441953	1.72768	0.639001	0	0.309833	1.26962	0.441953	0.441953
1193	1.36595	0	2.31568	0.253787	0	0	1.94455	0.253787	0.253787
1194	2.76389	2.21529	4.67887	2.9374	0	1.94265	1.99051	2.21529	2.21529
1195	6.11241	5.59891	7.72857	5.85938	2.60259	5.12007	2.00989	5.59891	5.59891
1196	0	5.40543	6.72942	6.79396	8.45926	6.11318	5.08846	6.11318	6.11318
1197	7.14687	7.52768	6.25929	7.32716	8.88148	6.54103	6.04517	7.14687	7.14687
1198	7.94667	8.10886	6.90457	7.91249	9.23333	7.11966	6.87864	7.91249	7.91249
1199	8.28749	8.47783	7.31814	8.25718	9.47407	7.52384	7.63511	8.25718	8.25718
1200	8.50071	8.76414	7.65895	8.54598	9.61111	7.85882	8.24081	8.50071	8.50071
1201	8.67844	8.91754	7.83453	8.68181	9.70741	8.07893	8.85218	8.68181	8.68181
1202	8.83339	9.10694	8.05555	8.87236	9.83704	8.32939	9.33886	8.87236	8.87236
1203	8.94239	9.21593	8.18786	8.97805	9.8963	8.50815	9.76286	8.97805	8.97805
1204	9.05945	9.3283	8.32641	9.09139	9.96667	8.68007	10.1626	9.09139	9.09139
1205	9.14399	9.42485	8.44511	9.18707	10.0185	8.84474	10.4879	9.18707	9.18707
1206	9.24127	9.50285	8.53434	9.25348	10.0963	8.98012	10.8016	9.25348	9.25348
1207	9.37037	9.62671	8.69404	9.39107	10.163	9.15161	11.052	9.39107	9.39107
1208	9.3422	9.70071	8.8131	9.48879	10.1185	9.29415	11.2236	9.48879	9.48879
1209	20.0877	10.9105	10.5129	9.04987	7.45556	9.34227	7.25234	9.34227	9.34227
1210	3.49361	5.3347	7.79746	5.45847	1.37074	5.91637	5.05249	5.3347	5.3347
1211	0	0.916406	2.78534	0.96015	0	1.34056	2.75739	0.96015	0.96015
1212	0	0	0.100324	0	0	0	0.853248	0	0
1213	0	0	0	0	0	0	0	0	0
1214	0	0	0	0	0	0	0	0	0
1215	0	0	0.0475555	0	0	0	0	0	0
1216	0	0	0.161687	0	0	0	0	0	0
1217	0	0	0	0	0	0	0	0	0
1218	0	0	1.43521	0	0	0	0	0	0
1219	5.36359	0.688025	5.53738	1.55741	0	2.23995	0	1.55741	1.55741
1220	0	3.48264	5.36939	5.17478	4.7037	4.17181	2.23048	4.17181	4.17181
1221	4.09237	5.81718	5.28404	5.93273	6.83704	4.90877	3.4156	5.28404	5.28404
1222	6.85226	6.53818	5.82046	6.56353	7.84074	5.40521	4.45546	6.53818	6.53818
1223	7.26621	7.04852	6.25306	7.02897	8.21111	5.83942	5.36877	7.02897	7.02897
1224	7.60717	7.42169	6.59483	7.3834	8.42963	6.19257	6.20219	7.3834	7.3834
1225	7.88974	7.73284	6.90547	7.69714	8.65556	6.52616	6.91268	7.69714	7.69714
1226	8.08898	7.97027	7.16563	7.95628	8.81852	6.80026	7.50868	7.95628	7.95628
1227	8.22894	8.13326	7.34462	8.12675	8.9	7.01334	8.02792	8.12675	8.12675
1228	8.3091	8.2494	7.47156	8.24109	8.93704	7.19073	8.4499	8.2494	8.2494
1229	8.36419	8.32458	7.55432	8.30829	8.95556	7.33019	8.8405	8.32458	8.32458
1230	8.42417	8.40442	7.64727	8.38413	9.01481	7.4745	9.15042	8.40442	8.40442
1231	8.45866	8.46012	7.72195	8.44132	9.03704	7.59222	9.41302	8.45866	8.45866
1232	7.97704	8.4242	7.74883	8.4487	8.68148	7.65909	9.4766	8.4242	8.4242
1233	13.6411	7.43633	6.82252	5.08922	1.48296	6.26042	2.60333	6.26042	6.26042
1234	0	0.485295	1.38315	0.358767	0	0.913477	0	0.358767	0.358767
1235	0	0	0	0	0	0	0	0	0
1236	0	0	0	0	0	0	0	0	0
1237	0	0	0	0	0	0	0	0	0
1238	0	0	0	0	0	0	0	0	0
1239	0	0	0	0	0	0	0	0	0
1240	0	0	0	0	0	0	0	0	0
1241	0	0	0	0	0	0	0	0	0
1242	0	0	0	0	0	0	0	0	0
1243	0	0	0	0	0	0	0	0	0
1244	0	0	0	0	0	0	0	0	0
1245	0	0	0	0	0	0	0	0	0
1246	0	0	0	0	0	0	0	0	0
1247	0	0.0626705	1.27123	0.963719	0.485926	0.353243	0	0.353243	0.353243
1248	3.41966	2.77772	3.0002	3.32402	3.53037	1.19283	0	3.0002	3.0002
1249	3.78326	3.27155	3.44539	3.73804	4.14074	1.78311	0	3.44539	3.44539
1250	4.23048	3.78122	3.81255	4.17954	4.73333	2.34343	0	3.81255	3.81255
1251	4.61221	4.23539	4.15282	4.58958	5.24074	2.81877	0	4.23539	4.23539
1252	4.92785	4.61365	4.44869	4.92175	5.64074	3.22863	0	4.61365	4.61365
1253	5.17368	4.91117	4.70001	5.18922	5.90741	3.53268	0	4.91117	4.91117
1254	5.35799	5.12886	4.86598	5.35915	6.0963	3.75126	0.29921	5.12886	5.12886
1255	5.54126	5.32096	5.02784	5.51609	6.24815	3.97242	1.60077	5.32096	5.32096
1256	4.93311	5.41849	5.16172	5.64002	5.71111	4.14392	2.42166	5.16172	5.16172
1257	9.33616	3.47558	3.05427	1.51594	0.223111	1.4386	0	1.51594	1.51594
1258	0	0	0.032126	0	0	0	0	0	0
1259	0	0	0	0	0	0	0	0	0
1260	0	0	0	0	0	0	0	0	0
1261	0	0	0	0	0	0	0	0	0
1262	0	0	0	0	0	0	0	0	0
1263	0	0	0	0	0	0	0	0	0
1264	0	0	0	0	0	0	0	0	0
1265	0	0	0	0	0	0	0	0	0
1266	0	0	0	0	0	0	0	0	0
1267	0	0	0	0	0	0	0	0	0
1268	0	0	0	0	0	0	0	0	0
1269	0	0	0	0	0	0	0	0	0
1270	0	0	0	0	0	0	0	0	0
1271	0	0	0	0	0	0	0	0	0
1272	1.57024	1.44147	0	1.00313	1.4763	0	0	1.00313	1.00313
1273	3.59707	3.13961	2.7814	3.39878	3.70741	0.723746	0	3.13961	3.13961
1274	4.41229	3.74735	3.6064	4.20365	4.78148	1.66144	0	3.74735	3.74735
1275	4.90001	4.30378	4.2219	4.76517	5.51111	2.45249	0	4.30378	4.30378
1276	5.38066	4.85923	4.76683	5.26244	6.07037	3.14737	0.778616	4.85923	4.85923
1277	5.78177	5.29854	5.14392	5.68252	6.47778	3.69597	2.31579	5.29854	5.29854
1278	6.1126	5.67175	5.45985	6.03871	6.84815	4.16618	3.65418	5.67175	5.67175
1279	6.40889	5.98621	5.7381	6.33157	7.14815	4.5568	4.87272	5.98621	5.98621
1280	6.37994	6.24	5.93951	6.52814	7.13333	4.88829	5.74734	6.24	6.24
1281	16.3413	7.14169	7.10538	5.39758	0.971481	4.64168	1.26889	5.39758	5.39758
1282	0.0358465	1.40223	2.61873	1.1322	0	1.09514	0	1.09514	1.09514
1283	0	0	0	0	0	0	0	0	0
1284	0	0	0	0	0	0	0	0	0
1285	0	0	0	0	0	0	0	0	0
1286	0	0	0	0	0	0	0	0	0
1287	0	0	0	0	0	0	0	0	0
1288	0	0	0	0	0	0	0	0	0
1289	0	0	0	0	0	0	0	0	0
1290	0	0	0	0	0	0	0	0	0
1291	0	0	0	0	0	0	0	0	0
1292	0	0	0	0	0	0	0	0	0
1293	0	0	0.447899	0	0	0.0695406	0	0	0
1294	3.73241	3.08754	3.43948	3.80456	2.88407	1.32605	0	3.08754	3.08754
1295	5.15982	4.22155	4.34365	4.81876	5.01852	2.47567	0.934109	4.34365	4.34365
1296	5.59984	4.80547	4.91439	5.38837	6.1963	3.29872	2.56297	4.91439	4.91439
1297	5.99923	5.36352	5.37411	5.80946	6.77037	3.96772	3.89754	5.37411	5.37411
1298	6.28751	5.74655	5.6126	6.10195	7.1037	4.42919	5.09795	5.74655	5.74655
1299	6.5166	6.0495	5.79522	6.33121	7.4	4.80005	6.12817	6.12817	6.12817
1300	6.69112	6.30088	5.98096	6.53896	7.62593	5.09213	7.03308	6.53896	6.53896
1301	6.83941	6.48537	6.10754	6.6728	7.79259	5.33002	7.79845	6.6728	6.6728
1302	7.00288	6.66812	6.26134	6.82349	7.90741	5.5767	8.46524	6.82349	6.82349
1303	7.17286	6.84429	6.43499	6.98858	8.0037	5.8341	9.04614	6.98858	6.98858
1304	6.72017	6.94308	6.49245	7.03253	7.54074	6.04737	9.33368	6.94308	6.94308
1305	3.5382	4.41631	4.12782	4.27895	1.27556	4.03733	6.27182	4.12782	4.12782
1306	1.23156	1.83486	0.696659	0.516544	0	1.31806	4.99205	1.23156	1.23156
1307	0	0.182642	0	0	0	0.0520211	1.83732	0	0
1308	0	0	0	0	0	0	0	0	0
1309	0	0	0	0	0	0	0	0	0
1310	0	0	0	0	0	0	0	0	0
1311	0	0	0	0	0	0	0	0	0
1312	0	0	0	0	0	0	0	0	0
1313	0	0	0	0	0	0	0.87622	0	0
1314	0	0	0	0	0	0	2.23077	0	0
1315	2.75655	0	0	0	0	0.0869672	3.43455	0	0
1316	4.19173	1.9068	0.479434	1.05802	0.0318185	1.38643	4.52764	1.38643	1.38643
1317	4.73984	3.54358	3.47535	3.88519	3.94815	2.50569	5.55467	3.88519	3.88519
1318	5.2431	4.18679	4.2751	4.67784	4.94815	3.34351	6.4708	4.67784	4.67784
1319	5.70052	4.78208	4.83693	5.19654	5.83704	3.99583	7.3133	5.19654	5.19654
1320	6.12321	5.30743	5.23302	5.61238	6.54074	4.52655	8.09164	5.61238	5.61238
1321	6.57561	5.81464	5.65474	6.09152	7.16667	4.99011	8.87483	6.09152	6.09152
1322	7.06946	6.32388	6.12378	6.59239	7.78148	5.50157	9.64665	6.59239	6.59239
1323	7.57244	6.84424	6.63721	7.12229	8.37037	6.07615	10.3552	7.12229	7.12229
1324	7.99381	7.31708	7.10882	7.60009	8.84074	6.62426	10.9406	7.60009	7.60009
1325	8.35039	7.7115	7.50195	7.9904	9.2037	7.09646	11.4572	7.9904	7.9904
1326	8.63055	8.04481	7.82336	8.30498	9.52963	7.51081	11.9065	8.30498	8.30498
1327	8.84715	8.34001	8.10616	8.58023	9.82593	7.87824	12.3505	8.58023	8.58023
1328	7.57011	8.43046	8.04459	8.51095	8.6	8.10392	12.1598	8.43046	8.43046
1329	3.0735	5.99656	4.5444	4.48808	0.309556	5.69793	5.29003	4.5444	4.5444
1330	0.0486513	2.06263	2.0303	1.84652	0	1.40877	3.53433	1.84652	1.84652
1331	0	0.130846	0	0	0	0	1.64034	0	0
1332	0	0	0	0	0	0	0	0	0
1333	0	0	0	0	0	0	0	0	0
1334	0	0	0	0	0	0	0	0	0
1335	0	0	0	0	0	0	0	0	0
1336	0	0	0	0	0	0	0	0	0
1337	0	0	0	0	0	0	0	0	0
1338	0	0	0	0	0	0	0	0	0
1339	0	0	0	0	0	0	0.532494	0	0
1340	0.716464	1.2971	0	0	0	0.764546	2.14148	0.716464	0.716464
1341	4.52286	3.88066	2.52385	3.29137	0.31663	2.43243	3.60237	3.29137	3.29137
1342	5.22154	4.67821	4.66962	4.96401	5.08148	3.55564	4.93424	4.93424	4.93424
1343	5.79116	5.43755	5.40538	5.68294	6.13333	4.40706	6.15372	5.68294	5.68294
1344	6.34876	6.09448	5.91087	6.22467	7.03704	5.08099	7.24491	6.22467	6.22467
1345	6.83194	6.63232	6.37627	6.75032	7.75926	5.58357	8.21694	6.75032	6.75032
1346	7.26227	7.0854	6.78636	7.19202	8.34815	6.05216	9.1385	7.19202	7.19202
1347	7.71643	7.51654	7.17513	7.59889	8.87778	6.55326	9.96276	7.59889	7.59889
1348	8.10817	7.95754	7.63324	8.06258	9.28148	7.07578	10.6341	8.06258	8.06258
1349	8.39572	8.27698	7.95335	8.38084	9.57407	7.4914	11.2412	8.38084	8.38084
1350	8.62149	8.5462	8.20323	8.62573	9.84815	7.858	11.7922	8.62149	8.62149
1351	8.78296	8.76499	8.38782	8.80331	10.0889	8.17674	12.2641	8.78296	8.78296
1352	8.18606	8.93128	8.48777	8.89098	9.78889	8.44516	12.5504	8.89098	8.89098
1353	17.1373	8.25039	8.10292	5.98271	0.981481	6.61054	6.49008	6.61054	6.61054
1354	0	2.22683	2.98151	0.699796	0	1.95742	0	0.699796	0.699796
1355	0	0.0525724	0.170458	0	0	0	0	0	0
1356	0	0	0	0	0	0	0	0	0
1357	0	0	0	0	0	0	0	0	0
1358	0	0	0	0	0	0	0	0	0
1359	0	0	0	0	0	0	0	0	0
1360	0	0	0	0	0	0	0	0	0
1361	0	0	0	0	0	0	0	0	0
1362	0	0	0	0	0	0	0	0	0
1363	0	0	0	0	0	0	0	0	0
1364	0	0	0	0	0	0	0	0	0
1365	0	0.56344	1.11267	0	0	0.998851	0	0	0
1366	3.0048	4.36605	4.30368	3.77902	3.76667	2.70637	0	3.76667	3.76667
1367	5.72031	5.1854	5.35707	5.60944	5.76296	3.83433	0	5.35707	5.35707
1368	6.31747	5.92089	5.98857	6.28374	7.09259	4.62755	0	5.98857	5.98857
1369	6.75744	6.52539	6.3865	6.71619	7.80741	5.23295	0.187237	6.52539	6.52539
1370	7.1349	7.00308	6.73031	7.14027	8.25185	5.67173	2.04307	7.00308	7.00308
1371	7.49308	7.38811	7.04454	7.49611	8.58519	6.02294	3.67464	7.38811	7.38811
1372	7.75035	7.70994	7.33224	7.80356	8.82963	6.381	5.05011	7.70994	7.70994
1373	7.95032	7.93276	7.51895	7.99796	8.98519	6.67371	6.2484	7.93276	7.93276
1374	8.11292	8.14949	7.73418	8.21237	9.12593	6.97228	7.29234	8.11292	8.11292
1375	8.24226	8.30896	7.87755	8.34925	9.21481	7.23247	8.20181	8.24226	8.24226
1376	6.94067	8.26016	7.63437	8.09078	7.85185	7.34517	8.41543	7.85185	7.85185
1377	14.4707	7.78186	6.79308	4.74	0.187	5.23904	0	5.23904	5.23904
1378	0	1.18511	2.43628	1.1138	0	0.895662	0	0.895662	0.895662
1379	0	0	0	0	0	0	0	0	0
1380	0	0	0	0	0	0	0	0	0
1381	0	0	0	0	0	0	0	0	0
1382	0	0	0	0	0	0	0	0	0
1383	0	0	0	0	0	0	0	0	0
1384	0	0	0	0	0	0	0	0	0
1385	0	0	0	0	0	0	0	0	0
1386	0	0	0	0	0	0	0	0	0
1387	0	0	0	0	0	0	0	0	0
1388	0	0	0	0	0	0	0	0	0
1389	0	0	0	0	0	0	0	0	0
1390	0	0	0	0	0	0	0	0	0
1391	0	0	0	0	0	0	0	0	0
1392	0	0	0	0	0	0	0	0	0
1393	3.03271	1.47407	0	1.44771	2.02704	0.446605	0	1.44771	1.44771
1394	3.95374	3.19791	2.28492	3.67277	3.76667	1.53327	0	3.19791	3.19791
1395	4.63858	3.86341	3.61691	4.51143	4.94074	2.4444	0	3.86341	3.86341
1396	5.09897	4.44535	4.35625	5.16104	5.66667	3.22155	0	4.44535	4.44535
1397	5.43861	4.93042	4.85196	5.56183	6.11852	3.80954	0	4.93042	4.93042
1398	5.75426	5.35707	5.24608	5.90365	6.51481	4.31643	1.47955	5.35707	5.35707
1399	5.92839	5.68838	5.51867	6.15808	6.65185	4.71672	2.90034	5.68838	5.68838
1400	4.2519	4.86852	5.36252	5.99641	2.94741	3.70937	2.52255	4.2519	4.2519
1401	11.8115	4.20642	4.59561	3.07315	0	1.75044	0	3.07315	3.07315
1402	0	0.424203	1.14625	0.398031	0	0	0	0	0
1403	0	0	0	0	0	0	0	0	0
1404	0	0	0	0	0	0	0	0	0
1405	0	0	0	0	0	0	0	0	0
1406	0	0	0	0	0	0	0	0	0
1407	0	0	0	0	0	0	0	0	0
1408	0	0	0	0	0	0	0	0	0
1409	0	0	0	0	0	0	0	0	0
1410	0	0	0	0	0	0	0	0	0
1411	0	0	0	0	0	0	0	0	0
1412	0	0	0	0	0	0	0	0	0
1413	0	0	0	0	0	0	0	0	0
1414	0	0	0	0	0	0	0	0	0
1415	0	0	0	0	0	0	0	0	0
1416	0	0	0	0	0	0	0	0	0
1417	1.35211	0.0576988	0	0.398428	0.761111	0.218951	0	0.218951	0.218951
1418	3.05181	2.49069	0.688798	2.85242	3.19704	1.16357	0	2.49069	2.49069
1419	3.79978	3.06429	2.61935	3.59623	4.1037	1.99669	0	3.06429	3.06429
1420	4.24657	3.5432	3.269	4.16307	4.68148	2.69875	0	3.5432	3.5432
1421	4.59173	3.90926	3.72664	4.56102	5.12963	3.24475	0	3.90926	3.90926
1422	4.88742	4.24918	4.1204	4.90066	5.57778	3.74962	0	4.24918	4.24918
1423	5.05488	4.57249	4.44346	5.16203	5.85185	4.19313	0.449036	4.57249	4.57249
1424	5.05942	4.74558	4.57758	5.24484	5.80741	4.44591	1.92384	4.74558	4.74558
1425	16.0848	6.43307	6.46681	5.07722	0.724074	4.71302	0	5.07722	5.07722
1426	0	1.40935	2.56324	1.27289	0	1.35736	0	1.27289	1.27289
1427	0	0	0	0	0	0	0	0	0
1428	0	0	0	0	0	0	0	0	0
1429	0	0	0	0	0	0	0	0	0
1430	0	0	0	0	0	0	0	0	0
1431	0	0	0	0	0	0	0	0	0
1432	0	0	0	0	0	0	0	0	0
1433	0	0	0	0	0	0	0	0	0
1434	0	0	0	0	0	0	0	0	0
1435	0	0	0	0	0	0	0	0	0
1436	0	0	0	0	0	0	0	0	0
1437	0	0	0	0	0	0.555845	0	0	0
1438	0.582686	1.23899	0.793536	0.494129	0.50037	1.99967	0	0.582686	0.582686
1439	4.2733	3.44977	3.03959	3.59666	4.48519	2.99675	0	3.44977	3.44977
1440	4.7133	4.00797	3.77331	4.38826	5.3	3.71524	0	4.00797	4.00797
1441	5.08742	4.45792	4.29541	4.93099	5.9	4.27967	1.42498	4.45792	4.45792
1442	5.34626	4.82867	4.63468	5.26335	6.30741	4.68105	2.93572	4.82867	4.82867
1443	5.61309	5.19608	4.98016	5.57118	6.63704	5.03835	4.28961	5.19608	5.19608
1444	5.82645	5.49163	5.23035	5.80768	6.88519	5.32941	5.42317	5.49163	5.49163
1445	6.05863	5.73565	5.42309	6.001	7.06296	5.58625	6.44107	6.001	6.001
1446	6.25437	5.97592	5.63145	6.21683	7.23333	5.87084	7.30489	6.21683	6.21683
1447	6.32543	6.1397	5.75944	6.34065	7.28889	6.10078	8.02708	6.32543	6.32543
1448	5.65793	6.0583	5.31883	5.77927	6.08519	6.13498	8.15325	6.0583	6.0583
1449	14.0661	5.09913	4.89234	3.01378	0.26463	4.24933	2.03478	4.24933	4.24933
1450	0	0.369192	0.923542	0.050448	0	0.448912	0.0598892	0.0598892	0.0598892
1451	0	0	0	0	0	0	0	0	0
1452	0	0	0	0	0	0	0	0	0
1453	0	0	0	0	0	0	0	0	0
1454	0	0	0	0	0	0	0	0	0
1455	0	0	0	0	0	0	0	0	0
1456	0	0	0	0	0	0	0	0	0
1457	0	0	0	0	0	0	0	0	0
1458	0	0	0	0	0	0	0	0	0
1459	0	0	0	0	0	0	0	0	0
1460	0	0	0	0	0	0	0	0	0
1461	0	0	0	0	0	0.99662	0	0	0
1462	0.721928	1.63205	0.455885	0	0.266815	2.52211	0	0.455885	0.455885
1463	4.63601	3.87504	3.38848	3.8632	4.68148	3.50354	0.657948	3.8632	3.8632
1464	5.15756	4.50506	4.25325	4.80386	5.54444	4.2265	2.32899	4.50506	4.50506
1465	5.72788	5.13903	4.95446	5.53145	6.46667	4.83547	4.02691	5.13903	5.13903
1466	6.40373	5.87887	5.6904	6.24552	7.48519	5.52875	5.64819	5.87887	5.87887
1467	7.14563	6.64678	6.44859	6.99328	8.43333	6.25463	7.1264	6.99328	6.99328
1468	7.7403	7.33161	7.08193	7.66669	9.15185	6.96105	8.35113	7.66669	7.66669
1469	8.23003	7.87932	7.56773	8.19149	9.6963	7.55534	9.46987	8.19149	8.19149
1470	8.67066	8.3842	8.04596	8.69224	10.163	8.13239	10.4052	8.67066	8.67066
1471	8.7916	8.77192	8.40719	9.05499	10.3111	8.61599	11.1585	8.7916	8.7916
1472	5.47324	7.3153	8.07289	8.6922	4.58519	7.34099	9.11789	7.34099	7.34099
1473	2.88297	5.61427	5.6682	5.96749	2.54926	5.31394	8.14473	5.61427	5.61427
1474	0.172442	3.14829	3.16067	3.28818	0	1.67364	5.5512	3.14829	3.14829
1475	0	0.306563	0.206356	0.190651	0	0	2.67522	0.190651	0.190651
1476	0	0	0	0	0	0	0	0	0
1477	0	0	0	0	0	0	0	0	0
1478	0	0	0	0	0	0	0	0	0
1479	0	0	0	0	0	0	0	0	0
1480	0	0	0	0	0	0	0	0	0
1481	0	0	0	0	0	0	0	0	0
1482	0	0	0	0	0	0.163318	1.16368	0	0
1483	0	0	0	0	0	2.52514	3.00118	0	0
1484	3.18288	4.02594	0.731568	1.56735	0	4.33382	4.65375	3.18288	3.18288
1485	5.87343	5.37139	5.30364	5.74779	4.6963	5.51314	6.11486	5.51314	5.51314
1486	6.71998	6.32299	6.42226	6.86137	6.71111	6.3163	7.46249	6.71111	6.71111
1487	7.30323	7.15052	7.15319	7.54065	8.28519	6.91831	8.65794	7.30323	7.30323
1488	7.90615	7.84595	7.6741	8.12303	9.21111	7.5381	9.77413	7.90615	7.90615
1489	8.45374	8.43615	8.1696	8.68397	9.81852	8.14734	10.6769	8.45374	8.45374
1490	8.87585	8.86667	8.5354	9.07684	10.237	8.63355	11.4855	8.87585	8.87585
1491	9.18601	9.23103	8.85618	9.41247	10.5704	9.05423	12.2121	9.23103	9.23103
1492	9.45626	9.54544	9.1396	9.70178	10.863	9.43224	12.837	9.54544	9.54544
1493	9.71416	9.81203	9.38281	9.93952	11.0852	9.77181	13.3658	9.81203	9.81203
1494	9.92309	10.0241	9.56202	10.105	11.2667	10.0682	13.8339	10.0682	10.0682
1495	9.90984	10.2127	9.72377	10.2538	11.2667	10.3183	14.2188	10.2538	10.2538
1496	7.09751	8.88394	9.28885	9.80052	5.98889	8.74755	12.4477	8.88394	8.88394
1497	3.64539	5.71467	5.63488	5.63789	1.45926	7.41407	8.09327	5.63789	5.63789
1498	2.055	5.04942	4.9206	4.88437	0.519259	5.32679	8.01318	4.9206	4.9206
1499	0.231826	3.30002	2.72989	2.61729	0	3.25479	6.57535	2.72989	2.72989
1500	0	1.90267	0.861827	0.661252	0	1.84896	5.1868	0.861827	0.861827
1501	0	0.266857	0	0	0	0.382675	3.55567	0	0
1502	0	0	0	0	0	0	2.72754	0	0
1503	0	0	0	0	0	0.0531833	2.63164	0	0
1504	0	0	0	0	0	1.20346	0	0	0
1505	0	0	0	0	0	0.663627	1.30336	0	0
1506	1.27721	2.62174	0	0	0	4.30638	3.97667	1.27721	1.27721
1507	5.35949	4.91846	4.09655	4.36681	0.436667	6.04195	5.39031	4.91846	4.91846
1508	6.25273	5.99877	6.15952	6.46942	6.71111	6.78305	6.62108	6.46942	6.46942
1509	6.78919	6.91037	6.85045	7.11514	7.74074	7.42919	7.74586	7.11514	7.11514
1510	7.35305	7.64758	7.33933	7.67429	8.6	8.00736	8.72497	7.67429	7.67429
1511	7.86412	8.23555	7.84356	8.21923	9.26667	8.49969	9.63051	8.23555	8.23555
1512	8.29611	8.71575	8.27573	8.67617	9.77778	8.95557	10.449	8.71575	8.71575
1513	8.61744	9.11409	8.64081	9.05848	10.1704	9.37285	11.1613	9.11409	9.11409
1514	8.89779	9.45895	8.94013	9.36833	10.4741	9.72774	11.804	9.45895	9.45895
1515	9.20336	9.7761	9.22397	9.65296	10.7704	10.089	12.4164	9.7761	9.7761
1516	9.45471	10.0647	9.49547	9.92027	11.0296	10.4533	12.8885	10.0647	10.0647
1517	9.63305	10.2777	9.69182	10.1065	11.2074	10.7527	13.3375	10.2777	10.2777
1518	9.78908	10.4806	9.87413	10.2817	11.4222	11.0239	13.7435	10.4806	10.4806
1519	9.61086	10.6702	10.0455	10.4438	11.4074	11.2829	14.0512	10.6702	10.6702
1520	6.09928	8.87323	9.35078	9.72697	5.40741	9.6627	11.5454	9.35078	9.35078
1521	17.6951	8.79902	8.90242	6.84975	0.56	7.75578	3.62617	7.75578	7.75578
1522	0	2.62745	5.00526	2.25835	0	2.17324	2.62152	2.25835	2.25835
1523	0	0.0496628	0.321349	0	0	0	0	0	0
1524	0	0	0	0	0	0	0	0	0
1525	0	0	0	0	0	0	0	0	0
1526	0	0	0	0	0	0	0	0	0
1527	0	0	0	0	0	0	0	0	0
1528	0	0	0	0	0	0	0	0	0
1529	0	0	0	0	0	0	0	0	0
1530	0	0	0	0	0	0	0	0	0
1531	0	0	0	0	0	0	0	0	0
1532	0	0	0	0	0	0.341384	0	0	0
1533	0	0.0648781	0	0	0	2.49774	0	0	0
1534	0	4.48183	3.41416	2.20583	1.45444	3.94631	0	2.20583	2.20583
1535	3.03426	5.31412	5.13192	5.33281	5.61481	4.83353	0	5.13192	5.13192
1536	5.55188	6.09529	5.87029	6.15823	6.74444	5.44875	0	5.87029	5.87029
1537	6.07297	6.72454	6.34343	6.64021	7.34074	5.87665	0.867236	6.34343	6.34343
1538	6.36929	7.14181	6.57033	6.95599	7.71111	6.217	2.57553	6.57033	6.57033
1539	6.66868	7.46665	6.79525	7.2349	8.02593	6.55117	4.07118	6.79525	6.79525
1540	6.92971	7.72933	7.00276	7.47237	8.27778	6.86609	5.38156	7.00276	7.00276
1541	7.12963	7.93642	7.18093	7.66361	8.44074	7.15338	6.50018	7.18093	7.18093
1542	7.30052	8.07585	7.30614	7.78767	8.55556	7.38632	7.50507	7.50507	7.50507
1543	7.3695	8.2232	7.43955	7.9157	8.61852	7.62603	8.32719	7.9157	7.9157
1544	6.561	7.84771	6.61588	7.03392	6.74074	7.42525	8.15171	7.03392	7.03392
1545	17.1919	8.05597	7.67725	5.64931	0.81037	6.77799	4.76385	6.77799	6.77799
1546	0	2.56463	3.747	1.47279	0	2.79147	1.94211	1.94211	1.94211
1547	0	0.0860107	0.102493	0	0	0.0158875	0	0	0
1548	0	0	0	0	0	0	0	0	0
1549	0	0	0	0	0	0	0	0	0
1550	0	0	0	0	0	0	0	0	0
1551	0	0	0	0	0	0	0	0	0
1552	0	0	0	0	0	0	0	0	0
1553	0	0	0	0	0	0	0	0	0
1554	0	0	0	0	0	0	0	0	0
1555	0	0	0	0	0	0	0	0	0
1556	0	0	0	0	0	0	0	0	0
1557	0	0	0	0	0	0.476132	0	0	0
1558	0	1.83794	1.07575	0.639583	0.00143481	2.19009	0	0.639583	0.639583
1559	4.99083	4.33406	4.03715	4.26139	4.10741	3.34605	0	4.10741	4.10741
1560	5.453	5.09047	4.96031	5.30657	5.2963	4.21111	1.44795	5.09047	5.09047
1561	5.91585	5.77047	5.56926	5.95206	6.36667	4.86922	3.14373	5.77047	5.77047
1562	6.3595	6.35833	6.02792	6.40415	7.0963	5.40737	4.65806	6.35833	6.35833
1563	6.84181	6.87868	6.42838	6.86147	7.65556	5.85706	6.01429	6.84181	6.84181
1564	7.18204	7.32527	6.81495	7.29618	8.06296	6.31597	7.14172	7.18204	7.18204
1565	7.46595	7.62109	7.03957	7.54172	8.34815	6.67341	8.16907	7.54172	7.54172
1566	7.75642	7.93904	7.33869	7.84823	8.64815	7.07668	9.05591	7.84823	7.84823
1567	7.79964	8.15285	7.53397	8.04133	8.74815	7.39818	9.73604	8.04133	8.04133
1568	7.13735	8.00544	7.13459	7.62343	7.90741	7.39227	9.84863	7.62343	7.62343
1569	16.931	8.04431	7.66536	5.69625	0.854444	6.50661	6.07015	6.50661	6.50661
1570	0	1.31308	2.11321	0.539362	0	1.38206	0	0.539362	0.539362
1571	0	0	0	0	0	0	0	0	0
1572	0	0	0	0	0	0	0	0	0
1573	0	0	0	0	0	0	0	0	0
1574	0	0	0	0	0	0	0	0	0
1575	0	0	0	0	0	0	1.30123	0	0
1576	0	0	0	0	0	0	0	0	0
1577	0	0	0	0	0	0	0.416165	0	0
1578	0	0	0	0	0	0	0	0	0
1579	0	0	0	0	0	0	0	0	0
1580	0	0	0	0	0	0	0	0	0
1581	0	0	0	0	0	0	0	0	0
1582	0	1.43295	0	0	0.00111741	1.01944	0	0	0
1583	2.91943	4.73419	3.54172	3.06788	4.81852	2.82995	0	3.06788	3.06788
1584	5.86972	5.70667	5.47592	5.81968	6.33333	4.13137	0	5.70667	5.70667
1585	6.90908	6.65605	6.4703	6.88633	7.87778	5.1795	0	6.65605	6.65605
1586	7.70647	7.56921	7.33414	7.74202	9.06667	6.16346	1.10308	7.56921	7.56921
1587	8.58093	8.43031	8.08671	8.56523	10.0444	7.04489	3.48554	8.43031	8.43031
1588	9.2677	9.20211	8.80883	9.3546	10.8556	7.82729	5.4447	9.20211	9.20211
1589	9.74995	9.75361	9.31791	9.8936	11.3778	8.45433	7.22623	9.74995	9.74995
1590	10.0952	10.2124	9.73322	10.3212	11.8815	9.03452	8.76932	10.0952	10.0952
1591	9.915	10.5468	10.0207	10.6083	11.9593	9.51472	9.98263	10.0207	10.0207
1592	6.27919	8.66627	9.13777	9.66554	4.98148	7.96284	8.07778	8.07778	8.07778
1593	20.2263	8.43531	7.29435	5.18994	0	7.0295	4.94288	7.0295	7.0295
1594	0	2.44643	3.91717	1.85729	0	1.72942	2.07066	1.85729	1.85729
1595	0	0	0	0	0	0	0	0	0
1596	0	0	0	0	0	0	0	0	0
1597	0	0	0	0	0	0	0	0	0
1598	0	0	0	0	0	0	0	0	0
1599	0	0	0	0	0	0	0	0	0
1600	0	0	0	0	0	0	0	0	0
1601	0	0	0	0	0	0	0	0	0
1602	0	0	0	0	0	0	0	0	0
1603	0	0	0	0	0	0	0	0	0
1604	0	0	0	0	0	0	0	0	0
1605	0	1.51473	0.69988	0	0	1.8987	0	0	0
1606	3.25652	5.58316	5.34515	4.7468	5.55185	3.94752	0	4.7468	4.7468
1607	6.80422	6.64252	6.73053	7.08264	7.34074	5.27691	0.0971531	6.73053	6.73053
1608	7.94582	7.62178	7.65767	8.0768	8.91111	6.29043	2.44841	7.65767	7.65767
1609	8.46899	8.42257	8.28949	8.70665	9.82963	7.07723	4.41971	8.42257	8.42257
1610	8.90628	8.98788	8.66673	9.16901	10.3074	7.58913	6.15188	8.90628	8.90628
1611	9.23997	9.43272	9.01651	9.57487	10.637	8.02859	7.67572	9.23997	9.23997
1612	9.63014	9.80714	9.33664	9.92299	10.963	8.4873	9.01805	9.63014	9.63014
1613	9.90754	10.1248	9.60885	10.2066	11.2815	8.91617	10.1719	10.1248	10.1248
1614	10.1102	10.3955	9.86461	10.4617	11.4741	9.30839	11.1845	10.3955	10.3955
1615	9.63267	10.5806	10.0283	10.6169	11.1889	9.60896	11.9183	10.5806	10.5806
1616	5.97525	8.60078	8.67252	9.15839	5.15556	7.80421	8.51907	8.51907	8.51907
1617	19.3398	8.20731	9.08758	7.20362	0.820741	5.49108	2.52569	7.20362	7.20362
1618	0	3.11232	4.77137	2.31134	0	1.29848	0	1.29848	1.29848
1619	0	0.0827727	0.184465	0	0	0	0	0	0
1620	0	0	0	0	0	0	0	0	0
1621	0	0	0	0	0	0	0	0	0
1622	0	0	0	0	0	0	0	0	0
1623	0	0	0	0	0	0	0	0	0
1624	0	0	0	0	0	0	0	0	0
1625	0	0	0	0	0	0	0	0	0
1626	0	0	0	0	0	0	0	0	0
1627	0	0	0	0	0	0	0	0	0
1628	0	0	0	0	0	0.101925	0	0	0
1629	0	2.27468	3.09874	1.45108	0.0065963	1.94217	0	1.45108	1.45108
1630	0	5.12712	5.09351	5.38032	5.0963	3.52796	0	5.09351	5.09351
1631	1.18118	5.88601	5.95173	6.35079	6.11852	4.51962	0	5.88601	5.88601
1632	6.02165	6.51615	6.43444	6.86605	7.11111	5.19023	1.46468	6.43444	6.43444
1633	6.49095	7.00922	6.75266	7.17656	7.70741	5.69751	3.22835	6.75266	6.75266
1634	6.77937	7.37176	6.94926	7.41966	8.03704	6.07962	4.76484	6.94926	6.94926
1635	7.04385	7.65279	7.12404	7.63137	8.26667	6.3718	6.10341	7.12404	7.12404
1636	7.24966	7.87398	7.27404	7.80621	8.45556	6.65165	7.26956	7.27404	7.27404
1637	7.39197	8.02251	7.35828	7.89801	8.59259	6.90047	8.25513	7.89801	7.89801
1638	7.57259	8.15995	7.45777	7.99422	8.7037	7.14776	9.13672	7.99422	7.99422
1639	7.65126	8.32175	7.6194	8.14767	8.72222	7.43253	9.88856	8.14767	8.14767
1640	6.63678	7.81462	6.83845	7.29222	6.53333	7.22352	9.41006	7.22352	7.22352
1641	4.78372	5.92133	5.15867	5.22056	3.34963	5.94702	8.36941	5.22056	5.22056
1642	1.34922	3.27722	2.04167	1.71199	0.00572222	3.44903	5.83694	2.04167	2.04167
1643	0	0.273804	0	0	0	0.33218	3.02452	0	0
1644	0	0	0	0	0	0	0.459921	0	0
1645	0	0	0	0	0	0	0	0	0
1646	0	0	0	0	0	0	0	0	0
1647	0	0	0	0	0	0	0	0	0
1648	0	0	0	0	0	0	0	0	0
1649	0	0	0	0	0	0	0.567382	0	0
1650	0	0	0	0	0	0	2.79951	0	0
1651	1.41475	0	0	0	0	0.891599	4.14852	0	0
1652	4.14582	2.87703	0	0	0	2.71398	5.36255	2.71398	2.71398
1653	5.103	4.36925	3.94157	4.21715	2.99815	3.83318	6.44977	4.21715	4.21715
1654	5.54458	5.04482	4.81652	5.14517	4.92593	4.59132	7.39616	5.04482	5.04482
1655	5.86498	5.64971	5.38682	5.73443	6.13704	5.13915	8.24283	5.73443	5.73443
1656	6.19646	6.1464	5.78219	6.11524	6.78519	5.54167	9.03299	6.1464	6.1464
1657	6.5161	6.56495	6.07444	6.44295	7.28148	5.92392	9.75095	6.5161	6.5161
1658	6.87082	6.95045	6.37712	6.78061	7.72222	6.33858	10.4364	6.87082	6.87082
1659	7.20587	7.33017	6.72442	7.1517	8.12963	6.78802	11.0401	7.20587	7.20587
1660	7.43337	7.63019	6.99703	7.43459	8.45556	7.1755	11.5349	7.43459	7.43459
1661	7.62653	7.86126	7.19314	7.63077	8.71852	7.49263	11.9808	7.63077	7.63077
1662	7.83386	8.08432	7.39192	7.82389	8.94815	7.79799	12.3841	7.83386	7.83386
1663	7.81701	8.27528	7.57338	7.99657	8.97778	8.07924	12.6429	8.07924	8.07924
1664	6.28235	7.64367	6.64615	6.98516	6.23704	7.73471	11.6717	6.98516	6.98516
1665	2.01619	3.89813	3.38046	3.02698	0.317926	4.65482	7.77032	3.38046	3.38046
1666	0.366216	3.19415	1.27645	0.962994	0	2.84902	6.92358	1.27645	1.27645
1667	0	0.586363	0.0873633	0.026571	0	0.321284	4.77694	0.0873633	0.0873633
1668	0	0	0	0	0	0	2.61954	0	0
1669	0	0	0	0	0	0	0.288319	0	0
1670	0	0	0	0	0	0	0	0	0
1671	0	0	0	0	0	0	0	0	0
1672	0	0	0	0	0	0	0	0	0
1673	0	0	0	0	0	0	0	0	0
1674	0	0	0	0	0	0	0	0	0
1675	0	0	0	0	0	0.889909	0.886468	0	0
1676	0	1.39797	0	0	0	2.83368	2.50162	0	0
1677	3.39874	4.1732	1.27327	1.99705	0.154111	4.04972	3.93753	3.39874	3.39874
1678	4.86464	5.04468	4.64366	4.91216	4.97037	4.87621	5.24024	4.91216	4.91216
1679	5.5397	5.84971	5.53149	5.80868	6.03704	5.45713	6.45727	5.80868	5.80868
1680	6.07485	6.55745	6.16038	6.42253	7.02963	6.02356	7.54634	6.42253	6.42253
1681	6.61932	7.16718	6.65786	6.98281	7.85926	6.5955	8.57725	6.98281	6.98281
1682	7.15074	7.76878	7.24613	7.61666	8.6	7.18718	9.53452	7.61666	7.61666
1683	7.66977	8.30625	7.7886	8.18491	9.21481	7.75408	10.4277	8.18491	8.18491
1684	8.11981	8.79605	8.27876	8.68436	9.73333	8.30359	11.1738	8.68436	8.68436
1685	8.46447	9.19129	8.66778	9.07392	10.1185	8.74926	11.8305	9.07392	9.07392
1686	8.75593	9.53223	8.99042	9.3947	10.4333	9.12117	12.4018	9.3947	9.3947
1687	8.41125	9.8255	9.26351	9.66	10.3111	9.43494	12.782	9.66	9.66
1688	4.92824	8.06849	8.03406	8.4	4.53704	7.59618	9.09923	8.03406	8.03406
1689	15.9723	7.29534	8.36551	6.26096	0.647407	4.51484	5.96254	6.26096	6.26096
1690	0	1.36849	2.85414	1.24501	0	0.525502	0.994577	0.994577	0.994577
1691	0	0	0	0	0	0	0	0	0
1692	0	0	0	0	0	0	0	0	0
1693	0	0	0	0	0	0	0	0	0
1694	0	0	0	0	0	0	0	0	0
1695	0	0	0	0	0	0	0	0	0
1696	0	0	0	0	0	0	0	0	0
1697	0	0	0	0	0	0	0	0	0
1698	0	0	0	0	0	0	5.64865	0	0
1699	0	0	0	0	0	0	0	0	0
1700	0	0	0	0	0	0	0	0	0
1701	0	0	0	0	0	0	0	0	0
1702	0	0	0	0	0	0.328874	0	0	0
1703	3.84012	0.899366	0	0	0.595926	1.7631	0	0.595926	0.595926
1704	4.65796	3.93552	2.94872	4.11565	4.7	2.84405	0	3.93552	3.93552
1705	5.15819	4.5857	4.36472	5.02166	5.49259	3.60982	0	4.5857	4.5857
1706	5.42301	5.10106	4.91819	5.55165	6.02963	4.1571	0.0434319	5.10106	5.10106
1707	5.61342	5.49159	5.21853	5.80796	6.40741	4.55851	1.73874	5.49159	5.49159
1708	5.79049	5.80556	5.46795	6.01651	6.66296	4.89607	3.21567	5.79049	5.79049
1709	5.94008	6.04475	5.59492	6.14306	6.82222	5.16442	4.50236	5.94008	5.94008
1710	6.05842	6.23408	5.70566	6.26468	6.96296	5.39434	5.6233	6.05842	6.05842
1711	6.08032	6.34108	5.77624	6.3281	6.94815	5.58919	6.53713	6.3281	6.3281
1712	5.67241	6.1341	5.47371	6.00995	6.05556	5.54509	6.71858	6.00995	6.00995
1713	16.6996	7.19032	7.10615	5.43544	0.706667	5.43114	3.32491	5.43544	5.43544
1714	0.144304	2.52233	4.08345	1.83404	0	2.37009	1.72865	1.83404	1.83404
1715	0	0.216619	0.529776	0	0	0.10379	0.0477479	0.0477479	0.0477479
1716	0	0	0	0	0	0	0	0	0
1717	0	0	0	0	0	0	0	0	0
1718	0	0	0	0	0	0	0	0	0
1719	0	0	0	0	0	0	0	0	0
1720	0	0	0	0	0	0	0	0	0
1721	0	0	0	0	0	0	0	0	0
1722	0	0	0	0	0	0	0	0	0
1723	0	0	0	0	0	0.120331	0	0	0
1724	0	0	1.60967	0	0	1.50807	0.163838	0	0
1725	0.82834	3.0979	3.00485	2.44679	0.368111	2.97662	1.82458	2.44679	2.44679
1726	5.08742	4.42136	4.13016	4.55431	5.07407	3.99311	3.27061	4.42136	4.42136
1727	5.41685	5.06531	4.8417	5.29154	5.87037	4.67781	4.58293	5.06531	5.06531
1728	5.81976	5.63569	5.3354	5.76087	6.54444	5.16873	5.75579	5.75579	5.75579
1729	6.23752	6.1309	5.72576	6.15055	7.16667	5.57815	6.83751	6.15055	6.15055
1730	6.63646	6.55884	6.04728	6.51622	7.65185	6.01662	7.81687	6.55884	6.55884
1731	7.04975	6.97832	6.41425	6.91951	8.1037	6.48099	8.70705	6.97832	6.97832
1732	7.35875	7.34868	6.76381	7.28815	8.43704	6.92595	9.42845	7.34868	7.34868
1733	7.55711	7.61127	6.99805	7.52864	8.73333	7.26391	10.1021	7.55711	7.55711
1734	7.71824	7.8338	7.18121	7.71069	8.97778	7.57082	10.6808	7.71824	7.71824
1735	7.43623	7.96013	7.32741	7.84892	8.77778	7.82507	10.9812	7.84892	7.84892
1736	4.69511	5.90961	5.91732	6.2683	3.30444	6.10941	8.9522	5.91732	5.91732
1737	13.6656	3.25303	4.46044	2.1531	0	2.27488	2.87052	2.87052	2.87052
1738	0	0.20199	0.669101	0	0	0.754156	0	0	0
1739	0	0	0	0	0	0	0	0	0
1740	0	0	0	0	0	0	0	0	0
1741	0	0	0	0	0	0	0	0	0
1742	0	0	0	0	0	0	0	0	0
1743	0	0	0	0	0	0	0	0	0
1744	0	0	0	0	0	0	0	0	0
1745	0	0	0	0	0	0	0	0	0
1746	0	0	0	0	0	0	0	0	0
1747	0	0	0	0	0	0	1.28993	0	0
1748	0	0	0	0	0	0	0	0	0
1749	0	0	0	0	0	0	0	0	0
1750	0	0	0	0	0	0.0830099	0	0	0
1751	0	0	0	0	0	1.29696	0	0	0
1752	2.53933	1.57135	0	0.516333	2.09	2.35604	0	1.57135	1.57135
1753	4.16028	3.58023	2.58405	3.74582	4.2037	3.15491	0	3.58023	3.58023
1754	4.68446	4.13031	3.82642	4.53068	5.21111	3.74348	0	4.13031	4.13031
1755	5.05681	4.57385	4.34419	5.01896	5.71481	4.20781	0	4.57385	4.57385
1756	5.31891	4.98954	4.73701	5.36765	6.06296	4.6084	1.26909	4.98954	4.98954
1757	5.55397	5.32095	5.02716	5.61239	6.35185	4.90622	2.77111	5.32095	5.32095
1758	5.75745	5.60315	5.25907	5.83552	6.57407	5.18426	4.06407	5.60315	5.60315
1759	5.75613	5.7911	5.38549	5.96572	6.54074	5.42405	5.1048	5.75613	5.75613
1760	5.0829	5.43204	4.8435	5.36536	5.07407	5.23467	5.07918	5.0829	5.0829
1761	15.0465	6.0802	5.82897	4.17304	0.425185	4.73512	0.840127	4.73512	4.73512
1762	0	1.21834	2.13709	0.924129	0	1.28871	0	0.924129	0.924129
1763	0	0	0	0	0	0	0	0	0
1764	0	0	0	0	0	0	0	0	0
1765	0	0	0	0	0	0	0	0	0
1766	0	0	0	0	0	0	0	0	0
1767	0	0	0	0	0	0	0	0	0
1768	0	0	0	0	0	0	0	0	0
1769	0	0	0	0	0	0	0	0	0
1770	0	0	0	0	0	0	0	0	0
1771	0	0	0	0	0	0	0	0	0
1772	0	0	0	0	0	0	0	0	0
1773	0	0	0	0	0	0	0	0	0
1774	0	0	0	0	0	0	0	0	0
1775	0	0	0	0	0	0.695987	0	0	0
1776	2.08522	1.26313	0	0.99252	1.64926	1.87011	0	1.26313	1.26313
1777	4.03645	3.30746	2.33538	3.51486	3.91852	2.72647	0	3.30746	3.30746
1778	4.65947	3.88469	3.55575	4.30748	4.94444	3.40644	0.135862	3.88469	3.88469
1779	5.13323	4.38095	4.1792	4.89979	5.58148	4.00215	1.86754	4.38095	4.38095
1780	5.43618	4.85575	4.67802	5.3603	6.04815	4.5213	3.32205	4.85575	4.85575
1781	5.69534	5.22143	4.99989	5.62571	6.38519	4.89868	4.63436	5.22143	5.22143
1782	5.95264	5.54896	5.27361	5.87771	6.6963	5.22641	5.76944	5.76944	5.76944
1783	6.05456	5.79797	5.47746	6.07557	6.80741	5.50651	6.64966	6.05456	6.05456
1784	5.77624	5.79566	5.34094	5.92833	6.2037	5.59382	7.03853	5.79566	5.79566
1785	16.0702	6.75443	6.73719	5.14404	0.705185	5.42489	2.98863	5.42489	5.42489
1786	0	1.37786	1.98823	1.02468	0	1.42415	0	1.02468	1.02468
1787	0	0	0	0	0	0	0	0	0
1788	0	0	0	0	0	0	0	0	0
1789	0	0	0	0	0	0	0	0	0
1790	0	0	0	0	0	0	0	0	0
1791	0	0	0	0	0	0	0	0	0
1792	0	0	0	0	0	0	0	0	0
1793	0	0	0	0	0	0	0	0	0
1794	0	0	0	0	0	0	0	0	0
1795	0	0	0	0	0	0	0	0	0
1796	0	0	0	0	0	0	0	0	0
1797	0	0	0	0	0	0	0	0	0
1798	0	0	0	0	0	0	0	0	0
1799	0	0	0	0	0	0	0	0	0
1800	0	0	0	0	0	0	0	0	0
1801	0	0	0	0	0	0.162487	0	0	0
1802	1.25333	1.0646	0	0.309622	1.72037	0.854941	0	0.854941	0.854941
1803	2.44468	2.12003	0.224324	2.18887	2.42407	1.38702	0	2.12003	2.12003
1804	2.78216	2.38668	1.60848	2.59731	2.91444	1.79686	0	2.38668	2.38668
1805	2.99268	2.58317	1.94094	2.85017	3.17444	2.12965	0	2.58317	2.58317
1806	3.13356	2.73349	2.15872	3.01689	3.30296	2.41207	0	2.73349	2.73349
1807	2.95813	2.76364	2.22514	3.03675	2.98852	2.57266	0	2.76364	2.76364
1808	2.29795	2.30204	1.51608	2.20582	1.63741	2.24814	0.230114	2.20582	2.20582
1809	1.60527	1.81243	0.727206	1.31544	0.579259	1.70628	0.577277	1.31544	1.31544
1810	0.197529	0.632668	0.0375811	0.18845	0	0.714128	0	0.18845	0.18845
1811	0	0	0	0	0	0	0	0	0
1812	0	0	0	0	0	0	0	0	0
1813	0	0	0	0	0	0	0	0	0
1814	0	0	0	0	0	0	0	0	0
1815	0	0	0	0	0	0	0	0	0
1816	0	0	0	0	0	0	0	0	0
1817	0	0	0	0	0	0	0	0	0
1818	0	0	0	0	0	0	0	0	0
1819	0	0	0	0	0	0	0	0	0
1820	0	0	0	0	0	0	0	0	0
1821	0	0	0	0	0	0	0	0	0
1822	0	0	0	0	0	0	0	0	0
1823	0	0	0	0	0	0	0	0	0
1824	0	0	0	0	0	0	0	0	0
1825	0	0	0	0	0	0	0	0	0
1826	0	0	0	0	0	0	0	0	0
1827	0.469155	0.98086	0	0	0	0.726118	0	0	0
1828	2.52981	2.34946	0	0.69733	2.16889	1.67161	0	1.67161	1.67161
1829	3.11498	2.82713	0.967527	2.63829	3.14185	2.36398	0	2.63829	2.63829
1830	3.60809	3.25152	2.48742	3.29768	3.94074	2.96384	0	3.25152	3.25152
1831	3.44539	3.52982	2.97829	3.71374	3.88889	3.42364	0.50186	3.44539	3.44539
1832	0.697316	2.09741	1.51979	1.95681	0.425185	1.48368	0	1.48368	1.48368
1833	0	0	0	0	0	0	0	0	0
1834	0	0	0	0	0	0	0	0	0
1835	0	0	0	0	0	0	0	0	0
1836	0	0	0	0	0	0	0	0	0
1837	0	0	0	0	0	0	0	0	0
1838	0	0	0	0	0	0	0	0	0
1839	0	0	0	0	0	0	0	0	0
1840	0	0	0	0	0	0	0	0	0
1841	0	0	0	0	0	0	0	0	0
1842	0	0	0	0	0	0	0	0	0
1843	0	0	0	0	0	0	0	0	0
1844	0	0	0	0	0	0	0	0	0
1845	0	0	0	0	0	0	0	0	0
1846	0	0	0	0	0	0	0	0	0
1847	0	0	0	0	0	0	0	0	0
1848	0	0	0	0	0	0	0	0	0
1849	2.22908	1.0443	0	0	0.242037	0.183371	0	0.183371	0.183371
1850	2.5226	2.13727	0	0.880414	2.29519	0.869976	0	0.880414	0.880414
1851	2.81941	2.44113	1.00707	2.19468	2.69963	1.4331	0	2.19468	2.19468
1852	3.04272	2.65288	1.85175	2.56124	3.00074	1.86143	0.681296	2.56124	2.56124
1853	3.22789	2.84952	2.18016	2.84814	3.27667	2.24527	1.96165	2.84814	2.84814
1854	3.35968	3.0064	2.41279	3.05049	3.49889	2.57499	3.07709	3.05049	3.05049
1855	3.308	3.09706	2.54682	3.15402	3.45407	2.83964	3.89303	3.15402	3.15402
1856	2.85828	2.87874	2.22812	2.75971	2.56111	2.72222	4.06508	2.75971	2.75971
1857	9.9778	2.93065	2.69771	1.12526	0.115148	1.48479	0	1.48479	1.48479
1858	0	0.17837	0.640134	0	0	0.0913808	0	0	0
1859	0	0	0	0	0	0	0	0	0
1860	0	0	0	0	0	0	0	0	0
1861	0	0	0	0	0	0	0	0	0
1862	0	0	0	0	0	0	0	0	0
1863	0	0	0	0	0	0	0	0	0
1864	0	0	0	0	0	0	0	0	0
1865	0	0	0	0	0	0	0	0	0
1866	0	0	0	0	0	0	0	0	0
1867	0	0	0	0	0	0	0	0	0
1868	0	0	0	0	0	0	0	0	0
1869	0	0	0	0	0	0	0	0	0
1870	0	0	0	0	0	0.157613	0	0	0
1871	0	0	0	0	0	1.16448	0	0	0
1872	0.604485	1.30844	0	0	1.35444	1.95227	1.07299	1.07299	1.07299
1873	3.06023	2.67065	1.72973	2.45553	3.32185	2.60436	2.59991	2.60436	2.60436
1874	3.82999	3.30298	2.89069	3.38345	4.50741	3.34793	4.01149	3.38345	3.38345
1875	4.43968	3.883	3.64067	4.1519	5.28889	4.02145	5.17078	4.1519	4.1519
1876	4.88652	4.36885	4.21297	4.72415	5.85556	4.54193	6.22511	4.72415	4.72415
1877	5.22418	4.83868	4.69828	5.19371	6.33333	4.98379	7.12727	5.19371	5.19371
1878	5.41355	5.20438	5.03385	5.49189	6.57778	5.34337	7.82135	5.41355	5.41355
1879	4.01446	4.91026	5.15449	5.58831	4.6	4.36894	7.44817	4.91026	4.91026
1880	0.862423	3.592	3.32972	3.63163	0.452963	2.8459	3.60347	3.32972	3.32972
1881	9.25492	2.92977	3.23996	1.5258	0	0.235218	0	1.5258	1.5258
1882	0	0	0.213256	0	0	0	0	0	0
1883	0	0	0	0	0	0	0	0	0
1884	0	0	0	0	0	0	0	0	0
1885	0	0	0	0	0	0	0	0	0
1886	0	0	0	0	0	0	0	0	0
1887	0	0	0	0	0	0	0	0	0
1888	0	0	0	0	0	0	0	0	0
1889	0	0	0	0	0	0	0	0	0
1890	0	0	0	0	0	0	0	0	0
1891	0	0	0	0	0	0	0	0	0
1892	0	0	0	0	0	0	0	0	0
1893	0	0	0	0	0	0.327403	0	0	0
1894	0	0.704127	0	0	0.267889	1.64394	0	0	0
1895	2.29552	3.22538	2.21945	2.04816	4.07778	2.60246	0	2.29552	2.29552
1896	4.05678	3.80327	3.42292	3.83996	4.82222	3.3447	0.0982293	3.80327	3.80327
1897	4.52638	4.24367	3.9792	4.4561	5.41111	3.90697	1.70513	4.24367	4.24367
1898	4.7954	4.5534	4.29284	4.79379	5.77407	4.28626	3.10504	4.5534	4.5534
1899	5.00139	4.83255	4.52088	5.024	6.02963	4.59222	4.32463	4.83255	4.83255
1900	5.15453	5.08218	4.73943	5.2252	6.21852	4.85314	5.38712	5.15453	5.15453
1901	5.28676	5.27566	4.88944	5.3483	6.3963	5.07508	6.34311	5.28676	5.28676
1902	5.37882	5.44519	5.01481	5.46685	6.5	5.29142	7.09227	5.44519	5.44519
1903	5.36973	5.50654	5.06641	5.51654	6.41111	5.43358	7.66541	5.50654	5.50654
1904	5.27436	5.36611	4.95761	5.38835	6.14815	5.46659	8.03186	5.38835	5.38835
1905	16.8109	6.94851	7.17006	5.53193	0.944815	5.82503	4.80609	5.82503	5.82503
1906	1.61497	2.85241	4.94156	2.78649	0	3.40662	3.87	2.85241	2.85241
1907	0	0.335792	0.921775	0.264934	0	0.60271	1.73364	0.335792	0.335792
1908	0	0	0	0	0	0	0	0	0
1909	0	0	0	0	0	0	0	0	0
1910	0	0	0	0	0	0	0	0	0
1911	0	0	0	0	0	0	0	0	0
1912	0	0	0	0	0	0	0	0	0
1913	0	0	0	0	0	0	0	0	0
1914	0	0	0	0	0	0	0	0	0
1915	0	0	0	0	0	0	0	0	0
1916	0	0	0	0	0	0	0	0	0
1917	0	0	0	0	0	0	0	0	0
1918	0	0	0	0	0	0.0897452	0	0	0
1919	0	0	0	0	0	1.29363	0	0	0
1920	1.93901	0.162228	0	0	0.895926	2.30585	0	0.162228	0.162228
1921	3.66289	2.91693	0.853617	1.45215	4.04074	3.07907	0	2.91693	2.91693
1922	4.41487	3.63455	3.25253	3.73131	5.16296	3.82415	0	3.73131	3.73131
1923	4.9723	4.28177	4.10821	4.61633	5.95185	4.48968	0.980299	4.48968	4.48968
1924	5.35203	4.81433	4.68983	5.19868	6.50741	4.96321	2.6106	4.96321	4.96321
1925	5.67053	5.31102	5.16782	5.65095	6.98148	5.37562	4.03752	5.37562	5.37562
1926	5.84824	5.71959	5.52872	5.9899	7.23704	5.75206	5.18876	5.75206	5.75206
1927	4.35884	5.41698	5.62392	6.09491	5.11111	4.82949	5.09932	5.11111	5.11111
1928	0.940007	3.89731	3.67405	3.97643	0.70963	2.96329	1.07484	2.96329	2.96329
1929	8.57556	2.83195	3.11655	1.48388	0	0.185684	0	1.48388	1.48388
1930	0	0	0.112633	0	0	0	0	0	0
1931	0	0	0	0	0	0	0	0	0
1932	0	0	0	0	0	0	0	0	0
1933	0	0	0	0	0	0	0	0	0
1934	0	0	0	0	0	0	0	0	0
1935	0	0	0	0	0	0	0	0	0
1936	0	0	0	0	0	0	0	0	0
1937	0	0	0	0	0	0	0	0	0
1938	0	0	0	0	0	0	0	0	0
1939	0	0	0	0	0	0	0	0	0
1940	0	0	0	0	0	0	0	0	0
1941	0	0	0	0	0	0	0	0	0
1942	0	0	0	0	0	0	0	0	0
1943	0	0	0	0	0	0	0	0	0
1944	0	0	0	0	0	0	0	0	0
1945	0	0	0	0	0	0	0	0	0
1946	0.351665	0	0	0	0.375556	0	0	0	0
1947	3.03364	1.98595	0	1.9154	3.70741	0.457864	0	1.9154	1.9154
1948	3.64776	3.21726	2.27993	3.69744	4.44815	1.57221	0	3.21726	3.21726
1949	4.18678	3.73277	3.46526	4.39398	5.07407	2.41785	0	3.73277	3.73277
1950	4.48032	4.14804	4.02889	4.88832	5.47037	3.10481	0	4.14804	4.14804
1951	2.98362	3.9488	4.19534	4.9798	3.44185	2.34243	0	3.44185	3.44185
1952	0.0807258	2.02997	1.72894	2.1509	0.00532222	0.293367	0	0.293367	0.293367
1953	8.68013	2.14994	0	0	0	0	0	0	0
1954	0	0	0	0	0	0	0	0	0
1955	0	0	0	0	0	0	0	0	0
1956	0	0	0	0	0	0	0	0	0
1957	0	0	0	0	0	0	0	0	0
1958	0	0	0	0	0	0	0	0	0
1959	0	0	0	0	0	0	0	0	0
1960	0	0	0	0	0	0	0	0	0
1961	0	0	0	0	0	0	0	0	0
1962	0	0	0	0	0	0	0	0	0
1963	0	0	0	0	0	0	0	0	0
1964	0	0	0	0	0	0	0	0	0
1965	0	0	0	0	0	0	0	0	0
1966	0	0	0	0	0	0	0	0	0
1967	0	0	0	0	0	0	0	0	0
1968	0	0	0	0	0	0	0	0	0
1969	0	0	0	0	0.0417407	0	0	0	0
1970	1.68709	0.115443	0	0.398882	3.17556	0.652982	0	0.398882	0.398882
1971	2.97915	2.49269	0.333207	2.91702	3.88519	1.67897	0	2.49269	2.49269
1972	3.49449	2.99031	2.46292	3.61642	4.55926	2.43603	0	2.99031	2.99031
1973	3.84916	3.33349	3.0008	4.03706	5.01852	3.02558	0	3.33349	3.33349
1974	4.06879	3.61313	3.36	4.32579	5.25185	3.51014	0	3.61313	3.61313
1975	3.13412	3.45133	3.413	4.29458	3.81111	3.27945	0	3.413	3.413
1976	0.780159	1.95277	1.53036	2.10936	0.416667	1.48345	0	1.48345	1.48345
1977	0	0.0818317	0	0.00300606	0	0	0	0	0
1978	0	0	0	0	0	0	0	0	0
1979	0	0	0	0	0	0	0	0	0
1980	0	0	0	0	0	0	0	0	0
1981	0	0	0	0	0	0	0	0	0
1982	0	0	0	0	0	0	0	0	0
1983	0	0	0	0	0	0	0	0	0
1984	0	0	0	0	0	0	0	0	0
1985	0	0	0	0	0	0	0	0	0
1986	0	0	0	0	0	0	0	0	0
1987	0	0	0	0	0	0	0	0	0
1988	0	0	0	0	0	0	0	0	0
1989	0	0	0	0	0	0	0	0	0
1990	0	0	0	0	0	0	0	0	0
1991	0	0	0	0	0	0	0	0	0
1992	0	0	0	0	0	0	0	0	0
1993	0	0	0	0	0	0.320092	0	0	0
1994	0	0.0667624	0	0	0.00954815	1.50128	0	0	0
1995	1.32025	2.47866	0	1.8262	3.00963	2.49252	0	1.8262	1.8262
1996	2.97835	3.04217	2.52852	3.48555	3.8037	3.23829	0	3.04217	3.04217
1997	3.68242	3.52368	3.29493	4.16191	4.63333	3.89248	0	3.68242	3.68242
[truncated: 6,762 more rows]

## Sheet: Cooling
TOT [kWh/m2]	-24.4245	-23.7035	-23.4395	-24.0705	-23.9555	-24.1077	-24.8547	-23.6505
	Hourly average power [Wh/m2]
Time / [h]	EP	TRN	SIM IBK	SIM BO	IDA	MOD	DAL	MEDIAN	Abs(median)			EP	TRN	SIM IBK	SIM BO	IDA	MOD	DAL
1	0	0	0	0	0	0	0	0	0		MBE [Wh/m2]	-0.0883694	-0.00604927	0.02409	-0.0479538	-0.0348247	-0.0522006	-0.13748
2	0	0	0	0	0	0	0	0	0		MAE [Wh/m2]	0.432074	0.129164	0.275809	0.198916	0.788183	0.278408	0.793737
3	0	0	0	0	0	0	0	0	0		RMSE [Wh/m2]	1.19641	0.439539	0.694998	0.571427	1.98229	0.807714	1.91567
4	0	0	0	0	0	0	0	0	0
5	0	0	0	0	0	0	0	0	0		NMBE [%]	3.27278	0.224036	-0.892176	1.77598	1.28974	1.93326	5.09159
6	0	0	0	0	0	0	0	0	0		NMAE [%]	16.0019	4.7836	10.2146	7.36687	29.1905	10.3109	29.3962
7	0	0	0	0	0	0	0	0	0		NRMSE (av) [%]	44.3091	16.2784	25.7394	21.1629	73.4144	29.9138	70.9472
8	0	0	0	0	0	0	0	0	0		NRMSE (|av|>0) [%]	12.7327	4.67778	7.3965	6.0814	21.0965	8.59608	20.3875
9	0	0	0	0	0	0	0	0	0		R2 [%]	96.55	99.5344	98.8358	99.213	90.5291	98.4276	91.155
10	0	0	0	0	0	0	0	0	0
11	0	0	0	0	0	0	0	0	0
12	0	0	0	0	0	0	0	0	0
13	0	0	0	0	0	0	0	0	0
14	0	0	0	0	0	0	0	0	0
15	0	0	0	0	0	0	0	0	0
16	0	0	0	0	0	0	0	0	0
17	0	0	0	0	0	0	0	0	0
18	0	0	0	0	0	0	0	0	0
19	0	0	0	0	0	0	0	0	0
20	0	0	0	0	0	0	0	0	0
21	0	0	0	0	0	0	0	0	0
22	0	0	0	0	0	0	0	0	0
23	0	0	0	0	0	0	0	0	0
24	0	0	0	0	0	0	0	0	0
25	0	0	0	0	0	0	0	0	0
26	0	0	0	0	0	0	0	0	0
27	0	0	0	0	0	0	0	0	0
28	0	0	0	0	0	0	0	0	0
29	0	0	0	0	0	0	0	0	0
30	0	0	0	0	0	0	0	0	0
31	0	0	0	0	0	0	0	0	0
32	0	0	0	0	0	0	0	0	0
33	0	0	0	0	0	0	0	0	0				2015-01-01
34	0	0	0	0	0	0	0	0	0			From:	2015-08-17		To:	2015-08-19
35	0	0	0	0	0	0	0	0	0			Hour	5473		Hour	5520
36	0	0	0	0	0	0	0	0	0
37	0	0	0	0	0	0	0	0	0
38	0	0	0	0	0	0	0	0	0
39	0	0	0	0	0	0	0	0	0
40	0	0	0	0	0	0	0	0	0
41	0	0	0	0	0	0	0	0	0
42	0	0	0	0	0	0	0	0	0
43	0	0	0	0	0	0	0	0	0
44	0	0	0	0	0	0	0	0	0
45	0	0	0	0	0	0	0	0	0
46	0	0	0	0	0	0	0	0	0			Category Primary Min: 5473
47	0	0	0	0	0	0	0	0	0			Category Primary Max: 5520
48	0	0	0	0	0	0	0	0	0
49	0	0	0	0	0	0	0	0	0
50	0	0	0	0	0	0	0	0	0
51	0	0	0	0	0	0	0	0	0
52	0	0	0	0	0	0	0	0	0
53	0	0	0	0	0	0	0	0	0
54	0	0	0	0	0	0	0	0	0
55	0	0	0	0	0	0	0	0	0
56	0	0	0	0	0	0	0	0	0
57	0	0	0	0	0	0	0	0	0
58	0	0	0	0	0	0	0	0	0
59	0	0	0	0	0	0	0	0	0
60	0	0	0	0	0	0	0	0	0
61	0	0	0	0	0	0	0	0	0
62	0	0	0	0	0	0	0	0	0
63	0	0	0	0	0	0	0	0	0
64	0	0	0	0	0	0	0	0	0
65	0	0	0	0	0	0	0	0	0
66	0	0	0	0	0	0	0	0	0
67	0	0	0	0	0	0	0	0	0
68	0	0	0	0	0	0	0	0	0
69	0	0	0	0	0	0	0	0	0
70	0	0	0	0	0	0	0	0	0
71	0	0	0	0	0	0	0	0	0
72	0	0	0	0	0	0	0	0	0
73	0	0	0	0	0	0	0	0	0
74	0	0	0	0	0	0	0	0	0
75	0	0	0	0	0	0	0	0	0
76	0	0	0	0	0	0	0	0	0
77	0	0	0	0	0	0	0	0	0
78	0	0	0	0	0	0	0	0	0
79	0	0	0	0	0	0	0	0	0
80	0	0	0	0	0	0	0	0	0
81	0	0	0	0	0	0	0	0	0
82	0	0	0	0	0	0	0	0	0
83	0	0	0	0	0	0	0	0	0
84	0	0	0	0	0	0	0	0	0
85	0	0	0	0	0	0	0	0	0
86	0	0	0	0	0	0	0	0	0
87	0	0	0	0	0	0	0	0	0
88	0	0	0	0	0	0	0	0	0
89	0	0	0	0	0	0	0	0	0
90	0	0	0	0	0	0	0	0	0
91	0	0	0	0	0	0	0	0	0
92	0	0	0	0	0	0	0	0	0
93	0	0	0	0	0	0	0	0	0
94	0	0	0	0	0	0	0	0	0
95	0	0	0	0	0	0	0	0	0
96	0	0	0	0	0	0	0	0	0
97	0	0	0	0	0	0	0	0	0
98	0	0	0	0	0	0	0	0	0
99	0	0	0	0	0	0	0	0	0
100	0	0	0	0	0	0	0	0	0
101	0	0	0	0	0	0	0	0	0
102	0	0	0	0	0	0	0	0	0
103	0	0	0	0	0	0	0	0	0
104	0	0	0	0	0	0	0	0	0
105	0	0	0	0	0	0	0	0	0
106	0	0	0	0	0	0	0	0	0
107	0	0	0	0	0	0	0	0	0
108	0	0	0	0	0	0	0	0	0
109	0	0	0	0	0	0	0	0	0
110	0	0	0	0	0	0	0	0	0
111	0	0	0	0	0	0	0	0	0
112	0	0	0	0	0	0	0	0	0
113	0	0	0	0	0	0	0	0	0
114	0	0	0	0	0	0	0	0	0
115	0	0	0	0	0	0	0	0	0
116	0	0	0	0	0	0	0	0	0
117	0	0	0	0	0	0	0	0	0
118	0	0	0	0	0	0	0	0	0
119	0	0	0	0	0	0	0	0	0
120	0	0	0	0	0	0	0	0	0
121	0	0	0	0	0	0	0	0	0
122	0	0	0	0	0	0	0	0	0
123	0	0	0	0	0	0	0	0	0
124	0	0	0	0	0	0	0	0	0
125	0	0	0	0	0	0	0	0	0
126	0	0	0	0	0	0	0	0	0
127	0	0	0	0	0	0	0	0	0
128	0	0	0	0	0	0	0	0	0
129	0	0	0	0	0	0	0	0	0
130	0	0	0	0	0	0	0	0	0
131	0	0	0	0	0	0	0	0	0
132	0	0	0	0	0	0	0	0	0
133	0	0	0	0	0	0	0	0	0
134	0	0	0	0	0	0	0	0	0
135	0	0	0	0	0	0	0	0	0
136	0	0	0	0	0	0	0	0	0
137	0	0	0	0	0	0	0	0	0
138	0	0	0	0	0	0	0	0	0
139	0	0	0	0	0	0	0	0	0
140	0	0	0	0	0	0	0	0	0
141	0	0	0	0	0	0	0	0	0
142	0	0	0	0	0	0	0	0	0
143	0	0	0	0	0	0	0	0	0
144	0	0	0	0	0	0	0	0	0
145	0	0	0	0	0	0	0	0	0
146	0	0	0	0	0	0	0	0	0
147	0	0	0	0	0	0	0	0	0
148	0	0	0	0	0	0	0	0	0
149	0	0	0	0	0	0	0	0	0
150	0	0	0	0	0	0	0	0	0
151	0	0	0	0	0	0	0	0	0
152	0	0	0	0	0	0	0	0	0
153	0	0	0	0	0	0	0	0	0
154	0	0	0	0	0	0	0	0	0
155	0	0	0	0	0	0	0	0	0
156	0	0	0	0	0	0	0	0	0
157	0	0	0	0	0	0	0	0	0
158	0	0	0	0	0	0	0	0	0
159	0	0	0	0	0	0	0	0	0
160	0	0	0	0	0	0	0	0	0
161	0	0	0	0	0	0	0	0	0
162	0	0	0	0	0	0	0	0	0
163	0	0	0	0	0	0	0	0	0
164	0	0	0	0	0	0	0	0	0
165	0	0	0	0	0	0	0	0	0
166	0	0	0	0	0	0	0	0	0
167	0	0	0	0	0	0	0	0	0
168	0	0	0	0	0	0	0	0	0
169	0	0	0	0	0	0	0	0	0
170	0	0	0	0	0	0	0	0	0
171	0	0	0	0	0	0	0	0	0
172	0	0	0	0	0	0	0	0	0
173	0	0	0	0	0	0	0	0	0
174	0	0	0	0	0	0	0	0	0
175	0	0	0	0	0	0	0	0	0
176	0	0	0	0	0	0	0	0	0
177	0	0	0	0	0	0	0	0	0
178	0	0	0	0	0	0	0	0	0
179	0	0	0	0	0	0	0	0	0
180	0	0	0	0	0	0	0	0	0
181	0	0	0	0	0	0	0	0	0
182	0	0	0	0	0	0	0	0	0
183	0	0	0	0	0	0	0	0	0
184	0	0	0	0	0	0	0	0	0
185	0	0	0	0	0	0	0	0	0
186	0	0	0	0	0	0	0	0	0
187	0	0	0	0	0	0	0	0	0
188	0	0	0	0	0	0	0	0	0
189	0	0	0	0	0	0	0	0	0
190	0	0	0	0	0	0	0	0	0
191	0	0	0	0	0	0	0	0	0
192	0	0	0	0	0	0	0	0	0
193	0	0	0	0	0	0	0	0	0
194	0	0	0	0	0	0	0	0	0
195	0	0	0	0	0	0	0	0	0
196	0	0	0	0	0	0	0	0	0
197	0	0	0	0	0	0	0	0	0
198	0	0	0	0	0	0	0	0	0
199	0	0	0	0	0	0	0	0	0
200	0	0	0	0	0	0	0	0	0
201	0	0	0	0	0	0	0	0	0
202	0	0	0	0	0	0	0	0	0
203	0	0	0	0	0	0	0	0	0
204	0	0	0	0	0	0	0	0	0
205	0	0	0	0	0	0	0	0	0
206	0	0	0	0	0	0	0	0	0
207	0	0	0	0	0	0	0	0	0
208	0	0	0	0	0	0	0	0	0
209	0	0	0	0	0	0	0	0	0
210	0	0	0	0	0	0	0	0	0
211	0	0	0	0	0	0	0	0	0
212	0	0	0	0	0	0	0	0	0
213	0	0	0	0	0	0	0	0	0
214	0	0	0	0	0	0	0	0	0
215	0	0	0	0	0	0	0	0	0
216	0	0	0	0	0	0	0	0	0
217	0	0	0	0	0	0	0	0	0
218	0	0	0	0	0	0	0	0	0
219	0	0	0	0	0	0	0	0	0
220	0	0	0	0	0	0	0	0	0
221	0	0	0	0	0	0	0	0	0
222	0	0	0	0	0	0	0	0	0
223	0	0	0	0	0	0	0	0	0
224	0	0	0	0	0	0	0	0	0
225	0	0	0	0	0	0	0	0	0
226	0	0	0	0	0	0	0	0	0
227	0	0	0	0	0	0	0	0	0
228	0	0	0	0	0	0	0	0	0
229	0	0	0	0	0	0	0	0	0
230	0	0	0	0	0	0	0	0	0
231	0	0	0	0	0	0	0	0	0
232	0	0	0	0	0	0	0	0	0
233	0	0	0	0	0	0	0	0	0
234	0	0	0	0	0	0	0	0	0
235	0	0	0	0	0	0	0	0	0
236	0	0	0	0	0	0	0	0	0
237	0	0	0	0	0	0	0	0	0
238	0	0	0	0	0	0	0	0	0
239	0	0	0	0	0	0	0	0	0
240	0	0	0	0	0	0	0	0	0
241	0	0	0	0	0	0	0	0	0
242	0	0	0	0	0	0	0	0	0
243	0	0	0	0	0	0	0	0	0
244	0	0	0	0	0	0	0	0	0
245	0	0	0	0	0	0	0	0	0
246	0	0	0	0	0	0	0	0	0
247	0	0	0	0	0	0	0	0	0
248	0	0	0	0	0	0	0	0	0
249	0	0	0	0	0	0	0	0	0
250	0	0	0	0	0	0	0	0	0
251	0	0	0	0	0	0	0	0	0
252	0	0	0	0	0	0	0	0	0
253	0	0	0	0	0	0	0	0	0
254	0	0	0	0	0	0	0	0	0
255	0	0	0	0	0	0	0	0	0
256	0	0	0	0	0	0	0	0	0
257	0	0	0	0	0	0	0	0	0
258	0	0	0	0	0	0	0	0	0
259	0	0	0	0	0	0	0	0	0
260	0	0	0	0	0	0	0	0	0
261	0	0	0	0	0	0	0	0	0
262	0	0	0	0	0	0	0	0	0
263	0	0	0	0	0	0	0	0	0
264	0	0	0	0	0	0	0	0	0
265	0	0	0	0	0	0	0	0	0
266	0	0	0	0	0	0	0	0	0
267	0	0	0	0	0	0	0	0	0
268	0	0	0	0	0	0	0	0	0
269	0	0	0	0	0	0	0	0	0
270	0	0	0	0	0	0	0	0	0
271	0	0	0	0	0	0	0	0	0
272	0	0	0	0	0	0	0	0	0
273	0	0	0	0	0	0	0	0	0
274	0	0	0	0	0	0	0	0	0
275	0	0	0	0	0	0	0	0	0
276	0	0	0	0	0	0	0	0	0
277	0	0	0	0	0	0	0	0	0
278	0	0	0	0	0	0	0	0	0
279	0	0	0	0	0	0	0	0	0
280	0	0	0	0	0	0	0	0	0
281	0	0	0	0	0	0	0	0	0
282	0	0	0	0	0	0	0	0	0
283	0	0	0	0	0	0	0	0	0
284	0	0	0	0	0	0	0	0	0
285	0	0	0	0	0	0	0	0	0
286	0	0	0	0	0	0	0	0	0
287	0	0	0	0	0	0	0	0	0
288	0	0	0	0	0	0	0	0	0
289	0	0	0	0	0	0	0	0	0
290	0	0	0	0	0	0	0	0	0
291	0	0	0	0	0	0	0	0	0
292	0	0	0	0	0	0	0	0	0
293	0	0	0	0	0	0	0	0	0
294	0	0	0	0	0	0	0	0	0
295	0	0	0	0	0	0	0	0	0
296	0	0	0	0	0	0	0	0	0
297	0	0	0	0	0	0	0	0	0
298	0	0	0	0	0	0	0	0	0
299	0	0	0	0	0	0	0	0	0
300	0	0	0	0	0	0	0	0	0
301	0	0	0	0	0	0	0	0	0
302	0	0	0	0	0	0	0	0	0
303	0	0	0	0	0	0	0	0	0
304	0	0	0	0	0	0	0	0	0
305	0	0	0	0	0	0	0	0	0
306	0	0	0	0	0	0	0	0	0
307	0	0	0	0	0	0	0	0	0
308	0	0	0	0	0	0	0	0	0
309	0	0	0	0	0	0	0	0	0
310	0	0	0	0	0	0	0	0	0
311	0	0	0	0	0	0	0	0	0
312	0	0	0	0	0	0	0	0	0
313	0	0	0	0	0	0	0	0	0
314	0	0	0	0	0	0	0	0	0
315	0	0	0	0	0	0	0	0	0
316	0	0	0	0	0	0	0	0	0
317	0	0	0	0	0	0	0	0	0
318	0	0	0	0	0	0	0	0	0
319	0	0	0	0	0	0	0	0	0
320	0	0	0	0	0	0	0	0	0
321	0	0	0	0	0	0	0	0	0
322	0	0	0	0	0	0	0	0	0
323	0	0	0	0	0	0	0	0	0
324	0	0	0	0	0	0	0	0	0
325	0	0	0	0	0	0	0	0	0
326	0	0	0	0	0	0	0	0	0
327	0	0	0	0	0	0	0	0	0
328	0	0	0	0	0	0	0	0	0
329	0	0	0	0	0	0	0	0	0
330	0	0	0	0	0	0	0	0	0
331	0	0	0	0	0	0	0	0	0
332	0	0	0	0	0	0	0	0	0
333	0	0	0	0	0	0	0	0	0
334	0	0	0	0	0	0	0	0	0
335	0	0	0	0	0	0	0	0	0
336	0	0	0	0	0	0	0	0	0
337	0	0	0	0	0	0	0	0	0
338	0	0	0	0	0	0	0	0	0
339	0	0	0	0	0	0	0	0	0
340	0	0	0	0	0	0	0	0	0
341	0	0	0	0	0	0	0	0	0
342	0	0	0	0	0	0	0	0	0
343	0	0	0	0	0	0	0	0	0
344	0	0	0	0	0	0	0	0	0
345	0	0	0	0	0	0	0	0	0
346	0	0	0	0	0	0	0	0	0
347	0	0	0	0	0	0	0	0	0
348	0	0	0	0	0	0	0	0	0
349	0	0	0	0	0	0	0	0	0
350	0	0	0	0	0	0	0	0	0
351	0	0	0	0	0	0	0	0	0
352	0	0	0	0	0	0	0	0	0
353	0	0	0	0	0	0	0	0	0
354	0	0	0	0	0	0	0	0	0
355	0	0	0	0	0	0	0	0	0
356	0	0	0	0	0	0	0	0	0
357	0	0	0	0	0	0	0	0	0
358	0	0	0	0	0	0	0	0	0
359	0	0	0	0	0	0	0	0	0
360	0	0	0	0	0	0	0	0	0
361	0	0	0	0	0	0	0	0	0
362	0	0	0	0	0	0	0	0	0
363	0	0	0	0	0	0	0	0	0
364	0	0	0	0	0	0	0	0	0
365	0	0	0	0	0	0	0	0	0
366	0	0	0	0	0	0	0	0	0
367	0	0	0	0	0	0	0	0	0
368	0	0	0	0	0	0	0	0	0
369	0	0	0	0	0	0	0	0	0
370	0	0	0	0	0	0	0	0	0
371	0	0	0	0	0	0	0	0	0
372	0	0	0	0	0	0	0	0	0
373	0	0	0	0	0	0	0	0	0
374	0	0	0	0	0	0	0	0	0
375	0	0	0	0	0	0	0	0	0
376	0	0	0	0	0	0	0	0	0
377	0	0	0	0	0	0	0	0	0
378	0	0	0	0	0	0	0	0	0
379	0	0	0	0	0	0	0	0	0
380	0	0	0	0	0	0	0	0	0
381	0	0	0	0	0	0	0	0	0
382	0	0	0	0	0	0	0	0	0
383	0	0	0	0	0	0	0	0	0
384	0	0	0	0	0	0	0	0	0
385	0	0	0	0	0	0	0	0	0
386	0	0	0	0	0	0	0	0	0
387	0	0	0	0	0	0	0	0	0
388	0	0	0	0	0	0	0	0	0
389	0	0	0	0	0	0	0	0	0
390	0	0	0	0	0	0	0	0	0
391	0	0	0	0	0	0	0	0	0
392	0	0	0	0	0	0	0	0	0
393	0	0	0	0	0	0	0	0	0
394	0	0	0	0	0	0	0	0	0
395	0	0	0	0	0	0	0	0	0
396	0	0	0	0	0	0	0	0	0
397	0	0	0	0	0	0	0	0	0
398	0	0	0	0	0	0	0	0	0
399	0	0	0	0	0	0	0	0	0
400	0	0	0	0	0	0	0	0	0
401	0	0	0	0	0	0	0	0	0
402	0	0	0	0	0	0	0	0	0
403	0	0	0	0	0	0	0	0	0
404	0	0	0	0	0	0	0	0	0
405	0	0	0	0	0	0	0	0	0
406	0	0	0	0	0	0	0	0	0
407	0	0	0	0	0	0	0	0	0
408	0	0	0	0	0	0	0	0	0
409	0	0	0	0	0	0	0	0	0
410	0	0	0	0	0	0	0	0	0
411	0	0	0	0	0	0	0	0	0
412	0	0	0	0	0	0	0	0	0
413	0	0	0	0	0	0	0	0	0
414	0	0	0	0	0	0	0	0	0
415	0	0	0	0	0	0	0	0	0
416	0	0	0	0	0	0	0	0	0
417	0	0	0	0	0	0	0	0	0
418	0	0	0	0	0	0	0	0	0
419	0	0	0	0	0	0	0	0	0
420	0	0	0	0	0	0	0	0	0
421	0	0	0	0	0	0	0	0	0
422	0	0	0	0	0	0	0	0	0
423	0	0	0	0	0	0	0	0	0
424	0	0	0	0	0	0	0	0	0
425	0	0	0	0	0	0	0	0	0
426	0	0	0	0	0	0	0	0	0
427	0	0	0	0	0	0	0	0	0
428	0	0	0	0	0	0	0	0	0
429	0	0	0	0	0	0	0	0	0
430	0	0	0	0	0	0	0	0	0
431	0	0	0	0	0	0	0	0	0
432	0	0	0	0	0	0	0	0	0
433	0	0	0	0	0	0	0	0	0
434	0	0	0	0	0	0	0	0	0
435	0	0	0	0	0	0	0	0	0
436	0	0	0	0	0	0	0	0	0
437	0	0	0	0	0	0	0	0	0
438	0	0	0	0	0	0	0	0	0
439	0	0	0	0	0	0	0	0	0
440	0	0	0	0	0	0	0	0	0
441	0	0	0	0	0	0	0	0	0
442	0	0	0	0	0	0	0	0	0
443	0	0	0	0	0	0	0	0	0
444	0	0	0	0	0	0	0	0	0
445	0	0	0	0	0	0	0	0	0
446	0	0	0	0	0	0	0	0	0
447	0	0	0	0	0	0	0	0	0
448	0	0	0	0	0	0	0	0	0
449	0	0	0	0	0	0	0	0	0
450	0	0	0	0	0	0	0	0	0
451	0	0	0	0	0	0	0	0	0
452	0	0	0	0	0	0	0	0	0
453	0	0	0	0	0	0	0	0	0
454	0	0	0	0	0	0	0	0	0
455	0	0	0	0	0	0	0	0	0
456	0	0	0	0	0	0	0	0	0
457	0	0	0	0	0	0	0	0	0
458	0	0	0	0	0	0	0	0	0
459	0	0	0	0	0	0	0	0	0
460	0	0	0	0	0	0	0	0	0
461	0	0	0	0	0	0	0	0	0
462	0	0	0	0	0	0	0	0	0
463	0	0	0	0	0	0	0	0	0
464	0	0	0	0	0	0	0	0	0
465	0	0	0	0	0	0	0	0	0
466	0	0	0	0	0	0	0	0	0
467	0	0	0	0	0	0	0	0	0
468	0	0	0	0	0	0	0	0	0
469	0	0	0	0	0	0	0	0	0
470	0	0	0	0	0	0	0	0	0
471	0	0	0	0	0	0	0	0	0
472	0	0	0	0	0	0	0	0	0
473	0	0	0	0	0	0	0	0	0
474	0	0	0	0	0	0	0	0	0
475	0	0	0	0	0	0	0	0	0
476	0	0	0	0	0	0	0	0	0
477	0	0	0	0	0	0	0	0	0
478	0	0	0	0	0	0	0	0	0
479	0	0	0	0	0	0	0	0	0
480	0	0	0	0	0	0	0	0	0
481	0	0	0	0	0	0	0	0	0
482	0	0	0	0	0	0	0	0	0
483	0	0	0	0	0	0	0	0	0
484	0	0	0	0	0	0	0	0	0
485	0	0	0	0	0	0	0	0	0
486	0	0	0	0	0	0	0	0	0
487	0	0	0	0	0	0	0	0	0
488	0	0	0	0	0	0	0	0	0
489	0	0	0	0	0	0	0	0	0
490	0	0	0	0	0	0	0	0	0
491	0	0	0	0	0	0	0	0	0
492	0	0	0	0	0	0	0	0	0
493	0	0	0	0	0	0	0	0	0
494	0	0	0	0	0	0	0	0	0
495	0	0	0	0	0	0	0	0	0
496	0	0	0	0	0	0	0	0	0
497	0	0	0	0	0	0	0	0	0
498	0	0	0	0	0	0	0	0	0
499	0	0	0	0	0	0	0	0	0
500	0	0	0	0	0	0	0	0	0
501	0	0	0	0	0	0	0	0	0
502	0	0	0	0	0	0	0	0	0
503	0	0	0	0	0	0	0	0	0
504	0	0	0	0	0	0	0	0	0
505	0	0	0	0	0	0	0	0	0
506	0	0	0	0	0	0	0	0	0
507	0	0	0	0	0	0	0	0	0
508	0	0	0	0	0	0	0	0	0
509	0	0	0	0	0	0	0	0	0
510	0	0	0	0	0	0	0	0	0
511	0	0	0	0	0	0	0	0	0
512	0	0	0	0	0	0	0	0	0
513	0	0	0	0	0	0	0	0	0
514	0	0	0	0	0	0	0	0	0
515	0	0	0	0	0	0	0	0	0
516	0	0	0	0	0	0	0	0	0
517	0	0	0	0	0	0	0	0	0
518	0	0	0	0	0	0	0	0	0
519	0	0	0	0	0	0	0	0	0
520	0	0	0	0	0	0	0	0	0
521	0	0	0	0	0	0	0	0	0
522	0	0	0	0	0	0	0	0	0
523	0	0	0	0	0	0	0	0	0
524	0	0	0	0	0	0	0	0	0
525	0	0	0	0	0	0	0	0	0
526	0	0	0	0	0	0	0	0	0
527	0	0	0	0	0	0	0	0	0
528	0	0	0	0	0	0	0	0	0
529	0	0	0	0	0	0	0	0	0
530	0	0	0	0	0	0	0	0	0
531	0	0	0	0	0	0	0	0	0
532	0	0	0	0	0	0	0	0	0
533	0	0	0	0	0	0	0	0	0
534	0	0	0	0	0	0	0	0	0
535	0	0	0	0	0	0	0	0	0
536	0	0	0	0	0	0	0	0	0
537	0	0	0	0	0	0	0	0	0
538	0	0	0	0	0	0	0	0	0
539	0	0	0	0	0	0	0	0	0
540	0	0	0	0	0	0	0	0	0
541	0	0	0	0	0	0	0	0	0
542	0	0	0	0	0	0	0	0	0
543	0	0	0	0	0	0	0	0	0
544	0	0	0	0	0	0	0	0	0
545	0	0	0	0	0	0	0	0	0
546	0	0	0	0	0	0	0	0	0
547	0	0	0	0	0	0	0	0	0
548	0	0	0	0	0	0	0	0	0
549	0	0	0	0	0	0	0	0	0
550	0	0	0	0	0	0	0	0	0
551	0	0	0	0	0	0	0	0	0
552	0	0	0	0	0	0	0	0	0
553	0	0	0	0	0	0	0	0	0
554	0	0	0	0	0	0	0	0	0
555	0	0	0	0	0	0	0	0	0
556	0	0	0	0	0	0	0	0	0
557	0	0	0	0	0	0	0	0	0
558	0	0	0	0	0	0	0	0	0
559	0	0	0	0	0	0	0	0	0
560	0	0	0	0	0	0	0	0	0
561	0	0	0	0	0	0	0	0	0
562	0	0	0	0	0	0	0	0	0
563	0	0	0	0	0	0	0	0	0
564	0	0	0	0	0	0	0	0	0
565	0	0	0	0	0	0	0	0	0
566	0	0	0	0	0	0	0	0	0
567	0	0	0	0	0	0	0	0	0
568	0	0	0	0	0	0	0	0	0
569	0	0	0	0	0	0	0	0	0
570	0	0	0	0	0	0	0	0	0
571	0	0	0	0	0	0	0	0	0
572	0	0	0	0	0	0	0	0	0
573	0	0	0	0	0	0	0	0	0
574	0	0	0	0	0	0	0	0	0
575	0	0	0	0	0	0	0	0	0
576	0	0	0	0	0	0	0	0	0
577	0	0	0	0	0	0	0	0	0
578	0	0	0	0	0	0	0	0	0
579	0	0	0	0	0	0	0	0	0
580	0	0	0	0	0	0	0	0	0
581	0	0	0	0	0	0	0	0	0
582	0	0	0	0	0	0	0	0	0
583	0	0	0	0	0	0	0	0	0
584	0	0	0	0	0	0	0	0	0
585	0	0	0	0	0	0	0	0	0
586	0	0	0	0	0	0	0	0	0
587	0	0	0	0	0	0	0	0	0
588	0	0	0	0	0	0	0	0	0
589	0	0	0	0	0	0	0	0	0
590	0	0	0	0	0	0	0	0	0
591	0	0	0	0	0	0	0	0	0
592	0	0	0	0	0	0	0	0	0
593	0	0	0	0	0	0	0	0	0
594	0	0	0	0	0	0	0	0	0
595	0	0	0	0	0	0	0	0	0
596	0	0	0	0	0	0	0	0	0
597	0	0	0	0	0	0	0	0	0
598	0	0	0	0	0	0	0	0	0
599	0	0	0	0	0	0	0	0	0
600	0	0	0	0	0	0	0	0	0
601	0	0	0	0	0	0	0	0	0
602	0	0	0	0	0	0	0	0	0
603	0	0	0	0	0	0	0	0	0
604	0	0	0	0	0	0	0	0	0
605	0	0	0	0	0	0	0	0	0
606	0	0	0	0	0	0	0	0	0
607	0	0	0	0	0	0	0	0	0
608	0	0	0	0	0	0	0	0	0
609	0	0	0	0	0	0	0	0	0
610	0	0	0	0	0	0	0	0	0
611	0	0	0	0	0	0	0	0	0
612	0	0	0	0	0	0	0	0	0
613	0	0	0	0	0	0	0	0	0
614	0	0	0	0	0	0	0	0	0
615	0	0	0	0	0	0	0	0	0
616	0	0	0	0	0	0	0	0	0
617	0	0	0	0	0	0	0	0	0
618	0	0	0	0	0	0	0	0	0
619	0	0	0	0	0	0	0	0	0
620	0	0	0	0	0	0	0	0	0
621	0	0	0	0	0	0	0	0	0
622	0	0	0	0	0	0	0	0	0
623	0	0	0	0	0	0	0	0	0
624	0	0	0	0	0	0	0	0	0
625	0	0	0	0	0	0	0	0	0
626	0	0	0	0	0	0	0	0	0
627	0	0	0	0	0	0	0	0	0
628	0	0	0	0	0	0	0	0	0
629	0	0	0	0	0	0	0	0	0
630	0	0	0	0	0	0	0	0	0
631	0	0	0	0	0	0	0	0	0
632	0	0	0	0	0	0	0	0	0
633	0	0	0	0	0	0	0	0	0
634	0	0	0	0	0	0	0	0	0
635	0	0	0	0	0	0	0	0	0
636	0	0	0	0	0	0	0	0	0
637	0	0	0	0	0	0	0	0	0
638	0	0	0	0	0	0	0	0	0
639	0	0	0	0	0	0	0	0	0
640	0	0	0	0	0	0	0	0	0
641	0	0	0	0	0	0	0	0	0
642	0	0	0	0	0	0	0	0	0
643	0	0	0	0	0	0	0	0	0
644	0	0	0	0	0	0	0	0	0
645	0	0	0	0	0	0	0	0	0
646	0	0	0	0	0	0	0	0	0
647	0	0	0	0	0	0	0	0	0
648	0	0	0	0	0	0	0	0	0
649	0	0	0	0	0	0	0	0	0
650	0	0	0	0	0	0	0	0	0
651	0	0	0	0	0	0	0	0	0
652	0	0	0	0	0	0	0	0	0
653	0	0	0	0	0	0	0	0	0
654	0	0	0	0	0	0	0	0	0
655	0	0	0	0	0	0	0	0	0
656	0	0	0	0	0	0	0	0	0
657	0	0	0	0	0	0	0	0	0
658	0	0	0	0	0	0	0	0	0
659	0	0	0	0	0	0	0	0	0
660	0	0	0	0	0	0	0	0	0
661	0	0	0	0	0	0	0	0	0
662	0	0	0	0	0	0	0	0	0
663	0	0	0	0	0	0	0	0	0
664	0	0	0	0	0	0	0	0	0
665	0	0	0	0	0	0	0	0	0
666	0	0	0	0	0	0	0	0	0
667	0	0	0	0	0	0	0	0	0
668	0	0	0	0	0	0	0	0	0
669	0	0	0	0	0	0	0	0	0
670	0	0	0	0	0	0	0	0	0
671	0	0	0	0	0	0	0	0	0
672	0	0	0	0	0	0	0	0	0
673	0	0	0	0	0	0	0	0	0
674	0	0	0	0	0	0	0	0	0
675	0	0	0	0	0	0	0	0	0
676	0	0	0	0	0	0	0	0	0
677	0	0	0	0	0	0	0	0	0
678	0	0	0	0	0	0	0	0	0
679	0	0	0	0	0	0	0	0	0
680	0	0	0	0	0	0	0	0	0
681	0	0	0	0	0	0	0	0	0
682	0	0	0	0	0	0	0	0	0
683	0	0	0	0	0	0	0	0	0
684	0	0	0	0	0	0	0	0	0
685	0	0	0	0	0	0	0	0	0
686	0	0	0	0	0	0	0	0	0
687	0	0	0	0	0	0	0	0	0
688	0	0	0	0	0	0	0	0	0
689	0	0	0	0	0	0	0	0	0
690	0	0	0	0	0	0	0	0	0
691	0	0	0	0	0	0	0	0	0
692	0	0	0	0	0	0	0	0	0
693	0	0	0	0	0	0	0	0	0
694	0	0	0	0	0	0	0	0	0
695	0	0	0	0	0	0	0	0	0
696	0	0	0	0	0	0	0	0	0
697	0	0	0	0	0	0	0	0	0
698	0	0	0	0	0	0	0	0	0
699	0	0	0	0	0	0	0	0	0
700	0	0	0	0	0	0	0	0	0
701	0	0	0	0	0	0	0	0	0
702	0	0	0	0	0	0	0	0	0
703	0	0	0	0	0	0	0	0	0
704	0	0	0	0	0	0	0	0	0
705	0	0	0	0	0	0	0	0	0
706	0	0	0	0	0	0	0	0	0
707	0	0	0	0	0	0	0	0	0
708	0	0	0	0	0	0	0	0	0
709	0	0	0	0	0	0	0	0	0
710	0	0	0	0	0	0	0	0	0
711	0	0	0	0	0	0	0	0	0
712	0	0	0	0	0	0	0	0	0
713	0	0	0	0	0	0	0	0	0
714	0	0	0	0	0	0	0	0	0
715	0	0	0	0	0	0	0	0	0
716	0	0	0	0	0	0	0	0	0
717	0	0	0	0	0	0	0	0	0
718	0	0	0	0	0	0	0	0	0
719	0	0	0	0	0	0	0	0	0
720	0	0	0	0	0	0	0	0	0
721	0	0	0	0	0	0	0	0	0
722	0	0	0	0	0	0	0	0	0
723	0	0	0	0	0	0	0	0	0
724	0	0	0	0	0	0	0	0	0
725	0	0	0	0	0	0	0	0	0
726	0	0	0	0	0	0	0	0	0
727	0	0	0	0	0	0	0	0	0
728	0	0	0	0	0	0	0	0	0
729	0	0	0	0	0	0	0	0	0
730	0	0	0	0	0	0	0	0	0
731	0	0	0	0	0	0	0	0	0
732	0	0	0	0	0	0	0	0	0
733	0	0	0	0	0	0	0	0	0
734	0	0	0	0	0	0	0	0	0
735	0	0	0	0	0	0	0	0	0
736	0	0	0	0	0	0	0	0	0
737	0	0	0	0	0	0	0	0	0
738	0	0	0	0	0	0	0	0	0
739	0	0	0	0	0	0	0	0	0
740	0	0	0	0	0	0	0	0	0
741	0	0	0	0	0	0	0	0	0
742	0	0	0	0	0	0	0	0	0
743	0	0	0	0	0	0	0	0	0
744	0	0	0	0	0	0	0	0	0
745	0	0	0	0	0	0	0	0	0
746	0	0	0	0	0	0	0	0	0
747	0	0	0	0	0	0	0	0	0
748	0	0	0	0	0	0	0	0	0
749	0	0	0	0	0	0	0	0	0
750	0	0	0	0	0	0	0	0	0
751	0	0	0	0	0	0	0	0	0
752	0	0	0	0	0	0	0	0	0
753	0	0	0	0	0	0	0	0	0
754	0	0	0	0	0	0	0	0	0
755	0	0	0	0	0	0	0	0	0
756	0	0	0	0	0	0	0	0	0
757	0	0	0	0	0	0	0	0	0
758	0	0	0	0	0	0	0	0	0
759	0	0	0	0	0	0	0	0	0
760	0	0	0	0	0	0	0	0	0
761	0	0	0	0	0	0	0	0	0
762	0	0	0	0	0	0	0	0	0
763	0	0	0	0	0	0	0	0	0
764	0	0	0	0	0	0	0	0	0
765	0	0	0	0	0	0	0	0	0
766	0	0	0	0	0	0	0	0	0
767	0	0	0	0	0	0	0	0	0
768	0	0	0	0	0	0	0	0	0
769	0	0	0	0	0	0	0	0	0
770	0	0	0	0	0	0	0	0	0
771	0	0	0	0	0	0	0	0	0
772	0	0	0	0	0	0	0	0	0
773	0	0	0	0	0	0	0	0	0
774	0	0	0	0	0	0	0	0	0
775	0	0	0	0	0	0	0	0	0
776	0	0	0	0	0	0	0	0	0
777	0	0	0	0	0	0	0	0	0
778	0	0	0	0	0	0	0	0	0
779	0	0	0	0	0	0	0	0	0
780	0	0	0	0	0	0	0	0	0
781	0	0	0	0	0	0	0	0	0
782	0	0	0	0	0	0	0	0	0
783	0	0	0	0	0	0	0	0	0
784	0	0	0	0	0	0	0	0	0
785	0	0	0	0	0	0	0	0	0
786	0	0	0	0	0	0	0	0	0
787	0	0	0	0	0	0	0	0	0
788	0	0	0	0	0	0	0	0	0
789	0	0	0	0	0	0	0	0	0
790	0	0	0	0	0	0	0	0	0
791	0	0	0	0	0	0	0	0	0
792	0	0	0	0	0	0	0	0	0
793	0	0	0	0	0	0	0	0	0
794	0	0	0	0	0	0	0	0	0
795	0	0	0	0	0	0	0	0	0
796	0	0	0	0	0	0	0	0	0
797	0	0	0	0	0	0	0	0	0
798	0	0	0	0	0	0	0	0	0
799	0	0	0	0	0	0	0	0	0
800	0	0	0	0	0	0	0	0	0
801	0	0	0	0	0	0	0	0	0
802	0	0	0	0	0	0	0	0	0
803	0	0	0	0	0	0	0	0	0
804	0	0	0	0	0	0	0	0	0
805	0	0	0	0	0	0	0	0	0
806	0	0	0	0	0	0	0	0	0
807	0	0	0	0	0	0	0	0	0
808	0	0	0	0	0	0	0	0	0
809	0	0	0	0	0	0	0	0	0
810	0	0	0	0	0	0	0	0	0
811	0	0	0	0	0	0	0	0	0
812	0	0	0	0	0	0	0	0	0
813	0	0	0	0	0	0	0	0	0
814	0	0	0	0	0	0	0	0	0
815	0	0	0	0	0	0	0	0	0
816	0	0	0	0	0	0	0	0	0
817	0	0	0	0	0	0	0	0	0
818	0	0	0	0	0	0	0	0	0
819	0	0	0	0	0	0	0	0	0
820	0	0	0	0	0	0	0	0	0
821	0	0	0	0	0	0	0	0	0
822	0	0	0	0	0	0	0	0	0
823	0	0	0	0	0	0	0	0	0
824	0	0	0	0	0	0	0	0	0
825	0	0	0	0	0	0	0	0	0
826	0	0	0	0	0	0	0	0	0
827	0	0	0	0	0	0	0	0	0
828	0	0	0	0	0	0	0	0	0
829	0	0	0	0	0	0	0	0	0
830	0	0	0	0	0	0	0	0	0
831	0	0	0	0	0	0	0	0	0
832	0	0	0	0	0	0	0	0	0
833	0	0	0	0	0	0	0	0	0
834	0	0	0	0	0	0	0	0	0
835	0	0	0	0	0	0	0	0	0
836	0	0	0	0	0	0	0	0	0
837	0	0	0	0	0	0	0	0	0
838	0	0	0	0	0	0	0	0	0
839	0	0	0	0	0	0	0	0	0
840	0	0	0	0	0	0	0	0	0
841	0	0	0	0	0	0	0	0	0
842	0	0	0	0	0	0	0	0	0
843	0	0	0	0	0	0	0	0	0
844	0	0	0	0	0	0	0	0	0
845	0	0	0	0	0	0	0	0	0
846	0	0	0	0	0	0	0	0	0
847	0	0	0	0	0	0	0	0	0
848	0	0	0	0	0	0	0	0	0
849	0	0	0	0	0	0	0	0	0
850	0	0	0	0	0	0	0	0	0
851	0	0	0	0	0	0	0	0	0
852	0	0	0	0	0	0	0	0	0
853	0	0	0	0	0	0	0	0	0
854	0	0	0	0	0	0	0	0	0
855	0	0	0	0	0	0	0	0	0
856	0	0	0	0	0	0	0	0	0
857	0	0	0	0	0	0	0	0	0
858	0	0	0	0	0	0	0	0	0
859	0	0	0	0	0	0	0	0	0
860	0	0	0	0	0	0	0	0	0
861	0	0	0	0	0	0	0	0	0
862	0	0	0	0	0	0	0	0	0
863	0	0	0	0	0	0	0	0	0
864	0	0	0	0	0	0	0	0	0
865	0	0	0	0	0	0	0	0	0
866	0	0	0	0	0	0	0	0	0
867	0	0	0	0	0	0	0	0	0
868	0	0	0	0	0	0	0	0	0
869	0	0	0	0	0	0	0	0	0
870	0	0	0	0	0	0	0	0	0
871	0	0	0	0	0	0	0	0	0
872	0	0	0	0	0	0	0	0	0
873	0	0	0	0	0	0	0	0	0
874	0	0	0	0	0	0	0	0	0
875	0	0	0	0	0	0	0	0	0
876	0	0	0	0	0	0	0	0	0
877	0	0	0	0	0	0	0	0	0
878	0	0	0	0	0	0	0	0	0
879	0	0	0	0	0	0	0	0	0
880	0	0	0	0	0	0	0	0	0
881	0	0	0	0	0	0	0	0	0
882	0	0	0	0	0	0	0	0	0
883	0	0	0	0	0	0	0	0	0
884	0	0	0	0	0	0	0	0	0
885	0	0	0	0	0	0	0	0	0
886	0	0	0	0	0	0	0	0	0
887	0	0	0	0	0	0	0	0	0
888	0	0	0	0	0	0	0	0	0
889	0	0	0	0	0	0	0	0	0
890	0	0	0	0	0	0	0	0	0
891	0	0	0	0	0	0	0	0	0
892	0	0	0	0	0	0	0	0	0
893	0	0	0	0	0	0	0	0	0
894	0	0	0	0	0	0	0	0	0
895	0	0	0	0	0	0	0	0	0
896	0	0	0	0	0	0	0	0	0
897	0	0	0	0	0	0	0	0	0
898	0	0	0	0	0	0	0	0	0
899	0	0	0	0	0	0	0	0	0
900	0	0	0	0	0	0	0	0	0
901	0	0	0	0	0	0	0	0	0
902	0	0	0	0	0	0	0	0	0
903	0	0	0	0	0	0	0	0	0
904	0	0	0	0	0	0	0	0	0
905	0	0	0	0	0	0	0	0	0
906	0	0	0	0	0	0	0	0	0
907	0	0	0	0	0	0	0	0	0
908	0	0	0	0	0	0	0	0	0
909	0	0	0	0	0	0	0	0	0
910	0	0	0	0	0	0	0	0	0
911	0	0	0	0	0	0	0	0	0
912	0	0	0	0	0	0	0	0	0
913	0	0	0	0	0	0	0	0	0
914	0	0	0	0	0	0	0	0	0
915	0	0	0	0	0	0	0	0	0
916	0	0	0	0	0	0	0	0	0
917	0	0	0	0	0	0	0	0	0
918	0	0	0	0	0	0	0	0	0
919	0	0	0	0	0	0	0	0	0
920	0	0	0	0	0	0	0	0	0
921	0	0	0	0	0	0	0	0	0
922	0	0	0	0	0	0	0	0	0
923	0	0	0	0	0	0	0	0	0
924	0	0	0	0	0	0	0	0	0
925	0	0	0	0	0	0	0	0	0
926	0	0	0	0	0	0	0	0	0
927	0	0	0	0	0	0	0	0	0
928	0	0	0	0	0	0	0	0	0
929	0	0	0	0	0	0	0	0	0
930	0	0	0	0	0	0	0	0	0
931	0	0	0	0	0	0	0	0	0
932	0	0	0	0	0	0	0	0	0
933	0	0	0	0	0	0	0	0	0
934	0	0	0	0	0	0	0	0	0
935	0	0	0	0	0	0	0	0	0
936	0	0	0	0	0	0	0	0	0
937	0	0	0	0	0	0	0	0	0
938	0	0	0	0	0	0	0	0	0
939	0	0	0	0	0	0	0	0	0
940	0	0	0	0	0	0	0	0	0
941	0	0	0	0	0	0	0	0	0
942	0	0	0	0	0	0	0	0	0
943	0	0	0	0	0	0	0	0	0
944	0	0	0	0	0	0	0	0	0
945	0	0	0	0	0	0	0	0	0
946	0	0	0	0	0	0	0	0	0
947	0	0	0	0	0	0	0	0	0
948	0	0	0	0	0	0	0	0	0
949	0	0	0	0	0	0	0	0	0
950	0	0	0	0	0	0	0	0	0
951	0	0	0	0	0	0	0	0	0
952	0	0	0	0	0	0	0	0	0
953	0	0	0	0	0	0	0	0	0
954	0	0	0	0	0	0	0	0	0
955	0	0	0	0	0	0	0	0	0
956	0	0	0	0	0	0	0	0	0
957	0	0	0	0	0	0	0	0	0
958	0	0	0	0	0	0	0	0	0
959	0	0	0	0	0	0	0	0	0
960	0	0	0	0	0	0	0	0	0
961	0	0	0	0	0	0	0	0	0
962	0	0	0	0	0	0	0	0	0
963	0	0	0	0	0	0	0	0	0
964	0	0	0	0	0	0	0	0	0
965	0	0	0	0	0	0	0	0	0
966	0	0	0	0	0	0	0	0	0
967	0	0	0	0	0	0	0	0	0
968	0	0	0	0	0	0	0	0	0
969	0	0	0	0	0	0	0	0	0
970	0	0	0	0	0	0	0	0	0
971	0	0	0	0	0	0	0	0	0
972	0	0	0	0	0	0	0	0	0
973	0	0	0	0	0	0	0	0	0
974	0	0	0	0	0	0	0	0	0
975	0	0	0	0	0	0	0	0	0
976	0	0	0	0	0	0	0	0	0
977	0	0	0	0	0	0	0	0	0
978	0	0	0	0	0	0	0	0	0
979	0	0	0	0	0	0	0	0	0
980	0	0	0	0	0	0	0	0	0
981	0	0	0	0	0	0	0	0	0
982	0	0	0	0	0	0	0	0	0
983	0	0	0	0	0	0	0	0	0
984	0	0	0	0	0	0	0	0	0
985	0	0	0	0	0	0	0	0	0
986	0	0	0	0	0	0	0	0	0
987	0	0	0	0	0	0	0	0	0
988	0	0	0	0	0	0	0	0	0
989	0	0	0	0	0	0	0	0	0
990	0	0	0	0	0	0	0	0	0
991	0	0	0	0	0	0	0	0	0
992	0	0	0	0	0	0	0	0	0
993	0	0	0	0	0	0	0	0	0
994	0	0	0	0	0	0	0	0	0
995	0	0	0	0	0	0	0	0	0
996	0	0	0	0	0	0	0	0	0
997	0	0	0	0	0	0	0	0	0
998	0	0	0	0	0	0	0	0	0
999	0	0	0	0	0	0	0	0	0
1000	0	0	0	0	0	0	0	0	0
1001	0	0	0	0	0	0	0	0	0
1002	0	0	0	0	0	0	0	0	0
1003	0	0	0	0	0	0	0	0	0
1004	0	0	0	0	0	0	0	0	0
1005	0	0	0	0	0	0	0	0	0
1006	0	0	0	0	0	0	0	0	0
1007	0	0	0	0	0	0	0	0	0
1008	0	0	0	0	0	0	0	0	0
1009	0	0	0	0	0	0	0	0	0
1010	0	0	0	0	0	0	0	0	0
1011	0	0	0	0	0	0	0	0	0
1012	0	0	0	0	0	0	0	0	0
1013	0	0	0	0	0	0	0	0	0
1014	0	0	0	0	0	0	0	0	0
1015	0	0	0	0	0	0	0	0	0
1016	0	0	0	0	0	0	0	0	0
1017	0	0	0	0	0	0	0	0	0
1018	0	0	0	0	0	0	0	0	0
1019	0	0	0	0	0	0	0	0	0
1020	0	0	0	0	0	0	0	0	0
1021	0	0	0	0	0	0	0	0	0
1022	0	0	0	0	0	0	0	0	0
1023	0	0	0	0	0	0	0	0	0
1024	0	0	0	0	0	0	0	0	0
1025	0	0	0	0	0	0	0	0	0
1026	0	0	0	0	0	0	0	0	0
1027	0	0	0	0	0	0	0	0	0
1028	0	0	0	0	0	0	0	0	0
1029	0	0	0	0	0	0	0	0	0
1030	0	0	0	0	0	0	0	0	0
1031	0	0	0	0	0	0	0	0	0
1032	0	0	0	0	0	0	0	0	0
1033	0	0	0	0	0	0	0	0	0
1034	0	0	0	0	0	0	0	0	0
1035	0	0	0	0	0	0	0	0	0
1036	0	0	0	0	0	0	0	0	0
1037	0	0	0	0	0	0	0	0	0
1038	0	0	0	0	0	0	0	0	0
1039	0	0	0	0	0	0	0	0	0
1040	0	0	0	0	0	0	0	0	0
1041	0	0	0	0	0	0	0	0	0
1042	0	0	0	0	0	0	0	0	0
1043	0	0	0	0	0	0	0	0	0
1044	0	0	0	0	0	0	0	0	0
1045	0	0	0	0	0	0	0	0	0
1046	0	0	0	0	0	0	0	0	0
1047	0	0	0	0	0	0	0	0	0
1048	0	0	0	0	0	0	0	0	0
1049	0	0	0	0	0	0	0	0	0
1050	0	0	0	0	0	0	0	0	0
1051	0	0	0	0	0	0	0	0	0
1052	0	0	0	0	0	0	0	0	0
1053	0	0	0	0	0	0	0	0	0
1054	0	0	0	0	0	0	0	0	0
1055	0	0	0	0	0	0	0	0	0
1056	0	0	0	0	0	0	0	0	0
1057	0	0	0	0	0	0	0	0	0
1058	0	0	0	0	0	0	0	0	0
1059	0	0	0	0	0	0	0	0	0
1060	0	0	0	0	0	0	0	0	0
1061	0	0	0	0	0	0	0	0	0
1062	0	0	0	0	0	0	0	0	0
1063	0	0	0	0	0	0	0	0	0
1064	0	0	0	0	0	0	0	0	0
1065	0	0	0	0	0	0	0	0	0
1066	0	0	0	0	0	0	0	0	0
1067	0	0	0	0	0	0	0	0	0
1068	0	0	0	0	0	0	0	0	0
1069	0	0	0	0	0	0	0	0	0
1070	0	0	0	0	0	0	0	0	0
1071	0	0	0	0	0	0	0	0	0
1072	0	0	0	0	0	0	0	0	0
1073	0	0	0	0	0	0	0	0	0
1074	0	0	0	0	0	0	0	0	0
1075	0	0	0	0	0	0	0	0	0
1076	0	0	0	0	0	0	0	0	0
1077	0	0	0	0	0	0	0	0	0
1078	0	0	0	0	0	0	0	0	0
1079	0	0	0	0	0	0	0	0	0
1080	0	0	0	0	0	0	0	0	0
1081	0	0	0	0	0	0	0	0	0
1082	0	0	0	0	0	0	0	0	0
1083	0	0	0	0	0	0	0	0	0
1084	0	0	0	0	0	0	0	0	0
1085	0	0	0	0	0	0	0	0	0
1086	0	0	0	0	0	0	0	0	0
1087	0	0	0	0	0	0	0	0	0
1088	0	0	0	0	0	0	0	0	0
1089	0	0	0	0	0	0	0	0	0
1090	0	0	0	0	0	0	0	0	0
1091	0	0	0	0	0	0	0	0	0
1092	0	0	0	0	0	0	0	0	0
1093	0	0	0	0	0	0	0	0	0
1094	0	0	0	0	0	0	0	0	0
1095	0	0	0	0	0	0	0	0	0
1096	0	0	0	0	0	0	0	0	0
1097	0	0	0	0	0	0	0	0	0
1098	0	0	0	0	0	0	0	0	0
1099	0	0	0	0	0	0	0	0	0
1100	0	0	0	0	0	0	0	0	0
1101	0	0	0	0	0	0	0	0	0
1102	0	0	0	0	0	0	0	0	0
1103	0	0	0	0	0	0	0	0	0
1104	0	0	0	0	0	0	0	0	0
1105	0	0	0	0	0	0	0	0	0
1106	0	0	0	0	0	0	0	0	0
1107	0	0	0	0	0	0	0	0	0
1108	0	0	0	0	0	0	0	0	0
1109	0	0	0	0	0	0	0	0	0
1110	0	0	0	0	0	0	0	0	0
1111	0	0	0	0	0	0	0	0	0
1112	0	0	0	0	0	0	0	0	0
1113	0	0	0	0	0	0	0	0	0
1114	0	0	0	0	0	0	0	0	0
1115	0	0	0	0	0	0	0	0	0
1116	0	0	0	0	0	0	0	0	0
1117	0	0	0	0	0	0	0	0	0
1118	0	0	0	0	0	0	0	0	0
1119	0	0	0	0	0	0	0	0	0
1120	0	0	0	0	0	0	0	0	0
1121	0	0	0	0	0	0	0	0	0
1122	0	0	0	0	0	0	0	0	0
1123	0	0	0	0	0	0	0	0	0
1124	0	0	0	0	0	0	0	0	0
1125	0	0	0	0	0	0	0	0	0
1126	0	0	0	0	0	0	0	0	0
1127	0	0	0	0	0	0	0	0	0
1128	0	0	0	0	0	0	0	0	0
1129	0	0	0	0	0	0	0	0	0
1130	0	0	0	0	0	0	0	0	0
1131	0	0	0	0	0	0	0	0	0
1132	0	0	0	0	0	0	0	0	0
1133	0	0	0	0	0	0	0	0	0
1134	0	0	0	0	0	0	0	0	0
1135	0	0	0	0	0	0	0	0	0
1136	0	0	0	0	0	0	0	0	0
1137	0	0	0	0	0	0	0	0	0
1138	0	0	0	0	0	0	0	0	0
1139	0	0	0	0	0	0	0	0	0
1140	0	0	0	0	0	0	0	0	0
1141	0	0	0	0	0	0	0	0	0
1142	0	0	0	0	0	0	0	0	0
1143	0	0	0	0	0	0	0	0	0
1144	0	0	0	0	0	0	0	0	0
1145	0	0	0	0	0	0	0	0	0
1146	0	0	0	0	0	0	0	0	0
1147	0	0	0	0	0	0	0	0	0
1148	0	0	0	0	0	0	0	0	0
1149	0	0	0	0	0	0	0	0	0
1150	0	0	0	0	0	0	0	0	0
1151	0	0	0	0	0	0	0	0	0
1152	0	0	0	0	0	0	0	0	0
1153	0	0	0	0	0	0	0	0	0
1154	0	0	0	0	0	0	0	0	0
1155	0	0	0	0	0	0	0	0	0
1156	0	0	0	0	0	0	0	0	0
1157	0	0	0	0	0	0	0	0	0
1158	0	0	0	0	0	0	0	0	0
1159	0	0	0	0	0	0	0	0	0
1160	0	0	0	0	0	0	0	0	0
1161	0	0	0	0	0	0	0	0	0
1162	0	0	0	0	0	0	0	0	0
1163	0	0	0	0	0	0	0	0	0
1164	0	0	0	0	0	0	0	0	0
1165	0	0	0	0	0	0	0	0	0
1166	0	0	0	0	0	0	0	0	0
1167	0	0	0	0	0	0	0	0	0
1168	0	0	0	0	0	0	0	0	0
1169	0	0	0	0	0	0	0	0	0
1170	0	0	0	0	0	0	0	0	0
1171	0	0	0	0	0	0	0	0	0
1172	0	0	0	0	0	0	0	0	0
1173	0	0	0	0	0	0	0	0	0
1174	0	0	0	0	0	0	0	0	0
1175	0	0	0	0	0	0	0	0	0
1176	0	0	0	0	0	0	0	0	0
1177	0	0	0	0	0	0	0	0	0
1178	0	0	0	0	0	0	0	0	0
1179	0	0	0	0	0	0	0	0	0
1180	0	0	0	0	0	0	0	0	0
1181	0	0	0	0	0	0	0	0	0
1182	0	0	0	0	0	0	0	0	0
1183	0	0	0	0	0	0	0	0	0
1184	0	0	0	0	0	0	0	0	0
1185	0	0	0	0	0	0	0	0	0
1186	0	0	0	0	0	0	0	0	0
1187	0	0	0	0	0	0	0	0	0
1188	0	0	0	0	0	0	0	0	0
1189	0	0	0	0	0	0	0	0	0
1190	0	0	0	0	0	0	0	0	0
1191	0	0	0	0	0	0	0	0	0
1192	0	0	0	0	0	0	0	0	0
1193	0	0	0	0	0	0	0	0	0
1194	0	0	0	0	0	0	0	0	0
1195	0	0	0	0	0	0	0	0	0
1196	0	0	0	0	0	0	0	0	0
1197	0	0	0	0	0	0	0	0	0
1198	0	0	0	0	0	0	0	0	0
1199	0	0	0	0	0	0	0	0	0
1200	0	0	0	0	0	0	0	0	0
1201	0	0	0	0	0	0	0	0	0
1202	0	0	0	0	0	0	0	0	0
1203	0	0	0	0	0	0	0	0	0
1204	0	0	0	0	0	0	0	0	0
1205	0	0	0	0	0	0	0	0	0
1206	0	0	0	0	0	0	0	0	0
1207	0	0	0	0	0	0	0	0	0
1208	0	0	0	0	0	0	0	0	0
1209	0	0	0	0	0	0	0	0	0
1210	0	0	0	0	0	0	0	0	0
1211	0	0	0	0	0	0	0	0	0
1212	0	0	0	0	0	0	0	0	0
1213	0	0	0	0	0	0	0	0	0
1214	0	0	0	0	0	0	0	0	0
1215	0	0	0	0	0	0	0	0	0
1216	0	0	0	0	0	0	0	0	0
1217	0	0	0	0	0	0	0	0	0
1218	0	0	0	0	0	0	0	0	0
1219	0	0	0	0	0	0	0	0	0
1220	0	0	0	0	0	0	0	0	0
1221	0	0	0	0	0	0	0	0	0
1222	0	0	0	0	0	0	0	0	0
1223	0	0	0	0	0	0	0	0	0
1224	0	0	0	0	0	0	0	0	0
1225	0	0	0	0	0	0	0	0	0
1226	0	0	0	0	0	0	0	0	0
1227	0	0	0	0	0	0	0	0	0
1228	0	0	0	0	0	0	0	0	0
1229	0	0	0	0	0	0	0	0	0
1230	0	0	0	0	0	0	0	0	0
1231	0	0	0	0	0	0	0	0	0
1232	0	0	0	0	0	0	0	0	0
1233	0	0	0	0	0	0	0	0	0
1234	0	0	0	0	0	0	0	0	0
1235	0	0	0	0	0	0	0	0	0
1236	0	0	0	0	0	0	0	0	0
1237	0	0	0	0	0	0	0	0	0
1238	0	0	0	0	0	0	0	0	0
1239	0	0	0	0	0	0	0	0	0
1240	0	0	0	0	0	0	0	0	0
1241	0	0	0	0	0	0	0	0	0
1242	0	0	0	0	0	0	0	0	0
1243	0	0	0	0	0	0	0	0	0
1244	0	0	0	0	0	0	0	0	0
1245	0	0	0	0	0	0	0	0	0
1246	0	0	0	0	0	0	0	0	0
1247	0	0	0	0	0	0	0	0	0
1248	0	0	0	0	0	0	0	0	0
1249	0	0	0	0	0	0	0	0	0
1250	0	0	0	0	0	0	0	0	0
1251	0	0	0	0	0	0	0	0	0
1252	0	0	0	0	0	0	0	0	0
1253	0	0	0	0	0	0	0	0	0
1254	0	0	0	0	0	0	0	0	0
1255	0	0	0	0	0	0	0	0	0
1256	0	0	0	0	0	0	0	0	0
1257	0	0	0	0	0	0	0	0	0
1258	0	0	0	0	0	0	0	0	0
1259	0	0	0	0	0	0	0	0	0
1260	0	0	0	0	0	0	0	0	0
1261	0	0	0	0	0	0	0	0	0
1262	0	0	0	0	0	0	0	0	0
1263	0	0	0	0	0	0	0	0	0
1264	0	0	0	0	0	0	0	0	0
1265	0	0	0	0	0	0	0	0	0
1266	0	0	0	0	0	0	0	0	0
1267	0	0	0	0	0	0	0	0	0
1268	0	0	0	0	0	0	0	0	0
1269	0	0	0	0	0	0	0	0	0
1270	0	0	0	0	0	0	0	0	0
1271	0	0	0	0	0	0	0	0	0
1272	0	0	0	0	0	0	0	0	0
1273	0	0	0	0	0	0	0	0	0
1274	0	0	0	0	0	0	0	0	0
1275	0	0	0	0	0	0	0	0	0
1276	0	0	0	0	0	0	0	0	0
1277	0	0	0	0	0	0	0	0	0
1278	0	0	0	0	0	0	0	0	0
1279	0	0	0	0	0	0	0	0	0
1280	0	0	0	0	0	0	0	0	0
1281	0	0	0	0	0	0	0	0	0
1282	0	0	0	0	0	0	0	0	0
1283	0	0	0	0	0	0	0	0	0
1284	0	0	0	0	0	0	0	0	0
1285	0	0	0	0	0	0	0	0	0
1286	0	0	0	0	0	0	0	0	0
1287	0	0	0	0	0	0	0	0	0
1288	0	0	0	0	0	0	0	0	0
1289	0	0	0	0	0	0	0	0	0
1290	0	0	0	0	0	0	0	0	0
1291	0	0	0	0	0	0	0	0	0
1292	0	0	0	0	0	0	0	0	0
1293	0	0	0	0	0	0	0	0	0
1294	0	0	0	0	0	0	0	0	0
1295	0	0	0	0	0	0	0	0	0
1296	0	0	0	0	0	0	0	0	0
1297	0	0	0	0	0	0	0	0	0
1298	0	0	0	0	0	0	0	0	0
1299	0	0	0	0	0	0	0	0	0
1300	0	0	0	0	0	0	0	0	0
1301	0	0	0	0	0	0	0	0	0
1302	0	0	0	0	0	0	0	0	0
1303	0	0	0	0	0	0	0	0	0
1304	0	0	0	0	0	0	0	0	0
1305	0	0	0	0	0	0	0	0	0
1306	0	0	0	0	0	0	0	0	0
1307	0	0	0	0	0	0	0	0	0
1308	0	0	0	0	0	0	0	0	0
1309	0	0	0	0	0	0	0	0	0
1310	0	0	0	0	0	0	0	0	0
1311	0	0	0	0	0	0	0	0	0
1312	0	0	0	0	0	0	0	0	0
1313	0	0	0	0	0	0	0	0	0
1314	0	0	0	0	0	0	0	0	0
1315	0	0	0	0	0	0	0	0	0
1316	0	0	0	0	0	0	0	0	0
1317	0	0	0	0	0	0	0	0	0
1318	0	0	0	0	0	0	0	0	0
1319	0	0	0	0	0	0	0	0	0
1320	0	0	0	0	0	0	0	0	0
1321	0	0	0	0	0	0	0	0	0
1322	0	0	0	0	0	0	0	0	0
1323	0	0	0	0	0	0	0	0	0
1324	0	0	0	0	0	0	0	0	0
1325	0	0	0	0	0	0	0	0	0
1326	0	0	0	0	0	0	0	0	0
1327	0	0	0	0	0	0	0	0	0
1328	0	0	0	0	0	0	0	0	0
1329	0	0	0	0	0	0	0	0	0
1330	0	0	0	0	0	0	0	0	0
1331	0	0	0	0	0	0	0	0	0
1332	0	0	0	0	0	0	0	0	0
1333	0	0	0	0	0	0	0	0	0
1334	0	0	0	0	0	0	0	0	0
1335	0	0	0	0	0	0	0	0	0
1336	0	0	0	0	0	0	0	0	0
1337	0	0	0	0	0	0	0	0	0
1338	0	0	0	0	0	0	0	0	0
1339	0	0	0	0	0	0	0	0	0
1340	0	0	0	0	0	0	0	0	0
1341	0	0	0	0	0	0	0	0	0
1342	0	0	0	0	0	0	0	0	0
1343	0	0	0	0	0	0	0	0	0
1344	0	0	0	0	0	0	0	0	0
1345	0	0	0	0	0	0	0	0	0
1346	0	0	0	0	0	0	0	0	0
1347	0	0	0	0	0	0	0	0	0
1348	0	0	0	0	0	0	0	0	0
1349	0	0	0	0	0	0	0	0	0
1350	0	0	0	0	0	0	0	0	0
1351	0	0	0	0	0	0	0	0	0
1352	0	0	0	0	0	0	0	0	0
1353	0	0	0	0	0	0	0	0	0
1354	0	0	0	0	0	0	0	0	0
1355	0	0	0	0	0	0	0	0	0
1356	0	0	0	0	0	0	0	0	0
1357	0	0	0	0	0	0	0	0	0
1358	0	0	0	0	0	0	0	0	0
1359	0	0	0	0	0	0	0	0	0
1360	0	0	0	0	0	0	0	0	0
1361	0	0	0	0	0	0	0	0	0
1362	0	0	0	0	0	0	0	0	0
1363	0	0	0	0	0	0	0	0	0
1364	0	0	0	0	0	0	0	0	0
1365	0	0	0	0	0	0	0	0	0
1366	0	0	0	0	0	0	0	0	0
1367	0	0	0	0	0	0	0	0	0
1368	0	0	0	0	0	0	0	0	0
1369	0	0	0	0	0	0	0	0	0
1370	0	0	0	0	0	0	0	0	0
1371	0	0	0	0	0	0	0	0	0
1372	0	0	0	0	0	0	0	0	0
1373	0	0	0	0	0	0	0	0	0
1374	0	0	0	0	0	0	0	0	0
1375	0	0	0	0	0	0	0	0	0
1376	0	0	0	0	0	0	0	0	0
1377	0	0	0	0	0	0	0	0	0
1378	0	0	0	0	0	0	0	0	0
1379	0	0	0	0	0	0	0	0	0
1380	0	0	0	0	0	0	0	0	0
1381	0	0	0	0	0	0	0	0	0
1382	0	0	0	0	0	0	0	0	0
1383	0	0	0	0	0	0	0	0	0
1384	0	0	0	0	0	0	0	0	0
1385	0	0	0	0	0	0	0	0	0
1386	0	0	0	0	0	0	0	0	0
1387	0	0	0	0	0	0	0	0	0
1388	0	0	0	0	0	0	0	0	0
1389	0	0	0	0	0	0	0	0	0
1390	0	0	0	0	0	0	0	0	0
1391	0	0	0	0	0	0	0	0	0
1392	0	0	0	0	0	0	0	0	0
1393	0	0	0	0	0	0	0	0	0
1394	0	0	0	0	0	0	0	0	0
1395	0	0	0	0	0	0	0	0	0
1396	0	0	0	0	0	0	0	0	0
1397	0	0	0	0	0	0	0	0	0
1398	0	0	0	0	0	0	0	0	0
1399	0	0	0	0	0	0	0	0	0
1400	0	0	0	0	0	0	0	0	0
1401	0	0	0	0	0	0	0	0	0
1402	0	0	0	0	0	0	0	0	0
1403	0	0	0	0	0	0	0	0	0
1404	0	0	0	0	0	0	0	0	0
1405	0	0	0	0	0	0	0	0	0
1406	0	0	0	0	0	0	0	0	0
1407	0	0	0	0	0	0	0	0	0
1408	0	0	0	0	0	0	0	0	0
1409	0	0	0	0	0	0	0	0	0
1410	0	0	0	0	0	0	0	0	0
1411	0	0	0	0	0	0	0	0	0
1412	0	0	0	0	0	0	0	0	0
1413	0	0	0	0	0	0	0	0	0
1414	0	0	0	0	0	0	0	0	0
1415	0	0	0	0	0	0	0	0	0
1416	0	0	0	0	0	0	0	0	0
1417	0	0	0	0	0	0	0	0	0
1418	0	0	0	0	0	0	0	0	0
1419	0	0	0	0	0	0	0	0	0
1420	0	0	0	0	0	0	0	0	0
1421	0	0	0	0	0	0	0	0	0
1422	0	0	0	0	0	0	0	0	0
1423	0	0	0	0	0	0	0	0	0
1424	0	0	0	0	0	0	0	0	0
1425	0	0	0	0	0	0	0	0	0
1426	0	0	0	0	0	0	0	0	0
1427	0	0	0	0	0	0	0	0	0
1428	0	0	0	0	0	0	0	0	0
1429	0	0	0	0	0	0	0	0	0
1430	0	0	0	0	0	0	0	0	0
1431	0	0	0	0	0	0	0	0	0
1432	0	0	0	0	0	0	0	0	0
1433	0	0	0	0	0	0	0	0	0
1434	0	0	0	0	0	0	0	0	0
1435	0	0	0	0	0	0	0	0	0
1436	0	0	0	0	0	0	0	0	0
1437	0	0	0	0	0	0	0	0	0
1438	0	0	0	0	0	0	0	0	0
1439	0	0	0	0	0	0	0	0	0
1440	0	0	0	0	0	0	0	0	0
1441	0	0	0	0	0	0	0	0	0
1442	0	0	0	0	0	0	0	0	0
1443	0	0	0	0	0	0	0	0	0
1444	0	0	0	0	0	0	0	0	0
1445	0	0	0	0	0	0	0	0	0
1446	0	0	0	0	0	0	0	0	0
1447	0	0	0	0	0	0	0	0	0
1448	0	0	0	0	0	0	0	0	0
1449	0	0	0	0	0	0	0	0	0
1450	0	0	0	0	0	0	0	0	0
1451	0	0	0	0	0	0	0	0	0
1452	0	0	0	0	0	0	0	0	0
1453	0	0	0	0	0	0	0	0	0
1454	0	0	0	0	0	0	0	0	0
1455	0	0	0	0	0	0	0	0	0
1456	0	0	0	0	0	0	0	0	0
1457	0	0	0	0	0	0	0	0	0
1458	0	0	0	0	0	0	0	0	0
1459	0	0	0	0	0	0	0	0	0
1460	0	0	0	0	0	0	0	0	0
1461	0	0	0	0	0	0	0	0	0
1462	0	0	0	0	0	0	0	0	0
1463	0	0	0	0	0	0	0	0	0
1464	0	0	0	0	0	0	0	0	0
1465	0	0	0	0	0	0	0	0	0
1466	0	0	0	0	0	0	0	0	0
1467	0	0	0	0	0	0	0	0	0
1468	0	0	0	0	0	0	0	0	0
1469	0	0	0	0	0	0	0	0	0
1470	0	0	0	0	0	0	0	0	0
1471	0	0	0	0	0	0	0	0	0
1472	0	0	0	0	0	0	0	0	0
1473	0	0	0	0	0	0	0	0	0
1474	0	0	0	0	0	0	0	0	0
1475	0	0	0	0	0	0	0	0	0
1476	0	0	0	0	0	0	0	0	0
1477	0	0	0	0	0	0	0	0	0
1478	0	0	0	0	0	0	0	0	0
1479	0	0	0	0	0	0	0	0	0
1480	0	0	0	0	0	0	0	0	0
1481	0	0	0	0	0	0	0	0	0
1482	0	0	0	0	0	0	0	0	0
1483	0	0	0	0	0	0	0	0	0
1484	0	0	0	0	0	0	0	0	0
1485	0	0	0	0	0	0	0	0	0
1486	0	0	0	0	0	0	0	0	0
1487	0	0	0	0	0	0	0	0	0
1488	0	0	0	0	0	0	0	0	0
1489	0	0	0	0	0	0	0	0	0
1490	0	0	0	0	0	0	0	0	0
1491	0	0	0	0	0	0	0	0	0
1492	0	0	0	0	0	0	0	0	0
1493	0	0	0	0	0	0	0	0	0
1494	0	0	0	0	0	0	0	0	0
1495	0	0	0	0	0	0	0	0	0
1496	0	0	0	0	0	0	0	0	0
1497	0	0	0	0	0	0	0	0	0
1498	0	0	0	0	0	0	0	0	0
1499	0	0	0	0	0	0	0	0	0
1500	0	0	0	0	0	0	0	0	0
1501	0	0	0	0	0	0	0	0	0
1502	0	0	0	0	0	0	0	0	0
1503	0	0	0	0	0	0	0	0	0
1504	0	0	0	0	0	0	0	0	0
1505	0	0	0	0	0	0	0	0	0
1506	0	0	0	0	0	0	0	0	0
1507	0	0	0	0	0	0	0	0	0
1508	0	0	0	0	0	0	0	0	0
1509	0	0	0	0	0	0	0	0	0
1510	0	0	0	0	0	0	0	0	0
1511	0	0	0	0	0	0	0	0	0
1512	0	0	0	0	0	0	0	0	0
1513	0	0	0	0	0	0	0	0	0
1514	0	0	0	0	0	0	0	0	0
1515	0	0	0	0	0	0	0	0	0
1516	0	0	0	0	0	0	0	0	0
1517	0	0	0	0	0	0	0	0	0
1518	0	0	0	0	0	0	0	0	0
1519	0	0	0	0	0	0	0	0	0
1520	0	0	0	0	0	0	0	0	0
1521	0	0	0	0	0	0	0	0	0
1522	0	0	0	0	0	0	0	0	0
1523	0	0	0	0	0	0	0	0	0
1524	0	0	0	0	0	0	0	0	0
1525	0	0	0	0	0	0	0	0	0
1526	0	0	0	0	0	0	0	0	0
1527	0	0	0	0	0	0	0	0	0
1528	0	0	0	0	0	0	0	0	0
1529	0	0	0	0	0	0	0	0	0
1530	0	0	0	0	0	0	0	0	0
1531	0	0	0	0	0	0	0	0	0
1532	0	0	0	0	0	0	0	0	0
1533	0	0	0	0	0	0	0	0	0
1534	0	0	0	0	0	0	0	0	0
1535	0	0	0	0	0	0	0	0	0
1536	0	0	0	0	0	0	0	0	0
1537	0	0	0	0	0	0	0	0	0
1538	0	0	0	0	0	0	0	0	0
1539	0	0	0	0	0	0	0	0	0
1540	0	0	0	0	0	0	0	0	0
1541	0	0	0	0	0	0	0	0	0
1542	0	0	0	0	0	0	0	0	0
1543	0	0	0	0	0	0	0	0	0
1544	0	0	0	0	0	0	0	0	0
1545	0	0	0	0	0	0	0	0	0
1546	0	0	0	0	0	0	0	0	0
1547	0	0	0	0	0	0	0	0	0
1548	0	0	0	0	0	0	0	0	0
1549	0	0	0	0	0	0	0	0	0
1550	0	0	0	0	0	0	0	0	0
1551	0	0	0	0	0	0	0	0	0
1552	0	0	0	0	0	0	0	0	0
1553	0	0	0	0	0	0	0	0	0
1554	0	0	0	0	0	0	0	0	0
1555	0	0	0	0	0	0	0	0	0
1556	0	0	0	0	0	0	0	0	0
1557	0	0	0	0	0	0	0	0	0
1558	0	0	0	0	0	0	0	0	0
1559	0	0	0	0	0	0	0	0	0
1560	0	0	0	0	0	0	0	0	0
1561	0	0	0	0	0	0	0	0	0
1562	0	0	0	0	0	0	0	0	0
1563	0	0	0	0	0	0	0	0	0
1564	0	0	0	0	0	0	0	0	0
1565	0	0	0	0	0	0	0	0	0
1566	0	0	0	0	0	0	0	0	0
1567	0	0	0	0	0	0	0	0	0
1568	0	0	0	0	0	0	0	0	0
1569	0	0	0	0	0	0	0	0	0
1570	0	0	0	0	0	0	0	0	0
1571	0	0	0	0	0	0	0	0	0
1572	0	0	0	0	0	0	0	0	0
1573	0	0	0	0	0	0	0	0	0
1574	0	0	0	0	0	0	0	0	0
1575	0	0	0	0	0	0	0	0	0
1576	0	0	0	0	0	0	0	0	0
1577	0	0	0	0	0	0	0	0	0
1578	0	0	0	0	0	0	0	0	0
1579	0	0	0	0	0	0	0	0	0
1580	0	0	0	0	0	0	0	0	0
1581	0	0	0	0	0	0	0	0	0
1582	0	0	0	0	0	0	0	0	0
1583	0	0	0	0	0	0	0	0	0
1584	0	0	0	0	0	0	0	0	0
1585	0	0	0	0	0	0	0	0	0
1586	0	0	0	0	0	0	0	0	0
1587	0	0	0	0	0	0	0	0	0
1588	0	0	0	0	0	0	0	0	0
1589	0	0	0	0	0	0	0	0	0
1590	0	0	0	0	0	0	0	0	0
1591	0	0	0	0	0	0	0	0	0
1592	0	0	0	0	0	0	0	0	0
1593	0	0	0	0	0	0	0	0	0
1594	0	0	0	0	0	0	0	0	0
1595	0	0	0	0	0	0	0	0	0
1596	0	0	0	0	0	0	0	0	0
1597	0	0	0	0	0	0	0	0	0
1598	0	0	0	0	0	0	0	0	0
1599	0	0	0	0	0	0	0	0	0
1600	0	0	0	0	0	0	0	0	0
1601	0	0	0	0	0	0	0	0	0
1602	0	0	0	0	0	0	0	0	0
1603	0	0	0	0	0	0	0	0	0
1604	0	0	0	0	0	0	0	0	0
1605	0	0	0	0	0	0	0	0	0
1606	0	0	0	0	0	0	0	0	0
1607	0	0	0	0	0	0	0	0	0
1608	0	0	0	0	0	0	0	0	0
1609	0	0	0	0	0	0	0	0	0
1610	0	0	0	0	0	0	0	0	0
1611	0	0	0	0	0	0	0	0	0
1612	0	0	0	0	0	0	0	0	0
1613	0	0	0	0	0	0	0	0	0
1614	0	0	0	0	0	0	0	0	0
1615	0	0	0	0	0	0	0	0	0
1616	0	0	0	0	0	0	0	0	0
1617	0	0	0	0	0	0	0	0	0
1618	0	0	0	0	0	0	0	0	0
1619	0	0	0	0	0	0	0	0	0
1620	0	0	0	0	0	0	0	0	0
1621	0	0	0	0	0	0	0	0	0
1622	0	0	0	0	0	0	0	0	0
1623	0	0	0	0	0	0	0	0	0
1624	0	0	0	0	0	0	0	0	0
1625	0	0	0	0	0	0	0	0	0
1626	0	0	0	0	0	0	0	0	0
1627	0	0	0	0	0	0	0	0	0
1628	0	0	0	0	0	0	0	0	0
1629	0	0	0	0	0	0	0	0	0
1630	0	0	0	0	0	0	0	0	0
1631	0	0	0	0	0	0	0	0	0
1632	0	0	0	0	0	0	0	0	0
1633	0	0	0	0	0	0	0	0	0
1634	0	0	0	0	0	0	0	0	0
1635	0	0	0	0	0	0	0	0	0
1636	0	0	0	0	0	0	0	0	0
1637	0	0	0	0	0	0	0	0	0
1638	0	0	0	0	0	0	0	0	0
1639	0	0	0	0	0	0	0	0	0
1640	0	0	0	0	0	0	0	0	0
1641	0	0	0	0	0	0	0	0	0
1642	0	0	0	0	0	0	0	0	0
1643	0	0	0	0	0	0	0	0	0
1644	0	0	0	0	0	0	0	0	0
1645	0	0	0	0	0	0	0	0	0
1646	0	0	0	0	0	0	0	0	0
1647	0	0	0	0	0	0	0	0	0
1648	0	0	0	0	0	0	0	0	0
1649	0	0	0	0	0	0	0	0	0
1650	0	0	0	0	0	0	0	0	0
1651	0	0	0	0	0	0	0	0	0
1652	0	0	0	0	0	0	0	0	0
1653	0	0	0	0	0	0	0	0	0
1654	0	0	0	0	0	0	0	0	0
1655	0	0	0	0	0	0	0	0	0
1656	0	0	0	0	0	0	0	0	0
1657	0	0	0	0	0	0	0	0	0
1658	0	0	0	0	0	0	0	0	0
1659	0	0	0	0	0	0	0	0	0
1660	0	0	0	0	0	0	0	0	0
1661	0	0	0	0	0	0	0	0	0
1662	0	0	0	0	0	0	0	0	0
1663	0	0	0	0	0	0	0	0	0
1664	0	0	0	0	0	0	0	0	0
1665	0	0	0	0	0	0	0	0	0
1666	0	0	0	0	0	0	0	0	0
1667	0	0	0	0	0	0	0	0	0
1668	0	0	0	0	0	0	0	0	0
1669	0	0	0	0	0	0	0	0	0
1670	0	0	0	0	0	0	0	0	0
1671	0	0	0	0	0	0	0	0	0
1672	0	0	0	0	0	0	0	0	0
1673	0	0	0	0	0	0	0	0	0
1674	0	0	0	0	0	0	0	0	0
1675	0	0	0	0	0	0	0	0	0
1676	0	0	0	0	0	0	0	0	0
1677	0	0	0	0	0	0	0	0	0
1678	0	0	0	0	0	0	0	0	0
1679	0	0	0	0	0	0	0	0	0
1680	0	0	0	0	0	0	0	0	0
1681	0	0	0	0	0	0	0	0	0
1682	0	0	0	0	0	0	0	0	0
1683	0	0	0	0	0	0	0	0	0
1684	0	0	0	0	0	0	0	0	0
1685	0	0	0	0	0	0	0	0	0
1686	0	0	0	0	0	0	0	0	0
1687	0	0	0	0	0	0	0	0	0
1688	0	0	0	0	0	0	0	0	0
1689	0	0	0	0	0	0	0	0	0
1690	0	0	0	0	0	0	0	0	0
1691	0	0	0	0	0	0	0	0	0
1692	0	0	0	0	0	0	0	0	0
1693	0	0	0	0	0	0	0	0	0
1694	0	0	0	0	0	0	0	0	0
1695	0	0	0	0	0	0	0	0	0
1696	0	0	0	0	0	0	0	0	0
1697	0	0	0	0	0	0	0	0	0
1698	0	0	0	0	0	0	0	0	0
1699	0	0	0	0	0	0	0	0	0
1700	0	0	0	0	0	0	0	0	0
1701	0	0	0	0	0	0	0	0	0
1702	0	0	0	0	0	0	0	0	0
1703	0	0	0	0	0	0	0	0	0
1704	0	0	0	0	0	0	0	0	0
1705	0	0	0	0	0	0	0	0	0
1706	0	0	0	0	0	0	0	0	0
1707	0	0	0	0	0	0	0	0	0
1708	0	0	0	0	0	0	0	0	0
1709	0	0	0	0	0	0	0	0	0
1710	0	0	0	0	0	0	0	0	0
1711	0	0	0	0	0	0	0	0	0
1712	0	0	0	0	0	0	0	0	0
1713	0	0	0	0	0	0	0	0	0
1714	0	0	0	0	0	0	0	0	0
1715	0	0	0	0	0	0	0	0	0
1716	0	0	0	0	0	0	0	0	0
1717	0	0	0	0	0	0	0	0	0
1718	0	0	0	0	0	0	0	0	0
1719	0	0	0	0	0	0	0	0	0
1720	0	0	0	0	0	0	0	0	0
1721	0	0	0	0	0	0	0	0	0
1722	0	0	0	0	0	0	0	0	0
1723	0	0	0	0	0	0	0	0	0
1724	0	0	0	0	0	0	0	0	0
1725	0	0	0	0	0	0	0	0	0
1726	0	0	0	0	0	0	0	0	0
1727	0	0	0	0	0	0	0	0	0
1728	0	0	0	0	0	0	0	0	0
1729	0	0	0	0	0	0	0	0	0
1730	0	0	0	0	0	0	0	0	0
1731	0	0	0	0	0	0	0	0	0
1732	0	0	0	0	0	0	0	0	0
1733	0	0	0	0	0	0	0	0	0
1734	0	0	0	0	0	0	0	0	0
1735	0	0	0	0	0	0	0	0	0
1736	0	0	0	0	0	0	0	0	0
1737	0	0	0	0	0	0	0	0	0
1738	0	0	0	0	0	0	0	0	0
1739	0	0	0	0	0	0	0	0	0
1740	0	0	0	0	0	0	0	0	0
1741	0	0	0	0	0	0	0	0	0
1742	0	0	0	0	0	0	0	0	0
1743	0	0	0	0	0	0	0	0	0
1744	0	0	0	0	0	0	0	0	0
1745	0	0	0	0	0	0	0	0	0
1746	0	0	0	0	0	0	0	0	0
1747	0	0	0	0	0	0	0	0	0
1748	0	0	0	0	0	0	0	0	0
1749	0	0	0	0	0	0	0	0	0
1750	0	0	0	0	0	0	0	0	0
1751	0	0	0	0	0	0	0	0	0
1752	0	0	0	0	0	0	0	0	0
1753	0	0	0	0	0	0	0	0	0
1754	0	0	0	0	0	0	0	0	0
1755	0	0	0	0	0	0	0	0	0
1756	0	0	0	0	0	0	0	0	0
1757	0	0	0	0	0	0	0	0	0
1758	0	0	0	0	0	0	0	0	0
1759	0	0	0	0	0	0	0	0	0
1760	0	0	0	0	0	0	0	0	0
1761	0	0	0	0	0	0	0	0	0
1762	0	0	0	0	0	0	0	0	0
1763	0	0	0	0	0	0	0	0	0
1764	0	0	0	0	0	0	0	0	0
1765	0	0	0	0	0	0	0	0	0
1766	0	0	0	0	0	0	0	0	0
1767	0	0	0	0	0	0	0	0	0
1768	0	0	0	0	0	0	0	0	0
1769	0	0	0	0	0	0	0	0	0
1770	0	0	0	0	0	0	0	0	0
1771	0	0	0	0	0	0	0	0	0
1772	0	0	0	0	0	0	0	0	0
1773	0	0	0	0	0	0	0	0	0
1774	0	0	0	0	0	0	0	0	0
1775	0	0	0	0	0	0	0	0	0
1776	0	0	0	0	0	0	0	0	0
1777	0	0	0	0	0	0	0	0	0
1778	0	0	0	0	0	0	0	0	0
1779	0	0	0	0	0	0	0	0	0
1780	0	0	0	0	0	0	0	0	0
1781	0	0	0	0	0	0	0	0	0
1782	0	0	0	0	0	0	0	0	0
1783	0	0	0	0	0	0	0	0	0
1784	0	0	0	0	0	0	0	0	0
1785	0	0	0	0	0	0	0	0	0
1786	0	0	0	0	0	0	0	0	0
1787	0	0	0	0	0	0	0	0	0
1788	0	0	0	0	0	0	0	0	0
1789	0	0	0	0	0	0	0	0	0
1790	0	0	0	0	0	0	0	0	0
1791	0	0	0	0	0	0	0	0	0
1792	0	0	0	0	0	0	0	0	0
1793	0	0	0	0	0	0	0	0	0
1794	0	0	0	0	0	0	0	0	0
1795	0	0	0	0	0	0	0	0	0
1796	0	0	0	0	0	0	0	0	0
1797	0	0	0	0	0	0	0	0	0
1798	0	0	0	0	0	0	0	0	0
1799	0	0	0	0	0	0	0	0	0
1800	0	0	0	0	0	0	0	0	0
1801	0	0	0	0	0	0	0	0	0
1802	0	0	0	0	0	0	0	0	0
1803	0	0	0	0	0	0	0	0	0
1804	0	0	0	0	0	0	0	0	0
1805	0	0	0	0	0	0	0	0	0
1806	0	0	0	0	0	0	0	0	0
1807	0	0	0	0	0	0	0	0	0
1808	0	0	0	0	0	0	0	0	0
1809	0	0	0	0	0	0	0	0	0
1810	0	0	0	0	0	0	0	0	0
1811	0	0	0	0	0	0	0	0	0
1812	0	0	0	0	0	0	0	0	0
1813	0	0	0	0	0	0	0	0	0
1814	0	0	0	0	0	0	0	0	0
1815	0	0	0	0	0	0	0	0	0
1816	0	0	0	0	0	0	0	0	0
1817	0	0	0	0	0	0	0	0	0
1818	0	0	0	0	0	0	0	0	0
1819	0	0	0	0	0	0	0	0	0
1820	0	0	0	0	0	0	0	0	0
1821	0	0	0	0	0	0	0	0	0
1822	0	0	0	0	0	0	0	0	0
1823	0	0	0	0	0	0	0	0	0
1824	0	0	0	0	0	0	0	0	0
1825	0	0	0	0	0	0	0	0	0
1826	0	0	0	0	0	0	0	0	0
1827	0	0	0	0	0	0	0	0	0
1828	0	0	0	0	0	0	0	0	0
1829	0	0	0	0	0	0	0	0	0
1830	0	0	0	0	0	0	0	0	0
1831	0	0	0	0	0	0	0	0	0
1832	0	0	0	0	0	0	0	0	0
1833	0	0	0	0	0	0	0	0	0
1834	0	0	0	0	0	0	0	0	0
1835	0	0	0	0	0	0	0	0	0
1836	0	0	0	0	0	0	0	0	0
1837	0	0	0	0	0	0	0	0	0
1838	0	0	0	0	0	0	0	0	0
1839	0	0	0	0	0	0	0	0	0
1840	0	0	0	0	0	0	0	0	0
1841	0	0	0	0	0	0	0	0	0
1842	0	0	0	0	0	0	0	0	0
1843	0	0	0	0	0	0	0	0	0
1844	0	0	0	0	0	0	0	0	0
1845	0	0	0	0	0	0	0	0	0
1846	0	0	0	0	0	0	0	0	0
1847	0	0	0	0	0	0	0	0	0
1848	0	0	0	0	0	0	0	0	0
1849	0	0	0	0	0	0	0	0	0
1850	0	0	0	0	0	0	0	0	0
1851	0	0	0	0	0	0	0	0	0
1852	0	0	0	0	0	0	0	0	0
1853	0	0	0	0	0	0	0	0	0
1854	0	0	0	0	0	0	0	0	0
1855	0	0	0	0	0	0	0	0	0
1856	0	0	0	0	0	0	0	0	0
1857	0	0	0	0	0	0	0	0	0
1858	0	0	0	0	0	0	0	0	0
1859	0	0	0	0	0	0	0	0	0
1860	0	0	0	0	0	0	0	0	0
1861	0	0	0	0	0	0	0	0	0
1862	0	0	0	0	0	0	0	0	0
1863	0	0	0	0	0	0	0	0	0
1864	0	0	0	0	0	0	0	0	0
1865	0	0	0	0	0	0	0	0	0
1866	0	0	0	0	0	0	0	0	0
1867	0	0	0	0	0	0	0	0	0
1868	0	0	0	0	0	0	0	0	0
1869	0	0	0	0	0	0	0	0	0
1870	0	0	0	0	0	0	0	0	0
1871	0	0	0	0	0	0	0	0	0
1872	0	0	0	0	0	0	0	0	0
1873	0	0	0	0	0	0	0	0	0
1874	0	0	0	0	0	0	0	0	0
1875	0	0	0	0	0	0	0	0	0
1876	0	0	0	0	0	0	0	0	0
1877	0	0	0	0	0	0	0	0	0
1878	0	0	0	0	0	0	0	0	0
1879	0	0	0	0	0	0	0	0	0
1880	0	0	0	0	0	0	0	0	0
1881	0	0	0	0	0	0	0	0	0
1882	0	0	0	0	0	0	0	0	0
1883	0	0	0	0	0	0	0	0	0
1884	0	0	0	0	0	0	0	0	0
1885	0	0	0	0	0	0	0	0	0
1886	0	0	0	0	0	0	0	0	0
1887	0	0	0	0	0	0	0	0	0
1888	0	0	0	0	0	0	0	0	0
1889	0	0	0	0	0	0	0	0	0
1890	0	0	0	0	0	0	0	0	0
1891	0	0	0	0	0	0	0	0	0
1892	0	0	0	0	0	0	0	0	0
1893	0	0	0	0	0	0	0	0	0
1894	0	0	0	0	0	0	0	0	0
1895	0	0	0	0	0	0	0	0	0
1896	0	0	0	0	0	0	0	0	0
1897	0	0	0	0	0	0	0	0	0
1898	0	0	0	0	0	0	0	0	0
1899	0	0	0	0	0	0	0	0	0
1900	0	0	0	0	0	0	0	0	0
1901	0	0	0	0	0	0	0	0	0
1902	0	0	0	0	0	0	0	0	0
1903	0	0	0	0	0	0	0	0	0
1904	0	0	0	0	0	0	0	0	0
1905	0	0	0	0	0	0	0	0	0
1906	0	0	0	0	0	0	0	0	0
1907	0	0	0	0	0	0	0	0	0
1908	0	0	0	0	0	0	0	0	0
1909	0	0	0	0	0	0	0	0	0
1910	0	0	0	0	0	0	0	0	0
1911	0	0	0	0	0	0	0	0	0
1912	0	0	0	0	0	0	0	0	0
1913	0	0	0	0	0	0	0	0	0
1914	0	0	0	0	0	0	0	0	0
1915	0	0	0	0	0	0	0	0	0
1916	0	0	0	0	0	0	0	0	0
1917	0	0	0	0	0	0	0	0	0
1918	0	0	0	0	0	0	0	0	0
1919	0	0	0	0	0	0	0	0	0
1920	0	0	0	0	0	0	0	0	0
1921	0	0	0	0	0	0	0	0	0
1922	0	0	0	0	0	0	0	0	0
1923	0	0	0	0	0	0	0	0	0
1924	0	0	0	0	0	0	0	0	0
1925	0	0	0	0	0	0	0	0	0
1926	0	0	0	0	0	0	0	0	0
1927	0	0	0	0	0	0	0	0	0
1928	0	0	0	0	0	0	0	0	0
1929	0	0	0	0	0	0	0	0	0
1930	0	0	0	0	0	0	0	0	0
1931	0	0	0	0	0	0	0	0	0
1932	0	0	0	0	0	0	0	0	0
1933	0	0	0	0	0	0	0	0	0
1934	0	0	0	0	0	0	0	0	0
1935	0	0	0	0	0	0	0	0	0
1936	0	0	0	0	0	0	0	0	0
1937	0	0	0	0	0	0	0	0	0
1938	0	0	0	0	0	0	0	0	0
1939	0	0	0	0	0	0	0	0	0
1940	0	0	0	0	0	0	0	0	0
1941	0	0	0	0	0	0	0	0	0
1942	0	0	0	0	0	0	0	0	0
1943	0	0	0	0	0	0	0	0	0
1944	0	0	0	0	0	0	0	0	0
1945	0	0	0	0	0	0	0	0	0
1946	0	0	0	0	0	0	0	0	0
1947	0	0	0	0	0	0	0	0	0
1948	0	0	0	0	0	0	0	0	0
1949	0	0	0	0	0	0	0	0	0
1950	0	0	0	0	0	0	0	0	0
1951	0	0	0	0	0	0	0	0	0
1952	0	0	0	0	0	0	0	0	0
1953	0	0	0	0	0	0	0	0	0
1954	0	0	0	0	0	0	0	0	0
1955	0	0	0	0	0	0	0	0	0
1956	0	0	0	0	0	0	0	0	0
1957	0	0	0	0	0	0	0	0	0
1958	0	0	0	0	0	0	-1.44154	0	0
1959	0	0	0	0	0	0	0	0	0
1960	0	0	0	0	0	0	0	0	0
1961	0	0	0	0	0	0	0	0	0
1962	0	0	0	0	0	0	0	0	0
1963	0	0	0	0	0	0	0	0	0
1964	0	0	0	0	0	0	0	0	0
1965	0	0	0	0	0	0	0	0	0
1966	0	0	0	0	0	0	0	0	0
1967	0	0	0	0	0	0	0	0	0
1968	0	0	0	0	0	0	0	0	0
1969	0	0	0	0	0	0	0	0	0
1970	0	0	0	0	0	0	0	0	0
1971	0	0	0	0	0	0	0	0	0
1972	0	0	0	0	0	0	0	0	0
1973	0	0	0	0	0	0	0	0	0
1974	0	0	0	0	0	0	0	0	0
1975	0	0	0	0	0	0	0	0	0
1976	0	0	0	0	0	0	0	0	0
1977	0	0	0	0	0	0	0	0	0
1978	0	0	0	0	0	0	0	0	0
1979	0	0	0	0	0	0	0	0	0
1980	0	0	0	0	0	0	0	0	0
1981	0	0	0	0	0	0	0	0	0
1982	0	0	0	0	0	0	0	0	0
1983	0	0	0	0	0	0	0	0	0
1984	0	0	0	0	0	0	0	0	0
1985	0	0	0	0	0	0	0	0	0
1986	0	0	0	0	0	0	0	0	0
1987	0	0	0	0	0	0	0	0	0
1988	0	0	0	0	0	0	0	0	0
1989	0	0	0	0	0	0	0	0	0
1990	0	0	0	0	0	0	0	0	0
1991	0	0	0	0	0	0	0	0	0
1992	0	0	0	0	0	0	0	0	0
1993	0	0	0	0	0	0	0	0	0
1994	0	0	0	0	0	0	0	0	0
1995	0	0	0	0	0	0	0	0	0
1996	0	0	0	0	0	0	0	0	0
1997	0	0	0	0	0	0	0	0	0
[truncated: 6,762 more rows]

## Sheet: Infiltration
TOT [kWh/m2]	-21.212	-20.1609	-20.0904	-20.0641	-20.0574	-19.8718	-20.3142	-20.1038
	Hourly average power [Wh/m2]
Time / [h]	EP	TRN	SIM IBK	SIM BO	IDA	MOD	DAL	MEDIAN	Abs(median)			EP	TRN	SIM IBK	SIM BO	IDA	MOD	DAL
1	-2.47546	-3.3025	-3.21373	-3.21352	-2.27222	-2.23948	-2.295	-2.47546	2.47546		MBE [Wh/m2]	-0.126528	-0.00651879	0.00153083	0.00453137	0.00529702	0.026488	-0.0240217
2	-2.40102	-2.36413	-2.31759	-2.31744	-2.28704	-2.25729	-2.3256	-2.31759	2.31759		MAE [Wh/m2]	0.134546	0.0141776	0.0126509	0.00821178	0.0311082	0.0339586	0.0835688
3	-2.4344	-2.32013	-2.31086	-2.3107	-2.31778	-2.28718	-2.3562	-2.31778	2.31778		RMSE [Wh/m2]	0.187492	0.0225175	0.0228195	0.0161796	0.0442781	0.0466487	0.108425
4	-2.46789	-2.35059	-2.34117	-2.34101	-2.34889	-2.31764	-2.3868	-2.34889	2.34889
5	-2.49093	-2.37767	-2.36726	-2.3671	-2.37259	-2.34377	-2.4021	-2.37259	2.37259		NMBE [%]	5.5127	0.284017	-0.0666967	-0.197427	-0.230786	-1.15405	1.0466
6	-2.50775	-2.39374	-2.38284	-2.38268	-2.38815	-2.35851	-2.4174	-2.38815	2.38815		NMAE [%]	5.86205	0.617705	0.551185	0.357779	1.35535	1.47954	3.64101
7	-2.52453	-2.40897	-2.39799	-2.39783	-2.4037	-2.37348	-2.4327	-2.4037	2.4037		NRMSE (av) [%]	8.16884	0.981066	0.994223	0.704929	1.92915	2.03244	4.72396
8	-2.54129	-2.4242	-2.41314	-2.41298	-2.41926	-2.38848	-2.448	-2.41926	2.41926		NRMSE (|av|>0) [%]	8.16884	0.981066	0.994223	0.704929	1.92915	2.03244	4.72396
9	-2.54763	-2.43605	-2.42408	-2.42393	-2.43037	-2.40421	-2.448	-2.43037	2.43037		R2 [%]	96.8055	99.9539	99.9527	99.9762	99.8218	99.8023	98.9317
10	-2.48603	-2.41092	-2.39084	-2.39128	-2.40222	-2.3722	-2.3256	-2.39128	2.39128
11	-2.43245	-2.32822	-2.28946	-2.30905	-2.36778	-2.31387	-2.22918	-2.31387	2.31387
12	-2.42945	-2.28327	-2.24429	-2.28238	-2.34481	-2.30522	-2.1974	-2.28327	2.28327
13	-2.43271	-2.27067	-2.22863	-2.2751	-2.32037	-2.28791	-2.18706	-2.2751	2.2751
14	-2.42128	-2.2461	-2.20331	-2.2546	-2.30259	-2.26065	-2.2166	-2.2546	2.2546
15	-2.45755	-2.23233	-2.20954	-2.26232	-2.32	-2.26018	-2.26295	-2.26232	2.26232
16	-2.52789	-2.28714	-2.2689	-2.32386	-2.38	-2.3362	-2.31551	-2.32386	2.32386
17	-2.58941	-2.35058	-2.32229	-2.38186	-2.42407	-2.39726	-2.36758	-2.38186	2.38186
18	-2.61511	-2.38204	-2.34696	-2.40942	-2.43889	-2.39464	-2.40481	-2.40481	2.40481
19	-2.60725	-2.38142	-2.34185	-2.40534	-2.42444	-2.3459	-2.44153	-2.40534	2.40534
20	-2.67826	-2.37162	-2.33109	-2.38389	-2.39704	-2.29898	-2.39699	-2.38389	2.38389
21	-2.65514	-2.368	-2.35591	-2.36906	-2.37519	-2.33163	-2.40605	-2.36906	2.36906
22	-2.62627	-2.39967	-2.39085	-2.39069	-2.40926	-2.36615	-2.448	-2.39967	2.39967
23	-2.61868	-2.44451	-2.43588	-2.43572	-2.45407	-2.41098	-2.4939	-2.44451	2.44451
24	-2.62351	-2.48682	-2.47713	-2.47697	-2.49185	-2.45162	-2.5245	-2.48682	2.48682
25	-2.68772	-2.52828	-2.52049	-2.52032	-2.54519	-2.49161	-2.601	-2.52828	2.52828
26	-2.78318	-2.60528	-2.5992	-2.59902	-2.62852	-2.57208	-2.6928	-2.60528	2.60528
27	-2.88543	-2.69582	-2.6897	-2.68951	-2.71926	-2.66341	-2.7846	-2.69582	2.69582
28	-2.95749	-2.77705	-2.76799	-2.7678	-2.78741	-2.74181	-2.8305	-2.77705	2.77705
29	-3.00993	-2.82528	-2.81471	-2.81452	-2.83222	-2.786	-2.8764	-2.82528	2.82528
30	-3.06158	-2.87097	-2.86017	-2.85997	-2.87667	-2.83091	-2.9223	-2.87097	2.87097
31	-3.1133	-2.91666	-2.90563	-2.90543	-2.92148	-2.8759	-2.9682	-2.91666	2.91666
32	-3.15428	-2.95897	-2.94688	-2.94668	-2.95852	-2.91806	-2.9988	-2.95852	2.95852
33	-3.16719	-2.98351	-2.96918	-2.96898	-2.9737	-2.95219	-2.9988	-2.9737	2.9737				2015-01-01
34	-3.05217	-2.94458	-2.91952	-2.91933	-2.91111	-2.89406	-2.85244	-2.91933	2.91933			From:	2015-02-02		To:	2015-02-04
35	-2.91056	-2.78486	-2.74481	-2.75207	-2.80407	-2.77189	-2.77287	-2.77287	2.77287			Hour	769		Hour	816
36	-2.84841	-2.66371	-2.61384	-2.64112	-2.73815	-2.71441	-2.74542	-2.71441	2.71441
37	-2.83162	-2.61528	-2.56554	-2.60305	-2.69889	-2.66799	-2.74851	-2.66799	2.66799
38	-2.83678	-2.59311	-2.55015	-2.59303	-2.6937	-2.64378	-2.78516	-2.64378	2.64378
39	-2.92918	-2.62549	-2.60825	-2.65429	-2.76111	-2.67895	-2.89087	-2.67895	2.67895
40	-3.01186	-2.72633	-2.71055	-2.75811	-2.84037	-2.77787	-2.9347	-2.77787	2.77787
41	-3.05943	-2.78433	-2.75444	-2.80529	-2.87148	-2.83056	-2.97814	-2.83056	2.83056
42	-3.0722	-2.80824	-2.76943	-2.82315	-2.87519	-2.81091	-3.00688	-2.82315	2.82315
43	-3.06276	-2.80357	-2.76023	-2.81473	-2.86111	-2.75891	-3.04932	-2.81473	2.81473
44	-3.13034	-2.80539	-2.78441	-2.80143	-2.83704	-2.75604	-3.02437	-2.80539	2.80539
45	-3.12036	-2.84051	-2.82987	-2.82968	-2.84074	-2.80099	-3.04283	-2.84051	2.84051
46	-3.10147	-2.8862	-2.87533	-2.87513	-2.88889	-2.84597	-3.06112	-2.8862	2.8862			Category Primary Min: 769
47	-3.13438	-2.93189	-2.92079	-2.92059	-2.93519	-2.89096	-3.07926	-2.93189	2.93189			Category Primary Max: 816
48	-3.18635	-2.97758	-2.96624	-2.96604	-2.98074	-2.93595	-3.09725	-2.97758	2.97758
49	-3.21669	-3.0165	-3.00328	-3.00308	-3.01148	-2.9756	-3.08555	-3.01148	3.01148
50	-3.22319	-3.03004	-3.01507	-3.01486	-3.01926	-2.98464	-3.0592	-3.01926	3.01926
51	-3.23409	-3.03427	-3.0197	-3.01949	-3.02667	-2.98916	-3.06	-3.02667	3.02667
52	-3.24262	-3.04527	-3.03022	-3.03002	-3.03444	-2.99965	-3.06	-3.03444	3.03444
53	-3.24382	-3.04612	-3.03064	-3.03044	-3.03444	-2.99981	-3.06	-3.03444	3.03444
54	-3.24382	-3.04612	-3.03064	-3.03044	-3.03481	-2.9998	-3.06	-3.03481	3.03481
55	-3.23296	-3.04274	-3.02643	-3.02623	-3.02704	-2.99637	-3.0447	-3.02704	3.02704
56	-3.22644	-3.03174	-3.01591	-3.0157	-3.01963	-2.98462	-3.0447	-3.01963	3.01963
57	-3.21559	-3.0275	-3.01127	-3.01107	-3.01556	-2.98403	-3.0294	-3.01556	3.01556
58	-3.05182	-2.96235	-2.93341	-2.93322	-2.92074	-2.92316	-2.85951	-2.93322	2.93322
59	-2.80876	-2.73176	-2.6813	-2.68903	-2.73963	-2.74454	-2.59079	-2.73176	2.73176
60	-2.633	-2.50543	-2.43878	-2.46628	-2.57704	-2.62917	-2.41428	-2.50543	2.50543
61	-2.53461	-2.36146	-2.29937	-2.33625	-2.44741	-2.46832	-2.31411	-2.36146	2.36146
62	-2.53809	-2.30016	-2.25443	-2.29675	-2.40259	-2.37801	-2.40675	-2.37801	2.37801
63	-2.674	-2.37285	-2.3534	-2.39914	-2.50704	-2.45367	-2.57795	-2.45367	2.45367
64	-2.77494	-2.51766	-2.49414	-2.54275	-2.61556	-2.59519	-2.62613	-2.59519	2.59519
65	-2.82883	-2.57762	-2.54127	-2.59487	-2.65296	-2.65178	-2.68797	-2.65178	2.65178
66	-2.85421	-2.61142	-2.56947	-2.62662	-2.67037	-2.64685	-2.73485	-2.64685	2.64685
67	-2.84879	-2.61582	-2.57021	-2.62825	-2.66222	-2.60411	-2.78108	-2.62825	2.62825
68	-2.92461	-2.61182	-2.56364	-2.61184	-2.63852	-2.55409	-2.74748	-2.61184	2.61184
69	-2.91928	-2.60146	-2.57674	-2.6024	-2.6263	-2.54304	-2.78307	-2.6024	2.6024
70	-2.89691	-2.62679	-2.61731	-2.61891	-2.63444	-2.59086	-2.80358	-2.62679	2.62679
71	-2.88386	-2.67297	-2.66318	-2.66301	-2.67926	-2.63602	-2.82392	-2.67297	2.67297
72	-2.90595	-2.72205	-2.71285	-2.71267	-2.73222	-2.68214	-2.85885	-2.72205	2.72205
73	-2.99406	-2.78889	-2.78146	-2.78127	-2.80778	-2.75229	-2.92301	-2.78889	2.78889
74	-3.09737	-2.87858	-2.87154	-2.87134	-2.89889	-2.84207	-2.98662	-2.87858	2.87858
75	-3.21199	-2.97335	-2.96666	-2.96647	-2.99704	-2.93641	-3.0753	-2.97335	2.97335
76	-3.29901	-3.06897	-3.05969	-3.05948	-3.08037	-3.03117	-3.1365	-3.06897	3.06897
77	-3.35663	-3.12904	-3.11735	-3.11714	-3.13296	-3.08565	-3.1824	-3.12904	3.12904
78	-3.41995	-3.17896	-3.16744	-3.16723	-3.18556	-3.1348	-3.2436	-3.17896	3.17896
79	-3.479	-3.23566	-3.22342	-3.22321	-3.23815	-3.19164	-3.2895	-3.23566	3.23566
80	-3.52064	-3.27881	-3.2651	-3.26488	-3.27556	-3.23264	-3.3201	-3.27556	3.27556
81	-3.54478	-3.30673	-3.2916	-3.29139	-3.29926	-3.26099	-3.3354	-3.29926	3.29926
82	-3.47837	-3.29573	-3.27351	-3.27331	-3.28259	-3.25014	-3.2283	-3.27351	3.27351
83	-3.37025	-3.19401	-3.16022	-3.16883	-3.23111	-3.15962	-3.15978	-3.16883	3.16883
84	-3.29743	-3.08516	-3.04272	-3.07122	-3.16667	-3.11678	-3.12087	-3.11678	3.11678
85	-3.26412	-3.02666	-2.984	-3.022	-3.12444	-3.0642	-3.11105	-3.0642	3.0642
86	-3.27259	-3.01569	-2.98074	-3.02412	-3.12259	-3.04795	-3.13105	-3.04795	3.04795
87	-3.33084	-3.03873	-3.01703	-3.06283	-3.1563	-3.04602	-3.22306	-3.06283	3.06283
88	-3.38841	-3.11235	-3.08093	-3.13003	-3.22148	-3.13035	-3.24816	-3.13035	3.13035
89	-3.42887	-3.15702	-3.11294	-3.16539	-3.25	-3.17285	-3.28724	-3.17285	3.17285
90	-3.43808	-3.17985	-3.13269	-3.18252	-3.2563	-3.15138	-3.31167	-3.18252	3.18252
91	-3.42726	-3.18294	-3.16366	-3.17686	-3.24444	-3.13757	-3.34987	-3.18294	3.18294
92	-3.49829	-3.21948	-3.20449	-3.20428	-3.22	-3.17212	-3.31985	-3.21948	3.21948
93	-3.48706	-3.24919	-3.23522	-3.235	-3.24556	-3.20226	-3.32102	-3.24556	3.24556
94	-3.52495	-3.28304	-3.26973	-3.26951	-3.28222	-3.23568	-3.33694	-3.28222	3.28222
95	-3.5666	-3.3245	-3.31056	-3.31034	-3.32	-3.27724	-3.366	-3.32	3.32
96	-3.61043	-3.35919	-3.3455	-3.34527	-3.35778	-3.31319	-3.4119	-3.35778	3.35778
97	-3.62885	-3.39389	-3.37791	-3.37768	-3.38037	-3.34437	-3.4119	-3.38037	3.38037
98	-3.62886	-3.39642	-3.37917	-3.37894	-3.38037	-3.3448	-3.4119	-3.38037	3.38037
99	-3.61787	-3.39304	-3.37496	-3.37473	-3.37259	-3.34121	-3.3966	-3.37496	3.37496
100	-3.64426	-3.39219	-3.37706	-3.37683	-3.38741	-3.34229	-3.4425	-3.38741	3.38741
101	-3.63979	-3.41758	-3.39979	-3.39956	-3.39481	-3.36662	-3.4119	-3.39979	3.39979
102	-3.61428	-3.39473	-3.3758	-3.37557	-3.37222	-3.34067	-3.3966	-3.3758	3.3758
103	-3.60771	-3.38204	-3.36443	-3.36421	-3.36444	-3.32993	-3.3966	-3.36444	3.36444
104	-3.59671	-3.37781	-3.3598	-3.35958	-3.35667	-3.32616	-3.3813	-3.3598	3.3598
105	-3.59012	-3.36681	-3.34927	-3.34905	-3.35111	-3.31607	-3.3813	-3.35111	3.35111
106	-3.5462	-3.35242	-3.33202	-3.33181	-3.32556	-3.30191	-3.3201	-3.33181	3.33181
107	-3.46309	-3.2915	-3.26889	-3.26869	-3.27333	-3.23614	-3.2436	-3.26889	3.26889
108	-3.39058	-3.21958	-3.19777	-3.19756	-3.2337	-3.16471	-3.1824	-3.19777	3.19777
109	-3.33174	-3.16143	-3.14094	-3.14093	-3.18963	-3.11035	-3.1365	-3.14094	3.14094
110	-3.28576	-3.11804	-3.09926	-3.09906	-3.12741	-3.06461	-3.1059	-3.1059	3.1059
111	-3.30721	-3.10366	-3.08958	-3.08938	-3.12296	-3.05525	-3.1518	-3.10366	3.10366
112	-3.35335	-3.14276	-3.12874	-3.12948	-3.18259	-3.10453	-3.1824	-3.14276	3.14276
113	-3.37481	-3.171	-3.15525	-3.15603	-3.21185	-3.12953	-3.1977	-3.171	3.171
114	-3.39074	-3.18573	-3.17082	-3.17062	-3.20704	-3.13863	-3.213	-3.18573	3.18573
115	-3.41019	-3.20096	-3.18596	-3.18576	-3.18704	-3.15355	-3.2283	-3.18704	3.18704
116	-3.48707	-3.2206	-3.20533	-3.20511	-3.20778	-3.17241	-3.2589	-3.20778	3.20778
117	-3.46553	-3.24581	-3.23101	-3.23079	-3.23148	-3.19832	-3.2742	-3.23148	3.23148
118	-3.4813	-3.26189	-3.24658	-3.24636	-3.24667	-3.21349	-3.2895	-3.24667	3.24667
119	-3.51184	-3.2805	-3.26594	-3.26572	-3.26926	-3.23164	-3.3201	-3.26926	3.26926
120	-3.53722	-3.30673	-3.29161	-3.29139	-3.29185	-3.25713	-3.3354	-3.29185	3.29185
121	-3.59858	-3.33635	-3.32403	-3.3238	-3.33704	-3.2862	-3.4119	-3.33635	3.33635
122	-3.69759	-3.4125	-3.40232	-3.40209	-3.41963	-3.36695	-3.5037	-3.4125	3.4125
123	-3.8061	-3.50304	-3.49281	-3.49258	-3.51	-3.45778	-3.5955	-3.50304	3.50304
124	-3.88082	-3.58427	-3.5711	-3.57086	-3.57778	-3.53721	-3.6414	-3.57778	3.57778
125	-3.93434	-3.6325	-3.61783	-3.61758	-3.62259	-3.58094	-3.6873	-3.62259	3.62259
126	-3.99037	-3.67819	-3.66329	-3.66304	-3.66778	-3.6258	-3.7332	-3.66778	3.66778
127	-4.04561	-3.72388	-3.70874	-3.70849	-3.71111	-3.6708	-3.7791	-3.71111	3.71111
128	-4.08825	-3.76619	-3.74999	-3.74974	-3.75185	-3.71298	-3.8097	-3.75185	3.75185
129	-4.10184	-3.79073	-3.7723	-3.77205	-3.76667	-3.7391	-3.8097	-3.7723	3.7723
130	-3.9922	-3.75857	-3.73105	-3.7308	-3.69185	-3.70593	-3.6567	-3.7308	3.7308
131	-3.77069	-3.60119	-3.5669	-3.56666	-3.51185	-3.53287	-3.4425	-3.56666	3.56666
132	-3.52335	-3.39135	-3.35645	-3.35623	-3.30852	-3.32308	-3.2283	-3.35623	3.35623
133	-3.35673	-3.20181	-3.17378	-3.17357	-3.17778	-3.1289	-3.1212	-3.17378	3.17378
134	-3.35262	-3.12674	-3.11106	-3.11085	-3.16333	-3.06768	-3.1824	-3.12674	3.12674
135	-3.49939	-3.20181	-3.1965	-3.19629	-3.25	-3.16634	-3.3507	-3.20181	3.20181
136	-3.58065	-3.32958	-3.31814	-3.31792	-3.31741	-3.28722	-3.366	-3.31814	3.31814
137	-3.60792	-3.35666	-3.34171	-3.34148	-3.34111	-3.30823	-3.3966	-3.34171	3.34171
138	-3.63212	-3.38289	-3.36738	-3.36715	-3.36481	-3.33333	-3.4119	-3.36738	3.36738
139	-3.64977	-3.39896	-3.38295	-3.38273	-3.38037	-3.34845	-3.4272	-3.38295	3.38295
140	-3.67626	-3.41758	-3.40231	-3.40209	-3.40296	-3.36733	-3.4578	-3.40296	3.40296
141	-3.69924	-3.44381	-3.42799	-3.42776	-3.42593	-3.39324	-3.4731	-3.42799	3.42799
142	-3.71697	-3.45988	-3.44356	-3.44333	-3.44111	-3.40842	-3.4884	-3.44356	3.44356
143	-3.74337	-3.4785	-3.46293	-3.46269	-3.4637	-3.4267	-3.519	-3.4637	3.4637
144	-3.76627	-3.50473	-3.4886	-3.48837	-3.4863	-3.45563	-3.5343	-3.4886	3.4886
145	-3.76181	-3.51404	-3.49576	-3.49552	-3.4863	-3.46078	-3.519	-3.49576	3.49576
146	-3.74416	-3.5005	-3.48145	-3.48121	-3.47148	-3.44601	-3.5037	-3.48145	3.48145
147	-3.72421	-3.48527	-3.46629	-3.46606	-3.4563	-3.431	-3.4884	-3.46629	3.46629
148	-3.71616	-3.47342	-3.45535	-3.45511	-3.44852	-3.41944	-3.4884	-3.45535	3.45535
149	-3.70517	-3.46919	-3.45072	-3.45048	-3.44111	-3.41578	-3.4731	-3.45072	3.45072
150	-3.69634	-3.45819	-3.44019	-3.43996	-3.4337	-3.40489	-3.4731	-3.44019	3.44019
151	-3.684	-3.45396	-3.43556	-3.43533	-3.4263	-3.40034	-3.4578	-3.43556	3.43556
152	-3.67739	-3.44296	-3.42504	-3.42481	-3.41889	-3.38986	-3.4578	-3.42504	3.42504
153	-3.67521	-3.44212	-3.42462	-3.42439	-3.41926	-3.38969	-3.4578	-3.42462	3.42462
154	-3.6191	-3.42519	-3.40357	-3.40334	-3.38185	-3.37391	-3.3813	-3.40334	3.40334
155	-3.54243	-3.35666	-3.33412	-3.3339	-3.31407	-3.30034	-3.3201	-3.3339	3.3339
156	-3.47253	-3.29489	-3.27309	-3.27287	-3.2537	-3.23991	-3.2589	-3.27287	3.27287
157	-3.42257	-3.24073	-3.22089	-3.22068	-3.20852	-3.18556	-3.2283	-3.22089	3.22089
158	-3.39734	-3.21196	-3.19396	-3.19374	-3.1863	-3.15954	-3.213	-3.19396	3.19396
159	-3.4255	-3.20943	-3.19522	-3.195	-3.20148	-3.16093	-3.2589	-3.20148	3.20148
160	-3.44635	-3.24158	-3.22637	-3.22615	-3.22444	-3.19373	-3.2589	-3.22637	3.22637
161	-3.45723	-3.2475	-3.23184	-3.23162	-3.23222	-3.19857	-3.2742	-3.23222	3.23222
162	-3.47475	-3.26189	-3.24657	-3.24635	-3.24778	-3.2134	-3.2895	-3.24778	3.24778
163	-3.48149	-3.27373	-3.25751	-3.25729	-3.25556	-3.2245	-3.2895	-3.25751	3.25751
164	-3.49245	-3.27796	-3.26214	-3.26192	-3.26333	-3.22859	-3.3048	-3.26333	3.26333
165	-3.50985	-3.29235	-3.27687	-3.27665	-3.27889	-3.24339	-3.3201	-3.27889	3.27889
166	-3.52939	-3.30758	-3.29203	-3.29181	-3.29407	-3.25839	-3.3354	-3.29407	3.29407
167	-3.57015	-3.32958	-3.3156	-3.31538	-3.32407	-3.28015	-3.3813	-3.32407	3.32407
168	-3.57887	-3.36004	-3.34338	-3.34315	-3.33963	-3.30872	-3.366	-3.34338	3.34338
169	-3.63803	-3.37189	-3.35937	-3.35915	-3.37704	-3.32242	-3.4578	-3.37189	3.37189
170	-3.72171	-3.45058	-3.43893	-3.4387	-3.45259	-3.40371	-3.519	-3.45058	3.45058
171	-3.81458	-3.51996	-3.5088	-3.50857	-3.52778	-3.47388	-3.6108	-3.51996	3.51996
172	-3.88769	-3.5995	-3.58625	-3.58601	-3.59593	-3.55029	-3.6567	-3.59593	3.59593
173	-3.94349	-3.64773	-3.63297	-3.63273	-3.64074	-3.59575	-3.7026	-3.64074	3.64074
174	-3.99859	-3.69342	-3.67843	-3.67819	-3.6863	-3.64121	-3.7485	-3.6863	3.6863
175	-4.04113	-3.73573	-3.71968	-3.71943	-3.72222	-3.68234	-3.7791	-3.72222	3.72222
176	-4.07697	-3.76704	-3.75041	-3.75016	-3.75556	-3.71207	-3.8097	-3.75556	3.75556
177	-4.10157	-3.79411	-3.7765	-3.77625	-3.77778	-3.74641	-3.825	-3.77778	3.77778
178	-4.02989	-3.78311	-3.75841	-3.75817	-3.73704	-3.72283	-3.7179	-3.75817	3.75817
179	-3.91856	-3.68327	-3.65573	-3.65549	-3.63889	-3.61896	-3.6108	-3.65549	3.65549
180	-3.84664	-3.58521	-3.55809	-3.56309	-3.58481	-3.51927	-3.5343	-3.56309	3.56309
181	-3.79511	-3.52027	-3.48997	-3.50949	-3.54185	-3.4522	-3.4884	-3.50949	3.50949
182	-3.74774	-3.47635	-3.45621	-3.46418	-3.49148	-3.41496	-3.4884	-3.47635	3.47635
183	-3.77544	-3.4895	-3.47599	-3.47576	-3.49815	-3.43876	-3.5649	-3.4895	3.4895
184	-3.85992	-3.55804	-3.54545	-3.54522	-3.57074	-3.50952	-3.6261	-3.55804	3.55804
185	-3.93293	-3.61981	-3.60648	-3.60625	-3.62593	-3.56972	-3.6873	-3.61981	3.61981
186	-3.99574	-3.68073	-3.66708	-3.66685	-3.67333	-3.62967	-3.7485	-3.67333	3.67333
187	-4.06965	-3.74165	-3.72768	-3.72744	-3.73333	-3.68958	-3.8097	-3.73333	3.73333
188	-4.23775	-3.79919	-3.78409	-3.78384	-3.78889	-3.74565	-3.8556	-3.78889	3.78889
189	-4.23353	-3.84911	-3.83418	-3.83392	-3.84074	-3.79471	-3.9168	-3.84074	3.84074
190	-4.26944	-3.90919	-3.89437	-3.89411	-3.9	-3.8545	-3.978	-3.9	3.9
191	-4.34202	-3.97011	-3.95498	-3.95472	-3.96296	-3.91494	-4.0392	-3.96296	3.96296
192	-4.40339	-4.02765	-4.01139	-4.01111	-4.01481	-3.97106	-4.0851	-4.01481	4.01481
193	-4.45813	-4.07419	-4.05726	-4.05699	-4.05926	-4.01579	-4.131	-4.05926	4.05926
194	-4.50152	-4.11649	-4.09851	-4.09824	-4.1	-4.05747	-4.1616	-4.1	4.1
195	-4.54947	-4.15118	-4.13345	-4.13317	-4.13704	-4.0922	-4.2075	-4.13704	4.13704
196	-4.58428	-4.18926	-4.17007	-4.16979	-4.16667	-4.12803	-4.2228	-4.17007	4.17007
197	-4.60425	-4.20618	-4.18606	-4.18578	-4.18148	-4.14333	-4.2381	-4.18606	4.18606
198	-4.62255	-4.22141	-4.20122	-4.20093	-4.1963	-4.15832	-4.2534	-4.20122	4.20122
199	-4.64095	-4.23665	-4.21637	-4.21608	-4.21111	-4.17332	-4.2687	-4.21637	4.21637
200	-4.65938	-4.25188	-4.23152	-4.23124	-4.22593	-4.18831	-4.284	-4.23152	4.23152
201	-4.65483	-4.26034	-4.23825	-4.23797	-4.22593	-4.20286	-4.2687	-4.23825	4.23825
202	-4.51234	-4.20618	-4.17344	-4.17317	-4.13333	-4.14201	-4.0698	-4.17317	4.17317
203	-4.31448	-4.01157	-3.97311	-3.97326	-3.95556	-3.93442	-3.8403	-3.97311	3.97311
204	-4.11497	-3.78894	-3.75087	-3.75308	-3.77407	-3.71162	-3.6487	-3.75308	3.75308
205	-3.95982	-3.59995	-3.56356	-3.57842	-3.63222	-3.52343	-3.58938	-3.58938	3.58938
206	-3.84407	-3.48286	-3.45664	-3.4699	-3.53037	-3.41334	-3.58557	-3.48286	3.48286
207	-3.86372	-3.45729	-3.44084	-3.44785	-3.55926	-3.42044	-3.6558	-3.45729	3.45729
208	-4.01725	-3.56547	-3.55944	-3.57761	-3.68704	-3.53977	-3.79107	-3.57761	3.57761
209	-4.10635	-3.69881	-3.68604	-3.69484	-3.75926	-3.6569	-3.80849	-3.69881	3.69881
210	-4.10927	-3.73319	-3.71591	-3.71567	-3.74074	-3.67774	-3.81157	-3.73319	3.73319
211	-4.09062	-3.75265	-3.73568	-3.73544	-3.72963	-3.69734	-3.8287	-3.73568	3.73568
212	-4.22507	-3.7824	-3.76557	-3.76532	-3.76296	-3.72717	-3.825	-3.76557	3.76557
213	-4.16841	-3.81273	-3.79588	-3.79562	-3.7963	-3.75715	-3.8556	-3.7963	3.7963
214	-4.17889	-3.84319	-3.82618	-3.82593	-3.82593	-3.78713	-3.8862	-3.82618	3.82618
215	-4.20377	-3.87026	-3.85228	-3.85202	-3.84815	-3.81322	-3.9015	-3.85228	3.85228
216	-4.23311	-3.88973	-3.87206	-3.8718	-3.87037	-3.83229	-3.9321	-3.87206	3.87206
217	-4.26927	-3.91934	-3.90195	-3.90168	-3.9037	-3.86209	-3.9627	-3.9037	3.9037
218	-4.31685	-3.95319	-3.93646	-3.93619	-3.94074	-3.89551	-4.0086	-3.94074	3.94074
219	-4.36005	-3.99465	-3.97729	-3.97702	-3.97778	-3.93823	-4.0392	-3.97778	3.97778
220	-4.38511	-4.02257	-4.00381	-4.00354	-4	-3.96326	-4.0545	-4.00381	4.00381
221	-4.40332	-4.03865	-4.01938	-4.01911	-4.01481	-3.97836	-4.0698	-4.01938	4.01938
222	-4.42153	-4.05388	-4.03453	-4.03426	-4.02963	-3.99335	-4.0851	-4.03453	4.03453
223	-4.42836	-4.06572	-4.04548	-4.0452	-4.03704	-4.00491	-4.0851	-4.04548	4.04548
224	-4.43975	-4.06995	-4.05011	-4.04983	-4.04444	-4.00821	-4.1004	-4.05011	4.05011
225	-4.44658	-4.08095	-4.06062	-4.06035	-4.05556	-4.02391	-4.1004	-4.06062	4.06062
226	-4.35562	-4.05472	-4.02738	-4.02712	-3.9963	-3.99311	-3.978	-4.02712	4.02712
227	-4.2109	-3.93626	-3.90532	-3.90507	-3.87407	-3.86927	-3.8403	-3.90507	3.90507
228	-4.04514	-3.78488	-3.74872	-3.75161	-3.75185	-3.7176	-3.6261	-3.75161	3.75161
229	-3.85813	-3.58499	-3.54359	-3.56152	-3.58741	-3.51138	-3.4272	-3.56152	3.56152
230	-3.70743	-3.40836	-3.37497	-3.39682	-3.45333	-3.33058	-3.3416	-3.39682	3.39682
231	-3.71044	-3.34922	-3.33548	-3.35282	-3.45556	-3.29665	-3.4425	-3.35282	3.35282
232	-3.84464	-3.45503	-3.44864	-3.45898	-3.57148	-3.42448	-3.5955	-3.45898	3.45898
233	-3.91423	-3.57417	-3.56102	-3.56377	-3.63407	-3.52824	-3.6108	-3.57417	3.57417
234	-3.9088	-3.59696	-3.57996	-3.57972	-3.61296	-3.5436	-3.6261	-3.59696	3.59696
235	-3.8967	-3.61219	-3.5951	-3.59486	-3.59185	-3.55851	-3.6414	-3.5951	3.5951
236	-3.97162	-3.62768	-3.61025	-3.61001	-3.60889	-3.57348	-3.6567	-3.61025	3.61025
237	-3.93068	-3.64265	-3.62541	-3.62516	-3.62519	-3.58846	-3.672	-3.62541	3.62541
238	-3.94853	-3.65788	-3.64056	-3.64031	-3.64037	-3.60344	-3.6873	-3.64056	3.64056
239	-3.96622	-3.67311	-3.65571	-3.65546	-3.65556	-3.61843	-3.7026	-3.65571	3.65571
240	-3.98392	-3.68834	-3.67086	-3.67061	-3.67037	-3.63342	-3.7179	-3.67086	3.67086
241	-4.01289	-3.70696	-3.69022	-3.68997	-3.69259	-3.65184	-3.7485	-3.69259	3.69259
242	-4.03751	-3.73319	-3.7159	-3.71565	-3.71481	-3.67833	-3.7638	-3.7159	3.7159
243	-4.06667	-3.75265	-3.73568	-3.73543	-3.73704	-3.69852	-3.7944	-3.73704	3.73704
244	-4.08016	-3.7755	-3.75715	-3.75689	-3.75185	-3.71938	-3.7944	-3.75715	3.75715
245	-4.08021	-3.77719	-3.75799	-3.75773	-3.75185	-3.71968	-3.7944	-3.75799	3.75799
246	-4.09159	-3.78057	-3.7622	-3.76194	-3.75926	-3.72357	-3.8097	-3.7622	3.7622
247	-4.09852	-3.79157	-3.77272	-3.77247	-3.76667	-3.73448	-3.8097	-3.77272	3.77272
248	-4.09857	-3.79242	-3.77314	-3.77289	-3.76667	-3.73467	-3.8097	-3.77314	3.77314
249	-4.08724	-3.78903	-3.76892	-3.76868	-3.76296	-3.73169	-3.7944	-3.76892	3.76892
250	-4.0693	-3.77465	-3.7542	-3.75395	-3.74815	-3.7161	-3.7791	-3.7542	3.7542
251	-3.91089	-3.71542	-3.68434	-3.6841	-3.64037	-3.6606	-3.5649	-3.6841	3.6841
252	-3.71306	-3.52335	-3.49031	-3.49011	-3.48037	-3.45537	-3.3966	-3.49011	3.49011
253	-3.49397	-3.3388	-3.2975	-3.30879	-3.32148	-3.26775	-3.18286	-3.30879	3.30879
254	-3.38659	-3.15015	-3.12228	-3.14093	-3.21037	-3.09393	-3.1671	-3.15015	3.15015
255	-3.38181	-3.14769	-3.13292	-3.14473	-3.23111	-3.12721	-3.22794	-3.14769	3.14769
256	-3.47	-3.167	-3.16933	-3.19481	-3.29556	-3.19496	-3.30311	-3.19496	3.19496
257	-3.54868	-3.26784	-3.26716	-3.29772	-3.36185	-3.25568	-3.35553	-3.29772	3.29772
258	-3.59374	-3.33042	-3.31857	-3.32863	-3.38333	-3.28474	-3.40722	-3.33042	3.33042
259	-3.66166	-3.39135	-3.37916	-3.37895	-3.39259	-3.34464	-3.45819	-3.39135	3.39135
260	-3.78329	-3.45276	-3.43978	-3.43955	-3.44778	-3.4046	-3.519	-3.44778	3.44778
261	-3.80319	-3.51319	-3.5004	-3.50016	-3.50852	-3.46458	-3.5802	-3.50852	3.50852
262	-3.87431	-3.57411	-3.56101	-3.56076	-3.56926	-3.52456	-3.6414	-3.56926	3.56926
263	-3.94561	-3.63504	-3.62162	-3.62137	-3.62963	-3.58454	-3.7026	-3.62963	3.62963
264	-4.01712	-3.69596	-3.68223	-3.68198	-3.69	-3.64453	-3.7638	-3.69	3.69
265	-4.21261	-3.79411	-3.78914	-3.78888	-3.83333	-3.73447	-3.9933	-3.79411	3.79411
266	-4.52203	-4.02342	-4.02443	-4.02416	-4.08148	-3.981	-4.2687	-4.02443	4.02443
267	-4.85539	-4.29503	-4.29593	-4.29564	-4.35185	-4.25124	-4.5441	-4.29593	4.29593
268	-5.10937	-4.54549	-4.53922	-4.53891	-4.57037	-4.5012	-4.7124	-4.54549	4.54549
269	-5.30455	-4.71556	-4.70464	-4.70432	-4.72963	-4.65677	-4.8654	-4.71556	4.71556
270	-5.50611	-4.8721	-4.8608	-4.86047	-4.88519	-4.81115	-5.0337	-4.8721	4.8721
271	-5.68051	-5.02864	-5.01444	-5.0141	-5.02963	-4.9654	-5.1561	-5.02864	5.02864
272	-5.82236	-5.14964	-5.13272	-5.13237	-5.14444	-5.08212	-5.2632	-5.14444	5.14444
273	-5.91044	-5.24356	-5.22236	-5.22202	-5.21852	-5.17364	-5.3091	-5.22236	5.22236
274	-6.00572	-5.28586	-5.2611	-5.26076	-5.25926	-5.20974	-5.3244	-5.2611	5.2611
275	-6.13285	-5.29602	-5.2687	-5.26836	-5.25926	-5.21551	-5.3091	-5.2687	5.2687
276	-6.25286	-5.28925	-5.26282	-5.26248	-5.2963	-5.20774	-5.3244	-5.28925	5.28925
277	-6.35443	-5.30617	-5.28134	-5.281	-5.32963	-5.22664	-5.355	-5.30617	5.30617
278	-6.42433	-5.33917	-5.31543	-5.31509	-5.35556	-5.26019	-5.4009	-5.33917	5.33917
279	-6.5083	-5.3874	-5.36468	-5.36433	-5.4	-5.30905	-5.4621	-5.3874	5.3874
280	-6.61545	-5.45086	-5.42909	-5.42873	-5.44815	-5.37381	-5.5386	-5.44815	5.44815
281	-6.50908	-5.5194	-5.496	-5.49564	-5.48148	-5.44085	-5.5845	-5.496	5.496
282	-6.34836	-5.57017	-5.5465	-5.54614	-5.53704	-5.49037	-5.6457	-5.5465	5.5465
283	-6.49602	-5.62686	-5.60247	-5.6021	-5.58889	-5.54559	-5.6916	-5.60247	5.60247
284	-6.72182	-5.6734	-5.64835	-5.64798	-5.63333	-5.59069	-5.7375	-5.64835	5.64835
285	-6.44336	-5.68186	-5.64751	-5.64713	-5.5963	-5.59561	-5.6151	-5.64713	5.64713
286	-6.32132	-5.5964	-5.56459	-5.56421	-5.53704	-5.50628	-5.6151	-5.56459	5.56459
287	-6.32132	-5.58963	-5.56122	-5.56084	-5.53704	-5.50454	-5.6151	-5.56122	5.56122
288	-6.32132	-5.58963	-5.56122	-5.56084	-5.53704	-5.50453	-5.6151	-5.56122	5.56122
289	-6.25995	-5.57271	-5.54017	-5.5398	-5.5	-5.49119	-5.5386	-5.5398	5.5398
290	-6.13765	-5.49402	-5.45809	-5.45772	-5.41111	-5.40349	-5.4315	-5.45772	5.45772
291	-6.01349	-5.39248	-5.35707	-5.35671	-5.31111	-5.30022	-5.3397	-5.35671	5.35671
292	-5.92137	-5.30702	-5.27414	-5.27379	-5.23704	-5.21996	-5.2785	-5.27414	5.27414
293	-5.84406	-5.2444	-5.21269	-5.21234	-5.17778	-5.15973	-5.2173	-5.21269	5.21269
294	-5.767	-5.18348	-5.15208	-5.15173	-5.11852	-5.09973	-5.1561	-5.15208	5.15208
295	-5.70215	-5.12594	-5.09567	-5.09533	-5.06296	-5.0427	-5.1102	-5.09567	5.09567
296	-5.64466	-5.07941	-5.04979	-5.04945	-5.01852	-4.99836	-5.0643	-5.04979	5.04979
297	-5.61118	-5.04048	-5.01275	-5.01241	-4.98889	-4.96902	-5.049	-5.01275	5.01275
298	-5.3428	-4.95248	-4.90837	-4.90804	-4.82222	-4.87598	-4.7124	-4.90804	4.90804
299	-4.90686	-4.62841	-4.57544	-4.57513	-4.47407	-4.53116	-4.3452	-4.57513	4.57513
300	-4.48747	-4.27134	-4.22102	-4.22074	-4.12222	-4.17441	-4.0086	-4.22074	4.22074
301	-4.22371	-3.97519	-3.93732	-3.93706	-3.89259	-3.8837	-3.8556	-3.93706	3.93706
302	-4.11095	-3.83303	-3.806	-3.80575	-3.78519	-3.75818	-3.7944	-3.80575	3.80575
303	-4.16011	-3.80427	-3.78916	-3.78891	-3.8037	-3.73927	-3.9015	-3.8037	3.8037
304	-4.36444	-3.92526	-3.92006	-3.9198	-3.95556	-3.88746	-4.1157	-3.92526	3.92526
305	-4.44853	-4.0818	-4.06611	-4.06584	-4.05556	-4.0288	-4.1004	-4.06611	4.06611
306	-4.43027	-4.07926	-4.05727	-4.057	-4.04074	-4.016	-4.0851	-4.05727	4.05727
307	-4.40935	-4.06403	-4.04211	-4.04184	-4.02593	-4.00098	-4.0698	-4.04211	4.04211
308	-4.38958	-4.0488	-4.02696	-4.02669	-4.01111	-3.98597	-4.0545	-4.02696	4.02696
309	-4.3714	-4.03357	-4.0118	-4.01153	-3.9963	-3.97096	-4.0392	-4.0118	4.0118
310	-4.35334	-4.01834	-3.99665	-3.99638	-3.98148	-3.95595	-4.0239	-3.99665	3.99665
311	-4.33523	-4.00311	-3.9815	-3.98123	-3.96667	-3.94095	-4.0086	-3.9815	3.9815
312	-4.31439	-3.98788	-3.96634	-3.96608	-3.95185	-3.92594	-3.9933	-3.96634	3.96634
313	-4.35132	-3.98957	-3.97224	-3.97197	-3.97407	-3.92515	-4.0545	-3.97407	3.97407
314	-4.43531	-4.04965	-4.03495	-4.03468	-4.04444	-3.99455	-4.131	-4.04444	4.04444
315	-4.50369	-4.11819	-4.10188	-4.1016	-4.1037	-4.06044	-4.1769	-4.1037	4.1037
316	-4.55571	-4.16557	-4.14818	-4.1479	-4.14815	-4.10618	-4.2228	-4.14818	4.14818
317	-4.59743	-4.20788	-4.18943	-4.18915	-4.18519	-4.14731	-4.2534	-4.18943	4.18943
318	-4.63398	-4.23918	-4.22016	-4.21987	-4.21852	-4.17704	-4.284	-4.22016	4.22016
319	-4.68206	-4.27303	-4.25467	-4.25439	-4.25556	-4.21089	-4.3299	-4.25556	4.25556
320	-4.71128	-4.31111	-4.29129	-4.291	-4.28519	-4.2492	-4.3452	-4.29129	4.29129
321	-4.71647	-4.32464	-4.30308	-4.30279	-4.29259	-4.25969	-4.3452	-4.30308	4.30308
322	-4.75093	-4.33564	-4.31613	-4.31584	-4.31481	-4.27209	-4.3911	-4.31613	4.31613
323	-4.72563	-4.35511	-4.33086	-4.33057	-4.30741	-4.2893	-4.3299	-4.33057	4.33057
324	-4.68367	-4.31026	-4.28582	-4.28553	-4.27037	-4.2405	-4.3146	-4.28582	4.28582
325	-4.67501	-4.29588	-4.27361	-4.27333	-4.26296	-4.22904	-4.3146	-4.27361	4.27361
326	-4.68644	-4.29841	-4.2774	-4.27712	-4.27037	-4.23345	-4.3299	-4.2774	4.2774
327	-4.69332	-4.30941	-4.28793	-4.28764	-4.27778	-4.24441	-4.3299	-4.28793	4.28793
328	-4.7077	-4.31364	-4.29256	-4.29227	-4.28519	-4.24772	-4.3452	-4.29256	4.29256
329	-4.7393	-4.33141	-4.3115	-4.31121	-4.30741	-4.26615	-4.3758	-4.3115	4.3115
330	-4.79912	-4.3678	-4.3498	-4.34951	-4.35185	-4.3047	-4.437	-4.35185	4.35185
331	-4.82683	-4.41349	-4.39273	-4.39244	-4.38148	-4.34917	-4.437	-4.39273	4.39273
332	-4.86143	-4.42703	-4.40704	-4.40675	-4.4037	-4.36173	-4.4829	-4.40704	4.40704
333	-4.8938	-4.46341	-4.44282	-4.44252	-4.43333	-4.39775	-4.4982	-4.44282	4.44282
334	-4.92391	-4.48372	-4.46303	-4.46273	-4.45556	-4.41637	-4.5288	-4.46303	4.46303
335	-4.97258	-4.51672	-4.49712	-4.49682	-4.49259	-4.45049	-4.5747	-4.49712	4.49712
336	-5.0198	-4.55818	-4.53795	-4.53764	-4.53333	-4.49097	-4.6053	-4.53795	4.53795
337	-5.11732	-4.60641	-4.58972	-4.58941	-4.6	-4.53982	-4.7124	-4.6	4.6
338	-5.22504	-4.70202	-4.68527	-4.68496	-4.68889	-4.63739	-4.7889	-4.68889	4.68889
339	-5.33085	-4.78325	-4.76609	-4.76577	-4.77407	-4.71828	-4.8807	-4.77407	4.77407
340	-5.42044	-4.86702	-4.84817	-4.84784	-4.84815	-4.79902	-4.9419	-4.84817	4.84817
341	-5.49623	-4.92964	-4.90962	-4.90929	-4.90741	-4.8593	-5.0031	-4.90962	4.90962
342	-5.57215	-4.99056	-4.97023	-4.9699	-4.96667	-4.91929	-5.0643	-4.97023	4.97023
343	-5.63637	-5.0481	-5.02664	-5.0263	-5.02222	-4.97677	-5.1102	-5.02664	5.02664
344	-5.68528	-5.09125	-5.06831	-5.06797	-5.05926	-5.01734	-5.1408	-5.06831	5.06831
345	-5.71374	-5.11917	-5.09481	-5.09448	-5.08148	-5.05118	-5.1561	-5.09481	5.09481
346	-5.65505	-5.10817	-5.07673	-5.0764	-5.03704	-5.02766	-5.049	-5.0764	5.0764
347	-5.5674	-5.00833	-4.97404	-4.97372	-4.93333	-4.92379	-4.9419	-4.97372	4.97372
348	-5.53991	-4.91864	-4.88902	-4.88871	-4.86296	-4.83476	-4.9113	-4.88902	4.88902
349	-5.50906	-4.87718	-4.84819	-4.84788	-4.81481	-4.79872	-4.8501	-4.84819	4.84819
350	-5.4766	-4.83148	-4.80525	-4.80494	-4.78148	-4.75171	-4.8501	-4.80525	4.80525
351	-5.49801	-4.83825	-4.81619	-4.81588	-4.80741	-4.76409	-4.896	-4.81619	4.81619
352	-5.6091	-4.89156	-4.87302	-4.87271	-4.87778	-4.82473	-4.9878	-4.87778	4.87778
353	-5.67071	-4.9601	-4.93742	-4.9371	-4.91852	-4.89094	-4.9878	-4.93742	4.93742
354	-5.65248	-4.96179	-4.93573	-4.93541	-4.91111	-4.88564	-4.9725	-4.93573	4.93573
355	-5.6116	-4.95079	-4.9252	-4.92488	-4.9037	-4.8748	-4.9725	-4.9252	4.9252
356	-5.67614	-4.94656	-4.92057	-4.92024	-4.8963	-4.87024	-4.9572	-4.92057	4.92057
357	-5.50359	-4.93556	-4.91005	-4.90972	-4.88889	-4.85974	-4.9572	-4.91005	4.91005
358	-5.47849	-4.93471	-4.90963	-4.90929	-4.89259	-4.85956	-4.9572	-4.90963	4.90963
359	-5.46667	-4.93133	-4.90542	-4.90508	-4.88519	-4.85634	-4.9419	-4.90542	4.90542
360	-5.45953	-4.92033	-4.89489	-4.89456	-4.87407	-4.84547	-4.9419	-4.89489	4.89489
361	-5.4273	-4.90933	-4.88184	-4.88151	-4.85185	-4.8352	-4.896	-4.88184	4.88184
362	-5.36062	-4.86279	-4.83343	-4.83311	-4.8	-4.7847	-4.8348	-4.83343	4.83343
363	-5.285	-4.80272	-4.77324	-4.77292	-4.74074	-4.72382	-4.7736	-4.77324	4.77324
364	-5.23316	-4.74856	-4.72105	-4.72073	-4.6963	-4.67155	-4.743	-4.72105	4.72105
365	-5.1956	-4.71641	-4.6899	-4.68958	-4.66667	-4.64208	-4.7124	-4.6899	4.6899
366	-5.14637	-4.68256	-4.65538	-4.65507	-4.62593	-4.60825	-4.6665	-4.65538	4.65538
367	-5.10199	-4.6411	-4.61455	-4.61424	-4.58889	-4.56734	-4.6359	-4.61455	4.61455
368	-5.06462	-4.60979	-4.58383	-4.58352	-4.55926	-4.53714	-4.6053	-4.58383	4.58383
369	-5.03891	-4.58272	-4.55772	-4.55742	-4.54074	-4.51501	-4.59	-4.55772	4.55772
370	-4.69221	-4.45834	-4.40746	-4.40718	-4.29259	-4.39294	-4.0851	-4.40718	4.40718
371	-4.2181	-3.99972	-3.94195	-3.9417	-3.86667	-3.89952	-3.6567	-3.9417	3.9417
372	-3.90005	-3.61418	-3.57029	-3.57179	-3.59296	-3.5162	-3.43461	-3.57179	3.57179
373	-3.7958	-3.43579	-3.40499	-3.41928	-3.51	-3.37755	-3.4425	-3.43579	3.43579
374	-3.7953	-3.44302	-3.43011	-3.43464	-3.50333	-3.39119	-3.519	-3.44302	3.44302
375	-3.87484	-3.52927	-3.52102	-3.52079	-3.57259	-3.48116	-3.6567	-3.52927	3.52927
376	-4.07388	-3.6765	-3.67256	-3.67233	-3.73704	-3.64106	-3.8556	-3.6765	3.6765
377	-4.16074	-3.82373	-3.80894	-3.80869	-3.81481	-3.77744	-3.8403	-3.81481	3.81481
378	-4.12242	-3.81696	-3.79546	-3.79522	-3.77778	-3.75664	-3.8097	-3.79546	3.79546
379	-4.0907	-3.79073	-3.76977	-3.76953	-3.75185	-3.73122	-3.7944	-3.76977	3.76977
380	-4.12984	-3.77465	-3.7542	-3.75395	-3.74074	-3.71605	-3.7791	-3.7542	3.7542
381	-4.05482	-3.75942	-3.73905	-3.7388	-3.72593	-3.70103	-3.7638	-3.73905	3.73905
382	-4.03689	-3.74419	-3.7239	-3.72364	-3.71111	-3.68602	-3.7485	-3.7239	3.7239
383	-4.02147	-3.72896	-3.70874	-3.70849	-3.69667	-3.67101	-3.7332	-3.70874	3.70874
384	-4.00502	-3.71373	-3.69359	-3.69334	-3.68148	-3.656	-3.7179	-3.69359	3.69359
385	-4.03186	-3.71204	-3.69527	-3.69502	-3.69667	-3.65289	-3.7638	-3.69667	3.69667
386	-4.08576	-3.75434	-3.73904	-3.73879	-3.74074	-3.70054	-3.8097	-3.74074	3.74074
387	-4.13975	-3.80003	-3.7845	-3.78425	-3.78889	-3.74638	-3.8556	-3.78889	3.78889
388	-4.17127	-3.83896	-3.82154	-3.82129	-3.81852	-3.78425	-3.8709	-3.82154	3.82154
389	-4.18935	-3.85588	-3.83754	-3.83728	-3.83333	-3.79844	-3.8862	-3.83754	3.83754
390	-4.20762	-3.87111	-3.85269	-3.85243	-3.84815	-3.81336	-3.9015	-3.85269	3.85269
391	-4.22587	-3.88634	-3.86784	-3.86758	-3.86296	-3.82835	-3.9168	-3.86784	3.86784
392	-4.24403	-3.90157	-3.883	-3.88273	-3.87778	-3.84335	-3.9321	-3.883	3.883
393	-4.25081	-3.91342	-3.89393	-3.89368	-3.88889	-3.86087	-3.9321	-3.89393	3.89393
394	-4.0526	-3.85334	-3.8186	-3.81836	-3.76667	-3.79771	-3.6567	-3.81836	3.81836
395	-3.74834	-3.58765	-3.54503	-3.54717	-3.52222	-3.50982	-3.3507	-3.54503	3.54503
396	-3.46944	-3.29896	-3.25654	-3.26646	-3.29333	-3.23867	-3.19115	-3.26646	3.26646
397	-3.20386	-3.05887	-3.00992	-3.03599	-3.0837	-3.04201	-2.93158	-3.04201	3.04201
398	-3.08209	-2.8643	-2.82492	-2.86008	-2.95	-2.83751	-2.92391	-2.8643	2.8643
399	-3.11719	-2.84304	-2.82033	-2.85999	-2.97556	-2.83225	-3.08895	-2.85999	2.85999
400	-3.30409	-2.95652	-2.9524	-2.99449	-3.12815	-3.00144	-3.25224	-3.00144	3.00144
401	-3.3911	-3.1289	-3.11539	-3.15848	-3.22	-3.12271	-3.27705	-3.15848	3.15848
402	-3.37857	-3.13832	-3.11105	-3.1533	-3.20333	-3.08685	-3.30162	-3.1533	3.1533
403	-3.36835	-3.14294	-3.12914	-3.13765	-3.1737	-3.09729	-3.32586	-3.14294	3.14294
404	-3.45374	-3.17735	-3.16366	-3.16345	-3.16778	-3.13113	-3.30983	-3.16778	3.16778
405	-3.45344	-3.21789	-3.20449	-3.20427	-3.20926	-3.17203	-3.31108	-3.20926	3.20926
406	-3.48852	-3.24919	-3.23521	-3.23499	-3.24	-3.20221	-3.31232	-3.24	3.24
407	-3.52372	-3.27966	-3.26552	-3.26529	-3.27	-3.23219	-3.3201	-3.27	3.27
408	-3.55894	-3.31012	-3.29582	-3.2956	-3.3	-3.26218	-3.3507	-3.3	3.3
409	-3.60525	-3.34396	-3.33034	-3.33011	-3.33815	-3.2956	-3.3966	-3.33815	3.33815
410	-3.64721	-3.38542	-3.37116	-3.37094	-3.37593	-3.33709	-3.4272	-3.37593	3.37593
411	-3.69375	-3.42012	-3.4061	-3.40587	-3.4137	-3.37228	-3.4731	-3.4137	3.4137
412	-3.72487	-3.45819	-3.44272	-3.44249	-3.44444	-3.40814	-3.4884	-3.44444	3.44444
413	-3.74266	-3.47512	-3.45871	-3.45848	-3.45963	-3.42344	-3.5037	-3.45963	3.45963
414	-3.75814	-3.49035	-3.47387	-3.47363	-3.47519	-3.43843	-3.519	-3.47519	3.47519
415	-3.76337	-3.50219	-3.48481	-3.48457	-3.48296	-3.45014	-3.519	-3.48481	3.48481
416	-3.77437	-3.50642	-3.48944	-3.4892	-3.49037	-3.45313	-3.5343	-3.49037	3.49037
417	-3.76987	-3.51404	-3.49574	-3.49552	-3.49222	-3.47397	-3.519	-3.49574	3.49574
418	-3.54657	-3.43619	-3.40147	-3.40125	-3.35889	-3.37819	-3.213	-3.40125	3.40125
419	-3.22906	-3.15259	-3.11064	-3.11232	-3.10704	-3.08641	-2.99215	-3.11064	3.11064
420	-3.01895	-2.90796	-2.86431	-2.883	-2.95222	-2.91041	-2.82731	-2.90796	2.90796
421	-2.896	-2.7699	-2.7306	-2.76209	-2.82778	-2.80469	-2.7967	-2.7967	2.7967
422	-2.81137	-2.65793	-2.61906	-2.65607	-2.72667	-2.64769	-2.78602	-2.65793	2.65793
423	-2.87335	-2.65524	-2.62048	-2.66165	-2.78333	-2.69972	-2.89223	-2.69972	2.69972
424	-3.04756	-2.78839	-2.76885	-2.81182	-2.92815	-2.85371	-3.05192	-2.85371	2.85371
425	-3.13972	-2.93585	-2.90176	-2.94663	-3.01222	-2.95815	-3.09373	-2.95815	2.95815
426	-3.15415	-2.95949	-2.91443	-2.96154	-3.01519	-2.93581	-3.13496	-2.96154	2.96154
427	-3.14325	-2.95594	-2.91519	-2.95537	-3.00296	-2.90147	-3.17562	-2.95594	2.95594
428	-3.19926	-2.96095	-2.94689	-2.94836	-2.97074	-2.91711	-3.13998	-2.96095	2.96095
429	-3.20486	-2.99366	-2.98182	-2.98162	-2.99	-2.95116	-3.15745	-2.99	2.99
430	-3.25497	-3.0385	-3.02686	-3.02665	-3.03556	-2.99595	-3.17477	-3.03556	3.03556
431	-3.30723	-3.0842	-3.07232	-3.07211	-3.08148	-3.04094	-3.19194	-3.08148	3.08148
432	-3.36177	-3.12989	-3.11777	-3.11756	-3.12741	-3.08592	-3.20896	-3.12741	3.12741
433	-3.42644	-3.17896	-3.16744	-3.16723	-3.18037	-3.1348	-3.2436	-3.17896	3.17896
434	-3.48561	-3.23566	-3.22342	-3.2232	-3.2337	-3.19071	-3.2895	-3.2337	3.2337
435	-3.53845	-3.28219	-3.2693	-3.26908	-3.27889	-3.23589	-3.3354	-3.27889	3.27889
436	-3.5803	-3.3245	-3.31055	-3.31033	-3.31667	-3.27883	-3.366	-3.31667	3.31667
437	-3.60452	-3.35242	-3.33707	-3.33684	-3.33963	-3.3034	-3.3813	-3.33963	3.33963
438	-3.62224	-3.3685	-3.35264	-3.35242	-3.35444	-3.31847	-3.3966	-3.35444	3.35444
439	-3.63998	-3.38373	-3.3678	-3.36757	-3.36963	-3.33346	-3.4119	-3.36963	3.36963
440	-3.65993	-3.39896	-3.38295	-3.38272	-3.38481	-3.34845	-3.4272	-3.38481	3.38481
441	-3.64575	-3.40404	-3.38546	-3.38524	-3.38074	-3.37174	-3.3966	-3.38546	3.38546
442	-3.34328	-3.2915	-3.2512	-3.25099	-3.18704	-3.23151	-2.9835	-3.25099	3.25099
443	-2.95434	-2.92294	-2.8616	-2.86853	-2.88704	-2.90995	-2.66034	-2.88704	2.88704
444	-2.69657	-2.6132	-2.5459	-2.5707	-2.66704	-2.71059	-2.43852	-2.6132	2.6132
445	-2.55016	-2.42458	-2.36012	-2.39369	-2.51296	-2.5416	-2.32532	-2.42458	2.42458
446	-2.49139	-2.325	-2.27075	-2.30938	-2.41926	-2.3763	-2.32358	-2.325	2.325
447	-2.55558	-2.32344	-2.28637	-2.32882	-2.44926	-2.38285	-2.44566	-2.38285	2.38285
448	-2.77133	-2.46762	-2.4509	-2.49661	-2.62185	-2.53447	-2.67541	-2.53447	2.53447
449	-2.88872	-2.66763	-2.64203	-2.69129	-2.7437	-2.72451	-2.73657	-2.72451	2.72451
450	-2.90801	-2.70369	-2.66406	-2.71713	-2.7563	-2.71948	-2.79688	-2.71948	2.71948
451	-2.8934	-2.70762	-2.66302	-2.71717	-2.7463	-2.68221	-2.84224	-2.71717	2.71717
452	-2.97123	-2.69961	-2.65367	-2.69776	-2.72593	-2.63391	-2.82538	-2.69961	2.69961
453	-2.9639	-2.69521	-2.67205	-2.69466	-2.71889	-2.62851	-2.8603	-2.69521	2.69521
454	-2.94576	-2.71009	-2.69904	-2.70453	-2.72593	-2.66976	-2.89492	-2.71009	2.71009
455	-2.95006	-2.76351	-2.75368	-2.7535	-2.76481	-2.72645	-2.91448	-2.76351	2.76351
456	-3.00949	-2.81343	-2.80377	-2.80358	-2.81815	-2.77249	-2.94864	-2.81343	2.81343
457	-3.09816	-2.88028	-2.87238	-2.87219	-2.89444	-2.84231	-3.01203	-2.88028	2.88028
458	-3.20094	-2.96997	-2.96246	-2.96226	-2.98556	-2.93207	-3.07488	-2.96997	2.96997
459	-3.3053	-3.06135	-3.05337	-3.05317	-3.0763	-3.02206	-3.1518	-3.06135	3.06135
460	-3.38817	-3.14597	-3.13587	-3.13566	-3.15222	-3.10671	-3.213	-3.14597	3.14597
461	-3.4472	-3.2052	-3.19312	-3.1929	-3.20519	-3.1609	-3.2589	-3.20519	3.20519
462	-3.51082	-3.25512	-3.24321	-3.24299	-3.25778	-3.21012	-3.3201	-3.25512	3.25512
463	-3.55933	-3.30842	-3.29498	-3.29476	-3.30333	-3.2624	-3.3507	-3.30333	3.30333
464	-3.60337	-3.34396	-3.33034	-3.33011	-3.34111	-3.29581	-3.3966	-3.34111	3.34111
465	-3.62182	-3.37865	-3.36275	-3.36252	-3.3637	-3.33425	-3.3966	-3.3637	3.3637
466	-3.50097	-3.34396	-3.31771	-3.31749	-3.2837	-3.29945	-3.2283	-3.31749	3.31749
467	-3.21119	-3.15527	-3.11779	-3.11758	-3.05667	-3.08623	-2.9223	-3.11758	3.11758
468	-2.96476	-2.88874	-2.85729	-2.85788	-2.85037	-2.82446	-2.754	-2.85729	2.85729
469	-2.79586	-2.71697	-2.6983	-2.70178	-2.72111	-2.66058	-2.65098	-2.70178	2.70178
470	-2.72174	-2.59745	-2.58171	-2.5847	-2.66296	-2.56164	-2.62076	-2.59745	2.59745
471	-2.75764	-2.58472	-2.59485	-2.5998	-2.70926	-2.65775	-2.68594	-2.65775	2.65775
472	-2.88021	-2.64443	-2.67062	-2.67499	-2.78667	-2.72288	-2.80535	-2.72288	2.72288
473	-2.97587	-2.7872	-2.78546	-2.78591	-2.8337	-2.75824	-2.8458	-2.7872	2.7872
474	-3.02743	-2.84051	-2.82987	-2.82968	-2.84	-2.801	-2.8917	-2.84	2.84
475	-3.06841	-2.88281	-2.87112	-2.87093	-2.88037	-2.84208	-2.9223	-2.88037	2.88037
476	-3.11384	-2.91751	-2.90605	-2.90586	-2.91889	-2.87615	-2.9682	-2.91751	2.91751
477	-3.16576	-2.96235	-2.95109	-2.95089	-2.96444	-2.92095	-3.0141	-2.96235	2.96235
478	-3.21769	-3.00804	-2.99655	-2.99635	-3.01	-2.96594	-3.06	-3.00804	3.00804
479	-3.26981	-3.05374	-3.04201	-3.0418	-3.05556	-3.01092	-3.1059	-3.05374	3.05374
480	-3.3221	-3.09943	-3.08747	-3.08726	-3.10148	-3.05591	-3.1518	-3.09943	3.09943
481	-3.35262	-3.13835	-3.12451	-3.1243	-3.13185	-3.09588	-3.1671	-3.13185	3.13185
482	-3.35916	-3.15189	-3.13629	-3.13608	-3.13963	-3.10479	-3.1671	-3.13963	3.13963
483	-3.35916	-3.15273	-3.13671	-3.1365	-3.13963	-3.1048	-3.1671	-3.13963	3.13963
484	-3.34826	-3.14935	-3.1325	-3.13229	-3.13222	-3.1009	-3.1518	-3.1325	3.1325
485	-3.34173	-3.13835	-3.12198	-3.12177	-3.12481	-3.08998	-3.1518	-3.12481	3.12481
486	-3.34173	-3.1375	-3.12156	-3.12135	-3.12481	-3.08978	-3.1518	-3.12481	3.12481
487	-3.3329	-3.13412	-3.11735	-3.11714	-3.11741	-3.0865	-3.1365	-3.11741	3.11741
488	-3.32759	-3.12312	-3.10683	-3.10662	-3.10963	-3.07446	-3.1365	-3.10963	3.10963
489	-3.30582	-3.1155	-3.09799	-3.09778	-3.0963	-3.07173	-3.1059	-3.09799	3.09799
490	-2.93685	-2.98181	-2.93804	-2.93784	-2.83148	-2.9279	-2.601	-2.93685	2.93685
491	-2.55563	-2.56297	-2.5226	-2.52248	-2.47	-2.49477	-2.3562	-2.52248	2.52248
492	-2.26789	-2.29827	-2.26458	-2.26443	-2.23667	-2.23953	-2.1489	-2.26443	2.26443
493	-2.11391	-2.07516	-2.05419	-2.05538	-2.10519	-2.0162	-2.05121	-2.05538	2.05538
494	-2.09014	-2.01468	-2.0135	-2.01764	-2.09889	-1.98091	-2.04564	-2.01764	2.01764
495	-2.12665	-2.01569	-2.02687	-2.03263	-2.1363	-2.03771	-2.13226	-2.03771	2.03771
496	-2.24801	-2.06626	-2.09658	-2.10222	-2.21852	-2.10038	-2.24954	-2.10222	2.10222
497	-2.3346	-2.20844	-2.21646	-2.21881	-2.2763	-2.18408	-2.27388	-2.21881	2.21881
498	-2.39529	-2.26513	-2.25826	-2.25811	-2.28185	-2.23526	-2.3256	-2.26513	2.26513
499	-2.45199	-2.32182	-2.31424	-2.31408	-2.32963	-2.29082	-2.3715	-2.32182	2.32182
500	-2.51305	-2.37174	-2.36433	-2.36417	-2.38222	-2.33987	-2.4327	-2.37174	2.37174
501	-2.56994	-2.42843	-2.42031	-2.42014	-2.43556	-2.39577	-2.4786	-2.42843	2.42843
502	-2.6329	-2.47836	-2.4704	-2.47023	-2.48889	-2.44485	-2.5398	-2.47836	2.47836
503	-2.69122	-2.53505	-2.52638	-2.52621	-2.54185	-2.5009	-2.5857	-2.53505	2.53505
504	-2.75297	-2.58497	-2.57647	-2.57629	-2.59481	-2.54739	-2.6469	-2.58497	2.58497
505	-2.84266	-2.65182	-2.64508	-2.6449	-2.67074	-2.61725	-2.7387	-2.65182	2.65182
506	-2.94554	-2.74151	-2.73515	-2.73497	-2.76185	-2.70701	-2.8305	-2.74151	2.74151
507	-3.03799	-2.82951	-2.82186	-2.82167	-2.84556	-2.7954	-2.907	-2.82951	2.82951
508	-3.09197	-2.89635	-2.88542	-2.88523	-2.89852	-2.85745	-2.9376	-2.89635	2.89635
509	-3.13741	-2.93274	-2.9212	-2.921	-2.9363	-2.89135	-2.9835	-2.93274	2.93274
510	-3.1786	-2.9742	-2.96203	-2.96183	-2.97444	-2.93338	-3.0141	-2.9742	2.9742
511	-3.20246	-3.00212	-2.98855	-2.98835	-2.99704	-2.95837	-3.0294	-2.99704	2.99704
512	-3.21982	-3.0182	-3.00412	-3.00392	-3.01222	-2.97347	-3.0447	-3.01222	3.01222
513	-3.19569	-3.01989	-3.00243	-3.00223	-3.00111	-2.98821	-2.9988	-3.00223	3.00223
514	-2.95711	-2.91341	-2.87869	-2.87851	-2.84852	-2.86311	-2.6622	-2.87851	2.87851
515	-2.69329	-2.63477	-2.57467	-2.58625	-2.64889	-2.65863	-2.43112	-2.63477	2.63477
516	-2.53524	-2.42815	-2.3641	-2.39518	-2.50815	-2.54034	-2.27752	-2.42815	2.42815
517	-2.46824	-2.31466	-2.25747	-2.29812	-2.40926	-2.41271	-2.22576	-2.31466	2.31466
518	-2.53955	-2.30245	-2.26221	-2.30854	-2.42519	-2.35825	-2.37867	-2.35825	2.35825
519	-2.53622	-2.37256	-2.33037	-2.3805	-2.44148	-2.42605	-2.38167	-2.38167	2.38167
520	-2.63856	-2.38075	-2.35397	-2.40715	-2.50111	-2.41983	-2.52282	-2.41983	2.41983
521	-2.73408	-2.52501	-2.49729	-2.55424	-2.59222	-2.5823	-2.58598	-2.5823	2.5823
522	-2.74877	-2.56094	-2.52076	-2.58208	-2.60481	-2.58006	-2.63428	-2.58208	2.58208
523	-2.73597	-2.56012	-2.51497	-2.57764	-2.5937	-2.53703	-2.68191	-2.57764	2.57764
524	-2.8014	-2.55141	-2.5049	-2.55672	-2.56889	-2.48229	-2.64512	-2.55672	2.55672
525	-2.78744	-2.53665	-2.51421	-2.54401	-2.55593	-2.46193	-2.68158	-2.54401	2.54401
526	-2.76132	-2.53928	-2.52735	-2.54535	-2.55704	-2.4867	-2.70296	-2.54535	2.54535
527	-2.74516	-2.56636	-2.55711	-2.55781	-2.57222	-2.53104	-2.72416	-2.56636	2.56636
528	-2.77367	-2.61205	-2.60257	-2.6024	-2.61963	-2.57408	-2.74518	-2.61205	2.61205
529	-2.86765	-2.67128	-2.66487	-2.66469	-2.69519	-2.63471	-2.82507	-2.67128	2.67128
530	-2.98777	-2.77451	-2.76925	-2.76907	-2.80111	-2.74067	-2.90428	-2.77451	2.77451
531	-3.09766	-2.87774	-2.87112	-2.87092	-2.89963	-2.84371	-2.9682	-2.87774	2.87774
532	-3.17989	-2.9632	-2.95404	-2.95384	-2.97556	-2.92623	-3.0294	-2.9632	2.9632
533	-3.23846	-3.02243	-3.01128	-3.01108	-3.02852	-2.98088	-3.0753	-3.02243	3.02243
534	-3.28849	-3.06897	-3.05716	-3.05696	-3.07407	-3.02594	-3.1212	-3.06897	3.06897
535	-3.33941	-3.11466	-3.10262	-3.10241	-3.11926	-3.07093	-3.1671	-3.11466	3.11466
536	-3.38073	-3.15696	-3.14387	-3.14366	-3.15667	-3.1131	-3.1977	-3.15667	3.15667
537	-3.3829	-3.17812	-3.16196	-3.16176	-3.16556	-3.14101	-3.1824	-3.16556	3.16556
538	-3.18455	-3.10799	-3.07653	-3.0769	-3.05667	-3.05579	-2.90972	-3.07653	3.07653
539	-2.96036	-2.88216	-2.84003	-2.86056	-2.91037	-2.87757	-2.73492	-2.87757	2.87757
540	-2.81089	-2.7201	-2.68989	-2.72845	-2.78778	-2.80108	-2.59869	-2.72845	2.72845
541	-2.71105	-2.58409	-2.56445	-2.60932	-2.68148	-2.6771	-2.52318	-2.60932	2.60932
542	-2.69124	-2.54181	-2.52787	-2.57685	-2.63519	-2.61739	-2.53941	-2.57685	2.57685
543	-2.74649	-2.55633	-2.55174	-2.60257	-2.66407	-2.63902	-2.6327	-2.6327	2.6327
544	-2.90779	-2.66598	-2.66271	-2.71416	-2.79519	-2.77026	-2.79954	-2.77026	2.77026
545	-3.03255	-2.82533	-2.80649	-2.86041	-2.90593	-2.89759	-2.88706	-2.88706	2.88706
546	-3.09471	-2.89393	-2.86395	-2.91991	-2.95259	-2.91699	-2.97348	-2.91991	2.91991
547	-3.13097	-2.93592	-2.90116	-2.95772	-2.98259	-2.90843	-3.05869	-2.95772	2.95772
548	-3.24562	-2.97361	-2.93411	-2.98244	-3.00074	-2.90685	-3.07834	-2.98244	2.98244
549	-3.29237	-3.01036	-2.9935	-3.01957	-3.03259	-2.94658	-3.15539	-3.01957	3.01957
550	-3.32747	-3.07664	-3.06862	-3.07416	-3.08704	-3.03695	-3.21701	-3.07664	3.07664
551	-3.41472	-3.16796	-3.15946	-3.15924	-3.17926	-3.12711	-3.27811	-3.16796	3.16796
552	-3.51839	-3.25935	-3.25037	-3.25016	-3.26963	-3.21708	-3.3507	-3.25935	3.25935
553	-3.64603	-3.3575	-3.34971	-3.34948	-3.37519	-3.31485	-3.4731	-3.3575	3.3575
554	-3.75413	-3.4675	-3.45746	-3.45723	-3.4737	-3.42313	-3.5496	-3.4675	3.4675
555	-3.85382	-3.54958	-3.5387	-3.53846	-3.55704	-3.5028	-3.6414	-3.54958	3.54958
556	-3.93837	-3.63334	-3.62078	-3.62054	-3.63259	-3.5858	-3.7026	-3.63259	3.63259
557	-3.99615	-3.69257	-3.67803	-3.67778	-3.68556	-3.64066	-3.7485	-3.68556	3.68556
558	-4.05943	-3.7425	-3.72811	-3.72786	-3.73704	-3.69024	-3.8097	-3.73704	3.73704
559	-4.1199	-3.79919	-3.7841	-3.78384	-3.79259	-3.74572	-3.8556	-3.79259	3.79259
560	-4.1738	-3.84573	-3.82998	-3.82972	-3.83704	-3.79088	-3.9015	-3.83704	3.83704
561	-4.19403	-3.88126	-3.8628	-3.86255	-3.86296	-3.82831	-3.9015	-3.86296	3.86296
562	-4.16945	-3.87703	-3.85565	-3.8554	-3.85185	-3.81685	-3.8709	-3.85565	3.85565
563	-4.16318	-3.85165	-3.83041	-3.83016	-3.84444	-3.79139	-3.8556	-3.84444	3.84444
564	-4.18263	-3.83557	-3.81484	-3.8146	-3.85556	-3.77628	-3.8403	-3.83557	3.83557
565	-4.18629	-3.82034	-3.79969	-3.79944	-3.84444	-3.76127	-3.825	-3.82034	3.82034
566	-4.18608	-3.81527	-3.79715	-3.79691	-3.82222	-3.7558	-3.8556	-3.81527	3.81527
567	-4.19317	-3.8398	-3.82199	-3.82174	-3.82963	-3.78256	-3.8709	-3.82963	3.82963
568	-4.24161	-3.85926	-3.84178	-3.84153	-3.87407	-3.8025	-3.9015	-3.85926	3.85926
569	-4.29782	-3.88888	-3.87167	-3.87141	-3.90741	-3.83235	-3.9321	-3.88888	3.88888
570	-4.31797	-3.91596	-3.89776	-3.8975	-3.90741	-3.85886	-3.9474	-3.90741	3.90741
571	-4.315	-3.93542	-3.91753	-3.91727	-3.91481	-3.87743	-3.978	-3.91753	3.91753
572	-4.45708	-3.96223	-3.94321	-3.94294	-3.93704	-3.90329	-3.9933	-3.94321	3.94321
573	-4.41809	-3.98111	-3.96299	-3.96272	-3.96296	-3.92236	-4.0239	-3.96299	3.96299
574	-4.34708	-4.00734	-3.98867	-3.9884	-3.98519	-3.94826	-4.0392	-3.98867	3.98867
575	-4.37481	-4.0268	-4.00845	-4.00818	-4.00741	-3.9671	-4.0698	-4.00845	4.00845
576	-4.39971	-4.05303	-4.03412	-4.03385	-4.02963	-3.99528	-4.0851	-4.03412	4.03412
577	-4.38386	-4.05895	-4.03707	-4.0368	-4.02222	-3.9977	-4.0545	-4.03707	4.03707
578	-4.35897	-4.03442	-4.01223	-4.01196	-4	-3.97053	-4.0392	-4.01223	4.01223
579	-4.36349	-4.02511	-4.00508	-4.00481	-4	-3.96375	-4.0545	-4.00508	4.00508
580	-4.33635	-4.02511	-4.00255	-4.00228	-3.98519	-3.96283	-4.0086	-4.00255	4.00255
581	-4.31602	-3.99296	-3.9714	-3.97114	-3.96296	-3.93041	-4.0086	-3.9714	3.9714
582	-4.30474	-3.98703	-3.96593	-3.96566	-3.95556	-3.92512	-3.9933	-3.96593	3.96593
583	-4.29797	-3.97603	-3.95541	-3.95514	-3.94815	-3.91484	-3.9933	-3.95541	3.95541
584	-4.29797	-3.97519	-3.95499	-3.95472	-3.94815	-3.91468	-3.9933	-3.95499	3.95499
585	-4.27542	-3.96842	-3.94656	-3.9463	-3.93333	-3.91362	-3.9627	-3.94656	3.94656
586	-4.14956	-3.91257	-3.88343	-3.88318	-3.84815	-3.84838	-3.8097	-3.88318	3.88318
587	-3.9947	-3.77042	-3.73948	-3.73924	-3.71111	-3.70124	-3.672	-3.73924	3.73924
588	-3.87951	-3.63927	-3.61111	-3.61088	-3.60963	-3.57191	-3.5649	-3.61088	3.61088
589	-3.79379	-3.54111	-3.51683	-3.5166	-3.53148	-3.47787	-3.5037	-3.51683	3.51683
590	-3.72758	-3.48781	-3.46757	-3.46734	-3.46667	-3.42755	-3.4884	-3.46757	3.46757
591	-3.75322	-3.48696	-3.4722	-3.47197	-3.48296	-3.4323	-3.5496	-3.48296	3.48296
592	-3.8661	-3.55381	-3.54334	-3.54311	-3.58074	-3.51317	-3.6567	-3.55381	3.55381
593	-3.85749	-3.61388	-3.59343	-3.5932	-3.59037	-3.56282	-3.5649	-3.5932	3.5932
594	-3.75143	-3.53688	-3.51219	-3.51196	-3.49111	-3.47712	-3.4884	-3.51196	3.51196
595	-3.64358	-3.4565	-3.43178	-3.43156	-3.40519	-3.39745	-3.3966	-3.43156	3.43156
596	-3.59879	-3.37009	-3.3455	-3.34527	-3.3237	-3.31149	-3.3201	-3.34527	3.34527
597	-3.45104	-3.28896	-3.2651	-3.26488	-3.24185	-3.23194	-3.2283	-3.26488	3.26488
598	-3.35751	-3.20181	-3.17881	-3.1786	-3.15926	-3.14644	-3.1518	-3.1786	3.1786
599	-3.27093	-3.12481	-3.10262	-3.10241	-3.0837	-3.07128	-3.0753	-3.10241	3.10241
600	-3.17396	-3.04527	-3.02265	-3.02244	-3.00037	-2.99101	-2.9835	-3.02244	3.02244
601	-3.12434	-2.97166	-2.95319	-2.95299	-2.94778	-2.91873	-2.9682	-2.95319	2.95319
602	-3.11593	-2.95558	-2.94014	-2.93995	-2.94074	-2.90975	-2.9682	-2.94074	2.94074
603	-3.11492	-2.95474	-2.93972	-2.93952	-2.94111	-2.90977	-2.9682	-2.94111	2.94111
604	-3.13643	-2.96151	-2.94814	-2.94794	-2.95667	-2.91847	-2.9988	-2.95667	2.95667
605	-3.10627	-2.96997	-2.95235	-2.95215	-2.94185	-2.92478	-2.9376	-2.95215	2.95215
606	-3.05916	-2.92089	-2.90268	-2.90248	-2.89667	-2.87281	-2.907	-2.90268	2.90268
607	-3.02499	-2.88874	-2.87153	-2.87134	-2.86667	-2.84236	-2.8764	-2.87153	2.87153
608	-3.01206	-2.86505	-2.84964	-2.84945	-2.85185	-2.81892	-2.8764	-2.85185	2.85185
609	-2.99052	-2.85658	-2.84038	-2.84019	-2.83926	-2.81497	-2.8458	-2.84038	2.84038
610	-2.91372	-2.81428	-2.79408	-2.79391	-2.7863	-2.76771	-2.754	-2.79391	2.79391
611	-2.83817	-2.73423	-2.71328	-2.7154	-2.73519	-2.6866	-2.6928	-2.7154	2.7154
612	-2.76983	-2.67584	-2.64555	-2.66072	-2.69519	-2.64638	-2.601	-2.66072	2.66072
613	-2.71654	-2.61513	-2.57498	-2.60355	-2.64148	-2.5861	-2.5551	-2.60355	2.60355
614	-2.6712	-2.56899	-2.53069	-2.56145	-2.59074	-2.51562	-2.5398	-2.56145	2.56145
615	-2.66907	-2.53863	-2.52429	-2.53871	-2.59037	-2.49631	-2.57511	-2.53871	2.53871
616	-2.72865	-2.57609	-2.56381	-2.58141	-2.65556	-2.57201	-2.62279	-2.58141	2.58141
617	-2.7736	-2.63745	-2.61167	-2.64146	-2.69556	-2.63505	-2.64225	-2.64146	2.64146
618	-2.78264	-2.65046	-2.61731	-2.65445	-2.69481	-2.60963	-2.66156	-2.65445	2.65445
619	-2.77544	-2.64458	-2.6253	-2.64288	-2.67185	-2.59863	-2.6806	-2.64458	2.64458
620	-2.8478	-2.65417	-2.64045	-2.64028	-2.64556	-2.61357	-2.6775	-2.64556	2.64556
621	-2.81632	-2.66789	-2.65561	-2.65543	-2.66407	-2.62854	-2.6928	-2.66407	2.66407
622	-2.82651	-2.68312	-2.67076	-2.67058	-2.67963	-2.64353	-2.7081	-2.67963	2.67963
623	-2.84352	-2.69835	-2.68591	-2.68573	-2.69407	-2.65852	-2.7234	-2.69407	2.69407
624	-2.86048	-2.71359	-2.70106	-2.70088	-2.70926	-2.66957	-2.7387	-2.70926	2.70926
625	-2.96483	-2.75589	-2.74989	-2.7497	-2.78481	-2.71597	-2.8764	-2.75589	2.75589
626	-3.12066	-2.8862	-2.8829	-2.8827	-2.92111	-2.85285	-3.0141	-2.8862	2.8862
627	-3.27636	-3.02327	-3.01928	-3.01907	-3.05741	-2.99174	-3.1518	-3.02327	3.02327
628	-3.39154	-3.14681	-3.13882	-3.13861	-3.1637	-3.10772	-3.2283	-3.14681	3.14681
629	-3.4802	-3.22635	-3.21627	-3.21605	-3.23889	-3.18324	-3.3048	-3.22635	3.22635
630	-3.5569	-3.29912	-3.28782	-3.2876	-3.30667	-3.25526	-3.366	-3.29912	3.29912
631	-3.62948	-3.36089	-3.34886	-3.34863	-3.36704	-3.31458	-3.4272	-3.36089	3.36089
632	-3.69039	-3.41842	-3.40526	-3.40503	-3.41963	-3.37183	-3.4731	-3.41842	3.41842
633	-3.66611	-3.44127	-3.42168	-3.42144	-3.41296	-3.40228	-3.4119	-3.42144	3.42144
634	-3.36792	-3.31519	-3.27563	-3.27541	-3.19333	-3.25307	-3.0294	-3.27541	3.27541
635	-3.05439	-2.98943	-2.95212	-2.95227	-2.92074	-2.9214	-2.8152	-2.95212	2.95212
636	-2.75477	-2.74658	-2.70993	-2.7099	-2.68148	-2.68348	-2.5092	-2.7099	2.7099
637	-2.5318	-2.47435	-2.45051	-2.45092	-2.48889	-2.41106	-2.3256	-2.45092	2.45092
638	-2.43257	-2.31447	-2.31736	-2.31838	-2.40519	-2.27013	-2.24904	-2.31736	2.31736
639	-2.46584	-2.27172	-2.29747	-2.29784	-2.41741	-2.23106	-2.31966	-2.29784	2.29784
640	-2.64821	-2.37174	-2.42375	-2.4223	-2.54778	-2.34576	-2.5704	-2.42375	2.42375
641	-2.75398	-2.56128	-2.59386	-2.58868	-2.64074	-2.53643	-2.6469	-2.59386	2.59386
642	-2.82858	-2.64759	-2.6413	-2.64028	-2.66037	-2.61336	-2.7234	-2.64759	2.64759
643	-2.91229	-2.72374	-2.71622	-2.71604	-2.73704	-2.68834	-2.7999	-2.72374	2.72374
644	-2.99701	-2.79989	-2.79198	-2.7918	-2.81222	-2.76332	-2.8764	-2.79989	2.79989
645	-3.08313	-2.87604	-2.86775	-2.86755	-2.88741	-2.83831	-2.9529	-2.87604	2.87604
646	-3.16948	-2.9522	-2.94351	-2.94331	-2.96296	-2.91329	-3.0294	-2.9522	2.9522
647	-3.25412	-3.02835	-3.01928	-3.01907	-3.03852	-2.98828	-3.1059	-3.02835	3.02835
648	-3.33985	-3.1045	-3.09504	-3.09483	-3.11407	-3.0651	-3.1824	-3.1045	3.1045
649	-3.40525	-3.17389	-3.16239	-3.16218	-3.17444	-3.13059	-3.2283	-3.17389	3.17389
650	-3.45773	-3.22127	-3.20869	-3.20847	-3.21963	-3.17585	-3.2742	-3.21963	3.21963
651	-3.51026	-3.26696	-3.25415	-3.25393	-3.26481	-3.22176	-3.3201	-3.26481	3.26481
652	-3.54985	-3.30927	-3.2954	-3.29518	-3.30222	-3.262	-3.3507	-3.30222	3.30222
653	-3.58383	-3.34058	-3.32613	-3.3259	-3.33259	-3.29213	-3.3813	-3.33259	3.33259
654	-3.60809	-3.36765	-3.35222	-3.352	-3.35519	-3.31915	-3.3966	-3.35519	3.35519
655	-3.62568	-3.38373	-3.3678	-3.36757	-3.37037	-3.33348	-3.4119	-3.37037	3.37037
656	-3.64102	-3.39896	-3.38295	-3.38272	-3.38556	-3.34841	-3.4272	-3.38556	3.38556
657	-3.62421	-3.40404	-3.38547	-3.38525	-3.37815	-3.35518	-3.3966	-3.38547	3.38547
658	-3.57801	-3.37273	-3.35222	-3.352	-3.34	-3.31919	-3.3507	-3.352	3.352
659	-3.51445	-3.3245	-3.30297	-3.30275	-3.28704	-3.26946	-3.2895	-3.30275	3.30275
660	-3.46623	-3.27119	-3.2512	-3.25098	-3.24148	-3.21669	-3.2589	-3.2512	3.2512
661	-3.43996	-3.24243	-3.22426	-3.22405	-3.22222	-3.19157	-3.2436	-3.22426	3.22426
662	-3.21531	-3.16204	-3.12872	-3.12851	-3.06074	-3.11151	-2.9376	-3.12851	3.12851
663	-3.01269	-2.91751	-2.88838	-2.88819	-2.86074	-2.84221	-2.8305	-2.88819	2.88819
664	-3.04386	-2.84728	-2.83577	-2.83558	-2.85037	-2.80313	-2.9376	-2.84728	2.84728
665	-3.12119	-2.92851	-2.9191	-2.91891	-2.93074	-2.89018	-2.9835	-2.92851	2.92851
666	-3.17305	-2.97758	-2.96624	-2.96604	-2.97593	-2.93588	-3.0294	-2.97593	2.97593
667	-3.22495	-3.02327	-3.0117	-3.0115	-3.02148	-2.98086	-3.0753	-3.02148	3.02148
668	-3.27681	-3.06897	-3.05716	-3.05695	-3.06704	-3.02524	-3.1212	-3.06704	3.06704
669	-3.33987	-3.11804	-3.10683	-3.10662	-3.12	-3.07439	-3.1824	-3.11804	3.11804
670	-3.40958	-3.17812	-3.16702	-3.1668	-3.18074	-3.13543	-3.2436	-3.17812	3.17812
671	-3.45754	-3.23227	-3.21921	-3.21899	-3.2263	-3.18772	-3.2742	-3.2263	3.2263
672	-3.49258	-3.26443	-3.25036	-3.25014	-3.2563	-3.21718	-3.3048	-3.2563	3.2563
673	-3.55187	-3.30166	-3.28908	-3.28886	-3.30185	-3.25398	-3.366	-3.30166	3.30166
674	-3.61247	-3.3575	-3.34464	-3.34442	-3.35481	-3.31055	-3.4119	-3.35481	3.35481
675	-3.66517	-3.40404	-3.39052	-3.3903	-3.40037	-3.35626	-3.4578	-3.40037	3.40037
676	-3.70702	-3.44635	-3.43177	-3.43154	-3.43778	-3.39739	-3.4884	-3.43778	3.43778
677	-3.74236	-3.47765	-3.4625	-3.46227	-3.46778	-3.42758	-3.519	-3.46778	3.46778
678	-3.76669	-3.50473	-3.4886	-3.48836	-3.49037	-3.45368	-3.5343	-3.49037	3.49037
679	-3.7844	-3.52081	-3.50417	-3.50394	-3.50556	-3.46841	-3.5496	-3.50556	3.50556
680	-3.80212	-3.53604	-3.51932	-3.51909	-3.52037	-3.48338	-3.5649	-3.52037	3.52037
681	-3.78661	-3.54111	-3.52184	-3.52161	-3.51296	-3.50322	-3.5343	-3.52184	3.52184
682	-3.53311	-3.4455	-3.40863	-3.40841	-3.34	-3.38592	-3.1977	-3.40841	3.40841
683	-3.16044	-3.128	-3.08083	-3.08759	-3.05259	-3.05566	-2.8458	-3.08083	3.08083
684	-2.8978	-2.84247	-2.79466	-2.82469	-2.85333	-2.82049	-2.62589	-2.82469	2.82469
685	-2.75783	-2.67031	-2.6313	-2.67349	-2.72444	-2.68578	-2.53794	-2.67349	2.67349
686	-2.68824	-2.58317	-2.55034	-2.59849	-2.64444	-2.5788	-2.52063	-2.58317	2.58317
687	-2.7288	-2.56415	-2.54164	-2.593	-2.66222	-2.57931	-2.6203	-2.593	2.593
688	-2.92339	-2.6848	-2.67015	-2.72259	-2.81593	-2.75227	-2.82656	-2.75227	2.75227
689	-3.0337	-2.86325	-2.83221	-2.88687	-2.92185	-2.88107	-2.87127	-2.88107	2.88107
690	-3.05934	-2.89224	-2.85015	-2.90683	-2.93148	-2.86144	-2.92971	-2.90683	2.90683
691	-3.06514	-2.9025	-2.8572	-2.9146	-2.9337	-2.83145	-2.98732	-2.9146	2.9146
692	-3.13372	-2.907	-2.87491	-2.90536	-2.91704	-2.84632	-2.96038	-2.907	2.907
693	-3.13391	-2.93189	-2.92079	-2.92059	-2.93074	-2.89101	-2.9835	-2.93074	2.93074
694	-3.1906	-2.98097	-2.97046	-2.97026	-2.98593	-2.93939	-3.0447	-2.98097	2.98097
695	-3.24899	-3.03766	-3.02644	-3.02623	-3.04	-2.99572	-3.0906	-3.03766	3.03766
696	-3.31191	-3.08758	-3.07653	-3.07632	-3.09296	-3.04467	-3.1518	-3.08758	3.08758
697	-3.37066	-3.14427	-3.13251	-3.1323	-3.14593	-3.10041	-3.1977	-3.14427	3.14427
698	-3.44484	-3.19758	-3.1868	-3.18659	-3.20593	-3.15321	-3.2742	-3.19758	3.19758
699	-3.52161	-3.26866	-3.25752	-3.2573	-3.27407	-3.22667	-3.3354	-3.26866	3.26866
700	-3.56997	-3.32366	-3.31013	-3.30991	-3.31926	-3.27695	-3.366	-3.31926	3.31926
701	-3.60507	-3.35581	-3.34128	-3.34106	-3.34963	-3.30718	-3.3966	-3.34963	3.34963
702	-3.65139	-3.38965	-3.3758	-3.37557	-3.38704	-3.34106	-3.4425	-3.38704	3.38704
703	-3.68233	-3.42773	-3.41242	-3.41219	-3.41741	-3.37863	-3.4578	-3.41741	3.41741
704	-3.71104	-3.44804	-3.43262	-3.43239	-3.44	-3.3969	-3.4884	-3.44	3.44
705	-3.71325	-3.4675	-3.44987	-3.44964	-3.45	-3.42177	-3.4731	-3.45	3.45
706	-3.26255	-3.31604	-3.26342	-3.26321	-3.15815	-3.2565	-2.85729	-3.26255	3.26255
707	-2.88735	-2.82176	-2.77895	-2.79073	-2.8263	-2.77658	-2.67044	-2.79073	2.79073
708	-2.83344	-2.67573	-2.66353	-2.69429	-2.77	-2.72232	-2.65575	-2.69429	2.69429
709	-2.78075	-2.65907	-2.6446	-2.68367	-2.73148	-2.69937	-2.59256	-2.68367	2.68367
710	-2.71627	-2.59763	-2.5734	-2.61855	-2.66889	-2.62149	-2.58509	-2.61855	2.61855
711	-2.75569	-2.58245	-2.56831	-2.61657	-2.69037	-2.63244	-2.67246	-2.63244	2.63244
712	-2.9115	-2.6879	-2.68092	-2.73007	-2.82111	-2.80133	-2.82948	-2.80133	2.80133
713	-2.99512	-2.82773	-2.80579	-2.85662	-2.90111	-2.89664	-2.85866	-2.85866	2.85866
714	-3.0004	-2.84434	-2.81129	-2.86397	-2.89481	-2.85808	-2.88906	-2.86397	2.86397
715	-2.97941	-2.83284	-2.79438	-2.84855	-2.87259	-2.79786	-2.91903	-2.84855	2.84855
716	-3.04799	-2.81597	-2.78158	-2.81848	-2.83519	-2.75538	-2.87513	-2.81848	2.81848
717	-3.02282	-2.82274	-2.81093	-2.81156	-2.81741	-2.78232	-2.88009	-2.81741	2.81741
718	-3.02796	-2.8532	-2.84123	-2.84104	-2.85074	-2.81229	-2.8917	-2.85074	2.85074
719	-3.0624	-2.88366	-2.87154	-2.87135	-2.88111	-2.84227	-2.9223	-2.88111	2.88111
720	-3.09675	-2.91412	-2.90184	-2.90165	-2.91148	-2.87226	-2.9529	-2.91148	2.91148
721	-3.10957	-2.93781	-2.92373	-2.92353	-2.92667	-2.89722	-2.9529	-2.92667	2.92667
722	-3.09887	-2.93612	-2.92036	-2.92017	-2.91889	-2.89114	-2.9376	-2.92036	2.92036
723	-3.08166	-2.92174	-2.90563	-2.90543	-2.9037	-2.87614	-2.9223	-2.90563	2.90563
724	-3.06439	-2.90651	-2.89048	-2.89028	-2.88852	-2.86114	-2.907	-2.89048	2.89048
725	-3.04712	-2.89128	-2.87532	-2.87513	-2.87333	-2.84613	-2.8917	-2.87532	2.87532
726	-3.03003	-2.87604	-2.86017	-2.85998	-2.85815	-2.83113	-2.8764	-2.86017	2.86017
727	-3.01302	-2.86081	-2.84502	-2.84482	-2.84296	-2.81613	-2.8611	-2.84502	2.84502
728	-2.99594	-2.84558	-2.82986	-2.82967	-2.82778	-2.80112	-2.8458	-2.82986	2.82986
729	-2.91469	-2.81005	-2.78945	-2.78927	-2.77259	-2.77871	-2.7387	-2.78927	2.78927
730	-2.63442	-2.6536	-2.61526	-2.62064	-2.59333	-2.61506	-2.40304	-2.61526	2.61526
731	-2.3448	-2.35386	-2.31296	-2.34193	-2.36148	-2.38526	-2.20618	-2.3448	2.3448
732	-2.36429	-2.19638	-2.18727	-2.2272	-2.34111	-2.2968	-2.30485	-2.2968	2.2968
733	-2.43605	-2.31038	-2.30793	-2.35359	-2.40259	-2.40775	-2.31456	-2.35359	2.35359
734	-2.37023	-2.29902	-2.28254	-2.33147	-2.32481	-2.32142	-2.25413	-2.32142	2.32142
735	-2.36433	-2.23483	-2.22049	-2.27163	-2.30111	-2.2534	-2.32726	-2.27163	2.27163
736	-2.48171	-2.30922	-2.29794	-2.35115	-2.41259	-2.41232	-2.44803	-2.41232	2.41232
737	-2.53707	-2.41738	-2.39541	-2.45161	-2.47704	-2.50112	-2.45501	-2.45501	2.45501
738	-2.52176	-2.41367	-2.3849	-2.4431	-2.45667	-2.45908	-2.46282	-2.45667	2.45667
739	-2.49327	-2.38717	-2.35632	-2.41523	-2.42333	-2.38555	-2.48462	-2.41523	2.41523
740	-2.53301	-2.35992	-2.32789	-2.37654	-2.37481	-2.30363	-2.41195	-2.37481	2.37481
741	-2.47472	-2.31514	-2.30589	-2.33176	-2.32148	-2.25366	-2.39135	-2.32148	2.32148
742	-2.41471	-2.28848	-2.28073	-2.28995	-2.28889	-2.25385	-2.38568	-2.28889	2.28889
743	-2.4099	-2.30236	-2.29193	-2.29178	-2.30296	-2.26863	-2.38007	-2.30236	2.30236
744	-2.42815	-2.31759	-2.30708	-2.30693	-2.31778	-2.28362	-2.3745	-2.31759	2.31759
745	-2.48629	-2.34636	-2.33907	-2.33892	-2.36333	-2.30959	-2.42803	-2.34636	2.34636
746	-2.58004	-2.42251	-2.41736	-2.4172	-2.44704	-2.39198	-2.5092	-2.42251	2.42251
747	-2.68141	-2.51305	-2.50786	-2.50769	-2.53815	-2.48392	-2.601	-2.51305	2.51305
748	-2.75115	-2.59428	-2.58615	-2.58598	-2.6063	-2.56144	-2.6469	-2.59428	2.59428
749	-2.80206	-2.64251	-2.63287	-2.6327	-2.65148	-2.60603	-2.6928	-2.64251	2.64251
750	-2.85497	-2.6882	-2.67833	-2.67815	-2.6963	-2.65096	-2.7387	-2.6882	2.6882
751	-2.89665	-2.73051	-2.71958	-2.7194	-2.7337	-2.69286	-2.7693	-2.73051	2.73051
752	-2.94171	-2.7652	-2.75452	-2.75433	-2.77111	-2.72619	-2.8152	-2.7652	2.7652
753	-2.91817	-2.78635	-2.77009	-2.76991	-2.77037	-2.75308	-2.754	-2.77009	2.77009
754	-2.79756	-2.70995	-2.68382	-2.69204	-2.71407	-2.68021	-2.67525	-2.69204	2.69204
755	-2.72259	-2.59693	-2.56131	-2.59235	-2.6663	-2.63679	-2.6423	-2.63679	2.63679
756	-2.67462	-2.56432	-2.5112	-2.5528	-2.64111	-2.6525	-2.53596	-2.56432	2.56432
757	-2.65915	-2.51633	-2.46429	-2.50933	-2.61704	-2.62363	-2.52683	-2.52683	2.52683
758	-2.65692	-2.49946	-2.45699	-2.50395	-2.58593	-2.53617	-2.52942	-2.52942	2.52942
759	-2.69041	-2.49824	-2.47206	-2.52077	-2.59963	-2.5442	-2.33985	-2.52077	2.52077
760	-2.79121	-2.58211	-2.56637	-2.61671	-2.68778	-2.58878	-2.67288	-2.61671	2.61671
761	-2.86838	-2.67851	-2.6581	-2.71061	-2.7437	-2.70967	-2.74724	-2.71061	2.71061
762	-2.89911	-2.72195	-2.69166	-2.7473	-2.76704	-2.74718	-2.8074	-2.7473	2.7473
763	-2.91034	-2.73577	-2.7019	-2.7585	-2.77296	-2.71802	-2.88082	-2.7585	2.7585
764	-3.00474	-2.75072	-2.71417	-2.76102	-2.76778	-2.68981	-2.86521	-2.76102	2.76102
765	-3.00001	-2.74911	-2.73456	-2.75997	-2.76148	-2.68552	-2.89979	-2.75997	2.75997
766	-2.99339	-2.75771	-2.7555	-2.76904	-2.77593	-2.70382	-2.94883	-2.76904	2.76904
767	-3.00256	-2.7974	-2.79148	-2.79504	-2.80704	-2.75969	-2.9827	-2.7974	2.7974
768	-3.07114	-2.86166	-2.85302	-2.85283	-2.8763	-2.82394	-3.03103	-2.86166	2.86166
769	-3.13708	-2.9302	-2.91995	-2.91975	-2.9363	-2.89095	-3.04943	-2.9302	2.9302
770	-3.19987	-2.98097	-2.97046	-2.97026	-2.98889	-2.94006	-3.08244	-2.98097	2.98097
771	-3.25852	-3.03766	-3.02644	-3.02624	-3.04185	-2.99718	-3.1004	-3.03766	3.03766
772	-3.29999	-3.08081	-3.06811	-3.0679	-3.07926	-3.03717	-3.1212	-3.07926	3.07926
773	-3.33492	-3.11212	-3.09884	-3.09863	-3.10926	-3.06726	-3.1518	-3.10926	3.10926
774	-3.36982	-3.14258	-3.12914	-3.12893	-3.13963	-3.09817	-3.1824	-3.13963	3.13963
775	-3.39388	-3.16966	-3.15524	-3.15503	-3.16222	-3.12341	-3.1977	-3.16222	3.16222
776	-3.41138	-3.18573	-3.17081	-3.1706	-3.17704	-3.13854	-3.213	-3.17704	3.17704
777	-3.34131	-3.17389	-3.15228	-3.15208	-3.13889	-3.13642	-3.1059	-3.15208	3.15208
778	-3.13569	-3.04298	-3.00754	-3.01424	-3.01667	-2.99199	-2.95279	-3.01424	3.01424
779	-2.96681	-2.83805	-2.79131	-2.8195	-2.90259	-2.90277	-2.78605	-2.83805	2.83805
780	-2.89692	-2.72947	-2.68365	-2.72378	-2.84778	-2.86436	-2.69548	-2.72947	2.72947
781	-2.87883	-2.68221	-2.64469	-2.68835	-2.76519	-2.74341	-2.67923	-2.68835	2.68835
782	-2.87278	-2.66624	-2.63631	-2.6822	-2.73259	-2.68346	-2.69166	-2.68346	2.68346
783	-2.90136	-2.66693	-2.64847	-2.69696	-2.73963	-2.69796	-2.83863	-2.69796	2.69796
784	-3.02705	-2.74719	-2.74131	-2.79205	-2.81333	-2.75861	-2.61535	-2.75861	2.75861
785	-3.10364	-2.87231	-2.8628	-2.91467	-2.91852	-2.90309	-2.9528	-2.91467	2.91467
786	-3.12163	-2.90628	-2.88361	-2.93742	-2.94185	-2.93035	-3.0101	-2.93742	2.93742
787	-3.11805	-2.91443	-2.88564	-2.94047	-2.94185	-2.89282	-3.0666	-2.94047	2.94047
788	-3.19287	-2.9192	-2.88516	-2.93204	-2.93074	-2.86045	-3.05697	-2.93074	2.93074
789	-3.18848	-2.91988	-2.90678	-2.93204	-2.92481	-2.86205	-3.08991	-2.92481	2.92481
790	-3.17423	-2.92609	-2.92454	-2.93766	-2.93259	-2.87679	-3.12257	-2.93259	2.93259
791	-3.17699	-2.95173	-2.94745	-2.95155	-2.95519	-2.91048	-3.15495	-2.95173	2.95173
792	-3.22798	-3.01058	-3.00035	-3.00015	-3.01593	-2.96974	-3.18705	-3.01058	3.01058
793	-3.29753	-3.0715	-3.06096	-3.06075	-3.07593	-3.02972	-3.21888	-3.0715	3.0715
794	-3.36517	-3.13243	-3.12157	-3.12136	-3.1363	-3.0897	-3.25043	-3.13243	3.13243
795	-3.43377	-3.19335	-3.18218	-3.18197	-3.19704	-3.14968	-3.28172	-3.19335	3.19335
796	-3.48183	-3.2475	-3.23438	-3.23416	-3.24222	-3.20372	-3.2895	-3.24222	3.24222
797	-3.51685	-3.27966	-3.26552	-3.26531	-3.27222	-3.23238	-3.3201	-3.27222	3.27222
798	-3.55196	-3.31012	-3.29583	-3.29561	-3.30222	-3.26225	-3.3507	-3.30222	3.30222
799	-3.5849	-3.34058	-3.32614	-3.32591	-3.33222	-3.29225	-3.3813	-3.33222	3.33222
800	-3.60777	-3.36765	-3.35223	-3.35201	-3.35481	-3.31953	-3.3966	-3.35481	3.35481
801	-3.60335	-3.37696	-3.35939	-3.35916	-3.35481	-3.33107	-3.3813	-3.35939	3.35939
802	-3.51998	-3.34312	-3.31982	-3.3196	-3.29519	-3.28905	-3.2742	-3.3196	3.3196
803	-3.40848	-3.24496	-3.22049	-3.22028	-3.19778	-3.18793	-3.1824	-3.22028	3.22028
804	-3.30247	-3.15273	-3.12916	-3.12912	-3.12296	-3.09774	-3.0906	-3.12912	3.12912
805	-3.23811	-3.07114	-3.06268	-3.06742	-3.11556	-3.05276	-3.0294	-3.06742	3.06742
806	-3.21659	-3.02458	-3.05645	-3.06619	-3.12852	-3.07756	-3.0141	-3.06619	3.06619
807	-3.21179	-3.01341	-3.06356	-3.07289	-3.11926	-3.06044	-3.0294	-3.06356	3.06356
808	-3.24843	-3.03253	-3.0768	-3.08203	-3.11556	-3.06207	-3.1059	-3.08203	3.08203
809	-3.32222	-3.10112	-3.10611	-3.10651	-3.12222	-3.06151	-3.1671	-3.10651	3.10651
810	-3.39177	-3.16289	-3.15188	-3.15167	-3.16296	-3.1197	-3.2283	-3.16289	3.16289
811	-3.4615	-3.22381	-3.21249	-3.21227	-3.22407	-3.17967	-3.2895	-3.22381	3.22381
812	-3.53145	-3.28473	-3.2731	-3.27288	-3.28481	-3.23965	-3.3507	-3.28473	3.28473
813	-3.59065	-3.34227	-3.3295	-3.32928	-3.33778	-3.29574	-3.3966	-3.33778	3.33778
814	-3.65451	-3.39219	-3.37959	-3.37937	-3.39037	-3.34481	-3.4578	-3.39037	3.39037
815	-3.72519	-3.45227	-3.43978	-3.43955	-3.45074	-3.40461	-3.519	-3.45074	3.45074
816	-3.80718	-3.51658	-3.50461	-3.50437	-3.51852	-3.46665	-3.5955	-3.51658	3.51658
817	-3.91825	-3.59865	-3.58837	-3.58813	-3.60926	-3.54942	-3.7026	-3.59865	3.59865
818	-4.05442	-3.70696	-3.69781	-3.69756	-3.72222	-3.65897	-3.825	-3.70696	3.70696
819	-4.20932	-3.83134	-3.82282	-3.82256	-3.85185	-3.78615	-3.9627	-3.83134	3.83134
820	-4.32664	-3.95403	-3.94194	-3.94168	-3.95556	-3.90266	-4.0392	-3.95403	3.95403
821	-4.41737	-4.03357	-4.01939	-4.01912	-4.03333	-3.97823	-4.1157	-4.03333	4.03333
822	-4.50842	-4.10972	-4.09516	-4.09488	-4.10741	-4.05321	-4.1922	-4.10741	4.10741
823	-4.58832	-4.18249	-4.16671	-4.16643	-4.17407	-4.12523	-4.2534	-4.17407	4.17407
824	-4.66164	-4.24426	-4.22774	-4.22746	-4.23333	-4.18455	-4.3146	-4.23333	4.23333
825	-4.68913	-4.29164	-4.27152	-4.27123	-4.26296	-4.23206	-4.3146	-4.27152	4.27152
826	-4.70057	-4.29841	-4.27741	-4.27713	-4.27037	-4.23477	-4.3299	-4.27741	4.27741
827	-4.68444	-4.30264	-4.27952	-4.27924	-4.26667	-4.23885	-4.2993	-4.27952	4.27952
828	-4.63621	-4.27134	-4.24629	-4.24601	-4.23333	-4.20373	-4.2534	-4.24629	4.24629
829	-4.58987	-4.22988	-4.20546	-4.20518	-4.18519	-4.15725	-4.2228	-4.20546	4.20546
830	-4.60881	-4.21549	-4.19578	-4.1955	-4.19259	-4.15153	-4.2687	-4.19578	4.19578
831	-4.66383	-4.25695	-4.23912	-4.23884	-4.24074	-4.19541	-4.3146	-4.24074	4.24074
832	-4.73042	-4.30603	-4.28878	-4.2885	-4.29259	-4.24423	-4.3758	-4.29259	4.29259
833	-4.80417	-4.36611	-4.34897	-4.34868	-4.35185	-4.30447	-4.437	-4.35185	4.35185
834	-4.7858	-4.39995	-4.37591	-4.37562	-4.35185	-4.33905	-4.3758	-4.3758	4.3758
835	-4.73517	-4.35257	-4.32708	-4.32679	-4.30741	-4.28344	-4.3452	-4.32708	4.32708
836	-4.68694	-4.31703	-4.29172	-4.29144	-4.27037	-4.24825	-4.2993	-4.29172	4.29172
837	-4.64338	-4.27557	-4.25089	-4.25061	-4.23333	-4.20791	-4.2687	-4.25089	4.25089
838	-4.59534	-4.24088	-4.21596	-4.21567	-4.1963	-4.1734	-4.2228	-4.21596	4.21596
839	-4.54054	-4.19603	-4.17092	-4.17064	-4.15185	-4.12856	-4.1769	-4.17092	4.17092
840	-4.49723	-4.15372	-4.12967	-4.12939	-4.11111	-4.08791	-4.1463	-4.12967	4.12967
841	-4.42669	-4.11226	-4.08631	-4.08604	-4.05926	-4.04754	-4.0698	-4.08604	4.08604
842	-4.32467	-4.03526	-4.0076	-4.00733	-3.97778	-3.96592	-3.978	-4.00733	4.00733
843	-4.23893	-3.95149	-3.92552	-3.92526	-3.9	-3.88515	-3.9168	-3.92526	3.92526
844	-4.16692	-3.88888	-3.86406	-3.8638	-3.84074	-3.82486	-3.8556	-3.8638	3.8638
845	-4.08401	-3.82457	-3.79924	-3.79899	-3.77407	-3.76051	-3.7791	-3.79899	3.79899
846	-4.02562	-3.75942	-3.73652	-3.73627	-3.72222	-3.69699	-3.7485	-3.73652	3.73652
847	-3.97727	-3.72304	-3.70075	-3.7005	-3.68333	-3.66277	-3.7026	-3.70075	3.70075
848	-3.94606	-3.68496	-3.66413	-3.66388	-3.65333	-3.62586	-3.6873	-3.66413	3.66413
849	-3.91707	-3.66465	-3.64391	-3.64368	-3.63259	-3.60933	-3.6567	-3.64391	3.64391
850	-3.85937	-3.62827	-3.60561	-3.60538	-3.58926	-3.56971	-3.5955	-3.60538	3.60538
851	-3.78857	-3.56904	-3.54586	-3.54563	-3.5363	-3.51005	-3.5343	-3.54563	3.54563
852	-3.72272	-3.50811	-3.48525	-3.48503	-3.49444	-3.45012	-3.4731	-3.48525	3.48525
853	-3.65348	-3.44719	-3.42464	-3.42442	-3.44259	-3.39011	-3.4119	-3.42464	3.42464
854	-3.44284	-3.33889	-3.3051	-3.30528	-3.29852	-3.28264	-3.1365	-3.3051	3.3051
855	-3.25394	-3.11186	-3.08066	-3.08797	-3.13704	-3.03956	-3.08555	-3.08797	3.08797
856	-3.23699	-3.02341	-3.00478	-3.03118	-3.12889	-3.04338	-3.08724	-3.04338	3.04338
857	-3.30041	-3.06531	-3.06224	-3.09837	-3.17037	-3.07528	-3.13528	-3.09837	3.09837
858	-3.3179	-3.10817	-3.10048	-3.14096	-3.17926	-3.05335	-3.16183	-3.14096	3.14096
859	-3.30519	-3.11072	-3.09568	-3.11919	-3.1463	-3.06348	-3.17391	-3.11919	3.11919
860	-3.36473	-3.12607	-3.1102	-3.11	-3.10926	-3.07854	-3.1518	-3.1102	3.1102
861	-3.34965	-3.14343	-3.12957	-3.12936	-3.13519	-3.09695	-3.1824	-3.13519	3.13519
862	-3.37321	-3.16966	-3.15524	-3.15503	-3.15741	-3.12328	-3.1977	-3.15741	3.15741
863	-3.40138	-3.18912	-3.17502	-3.17481	-3.17963	-3.14201	-3.2283	-3.17963	3.17963
864	-3.42528	-3.21535	-3.2007	-3.20048	-3.20185	-3.16081	-3.2436	-3.20185	3.20185
865	-3.54331	-3.26189	-3.25415	-3.25393	-3.28481	-3.218	-3.3966	-3.26189	3.26189
866	-3.72063	-3.40658	-3.40189	-3.40167	-3.43556	-3.36673	-3.5496	-3.40658	3.40658
867	-3.89792	-3.55888	-3.55343	-3.55319	-3.5863	-3.51672	-3.7026	-3.55888	3.55888
868	-4.03176	-3.69765	-3.68812	-3.68787	-3.70741	-3.65554	-3.7944	-3.69765	3.69765
869	-4.12815	-3.78903	-3.77651	-3.77626	-3.78889	-3.73893	-3.8709	-3.78889	3.78889
870	-4.20688	-3.86265	-3.84849	-3.84823	-3.85926	-3.80961	-3.9321	-3.85926	3.85926
871	-4.29035	-3.9278	-3.91373	-3.91347	-3.92593	-3.87387	-4.0086	-3.92593	3.92593
872	-4.3356	-3.98957	-3.97224	-3.97197	-3.97037	-3.93655	-4.0239	-3.97224	3.97224
873	-4.3338	-4.00142	-3.98065	-3.98039	-3.97037	-3.94101	-4.0086	-3.98065	3.98065
874	-4.32948	-3.99126	-3.97056	-3.9703	-3.96667	-3.93166	-4.0086	-3.97056	3.97056
875	-4.29285	-3.96424	-3.93649	-3.93785	-3.94815	-3.90255	-3.8862	-3.93785	3.93785
876	-4.24245	-3.85741	-3.82709	-3.83808	-3.88889	-3.78715	-3.79746	-3.83808	3.83808
877	-4.23009	-3.81164	-3.76994	-3.80036	-3.9	-3.78268	-3.7864	-3.80036	3.80036
878	-4.22735	-3.8229	-3.77788	-3.82009	-3.8963	-3.78846	-3.80806	-3.82009	3.82009
879	-4.21335	-3.79143	-3.74326	-3.78904	-3.85926	-3.735	-3.87308	-3.79143	3.79143
880	-4.2745	-3.80779	-3.76721	-3.81639	-3.91111	-3.807	-3.88882	-3.81639	3.81639
881	-4.35126	-3.87222	-3.83453	-3.8843	-3.94815	-3.83562	-3.94464	-3.8843	3.8843
882	-4.37479	-3.90164	-3.85997	-3.90216	-3.95185	-3.82851	-3.95992	-3.90216	3.90216
883	-4.34608	-3.90122	-3.88259	-3.88612	-3.91111	-3.84335	-3.96089	-3.90122	3.90122
884	-4.47703	-3.92101	-3.90238	-3.90212	-3.8963	-3.86238	-3.9627	-3.90238	3.90238
885	-4.42209	-3.94642	-3.92805	-3.92779	-3.92593	-3.88829	-3.978	-3.92805	3.92805
886	-4.32604	-3.96588	-3.94784	-3.94757	-3.94815	-3.90736	-4.0086	-3.94815	3.94815
887	-4.33994	-3.99211	-3.97351	-3.97324	-3.97037	-3.93356	-4.0239	-3.97351	3.97351
888	-4.36943	-4.01157	-3.99329	-3.99302	-3.99259	-3.95388	-4.0545	-3.99329	3.99329
889	-4.34902	-4.02426	-4.00213	-4.00186	-3.98519	-3.96598	-4.0086	-4.00213	4.00213
890	-4.2833	-3.97942	-3.95457	-3.9543	-3.93333	-3.91494	-3.9474	-3.9543	3.9543
891	-4.21099	-3.91934	-3.89437	-3.89411	-3.87037	-3.85492	-3.8862	-3.89411	3.89411
892	-4.15017	-3.8618	-3.83797	-3.83771	-3.81852	-3.79698	-3.8403	-3.83797	3.83797
893	-4.10754	-3.81865	-3.7963	-3.79604	-3.78148	-3.75739	-3.8097	-3.7963	3.7963
894	-4.07174	-3.78734	-3.76557	-3.76532	-3.75185	-3.72731	-3.7791	-3.76557	3.76557
895	-4.0359	-3.75688	-3.73526	-3.73501	-3.72222	-3.69731	-3.7485	-3.73526	3.73526
896	-4.01125	-3.7298	-3.70916	-3.70891	-3.69815	-3.67151	-3.7332	-3.70916	3.70916
897	-3.94869	-3.70019	-3.67674	-3.67651	-3.65481	-3.64253	-3.6567	-3.67651	3.67651
898	-3.8818	-3.63419	-3.61109	-3.61086	-3.59852	-3.58253	-3.6108	-3.61086	3.61086
899	-3.68942	-3.53517	-3.49793	-3.50139	-3.48852	-3.47813	-3.3201	-3.49793	3.49793
900	-3.41714	-3.27318	-3.22487	-3.24821	-3.26963	-3.2343	-3.02813	-3.24821	3.24821
901	-3.22927	-3.04857	-3.00267	-3.03794	-3.10556	-3.04287	-2.95632	-3.04287	3.04287
902	-3.14881	-2.95624	-2.9251	-2.96766	-3.04185	-2.96147	-2.92739	-2.96147	2.96147
903	-3.11763	-2.91798	-2.89782	-2.94435	-3.01963	-2.93494	-2.93625	-2.93625	2.93625
904	-3.19308	-2.94938	-2.93364	-2.98129	-3.07111	-3.03256	-3.0232	-3.0232	3.0232
905	-3.29551	-3.05299	-3.03343	-3.08118	-3.14778	-3.09099	-3.11985	-3.09099	3.09099
906	-3.34085	-3.1207	-3.09001	-3.13886	-3.18444	-3.10336	-3.17482	-3.13886	3.13886
907	-3.32276	-3.12626	-3.08882	-3.13814	-3.17148	-3.06372	-3.20082	-3.13814	3.13814
908	-3.39673	-3.12155	-3.10726	-3.11661	-3.14778	-3.07537	-3.19552	-3.12155	3.12155
909	-3.40782	-3.17473	-3.16282	-3.16261	-3.17222	-3.1308	-3.2283	-3.17222	3.17222
910	-3.45457	-3.22127	-3.2087	-3.20848	-3.21889	-3.17595	-3.2742	-3.21889	3.21889
911	-3.50704	-3.26696	-3.25416	-3.25394	-3.26519	-3.22094	-3.3201	-3.26519	3.26519
912	-3.55963	-3.31266	-3.29962	-3.29939	-3.31037	-3.26041	-3.366	-3.31037	3.31037
913	-3.67841	-3.37865	-3.37033	-3.3701	-3.40074	-3.33389	-3.5037	-3.37865	3.37865
914	-3.83767	-3.51065	-3.50418	-3.50395	-3.53667	-3.46808	-3.6414	-3.51065	3.51065
915	-4.00916	-3.65111	-3.64477	-3.64452	-3.67963	-3.61063	-3.7944	-3.65111	3.65111
916	-4.13236	-3.78565	-3.77483	-3.77458	-3.79259	-3.73753	-3.8709	-3.78565	3.78565
917	-4.22218	-3.86603	-3.8527	-3.85244	-3.86667	-3.81324	-3.9474	-3.86603	3.86603
918	-4.28975	-3.93542	-3.92005	-3.91979	-3.92593	-3.88228	-3.9933	-3.92593	3.92593
919	-4.34405	-3.9828	-3.96635	-3.96608	-3.97037	-3.92594	-4.0392	-3.97037	3.97037
920	-4.3759	-4.02172	-4.00339	-4.00312	-4	-3.96532	-4.0545	-4.00339	4.00339
921	-4.38282	-4.03526	-4.01517	-4.0149	-4.00741	-3.97531	-4.0545	-4.01517	4.01517
922	-4.36309	-4.02934	-4.00718	-4.00692	-3.9963	-3.97356	-4.0239	-4.00718	4.00718
923	-4.30387	-3.97383	-3.94407	-3.94601	-3.95926	-3.90872	-3.8709	-3.94601	3.94601
924	-4.22935	-3.84297	-3.80578	-3.82179	-3.88889	-3.81013	-3.7332	-3.82179	3.82179
925	-4.17382	-3.75128	-3.7153	-3.74694	-3.82963	-3.7491	-3.72629	-3.7491	3.7491
926	-4.14271	-3.72417	-3.68103	-3.72155	-3.80741	-3.70613	-3.70472	-3.72155	3.72155
927	-4.14715	-3.70061	-3.68379	-3.73042	-3.82593	-3.72418	-3.76254	-3.73042	3.73042
928	-4.22732	-3.73137	-3.73686	-3.78617	-3.88148	-3.82127	-3.80395	-3.80395	3.80395
929	-4.31146	-3.81145	-3.81537	-3.86326	-3.92222	-3.83633	-3.86269	-3.86269	3.86269
930	-4.37038	-3.85764	-3.84483	-3.89396	-3.94444	-3.82156	-3.92142	-3.89396	3.89396
931	-4.41957	-3.91511	-3.90238	-3.91712	-3.96667	-3.86182	-4.0086	-3.91712	3.91712
932	-4.62752	-4.00306	-3.98867	-3.9884	-3.99259	-3.9481	-4.0851	-3.99259	3.99259
933	-4.64962	-4.08265	-4.06907	-4.06879	-4.08148	-4.02764	-4.1769	-4.08148	4.08148
934	-4.60722	-4.1698	-4.15535	-4.15507	-4.16296	-4.11311	-4.2534	-4.16296	4.16296
935	-4.67743	-4.2468	-4.23154	-4.23125	-4.23704	-4.18825	-4.3299	-4.23704	4.23704
936	-4.78104	-4.32634	-4.31151	-4.31122	-4.32222	-4.26895	-4.4217	-4.32222	4.32222
937	-4.85728	-4.40672	-4.38938	-4.38908	-4.38889	-4.34535	-4.4676	-4.38938	4.38938
938	-4.91294	-4.45495	-4.4361	-4.4358	-4.43333	-4.3908	-4.5135	-4.4361	4.4361
939	-4.96867	-4.50064	-4.48156	-4.48126	-4.47778	-4.43625	-4.5594	-4.48156	4.48156
940	-5.01298	-4.54295	-4.52281	-4.5225	-4.51852	-4.47737	-4.59	-4.52281	4.52281
941	-5.05033	-4.57426	-4.55354	-4.55323	-4.54815	-4.50709	-4.6206	-4.55354	4.55354
942	-5.07591	-4.60133	-4.57963	-4.57932	-4.57037	-4.53408	-4.6359	-4.57963	4.57963
943	-5.09449	-4.61741	-4.59521	-4.5949	-4.58519	-4.54841	-4.6512	-4.59521	4.59521
944	-5.10153	-4.62926	-4.60615	-4.60584	-4.59259	-4.56634	-4.6512	-4.60615	4.60615
945	-4.95639	-4.5861	-4.55184	-4.55154	-4.4963	-4.51482	-4.4523	-4.55154	4.55154
946	-4.78804	-4.40249	-4.36455	-4.36427	-4.32593	-4.31953	-4.2687	-4.36427	4.36427
947	-4.68814	-4.233	-4.19914	-4.19911	-4.22222	-4.15211	-4.1463	-4.19914	4.19914
948	-4.64805	-4.14427	-4.10232	-4.12074	-4.21852	-4.11314	-4.06347	-4.12074	4.12074
949	-4.61756	-4.08628	-4.05683	-4.09084	-4.17037	-4.06857	-4.05717	-4.08628	4.08628
950	-4.66228	-4.03571	-4.02821	-4.06706	-4.15926	-3.97972	-4.12754	-4.06706	4.06706
951	-4.71867	-4.10021	-4.088	-4.1196	-4.1963	-4.04452	-4.16715	-4.1196	4.1196
952	-4.81073	-4.15838	-4.14227	-4.16167	-4.29259	-4.17599	-4.25317	-4.17599	4.17599
953	-4.92775	-4.22713	-4.22292	-4.25855	-4.35556	-4.25201	-4.2993	-4.25855	4.25855
954	-4.94623	-4.27538	-4.25926	-4.28685	-4.34074	-4.21952	-4.2993	-4.28685	4.28685
955	-4.90823	-4.28318	-4.26226	-4.26199	-4.28148	-4.21875	-4.3146	-4.28148	4.28148
956	-4.98547	-4.29778	-4.277	-4.27671	-4.26296	-4.23348	-4.3299	-4.277	4.277
957	-4.8551	-4.30941	-4.28794	-4.28765	-4.27407	-4.24457	-4.3299	-4.28794	4.28794
958	-4.73978	-4.31364	-4.29257	-4.29228	-4.28519	-4.24864	-4.3452	-4.29257	4.29257
959	-4.74661	-4.32803	-4.3073	-4.30701	-4.3	-4.26343	-4.3605	-4.3073	4.3073
960	-4.768	-4.34326	-4.32245	-4.32216	-4.31481	-4.27887	-4.3758	-4.32245	4.32245
961	-4.77668	-4.35511	-4.3334	-4.3331	-4.32222	-4.29	-4.3758	-4.3334	4.3334
962	-4.7767	-4.35595	-4.33382	-4.33352	-4.32222	-4.28972	-4.3758	-4.33382	4.33382
963	-4.77677	-4.35595	-4.33381	-4.33352	-4.32222	-4.28969	-4.3758	-4.33381	4.33381
964	-4.77681	-4.35595	-4.33381	-4.33352	-4.32222	-4.28968	-4.3758	-4.33381	4.33381
965	-4.77683	-4.35595	-4.33381	-4.33352	-4.32222	-4.28967	-4.3758	-4.33381	4.33381
966	-4.77687	-4.35595	-4.33381	-4.33352	-4.32222	-4.28966	-4.3758	-4.33381	4.33381
967	-4.77988	-4.35595	-4.33381	-4.33352	-4.32222	-4.28966	-4.3758	-4.33381	4.33381
968	-4.77012	-4.35257	-4.3296	-4.32931	-4.31481	-4.28966	-4.3605	-4.3296	4.3296
969	-4.60206	-4.29418	-4.26015	-4.25987	-4.2037	-4.23218	-4.1463	-4.25987	4.25987
970	-4.31211	-4.0818	-4.04086	-4.04059	-3.97037	-4.00281	-3.8862	-4.04059	4.04059
971	-3.99457	-3.82203	-3.78032	-3.78007	-3.71852	-3.74321	-3.6108	-3.78007	3.78007
972	-3.71855	-3.5555	-3.51641	-3.51632	-3.52	-3.47909	-3.366	-3.51641	3.51641
973	-3.54262	-3.33025	-3.30366	-3.30714	-3.39148	-3.28732	-3.2027	-3.30714	3.30714
974	-3.46862	-3.19348	-3.19201	-3.1982	-3.32593	-3.17943	-3.15125	-3.19348	3.19348
975	-3.45957	-3.14894	-3.16747	-3.17376	-3.30852	-3.12753	-3.14958	-3.16747	3.16747
976	-3.53341	-3.16685	-3.2028	-3.20727	-3.33815	-3.12709	-3.31304	-3.20727	3.20727
977	-3.66906	-3.2811	-3.31826	-3.32034	-3.43	-3.25078	-3.4425	-3.32034	3.32034
978	-3.71818	-3.42689	-3.42165	-3.42127	-3.45667	-3.38463	-3.4884	-3.42689	3.42689
979	-3.76413	-3.48019	-3.4663	-3.46607	-3.46741	-3.43092	-3.5343	-3.46741	3.46741
980	-3.8174	-3.52588	-3.51176	-3.51152	-3.51481	-3.47589	-3.5802	-3.51481	3.51481
981	-3.87076	-3.57158	-3.55722	-3.55698	-3.56111	-3.52088	-3.6261	-3.56111	3.56111
982	-3.92422	-3.61727	-3.60267	-3.60243	-3.6063	-3.56586	-3.672	-3.6063	3.6063
983	-3.97793	-3.66296	-3.64813	-3.64789	-3.65148	-3.61085	-3.7179	-3.65148	3.65148
984	-4.03184	-3.70865	-3.69359	-3.69334	-3.69667	-3.65584	-3.7638	-3.69667	3.69667
985	-4.09702	-3.75773	-3.74326	-3.74301	-3.74815	-3.70288	-3.825	-3.74815	3.74815
986	-4.18043	-3.82119	-3.80766	-3.8074	-3.81852	-3.76828	-3.9015	-3.81852	3.81852
987	-4.27099	-3.8965	-3.88301	-3.88274	-3.89259	-3.8432	-3.978	-3.89259	3.89259
988	-4.32772	-3.96249	-3.94614	-3.94588	-3.94444	-3.90872	-4.0086	-3.94614	3.94614
989	-4.37543	-3.99888	-3.98192	-3.98165	-3.98519	-3.94167	-4.0545	-3.98519	3.98519
990	-4.4073	-4.03696	-4.01854	-4.01827	-4.01481	-3.97848	-4.0698	-4.01854	4.01854
991	-4.43692	-4.05726	-4.03874	-4.03847	-4.03704	-3.99696	-4.1004	-4.03874	4.03874
992	-4.45058	-4.08011	-4.06021	-4.05994	-4.05185	-4.02574	-4.1004	-4.06021	4.06021
993	-4.30274	-4.0378	-4.00634	-4.00607	-3.95556	-3.97895	-3.9015	-4.00607	4.00607
994	-4.03424	-3.84065	-3.8022	-3.80194	-3.74074	-3.76409	-3.6567	-3.80194	3.80194
995	-3.78183	-3.60965	-3.57364	-3.57341	-3.52111	-3.5361	-3.4578	-3.57341	3.57341
996	-3.57022	-3.4125	-3.37961	-3.37938	-3.36741	-3.3445	-3.2742	-3.37938	3.37938
997	-3.42947	-3.23904	-3.21113	-3.21239	-3.27444	-3.17578	-3.1365	-3.21239	3.21239
998	-3.3556	-3.11742	-3.10538	-3.11137	-3.23222	-3.08369	-3.0447	-3.11137	3.11137
999	-3.34817	-3.06164	-3.06816	-3.07609	-3.22296	-3.02899	-3.04597	-3.06816	3.06816
1000	-3.42582	-3.08213	-3.10843	-3.11598	-3.26	-3.02653	-3.20787	-3.11598	3.11598
1001	-3.54562	-3.18875	-3.22021	-3.22613	-3.34481	-3.15183	-3.3354	-3.22613	3.22613
1002	-3.60241	-3.3245	-3.31942	-3.3205	-3.37111	-3.28363	-3.3966	-3.3245	3.3245
1003	-3.66652	-3.39135	-3.37917	-3.37895	-3.38333	-3.34461	-3.4578	-3.38333	3.38333
1004	-3.736	-3.45227	-3.43978	-3.43955	-3.44704	-3.40459	-3.519	-3.44704	3.44704
1005	-3.80701	-3.51319	-3.50039	-3.50016	-3.50815	-3.46457	-3.5802	-3.50815	3.50815
1006	-3.86711	-3.57073	-3.55679	-3.55656	-3.56111	-3.52066	-3.6261	-3.56111	3.56111
1007	-3.93182	-3.62065	-3.60688	-3.60664	-3.61407	-3.56973	-3.6873	-3.61407	3.61407
1008	-4.00096	-3.68073	-3.66707	-3.66683	-3.67481	-3.62953	-3.7485	-3.67481	3.67481
1009	-4.05997	-3.73827	-3.72348	-3.72323	-3.72963	-3.68562	-3.7944	-3.72963	3.72963
1010	-4.12505	-3.78819	-3.77357	-3.77331	-3.78148	-3.7347	-3.8556	-3.78148	3.78148
1011	-4.19714	-3.84826	-3.83376	-3.8335	-3.84074	-3.79633	-3.9168	-3.84074	3.84074
1012	-4.24686	-3.90242	-3.88595	-3.88569	-3.88519	-3.84682	-3.9474	-3.88595	3.88595
1013	-4.28043	-3.93457	-3.9171	-3.91684	-3.91852	-3.87708	-3.978	-3.91852	3.91852
1014	-4.30379	-3.96165	-3.9432	-3.94293	-3.94074	-3.90379	-3.9933	-3.9432	3.9432
1015	-4.33325	-3.98111	-3.96298	-3.96271	-3.96296	-3.92195	-4.0239	-3.96298	3.96298
1016	-4.34687	-4.00396	-3.98445	-3.98418	-3.97778	-3.94767	-4.0239	-3.98445	3.98445
1017	-4.27904	-3.98534	-3.96003	-3.95977	-3.93704	-3.92765	-3.9321	-3.95977	3.95977
1018	-4.12798	-3.8855	-3.85481	-3.85456	-3.82593	-3.81588	-3.7791	-3.85456	3.85456
1019	-4.00957	-3.74673	-3.71761	-3.71756	-3.73333	-3.6795	-3.672	-3.71761	3.71761
1020	-3.93053	-3.64152	-3.61145	-3.62339	-3.68222	-3.58435	-3.5649	-3.62339	3.62339
1021	-3.87517	-3.56066	-3.52805	-3.5587	-3.63111	-3.51008	-3.519	-3.5587	3.5587
1022	-3.81677	-3.50676	-3.4797	-3.51255	-3.57704	-3.45117	-3.4884	-3.50676	3.50676
1023	-3.80109	-3.48104	-3.46421	-3.47748	-3.56333	-3.4277	-3.519	-3.48104	3.48104
1024	-3.87277	-3.52104	-3.50547	-3.51355	-3.62593	-3.52418	-3.5955	-3.52418	3.52418
1025	-3.97549	-3.59907	-3.58418	-3.59214	-3.69704	-3.5949	-3.6873	-3.59907	3.59907
1026	-3.99885	-3.6655	-3.64941	-3.64917	-3.70741	-3.61746	-3.6873	-3.6655	3.6655
1027	-3.94908	-3.66719	-3.64771	-3.64748	-3.64852	-3.61039	-3.672	-3.64852	3.64852
1028	-4.04372	-3.65674	-3.63719	-3.63695	-3.62815	-3.59994	-3.672	-3.63719	3.63719
1029	-3.95757	-3.65534	-3.63678	-3.63653	-3.62963	-3.59979	-3.672	-3.63678	3.63678
1030	-3.91428	-3.65196	-3.63256	-3.63232	-3.62333	-3.59588	-3.6567	-3.63256	3.63256
1031	-3.90757	-3.64096	-3.62204	-3.62179	-3.61593	-3.58495	-3.6567	-3.62204	3.62204
1032	-3.90761	-3.64011	-3.62162	-3.62137	-3.61593	-3.58475	-3.6567	-3.62162	3.62162
1033	-3.88541	-3.63334	-3.6132	-3.61295	-3.60074	-3.5788	-3.6261	-3.6132	3.6132
1034	-3.8499	-3.60458	-3.58373	-3.58349	-3.57074	-3.54746	-3.5955	-3.58373	3.58373
1035	-3.81444	-3.57411	-3.55342	-3.55318	-3.54037	-3.51734	-3.5649	-3.55342	3.55342
1036	-3.79004	-3.54704	-3.52733	-3.52709	-3.51778	-3.49077	-3.5496	-3.52733	3.52733
1037	-3.76128	-3.52758	-3.50754	-3.50731	-3.49519	-3.47165	-3.519	-3.50754	3.50754
1038	-3.73705	-3.50135	-3.48187	-3.48163	-3.47259	-3.44619	-3.5037	-3.48187	3.48187
1039	-3.71944	-3.48527	-3.46629	-3.46606	-3.45778	-3.43102	-3.4884	-3.46629	3.46629
1040	-3.7017	-3.47004	-3.45114	-3.45091	-3.44259	-3.41602	-3.4731	-3.45114	3.45114
1041	-3.65104	-3.44465	-3.42335	-3.42313	-3.4063	-3.39243	-3.4119	-3.42313	3.42313
1042	-3.56974	-3.38289	-3.3598	-3.35958	-3.34185	-3.33148	-3.3354	-3.35958	3.35958
1043	-3.42757	-3.29066	-3.26342	-3.26321	-3.24481	-3.2323	-3.1824	-3.26321	3.26321
1044	-3.26458	-3.14426	-3.11401	-3.11681	-3.14074	-3.09095	-3.0294	-3.11681	3.11681
1045	-3.11708	-3.00421	-2.96569	-2.98645	-3.03148	-2.98037	-2.87777	-2.98645	2.98645
1046	-3.00488	-2.88167	-2.83961	-2.87312	-2.92889	-2.85336	-2.82805	-2.87312	2.87312
1047	-2.94731	-2.8036	-2.7685	-2.80849	-2.87815	-2.79999	-2.80566	-2.80566	2.80566
1048	-2.98322	-2.79883	-2.76734	-2.81144	-2.90815	-2.86993	-2.85213	-2.85213	2.85213
1049	-3.07102	-2.87115	-2.83573	-2.88173	-2.97185	-2.93821	-2.93547	-2.93547	2.93547
1050	-3.1152	-2.93524	-2.89479	-2.93968	-3.00704	-2.93206	-2.97879	-2.93968	2.93968
1051	-3.13619	-2.95343	-2.93594	-2.94851	-3.00148	-2.91591	-3.02162	-2.95343	2.95343
1052	-3.23893	-2.99757	-2.98561	-2.98541	-2.99704	-2.95441	-3.06	-2.99704	2.99704
1053	-3.25604	-3.05289	-3.04159	-3.04139	-3.05	-3.01073	-3.1059	-3.05	3.05
1054	-3.32113	-3.10281	-3.09168	-3.09147	-3.10222	-3.05983	-3.1671	-3.10222	3.10222
1055	-3.38128	-3.1595	-3.14766	-3.14745	-3.15556	-3.11623	-3.213	-3.15556	3.15556
1056	-3.42276	-3.20266	-3.18933	-3.18912	-3.1937	-3.1521	-3.2436	-3.1937	3.1937
1057	-3.66615	-3.29827	-3.30003	-3.29981	-3.36778	-3.24734	-3.5649	-3.30003	3.30003
1058	-4.06131	-3.60881	-3.61867	-3.61843	-3.70037	-3.57934	-3.9168	-3.61867	3.61867
1059	-4.47667	-3.95742	-3.96635	-3.96608	-4.04815	-3.9248	-4.2687	-3.96635	3.96635
1060	-4.77198	-4.27049	-4.26857	-4.26828	-4.31111	-4.23639	-4.4523	-4.27049	4.27049
1061	-5.00592	-4.46595	-4.45925	-4.45895	-4.5	-4.417	-4.6512	-4.46595	4.46595
1062	-5.20214	-4.64956	-4.63898	-4.63867	-4.66296	-4.59239	-4.7889	-4.64956	4.64956
1063	-5.3716	-4.79002	-4.77704	-4.77672	-4.8	-4.72792	-4.9266	-4.79002	4.79002
1064	-5.45909	-4.90341	-4.88396	-4.88363	-4.88148	-4.8453	-4.9572	-4.88396	4.88396
1065	-5.45639	-4.92625	-4.90037	-4.90005	-4.88519	-4.85346	-4.9266	-4.90037	4.90037
1066	-5.46277	-4.89579	-4.86755	-4.86724	-4.85185	-4.81854	-4.8807	-4.86755	4.86755
1067	-5.51292	-4.8517	-4.82254	-4.82428	-4.85926	-4.77384	-4.8348	-4.8348	4.8348
1068	-5.59602	-4.82983	-4.7973	-4.82043	-4.91111	-4.77624	-4.8195	-4.82043	4.82043
1069	-5.66504	-4.84238	-4.8116	-4.84912	-4.93704	-4.79513	-4.8195	-4.84238	4.84238
1070	-5.6996	-4.84399	-4.81251	-4.85751	-4.92963	-4.76353	-4.8348	-4.84399	4.84399
1071	-5.74769	-4.8406	-4.80884	-4.85972	-4.94074	-4.76776	-4.8807	-4.85972	4.85972
1072	-5.83392	-4.87832	-4.84974	-4.89688	-4.98889	-4.87543	-4.9419	-4.89688	4.89688
1073	-5.91832	-4.93776	-4.91388	-4.94018	-5.01852	-4.90536	-5.0184	-4.94018	4.94018
1074	-5.97031	-5.00494	-4.985	-4.98467	-5.02593	-4.93586	-5.0796	-5.00494	5.00494
1075	-5.98458	-5.06333	-5.04181	-5.04148	-5.02963	-4.99075	-5.1255	-5.04181	5.04181
1076	-6.12122	-5.10987	-5.08769	-5.08735	-5.07778	-5.0358	-5.1714	-5.08769	5.08769
1077	-5.97022	-5.15894	-5.13736	-5.13701	-5.13333	-5.08467	-5.2326	-5.13736	5.13736
1078	-5.86159	-5.21563	-5.19334	-5.19299	-5.18519	-5.14056	-5.2785	-5.19334	5.19334
1079	-5.90518	-5.26217	-5.23922	-5.23886	-5.22963	-5.18573	-5.3244	-5.23922	5.23922
1080	-5.9752	-5.31125	-5.28888	-5.28853	-5.28148	-5.23644	-5.3856	-5.28888	5.28888
1081	-5.94378	-5.34086	-5.31119	-5.31083	-5.27407	-5.26665	-5.3091	-5.31083	5.31083
1082	-5.82336	-5.26556	-5.23079	-5.23044	-5.18519	-5.1786	-5.202	-5.23044	5.23044
1083	-5.6976	-5.16402	-5.12977	-5.12943	-5.08889	-5.07427	-5.1102	-5.12943	5.12943
1084	-5.61677	-5.08194	-5.05106	-5.05072	-5.01852	-4.99885	-5.0643	-5.05106	5.05106
1085	-5.55969	-5.03371	-5.00434	-5.004	-4.97407	-4.95303	-5.0184	-5.00434	5.00434
1086	-5.51456	-4.99141	-4.96309	-4.96275	-4.93704	-4.91189	-4.9878	-4.96309	4.96309
1087	-5.47666	-4.9601	-4.93236	-4.93203	-4.90741	-4.88215	-4.9572	-4.93236	4.93236
1088	-5.44727	-4.93302	-4.90626	-4.90593	-4.88519	-4.85791	-4.9419	-4.90626	4.90626
1089	-5.35538	-4.89664	-4.86542	-4.8651	-4.82593	-4.81961	-4.8348	-4.8651	4.8651
1090	-5.25799	-4.79849	-4.76609	-4.76578	-4.72963	-4.71811	-4.743	-4.76578	4.76578
1091	-5.18312	-4.70287	-4.67056	-4.67026	-4.63333	-4.6237	-4.6359	-4.67026	4.67026
1092	-5.11317	-4.60049	-4.56913	-4.56883	-4.53333	-4.52225	-4.5441	-4.56883	4.56883
1093	-5.03363	-4.51164	-4.48199	-4.4817	-4.44815	-4.43387	-4.4676	-4.4817	4.4817
1094	-4.99157	-4.45495	-4.43105	-4.43076	-4.41481	-4.38201	-4.4829	-4.43105	4.43105
1095	-4.97062	-4.45834	-4.43526	-4.43497	-4.42222	-4.39003	-4.4676	-4.43526	4.43526
1096	-5.00581	-4.45495	-4.43359	-4.4333	-4.43333	-4.38558	-4.4982	-4.43359	4.43359
1097	-5.09262	-4.49303	-4.47526	-4.47497	-4.47778	-4.43759	-4.5747	-4.47778	4.47778
1098	-5.0412	-4.52603	-4.49924	-4.49895	-4.46296	-4.45716	-4.4676	-4.49895	4.49895
1099	-4.88005	-4.42957	-4.39821	-4.39792	-4.35926	-4.35473	-4.3605	-4.39792	4.39792
1100	-4.86096	-4.31957	-4.28793	-4.28765	-4.24815	-4.24496	-4.2381	-4.28765	4.28765
1101	-4.56641	-4.19857	-4.16713	-4.16685	-4.12593	-4.12508	-4.1157	-4.16685	4.16685
1102	-4.35472	-4.08011	-4.05011	-4.04984	-4.01481	-4.00851	-4.0086	-4.04984	4.04984
1103	-4.21728	-3.96926	-3.93941	-3.93914	-3.9	-3.90022	-3.8862	-3.93914	3.93914
1104	-4.08514	-3.85165	-3.82281	-3.82255	-3.78889	-3.7811	-3.7791	-3.82255	3.82255
1105	-4.0605	-3.77465	-3.7542	-3.75395	-3.74815	-3.71017	-3.8097	-3.7542	3.7542
1106	-4.06269	-3.78734	-3.76809	-3.76784	-3.75926	-3.73017	-3.7944	-3.76809	3.76809
1107	-4.04485	-3.77465	-3.7542	-3.75395	-3.74074	-3.71597	-3.7791	-3.7542	3.7542
1108	-4.04931	-3.76619	-3.74747	-3.74721	-3.74444	-3.70752	-3.7944	-3.74747	3.74747
1109	-4.056	-3.77634	-3.75757	-3.75731	-3.75185	-3.72015	-3.7944	-3.75757	3.75757
1110	-4.04495	-3.7738	-3.75378	-3.75352	-3.74444	-3.71582	-3.7791	-3.75378	3.75378
1111	-4.03836	-3.7628	-3.74326	-3.743	-3.73704	-3.70485	-3.7791	-3.74326	3.74326
1112	-4.02721	-3.75857	-3.73863	-3.73837	-3.72963	-3.70168	-3.7638	-3.73863	3.73863
1113	-3.99822	-3.7408	-3.71967	-3.71943	-3.70741	-3.6835	-3.7332	-3.71967	3.71967
1114	-3.95151	-3.7078	-3.68559	-3.68535	-3.67259	-3.64853	-3.6873	-3.68559	3.68559
1115	-3.89935	-3.66296	-3.64056	-3.64033	-3.63	-3.60374	-3.6414	-3.64056	3.64056
1116	-3.85631	-3.61727	-3.59511	-3.59488	-3.59407	-3.55881	-3.5955	-3.59511	3.59511
1117	-3.81656	-3.57496	-3.55386	-3.55363	-3.55481	-3.51494	-3.5649	-3.55481	3.55481
1118	-3.79031	-3.55042	-3.53154	-3.53131	-3.52333	-3.49504	-3.5649	-3.53154	3.53154
1119	-3.79223	-3.54873	-3.5307	-3.53047	-3.52778	-3.49483	-3.5649	-3.5307	3.5307
1120	-3.85422	-3.56565	-3.55176	-3.55153	-3.57667	-3.5138	-3.6414	-3.56565	3.56565
1121	-3.86673	-3.61388	-3.59595	-3.59572	-3.59222	-3.56112	-3.6108	-3.59595	3.59595
1122	-3.86024	-3.5995	-3.58121	-3.58098	-3.57741	-3.5431	-3.6261	-3.58121	3.58121
1123	-3.89051	-3.61558	-3.5993	-3.59907	-3.59852	-3.56298	-3.6567	-3.5993	3.5993
1124	-3.97169	-3.64181	-3.62498	-3.62474	-3.62333	-3.58829	-3.672	-3.62498	3.62498
1125	-3.9366	-3.65788	-3.64056	-3.64031	-3.63926	-3.60342	-3.6873	-3.64056	3.64056
1126	-3.96563	-3.6765	-3.65992	-3.65967	-3.66222	-3.62184	-3.7179	-3.66222	3.66222
1127	-3.99271	-3.70273	-3.68559	-3.68534	-3.68519	-3.64817	-3.7332	-3.68559	3.68559
1128	-4.02327	-3.72219	-3.70538	-3.70512	-3.70741	-3.6659	-3.7638	-3.70741	3.70741
1129	-4.07275	-3.75519	-3.73947	-3.73921	-3.74444	-3.70088	-3.8097	-3.74444	3.74444
1130	-4.12811	-3.80003	-3.78451	-3.78425	-3.79259	-3.74577	-3.8556	-3.79259	3.79259
1131	-4.18211	-3.84573	-3.82997	-3.82971	-3.83704	-3.79076	-3.9015	-3.83704	3.83704
1132	-4.21624	-3.88465	-3.86701	-3.86674	-3.86667	-3.82934	-3.9168	-3.86701	3.86701
1133	-4.24718	-3.90496	-3.88721	-3.88695	-3.88889	-3.84779	-3.9474	-3.88889	3.88889
1134	-4.2634	-3.9278	-3.90868	-3.90841	-3.9037	-3.86984	-3.9474	-3.90868	3.90868
1135	-4.27627	-3.93288	-3.91373	-3.91346	-3.91111	-3.87315	-3.9627	-3.91373	3.91373
1136	-4.26035	-3.93711	-3.91583	-3.91557	-3.90741	-3.88798	-3.9321	-3.91583	3.91583
1137	-4.01292	-3.84488	-3.80682	-3.80656	-3.73333	-3.78502	-3.6108	-3.80656	3.80656
1138	-3.60746	-3.53096	-3.48398	-3.48375	-3.40074	-3.44948	-3.2436	-3.48375	3.48375
1139	-3.25168	-3.18489	-3.14262	-3.14241	-3.11407	-3.10651	-2.9529	-3.14241	3.14241
1140	-3.00174	-2.9061	-2.86778	-2.86812	-2.92593	-2.85503	-2.71673	-2.86812	2.86812
1141	-2.82912	-2.70156	-2.66646	-2.66935	-2.79407	-2.7016	-2.57057	-2.70156	2.70156
1142	-2.74485	-2.57255	-2.54724	-2.55174	-2.71	-2.57179	-2.50947	-2.57179	2.57179
1143	-2.75052	-2.53188	-2.52419	-2.5288	-2.69333	-2.50925	-2.54432	-2.53188	2.53188
1144	-2.84381	-2.57714	-2.58461	-2.58841	-2.74852	-2.53121	-2.74961	-2.58841	2.58841
1145	-2.9993	-2.69523	-2.72093	-2.72296	-2.86704	-2.64658	-2.88184	-2.72296	2.72296
1146	-3.11252	-2.83457	-2.86261	-2.86084	-2.95333	-2.79405	-2.98997	-2.86261	2.86261
1147	-3.20898	-2.95897	-2.95566	-2.95488	-3.0037	-2.92438	-3.08254	-2.95897	2.95897
1148	-3.34698	-3.08166	-3.07611	-3.0759	-3.09963	-3.04443	-3.1977	-3.08166	3.08166
1149	-3.49816	-3.20689	-3.20154	-3.20132	-3.22889	-3.16784	-3.3354	-3.20689	3.20689
1150	-3.64582	-3.33973	-3.33329	-3.33306	-3.35815	-3.29917	-3.4578	-3.33973	3.33973
1151	-3.79884	-3.46581	-3.45914	-3.45891	-3.48667	-3.42311	-3.5955	-3.46581	3.46581
1152	-3.94833	-3.59865	-3.59089	-3.59064	-3.61481	-3.55415	-3.7179	-3.59865	3.59865
1153	-4.11463	-3.72811	-3.72095	-3.7207	-3.75185	-3.67967	-3.8709	-3.72811	3.72811
1154	-4.31837	-3.8855	-3.88006	-3.8798	-3.91481	-3.83898	-4.0545	-3.8855	3.8855
1155	-4.52593	-4.06319	-4.05685	-4.05657	-4.08889	-4.01812	-4.2228	-4.06319	4.06319
1156	-4.6707	-4.21465	-4.2029	-4.20262	-4.21852	-4.16282	-4.3146	-4.21465	4.21465
1157	-4.79327	-4.31364	-4.30014	-4.29985	-4.31481	-4.2569	-4.4217	-4.31364	4.31364
1158	-4.88834	-4.40926	-4.39316	-4.39286	-4.4	-4.34992	-4.4829	-4.4	4.4
1159	-4.97454	-4.4761	-4.45924	-4.45894	-4.46667	-4.41315	-4.5594	-4.46667	4.46667
1160	-5.02124	-4.53787	-4.51775	-4.51745	-4.51111	-4.48475	-4.5747	-4.51775	4.51775
1161	-4.90001	-4.51587	-4.48409	-4.48378	-4.44074	-4.44411	-4.4064	-4.48378	4.48378
1162	-4.70479	-4.36187	-4.32667	-4.32638	-4.28148	-4.28635	-4.2534	-4.32638	4.32638
1163	-4.42791	-4.18165	-4.14105	-4.14077	-4.07407	-4.10514	-3.978	-4.14077	4.14077
1164	-4.12763	-3.91844	-3.87588	-3.87569	-3.86667	-3.83561	-3.7179	-3.87569	3.87569
1165	-3.95974	-3.69941	-3.66055	-3.66426	-3.74815	-3.62003	-3.5955	-3.66426	3.66426
1166	-3.89491	-3.59474	-3.56831	-3.57504	-3.6963	-3.52207	-3.5496	-3.57504	3.57504
1167	-3.90631	-3.56945	-3.55232	-3.55963	-3.69222	-3.48661	-3.65391	-3.56945	3.56945
1168	-3.9925	-3.61465	-3.60612	-3.6127	-3.75556	-3.56346	-3.73489	-3.61465	3.61465
1169	-4.16095	-3.75295	-3.74833	-3.74906	-3.85556	-3.71675	-3.9321	-3.75295	3.75295
1170	-4.2691	-3.91003	-3.89733	-3.89707	-3.8963	-3.86059	-3.9627	-3.89733	3.89733
1171	-4.3054	-3.9498	-3.93226	-3.932	-3.92963	-3.89218	-3.9933	-3.93226	3.93226
1172	-4.34171	-3.98026	-3.96256	-3.9623	-3.96296	-3.92215	-4.0239	-3.96296	3.96296
1173	-4.37543	-4.01072	-3.99287	-3.9926	-3.99259	-3.95213	-4.0545	-3.99287	3.99287
1174	-4.41017	-4.04119	-4.02317	-4.0229	-4.02222	-3.98212	-4.0851	-4.02317	4.02317
1175	-4.44656	-4.07165	-4.05348	-4.05321	-4.05185	-4.0121	-4.1157	-4.05348	4.05348
1176	-4.48298	-4.10211	-4.08378	-4.08351	-4.08148	-4.04209	-4.1463	-4.08378	4.08378
1177	-4.47102	-4.11903	-4.09725	-4.09698	-4.08148	-4.06111	-4.1157	-4.09725	4.09725
1178	-4.42147	-4.08857	-4.06442	-4.06415	-4.04444	-4.02369	-4.0698	-4.06442	4.06442
1179	-4.36689	-4.04372	-4.01938	-4.01911	-4	-3.97813	-4.0239	-4.01938	4.01938
1180	-4.32379	-4.00142	-3.97813	-3.97786	-3.95926	-3.93698	-3.9933	-3.97813	3.97813
1181	-4.28496	-3.97011	-3.9474	-3.94714	-3.92963	-3.90678	-3.9627	-3.9474	3.9474
1182	-4.25868	-3.94303	-3.92131	-3.92104	-3.90741	-3.88068	-3.9474	-3.92131	3.92131
1183	-4.2407	-3.92696	-3.90573	-3.90547	-3.89259	-3.86594	-3.9321	-3.90573	3.90573
1184	-4.22264	-3.91173	-3.89058	-3.89032	-3.87778	-3.85651	-3.9168	-3.89058	3.89058
1185	-4.08977	-3.86265	-3.83332	-3.83308	-3.78889	-3.80106	-3.7485	-3.83308	3.83308
1186	-3.89192	-3.70357	-3.67086	-3.67062	-3.62815	-3.63432	-3.5802	-3.67062	3.67062
1187	-3.7252	-3.54281	-3.51261	-3.51238	-3.4937	-3.47424	-3.4425	-3.51238	3.51238
1188	-3.60094	-3.41272	-3.38382	-3.38406	-3.41	-3.34745	-3.3354	-3.38406	3.38406
1189	-3.50179	-3.31801	-3.28532	-3.28758	-3.33481	-3.25047	-3.2589	-3.28758	3.28758
1190	-3.4159	-3.24169	-3.21712	-3.217	-3.25444	-3.1819	-3.213	-3.21712	3.21712
1191	-3.39366	-3.20096	-3.18345	-3.18324	-3.22407	-3.14734	-3.213	-3.20096	3.20096
1192	-3.42901	-3.21375	-3.19482	-3.19839	-3.27074	-3.19122	-3.2589	-3.21375	3.21375
1193	-3.51176	-3.2744	-3.25165	-3.25665	-3.33852	-3.25922	-3.3507	-3.2744	3.2744
1194	-3.55086	-3.33101	-3.31604	-3.31582	-3.35333	-3.28403	-3.3507	-3.33101	3.33101
1195	-3.55105	-3.3355	-3.31855	-3.31834	-3.31481	-3.28485	-3.3507	-3.31855	3.31855
1196	-3.58609	-3.33305	-3.31435	-3.31413	-3.30667	-3.28093	-3.3354	-3.31435	3.31435
1197	-3.53377	-3.32112	-3.30383	-3.3036	-3.3	-3.27	-3.3354	-3.30383	3.30383
1198	-3.53376	-3.32027	-3.3034	-3.30318	-3.30037	-3.26979	-3.3354	-3.3034	3.3034
1199	-3.5447	-3.32366	-3.30761	-3.30738	-3.30815	-3.27321	-3.3507	-3.30815	3.30815
1200	-3.54034	-3.33127	-3.31392	-3.3137	-3.30852	-3.28065	-3.3354	-3.31392	3.31392
1201	-3.55572	-3.32789	-3.31224	-3.31201	-3.3163	-3.2782	-3.366	-3.3163	3.3163
1202	-3.56884	-3.34904	-3.33286	-3.33264	-3.33148	-3.2994	-3.366	-3.33286	3.33286
1203	-3.56882	-3.35073	-3.3337	-3.33348	-3.33148	-3.29975	-3.366	-3.3337	3.3337
1204	-3.57977	-3.35412	-3.33791	-3.33769	-3.33926	-3.30317	-3.3813	-3.33926	3.33926
1205	-3.58869	-3.36512	-3.34843	-3.34821	-3.34704	-3.31451	-3.3813	-3.34843	3.34843
1206	-3.60111	-3.36935	-3.35306	-3.35284	-3.35481	-3.31862	-3.3966	-3.35481	3.35481
1207	-3.60764	-3.38035	-3.36359	-3.36336	-3.36259	-3.3301	-3.3966	-3.36359	3.36359
1208	-3.5966	-3.37781	-3.3598	-3.35957	-3.35519	-3.33403	-3.3813	-3.3598	3.3598
1209	-3.49151	-3.33635	-3.31138	-3.31117	-3.28148	-3.28043	-3.2436	-3.31117	3.31117
1210	-3.33463	-3.20604	-3.17838	-3.17818	-3.15407	-3.14654	-3.1059	-3.17818	3.17818
1211	-3.18209	-3.07121	-3.04202	-3.04323	-3.05	-3.01228	-2.9682	-3.04323	3.04323
1212	-3.08241	-2.96457	-2.92246	-2.93883	-2.98889	-2.92793	-2.8764	-2.93883	2.93883
1213	-3.01227	-2.90735	-2.84961	-2.88026	-2.93444	-2.88199	-2.81344	-2.88199	2.88199
1214	-2.94997	-2.85178	-2.78458	-2.82264	-2.87111	-2.78995	-2.80126	-2.82264	2.82264
1215	-2.92286	-2.81338	-2.74452	-2.78709	-2.84852	-2.75498	-2.81167	-2.81167	2.81167
1216	-2.9787	-2.83485	-2.76818	-2.81215	-2.90148	-2.84298	-2.87368	-2.84298	2.84298
1217	-3.07198	-2.91718	-2.84718	-2.89302	-2.97481	-2.93622	-2.95684	-2.93622	2.93622
1218	-3.09734	-2.9712	-2.89981	-2.94263	-2.99667	-2.92465	-2.97131	-2.9712	2.9712
1219	-3.11092	-2.95302	-2.91742	-2.92765	-2.97074	-2.8938	-3.00014	-2.95302	2.95302
1220	-3.19843	-2.95804	-2.9431	-2.9429	-2.94593	-2.91343	-2.9835	-2.94593	2.94593
1221	-3.15912	-2.97251	-2.95867	-2.95847	-2.96444	-2.92855	-2.9988	-2.96444	2.96444
1222	-3.16903	-2.98774	-2.97382	-2.97362	-2.97963	-2.94354	-3.0141	-2.97963	2.97963
1223	-3.18631	-3.00297	-2.98897	-2.98877	-2.99444	-2.95852	-3.0294	-2.99444	2.99444
1224	-3.21632	-3.02158	-3.00833	-3.00813	-3.01704	-2.97695	-3.06	-3.01704	3.01704
1225	-3.24129	-3.04781	-3.03401	-3.0338	-3.03963	-3.00466	-3.0753	-3.03963	3.03963
1226	-3.24777	-3.0605	-3.04537	-3.04517	-3.04704	-3.01469	-3.0753	-3.04704	3.04704
1227	-3.24782	-3.06135	-3.04579	-3.04559	-3.04704	-3.01479	-3.0753	-3.04704	3.04704
1228	-3.23709	-3.05797	-3.04158	-3.04138	-3.03926	-3.01135	-3.06	-3.04158	3.04158
1229	-3.23065	-3.04697	-3.03106	-3.03085	-3.03185	-3.00046	-3.06	-3.03185	3.03185
1230	-3.2219	-3.04274	-3.02643	-3.02622	-3.02444	-2.99592	-3.0447	-3.02643	3.02643
1231	-3.20583	-3.02835	-3.0117	-3.01149	-3.00926	-2.98108	-3.0294	-3.0117	3.0117
1232	-3.1668	-3.00635	-2.98812	-2.98792	-2.98	-2.96686	-2.9835	-2.98792	2.98792
1233	-2.99669	-2.92512	-2.89721	-2.89702	-2.86667	-2.87562	-2.7693	-2.89702	2.89702
1234	-2.77672	-2.72496	-2.68696	-2.6957	-2.70889	-2.67096	-2.62559	-2.6957	2.6957
1235	-2.58614	-2.52937	-2.47575	-2.50499	-2.56481	-2.55859	-2.4052	-2.52937	2.52937
1236	-2.46896	-2.38293	-2.31782	-2.35598	-2.44741	-2.46647	-2.28504	-2.38293	2.38293
1237	-2.40986	-2.31191	-2.23748	-2.28059	-2.35704	-2.37379	-2.30374	-2.31191	2.31191
1238	-2.4818	-2.32502	-2.23717	-2.28386	-2.38148	-2.35529	-2.4442	-2.35529	2.35529
1239	-2.53396	-2.4198	-2.32974	-2.37823	-2.4537	-2.44577	-2.49716	-2.44577	2.44577
1240	-2.49137	-2.43178	-2.3414	-2.39183	-2.43407	-2.44934	-2.14104	-2.43178	2.43178
1241	-2.5453	-2.40691	-2.33007	-2.38299	-2.43259	-2.41102	-2.50269	-2.41102	2.41102
1242	-2.57444	-2.47694	-2.39854	-2.45565	-2.46593	-2.49065	-2.5237	-2.47694	2.47694
1243	-2.53553	-2.45054	-2.37005	-2.42872	-2.42778	-2.42375	-2.54466	-2.42872	2.42872
1244	-2.56386	-2.4101	-2.33372	-2.38096	-2.37741	-2.33773	-2.47392	-2.38096	2.38096
1245	-2.50581	-2.35894	-2.31075	-2.33442	-2.32963	-2.27813	-2.46755	-2.33442	2.33442
1246	-2.44451	-2.3197	-2.28588	-2.29825	-2.2963	-2.25171	-2.46124	-2.29825	2.29825
1247	-2.40185	-2.29066	-2.26722	-2.2709	-2.27296	-2.24055	-2.45498	-2.27296	2.27296
1248	-2.39279	-2.28713	-2.27678	-2.27663	-2.28333	-2.25366	-2.44877	-2.28333	2.28333
1249	-2.46189	-2.31928	-2.31298	-2.31282	-2.3363	-2.28443	-2.51643	-2.31928	2.31928
1250	-2.55222	-2.40305	-2.39758	-2.39742	-2.42037	-2.37299	-2.56875	-2.40305	2.40305
1251	-2.63661	-2.48005	-2.47377	-2.4736	-2.4963	-2.44841	-2.62062	-2.48005	2.48005
1252	-2.70017	-2.54943	-2.54111	-2.54094	-2.55704	-2.51806	-2.64253	-2.54943	2.54943
1253	-2.74056	-2.59343	-2.58321	-2.58303	-2.59481	-2.55802	-2.64948	-2.59343	2.59343
1254	-2.76224	-2.62136	-2.60972	-2.60955	-2.61741	-2.58377	-2.6469	-2.61741	2.61741
1255	-2.78879	-2.64082	-2.62951	-2.62933	-2.64037	-2.60232	-2.6775	-2.64037	2.64037
1256	-2.75903	-2.65012	-2.63414	-2.63396	-2.62667	-2.61696	-2.6163	-2.63396	2.63396
1257	-2.60908	-2.56934	-2.54238	-2.54322	-2.55407	-2.52444	-2.52755	-2.54322	2.54322
1258	-2.52562	-2.44636	-2.41033	-2.43327	-2.5137	-2.47707	-2.48326	-2.47707	2.47707
1259	-2.50068	-2.41642	-2.38348	-2.42377	-2.51593	-2.51794	-2.43023	-2.43023	2.43023
1260	-2.50174	-2.40338	-2.37188	-2.41885	-2.51926	-2.52683	-2.42601	-2.42601	2.42601
1261	-2.50359	-2.38657	-2.37522	-2.42607	-2.4463	-2.43682	-2.39456	-2.42607	2.42607
1262	-2.49031	-2.36904	-2.37018	-2.39695	-2.37259	-2.36216	-2.16848	-2.37018	2.37018
1263	-2.49141	-2.34769	-2.36052	-2.36939	-2.40407	-2.34425	-2.41633	-2.36939	2.36939
1264	-2.54729	-2.38657	-2.39895	-2.42797	-2.44778	-2.36807	-2.21083	-2.39895	2.39895
1265	-2.61565	-2.45844	-2.45487	-2.49443	-2.49519	-2.45314	-2.52413	-2.49443	2.49443
1266	-2.66221	-2.51	-2.49479	-2.54172	-2.53148	-2.52497	-2.31879	-2.52497	2.52497
1267	-2.6843	-2.54066	-2.5175	-2.56735	-2.55444	-2.54585	-2.6451	-2.55444	2.55444
1268	-2.77223	-2.55902	-2.53155	-2.57082	-2.55519	-2.51641	-2.62189	-2.55902	2.55902
1269	-2.7753	-2.55984	-2.55517	-2.57211	-2.55852	-2.51284	-2.67331	-2.55984	2.55984
1270	-2.77725	-2.58021	-2.58586	-2.59181	-2.58296	-2.5443	-2.72429	-2.58586	2.58586
1271	-2.79631	-2.61003	-2.61966	-2.61815	-2.61704	-2.58351	-2.77483	-2.61815	2.61815
1272	-2.81712	-2.64844	-2.65324	-2.64732	-2.65481	-2.62077	-2.81018	-2.65324	2.65324
1273	-2.91827	-2.71951	-2.71412	-2.71394	-2.7463	-2.68516	-2.90428	-2.71951	2.71951
1274	-3.05527	-2.83797	-2.83366	-2.83347	-2.86778	-2.80454	-2.99758	-2.83797	2.83797
1275	-3.19315	-2.95981	-2.95489	-2.95469	-2.98889	-2.92819	-3.09008	-2.95981	2.95981
1276	-3.28839	-3.06812	-3.05927	-3.05907	-3.08	-3.02917	-3.1365	-3.06812	3.06812
1277	-3.35786	-3.13243	-3.12157	-3.12136	-3.14074	-3.08968	-3.1977	-3.13243	3.13243
1278	-3.41661	-3.18996	-3.17797	-3.17776	-3.1937	-3.14654	-3.2436	-3.18996	3.18996
1279	-3.47987	-3.23989	-3.22806	-3.22784	-3.2463	-3.1946	-3.3048	-3.23989	3.23989
1280	-3.49516	-3.28304	-3.26721	-3.26699	-3.26926	-3.24619	-3.2895	-3.26926	3.26926
1281	-3.37962	-3.24158	-3.21627	-3.21606	-3.20259	-3.18749	-3.1365	-3.21606	3.21606
1282	-3.2212	-3.10033	-3.07275	-3.07589	-3.11407	-3.05304	-3.01284	-3.07589	3.07589
1283	-3.10094	-2.98256	-2.94899	-2.97348	-3.06704	-3.03127	-2.90811	-2.98256	2.98256
1284	-3.05752	-2.92095	-2.88299	-2.92447	-3.03704	-3.03649	-2.8536	-2.92447	2.92447
1285	-3.0411	-2.90337	-2.87139	-2.91839	-3.00556	-3.00553	-2.83334	-2.91839	2.91839
1286	-3.01541	-2.88282	-2.85135	-2.89951	-2.96	-2.93689	-2.84101	-2.89951	2.89951
1287	-3.02883	-2.86952	-2.84213	-2.89067	-2.95963	-2.92173	-2.89125	-2.89125	2.89125
1288	-3.1169	-2.92525	-2.90003	-2.94828	-3.03481	-3.02647	-2.97936	-2.97936	2.97936
1289	-3.22331	-3.02796	-2.99573	-3.0437	-3.11704	-3.12246	-3.07476	-3.07476	3.07476
1290	-3.27499	-3.09985	-3.05754	-3.10647	-3.15852	-3.12757	-3.13001	-3.12757	3.12757
1291	-3.28272	-3.11599	-3.06544	-3.11704	-3.16074	-3.08806	-3.18484	-3.11704	3.11704
1292	-3.38218	-3.12985	-3.07518	-3.11753	-3.15889	-3.07073	-3.19379	-3.12985	3.12985
1293	-3.39588	-3.14904	-3.1172	-3.1352	-3.16222	-3.09254	-3.22556	-3.14904	3.14904
1294	-3.41138	-3.17868	-3.16704	-3.16682	-3.1837	-3.13475	-3.25706	-3.17868	3.17868
1295	-3.47983	-3.23904	-3.22765	-3.22743	-3.24593	-3.19472	-3.3048	-3.23904	3.23904
1296	-3.56079	-3.30335	-3.29247	-3.29224	-3.3137	-3.25951	-3.3813	-3.30335	3.30335
1297	-3.60691	-3.36512	-3.35097	-3.35075	-3.35889	-3.31897	-3.3966	-3.35889	3.35889
1298	-3.63678	-3.38712	-3.37202	-3.37179	-3.38111	-3.33827	-3.4272	-3.38111	3.38111
1299	-3.66093	-3.41335	-3.39769	-3.39747	-3.40333	-3.36341	-3.4425	-3.40333	3.40333
1300	-3.67851	-3.42942	-3.41327	-3.41304	-3.41815	-3.37901	-3.4578	-3.41815	3.41815
1301	-3.68516	-3.44127	-3.42421	-3.42398	-3.42519	-3.39014	-3.4578	-3.42519	3.42519
1302	-3.68518	-3.44212	-3.42463	-3.4244	-3.42519	-3.38986	-3.4578	-3.42519	3.42519
1303	-3.68507	-3.44212	-3.42463	-3.4244	-3.42481	-3.38983	-3.4578	-3.42481	3.42481
1304	-3.64096	-3.42858	-3.40779	-3.40756	-3.39556	-3.38381	-3.3966	-3.40756	3.40756
1305	-3.39571	-3.31689	-3.28153	-3.28131	-3.22111	-3.25707	-3.0906	-3.28131	3.28131
1306	-3.11368	-3.04612	-3.01046	-3.01046	-2.98963	-2.9798	-2.8764	-3.01046	3.01046
1307	-2.87654	-2.83135	-2.80364	-2.80773	-2.83	-2.78918	-2.6469	-2.80773	2.80773
1308	-2.71235	-2.65764	-2.642	-2.65276	-2.72111	-2.68065	-2.48686	-2.65764	2.65764
1309	-2.61326	-2.55182	-2.54843	-2.5642	-2.65296	-2.59442	-2.3934	-2.5642	2.5642
1310	-2.57217	-2.49287	-2.50003	-2.51634	-2.61481	-2.53263	-2.36736	-2.51634	2.51634
1311	-2.58256	-2.48609	-2.50149	-2.51583	-2.60741	-2.51602	-2.38395	-2.51583	2.51583
1312	-2.64169	-2.51427	-2.54056	-2.55003	-2.62741	-2.54235	-2.4647	-2.54235	2.54235
1313	-2.75513	-2.59263	-2.62319	-2.62707	-2.69593	-2.60237	-2.6163	-2.62319	2.62319
1314	-2.83541	-2.69467	-2.71797	-2.71808	-2.75741	-2.65743	-2.7081	-2.71797	2.71797
1315	-2.90301	-2.7461	-2.76222	-2.75929	-2.79185	-2.69281	-2.7999	-2.76222	2.76222
1316	-3.00488	-2.80504	-2.80968	-2.80567	-2.83481	-2.76715	-2.8917	-2.80968	2.80968
1317	-3.12085	-2.8972	-2.89091	-2.89071	-2.91519	-2.86101	-2.9988	-2.8972	2.8972
1318	-3.23236	-2.99958	-2.99235	-2.99215	-3.01481	-2.9619	-3.0906	-2.99958	2.99958
1319	-3.33673	-3.09181	-3.08369	-3.08348	-3.1063	-3.05207	-3.1824	-3.09181	3.09181
1320	-3.44156	-3.1832	-3.17461	-3.17439	-3.19704	-3.14206	-3.2742	-3.1832	3.1832
1321	-3.56873	-3.28135	-3.27394	-3.27372	-3.30259	-3.23738	-3.3966	-3.28135	3.28135
1322	-3.72095	-3.40489	-3.39853	-3.39831	-3.43074	-3.36308	-3.5343	-3.40489	3.40489
1323	-3.87216	-3.53773	-3.53028	-3.53004	-3.55926	-3.49628	-3.6567	-3.53773	3.53773
1324	-3.98311	-3.65027	-3.6393	-3.63906	-3.65741	-3.60492	-3.7332	-3.65027	3.65027
1325	-4.06169	-3.72557	-3.71212	-3.71187	-3.72593	-3.67521	-3.7944	-3.72557	3.72557
1326	-4.12236	-3.78396	-3.76894	-3.76869	-3.77778	-3.73111	-3.8403	-3.77778	3.77778
1327	-4.18771	-3.83388	-3.81903	-3.81878	-3.82963	-3.77946	-3.9015	-3.82963	3.82963
1328	-4.12712	-3.85334	-3.82871	-3.82846	-3.8037	-3.81802	-3.7791	-3.82846	3.82846
1329	-3.76197	-3.67396	-3.62837	-3.62813	-3.5337	-3.6007	-3.3507	-3.62813	3.62813
1330	-3.31085	-3.27458	-3.22513	-3.22492	-3.16519	-3.18857	-2.9682	-3.22492	3.22492
1331	-2.99889	-2.91963	-2.88164	-2.88378	-2.92333	-2.91187	-2.6928	-2.91187	2.91187
1332	-2.7708	-2.66902	-2.64321	-2.6496	-2.75852	-2.73584	-2.46176	-2.66902	2.66902
1333	-2.63515	-2.48776	-2.47185	-2.48244	-2.64037	-2.57358	-2.3382	-2.48776	2.48776
1334	-2.6059	-2.40421	-2.41033	-2.42158	-2.59037	-2.47264	-2.32883	-2.42158	2.42158
1335	-2.66162	-2.4188	-2.44212	-2.4523	-2.6163	-2.46152	-2.4044	-2.4523	2.4523
1336	-2.78096	-2.5044	-2.53819	-2.54695	-2.70852	-2.56379	-2.58763	-2.56379	2.56379
1337	-2.98527	-2.66716	-2.71178	-2.72018	-2.87519	-2.76026	-2.78708	-2.76026	2.76026
1338	-3.10102	-2.83816	-2.88266	-2.88695	-2.97148	-2.83856	-2.86516	-2.88266	2.88266
1339	-3.16538	-2.90645	-2.94064	-2.94172	-3.00926	-2.8676	-2.9682	-2.94172	2.94172
1340	-3.24102	-2.98366	-3.00746	-3.00608	-3.06556	-2.94182	-3.0906	-3.00746	3.00746
1341	-3.36157	-3.09689	-3.09264	-3.092	-3.13185	-3.05952	-3.213	-3.09689	3.09689
1342	-3.50163	-3.21873	-3.21249	-3.21228	-3.24	-3.17948	-3.3354	-3.21873	3.21873
1343	-3.64251	-3.34058	-3.33371	-3.33349	-3.36074	-3.29946	-3.4578	-3.34058	3.34058
1344	-3.77322	-3.45904	-3.45073	-3.4505	-3.47444	-3.41692	-3.5649	-3.45904	3.45904
1345	-3.88686	-3.56311	-3.55301	-3.55277	-3.57259	-3.51692	-3.6567	-3.56311	3.56311
1346	-4.00545	-3.65873	-3.64856	-3.64832	-3.67074	-3.61067	-3.7638	-3.65873	3.65873
1347	-4.11751	-3.76111	-3.75	-3.74975	-3.77037	-3.71523	-3.8556	-3.76111	3.76111
1348	-4.19032	-3.84319	-3.82871	-3.82846	-3.83704	-3.79053	-3.9015	-3.83704	3.83704
1349	-4.2445	-3.89142	-3.87544	-3.87518	-3.88148	-3.83587	-3.9474	-3.88148	3.88148
1350	-4.29879	-3.93711	-3.9209	-3.92063	-3.92593	-3.88086	-3.9933	-3.92593	3.92593
1351	-4.34196	-3.97942	-3.96215	-3.96188	-3.96296	-3.923	-4.0239	-3.96296	3.96296
1352	-4.34428	-4.00057	-3.98024	-3.97998	-3.97407	-3.95764	-4.0086	-3.98024	3.98024
1353	-4.09441	-3.9168	-3.87796	-3.87771	-3.82963	-3.84964	-3.672	-3.87771	3.87771
1354	-3.75507	-3.60288	-3.55766	-3.55917	-3.56037	-3.52326	-3.39334	-3.55917	3.55917
1355	-3.51839	-3.32318	-3.27742	-3.2964	-3.36852	-3.30663	-3.23672	-3.30663	3.30663
1356	-3.36372	-3.19636	-3.11399	-3.1517	-3.24444	-3.20447	-3.15989	-3.19636	3.19636
1357	-3.31365	-3.11292	-3.0396	-3.08847	-3.21444	-3.16951	-3.13011	-3.13011	3.13011
1358	-3.30832	-3.10563	-3.06053	-3.11545	-3.22037	-3.17498	-3.15127	-3.15127	3.15127
1359	-3.34769	-3.09669	-3.09042	-3.14756	-3.19407	-3.17146	-3.21394	-3.17146	3.17146
1360	-3.47076	-3.18353	-3.18875	-3.24569	-3.32259	-3.26652	-3.33339	-3.26652	3.26652
1361	-3.6206	-3.31949	-3.31579	-3.37166	-3.43556	-3.3805	-3.47757	-3.3805	3.3805
1362	-3.74282	-3.44102	-3.42674	-3.48187	-3.53	-3.45587	-3.61044	-3.48187	3.48187
1363	-3.78344	-3.51089	-3.48092	-3.53791	-3.56333	-3.45728	-3.65858	-3.53791	3.53791
1364	-3.88654	-3.51606	-3.47418	-3.52322	-3.54741	-3.42946	-3.66803	-3.52322	3.52322
1365	-3.86753	-3.51586	-3.49261	-3.51747	-3.52926	-3.44737	-3.68099	-3.51747	3.51747
1366	-3.85411	-3.5445	-3.53113	-3.53129	-3.54148	-3.49491	-3.7086	-3.54148	3.54148
1367	-3.91847	-3.60458	-3.59132	-3.59108	-3.60444	-3.55468	-3.73597	-3.60444	3.60444
1368	-3.99	-3.6655	-3.65193	-3.65169	-3.66481	-3.61466	-3.76311	-3.66481	3.66481
1369	-4.0393	-3.71965	-3.70413	-3.70388	-3.71111	-3.66869	-3.7638	-3.71111	3.71111
1370	-4.07521	-3.7518	-3.73527	-3.73502	-3.74074	-3.69735	-3.7944	-3.74074	3.74074
1371	-4.11118	-3.78227	-3.76558	-3.76533	-3.77037	-3.72906	-3.825	-3.77037	3.77037
1372	-4.12723	-3.80596	-3.78747	-3.78721	-3.78519	-3.74955	-3.825	-3.78747	3.78747
1373	-4.12875	-3.80765	-3.78831	-3.78805	-3.78519	-3.7498	-3.825	-3.78831	3.78831
1374	-4.12875	-3.80765	-3.78831	-3.78805	-3.78519	-3.74979	-3.825	-3.78831	3.78831
1375	-4.12875	-3.80765	-3.7883	-3.78805	-3.78519	-3.74978	-3.825	-3.7883	3.7883
1376	-4.0164	-3.7738	-3.74621	-3.74596	-3.71111	-3.73341	-3.672	-3.74596	3.74596
1377	-3.66174	-3.57581	-3.53154	-3.53132	-3.47593	-3.50264	-3.28985	-3.53132	3.53132
1378	-3.26459	-3.20107	-3.14896	-3.15384	-3.17296	-3.15956	-2.95565	-3.15956	3.15956
1379	-2.98945	-2.87726	-2.81962	-2.84796	-2.9563	-2.98956	-2.70372	-2.87726	2.87726
1380	-2.8107	-2.66616	-2.60858	-2.65068	-2.73593	-2.76575	-2.51738	-2.66616	2.66616
1381	-2.66994	-2.52634	-2.47646	-2.52319	-2.50889	-2.51438	-2.41464	-2.51438	2.51438
1382	-2.55527	-2.47125	-2.44132	-2.437	-2.44296	-2.41259	-2.26339	-2.44132	2.44132
1383	-2.52707	-2.47272	-2.47735	-2.48303	-2.46185	-2.45083	-2.55242	-2.47735	2.47735
1384	-2.44393	-2.48414	-2.46024	-2.45577	-2.44444	-2.42191	-2.21891	-2.44444	2.44444
1385	-2.49975	-2.43262	-2.44081	-2.43314	-2.48407	-2.40405	-2.67897	-2.44081	2.44081
1386	-2.75437	-2.64984	-2.66677	-2.63818	-2.6863	-2.62567	-2.56134	-2.64984	2.64984
1387	-2.86526	-2.795	-2.79262	-2.77415	-2.79259	-2.75836	-2.8818	-2.79262	2.79262
1388	-2.97366	-2.79562	-2.77998	-2.77543	-2.77815	-2.70884	-2.86622	-2.77998	2.77998
1389	-2.9762	-2.78599	-2.78893	-2.77342	-2.76407	-2.69856	-2.88602	-2.78599	2.78599
1390	-2.96068	-2.77682	-2.78808	-2.76815	-2.76222	-2.70193	-2.92042	-2.77682	2.77682
1391	-2.9656	-2.78615	-2.8007	-2.77839	-2.77741	-2.72403	-2.95453	-2.78615	2.78615
1392	-2.97143	-2.79971	-2.81467	-2.79058	-2.79222	-2.7433	-2.97358	-2.79971	2.79971
1393	-3.06378	-2.83413	-2.84838	-2.82827	-2.85815	-2.79511	-3.08105	-2.84838	2.84838
1394	-3.21964	-2.96235	-2.95923	-2.95848	-2.99556	-2.92824	-3.1876	-2.96235	2.96235
1395	-3.37638	-3.09943	-3.09506	-3.09485	-3.13185	-3.06781	-3.29324	-3.09943	3.09943
1396	-3.47921	-3.21958	-3.21039	-3.21017	-3.23	-3.17904	-3.32416	-3.21958	3.21958
1397	-3.54956	-3.28473	-3.2731	-3.27288	-3.29037	-3.23968	-3.35482	-3.28473	3.28473
1398	-3.60911	-3.34227	-3.32951	-3.32928	-3.34296	-3.29715	-3.3966	-3.34227	3.34227
1399	-3.6157	-3.37527	-3.35855	-3.35832	-3.35815	-3.33053	-3.3813	-3.35855	3.35855
1400	-3.51971	-3.33973	-3.31561	-3.31539	-3.29519	-3.29691	-3.2589	-3.31539	3.31539
1401	-3.27245	-3.18996	-3.15525	-3.15504	-3.14519	-3.12771	-3.10687	-3.15504	3.15504
1402	-3.02239	-2.93837	-2.89545	-2.90251	-2.97444	-2.93917	-2.86336	-2.93837	2.93837
1403	-2.86617	-2.7473	-2.69463	-2.72141	-2.8463	-2.8638	-2.80664	-2.80664	2.80664
1404	-2.76332	-2.62651	-2.57304	-2.61246	-2.74111	-2.74676	-2.62705	-2.62705	2.62705
1405	-2.67427	-2.53479	-2.48434	-2.5281	-2.57037	-2.56633	-2.52464	-2.53479	2.53479
1406	-2.62329	-2.46231	-2.41566	-2.46047	-2.46111	-2.47634	-2.29966	-2.46111	2.46111
1407	-2.56852	-2.44564	-2.39281	-2.43858	-2.43741	-2.41208	-2.51262	-2.43858	2.43858
1408	-2.46994	-2.44027	-2.41376	-2.41842	-2.41926	-2.37299	-2.29031	-2.41842	2.41842
1409	-2.49377	-2.45681	-2.45519	-2.47642	-2.49593	-2.43426	-2.69272	-2.47642	2.47642
1410	-2.66584	-2.6062	-2.59734	-2.57456	-2.61407	-2.57331	-2.50878	-2.59734	2.59734
1411	-2.77396	-2.70499	-2.69098	-2.69121	-2.7	-2.66825	-2.8526	-2.7	2.7
1412	-2.90664	-2.73187	-2.70916	-2.71499	-2.71074	-2.64695	-2.85085	-2.71499	2.71499
1413	-2.93704	-2.74399	-2.74096	-2.73256	-2.72074	-2.65534	-2.90031	-2.74096	2.74096
1414	-2.9453	-2.76274	-2.76856	-2.75361	-2.74296	-2.68435	-2.94935	-2.76274	2.76274
1415	-2.95765	-2.78606	-2.79483	-2.77606	-2.76667	-2.71821	-2.98321	-2.78606	2.78606
1416	-2.98594	-2.80847	-2.81954	-2.798	-2.79741	-2.74704	-3.03154	-2.80847	2.80847
1417	-3.05342	-2.85331	-2.86741	-2.84383	-2.85741	-2.80539	-3.10899	-2.85741	2.85741
1418	-3.16545	-2.94204	-2.94278	-2.93575	-2.96111	-2.90586	-3.18577	-2.94278	2.94278
1419	-3.28556	-3.04866	-3.04202	-3.04182	-3.06667	-3.01083	-3.2619	-3.04866	3.04866
1420	-3.36392	-3.14173	-3.13126	-3.13105	-3.14259	-3.103	-3.27833	-3.14173	3.14173
1421	-3.42711	-3.1942	-3.18261	-3.18239	-3.19593	-3.15007	-3.30938	-3.1942	3.1942
1422	-3.49688	-3.25427	-3.2428	-3.24258	-3.25667	-3.20968	-3.34016	-3.25427	3.25427
1423	-3.50997	-3.29827	-3.28237	-3.28214	-3.27926	-3.25429	-3.3048	-3.28237	3.28237
1424	-3.50218	-3.29066	-3.27353	-3.2733	-3.27185	-3.24114	-3.3048	-3.27353	3.27353
1425	-3.4585	-3.27627	-3.25626	-3.25605	-3.26259	-3.22802	-3.25948	-3.25948	3.25948
1426	-3.37262	-3.21378	-3.18894	-3.19117	-3.24148	-3.16266	-3.20273	-3.20273	3.20273
1427	-3.32855	-3.15571	-3.12346	-3.14361	-3.24407	-3.1668	-3.16235	-3.16235	3.16235
1428	-3.31801	-3.14754	-3.1122	-3.14664	-3.25111	-3.2151	-3.13659	-3.14754	3.14754
1429	-3.33728	-3.15486	-3.11756	-3.16126	-3.24593	-3.20426	-3.14394	-3.16126	3.16126
1430	-3.33116	-3.15327	-3.12267	-3.17188	-3.23704	-3.17163	-3.21	-3.17188	3.17188
1431	-3.31809	-3.12465	-3.08743	-3.14098	-3.23407	-3.17474	-3.20847	-3.17474	3.17474
1432	-3.3741	-3.16446	-3.13655	-3.19268	-3.27889	-3.24287	-3.22587	-3.22587	3.22587
1433	-3.42207	-3.21972	-3.19387	-3.24729	-3.29778	-3.25933	-3.26626	-3.25933	3.25933
1434	-3.45319	-3.24975	-3.2158	-3.26889	-3.30704	-3.23395	-3.31734	-3.26889	3.26889
1435	-3.45076	-3.26083	-3.21972	-3.27372	-3.3	-3.18882	-3.35545	-3.27372	3.27372
1436	-3.52699	-3.25852	-3.21299	-3.25556	-3.27556	-3.15645	-3.34038	-3.25852	3.25852
1437	-3.51947	-3.25574	-3.23316	-3.2513	-3.25667	-3.16474	-3.35613	-3.25574	3.25574
1438	-3.51214	-3.26271	-3.25173	-3.25649	-3.26074	-3.20947	-3.38651	-3.26074	3.26074
1439	-3.55233	-3.31181	-3.29921	-3.29899	-3.30593	-3.26601	-3.40188	-3.30593	3.30593
1440	-3.61608	-3.36173	-3.3493	-3.34907	-3.35889	-3.31696	-3.43187	-3.35889	3.35889
1441	-3.6535	-3.41165	-3.39686	-3.39663	-3.39741	-3.36313	-3.4425	-3.39741	3.39741
1442	-3.67108	-3.42942	-3.41327	-3.41304	-3.41296	-3.37856	-3.4578	-3.41327	3.41327
1443	-3.69968	-3.44804	-3.43263	-3.4324	-3.43556	-3.39744	-3.4884	-3.43556	3.43556
1444	-3.71291	-3.47088	-3.4541	-3.45387	-3.45111	-3.41976	-3.4884	-3.4541	3.4541
1445	-3.72388	-3.47596	-3.45915	-3.45892	-3.45852	-3.4239	-3.5037	-3.45915	3.45915
1446	-3.73052	-3.48696	-3.46967	-3.46944	-3.4663	-3.43533	-3.5037	-3.46967	3.46967
1447	-3.71951	-3.48442	-3.46588	-3.46565	-3.45889	-3.43205	-3.4884	-3.46588	3.46588
1448	-3.66885	-3.45988	-3.43853	-3.43829	-3.42259	-3.40963	-3.4272	-3.43829	3.43829
1449	-3.53281	-3.38119	-3.35392	-3.35371	-3.36037	-3.32379	-3.2742	-3.35392	3.35392
1450	-3.41696	-3.24862	-3.2227	-3.2316	-3.31704	-3.21058	-3.1671	-3.2316	3.2316
1451	-3.29479	-3.14985	-3.11355	-3.14404	-3.23259	-3.19672	-2.97937	-3.14985	3.14985
1452	-3.22162	-3.02938	-2.98399	-3.02681	-3.14963	-3.113	-2.97146	-3.02938	3.02938
1453	-3.25979	-3.02798	-3.00598	-3.05462	-3.16037	-3.10421	-2.99182	-3.05462	3.05462
1454	-3.28884	-3.06408	-3.05512	-3.10271	-3.15407	-3.05076	-3.05606	-3.06408	3.06408
1455	-3.29235	-3.08142	-3.06682	-3.11594	-3.1637	-3.05385	-3.08648	-3.08648	3.08648
1456	-3.33681	-3.10765	-3.08853	-3.14102	-3.21259	-3.14189	-3.13304	-3.14102	3.14102
1457	-3.39339	-3.17088	-3.14918	-3.20389	-3.27407	-3.22999	-3.18734	-3.20389	3.20389
1458	-3.43721	-3.21637	-3.19935	-3.25476	-3.29333	-3.20516	-3.24086	-3.24086	3.24086
1459	-3.4372	-3.23667	-3.21545	-3.27096	-3.28519	-3.15631	-3.28004	-3.27096	3.27096
1460	-3.5207	-3.23611	-3.20657	-3.25165	-3.26481	-3.12283	-3.27729	-3.25165	3.25165
1461	-3.52633	-3.24397	-3.23468	-3.25558	-3.25852	-3.15052	-3.30835	-3.25558	3.25558
1462	-3.52016	-3.26055	-3.2568	-3.26422	-3.26556	-3.20972	-3.33914	-3.26422	3.26422
1463	-3.57236	-3.31519	-3.30342	-3.30319	-3.31333	-3.26969	-3.3813	-3.31333	3.31333
1464	-3.6441	-3.37612	-3.36403	-3.3638	-3.3737	-3.32967	-3.4425	-3.3737	3.3737
1465	-3.79237	-3.46073	-3.4541	-3.45387	-3.48741	-3.40886	-3.6108	-3.46073	3.46073
1466	-4.0108	-3.62911	-3.62626	-3.62601	-3.66889	-3.58781	-3.8097	-3.62911	3.62911
1467	-4.23598	-3.82203	-3.8182	-3.81794	-3.85926	-3.78426	-3.9933	-3.82203	3.82203
1468	-4.39852	-3.98872	-3.97941	-3.97914	-4	-3.94006	-4.1004	-3.98872	3.98872
1469	-4.52633	-4.09957	-4.08758	-4.08731	-4.10741	-4.04566	-4.2075	-4.09957	4.09957
1470	-4.62032	-4.19603	-4.18103	-4.18075	-4.18889	-4.14242	-4.2687	-4.18889	4.18889
1471	-4.66222	-4.24934	-4.23028	-4.22999	-4.22593	-4.19429	-4.284	-4.23028	4.23028
1472	-4.57885	-4.23665	-4.20881	-4.20853	-4.17778	-4.17547	-4.1616	-4.20853	4.20853
1473	-4.39816	-4.11226	-4.07875	-4.07848	-4.03333	-4.04021	-3.9933	-4.07848	4.07848
1474	-4.19149	-3.94388	-3.90913	-3.90887	-3.89259	-3.87045	-3.8097	-3.90887	3.90887
1475	-4.01464	-3.76371	-3.73012	-3.73032	-3.78889	-3.73427	-3.6261	-3.73427	3.73427
1476	-3.90584	-3.61516	-3.59046	-3.59356	-3.72963	-3.65934	-3.48943	-3.61516	3.61516
1477	-3.84271	-3.53027	-3.51603	-3.52294	-3.69741	-3.60429	-3.41618	-3.53027	3.53027
1478	-3.81742	-3.48112	-3.48145	-3.49132	-3.67074	-3.54248	-3.38894	-3.49132	3.49132
1479	-3.82176	-3.46993	-3.48644	-3.49658	-3.66074	-3.49604	-3.39189	-3.49604	3.49604
1480	-3.86816	-3.48822	-3.52137	-3.52965	-3.6763	-3.46512	-3.45142	-3.52137	3.52137
1481	-3.94923	-3.54784	-3.59203	-3.59761	-3.72222	-3.50212	-3.56986	-3.59203	3.59203
1482	-4.03196	-3.63367	-3.68301	-3.68637	-3.77037	-3.53795	-3.672	-3.68301	3.68301
1483	-4.08638	-3.70472	-3.74889	-3.74776	-3.7963	-3.62553	-3.7791	-3.74889	3.74889
1484	-4.1522	-3.78009	-3.78998	-3.78636	-3.82593	-3.73076	-3.8862	-3.78998	3.78998
1485	-4.26378	-3.88296	-3.87124	-3.87098	-3.88148	-3.83229	-3.978	-3.88148	3.88148
1486	-4.38418	-3.97857	-3.96678	-3.96652	-3.98148	-3.92593	-4.0851	-3.97857	3.97857
1487	-4.50057	-4.08095	-4.06822	-4.06795	-4.08148	-4.02707	-4.1769	-4.08095	4.08095
1488	-4.6221	-4.17657	-4.16377	-4.16349	-4.17778	-4.12382	-4.284	-4.17657	4.17657
1489	-4.70501	-4.2688	-4.25259	-4.2523	-4.25185	-4.21027	-4.3299	-4.25259	4.25259
1490	-4.76043	-4.31788	-4.29973	-4.29944	-4.3	-4.25584	-4.3758	-4.3	4.3
1491	-4.81596	-4.36357	-4.34519	-4.34489	-4.34444	-4.30083	-4.4217	-4.34519	4.34519
1492	-4.86004	-4.40587	-4.38644	-4.38614	-4.38148	-4.34376	-4.4523	-4.38644	4.38644
1493	-4.88557	-4.4338	-4.41295	-4.41266	-4.4037	-4.36834	-4.4676	-4.41295	4.41295
1494	-4.90409	-4.44987	-4.42853	-4.42823	-4.41852	-4.3834	-4.4829	-4.42853	4.42853
1495	-4.90805	-4.46172	-4.43947	-4.43917	-4.42593	-4.39689	-4.4829	-4.43947	4.43947
1496	-4.81358	-4.43549	-4.40622	-4.40592	-4.37037	-4.37258	-4.3605	-4.40592	4.40592
1497	-4.61995	-4.30688	-4.27154	-4.27125	-4.21481	-4.23216	-4.1769	-4.27125	4.27125
1498	-4.3777	-4.12072	-4.08297	-4.08269	-4.02963	-4.0425	-3.9627	-4.08269	4.08269
1499	-4.14721	-3.91596	-3.88009	-3.87983	-3.85926	-3.83923	-3.7791	-3.87983	3.87983
1500	-3.96496	-3.73827	-3.70583	-3.70559	-3.73333	-3.66576	-3.6261	-3.70583	3.70583
1501	-3.85006	-3.59538	-3.57081	-3.57315	-3.65185	-3.52776	-3.519	-3.57315	3.57315
1502	-3.78193	-3.50158	-3.49235	-3.49848	-3.60333	-3.4402	-3.4425	-3.49848	3.49848
1503	-3.75638	-3.44674	-3.45361	-3.46163	-3.57704	-3.37481	-3.4272	-3.45361	3.45361
1504	-3.77995	-3.44059	-3.46208	-3.46984	-3.58296	-3.36585	-3.50164	-3.46984	3.46984
1505	-3.86639	-3.49275	-3.51801	-3.5243	-3.64519	-3.43388	-3.5955	-3.5243	3.5243
1506	-3.96971	-3.60504	-3.62542	-3.62988	-3.71481	-3.5601	-3.7332	-3.62988	3.62988
1507	-4.05698	-3.72219	-3.71097	-3.71103	-3.73333	-3.67683	-3.7944	-3.72219	3.72219
1508	-4.11757	-3.78396	-3.76895	-3.7687	-3.77037	-3.73059	-3.8403	-3.77037	3.77037
1509	-4.18292	-3.83388	-3.81904	-3.81878	-3.82222	-3.77975	-3.9015	-3.82222	3.82222
1510	-4.24393	-3.89057	-3.87502	-3.87476	-3.87778	-3.8352	-3.9474	-3.87778	3.87778
1511	-4.3096	-3.94049	-3.92511	-3.92484	-3.92963	-3.8847	-4.0086	-3.92963	3.92963
1512	-4.38233	-4.00057	-3.9853	-3.98503	-3.98889	-3.94499	-4.0698	-3.98889	3.98889
1513	-4.44669	-4.05811	-4.0417	-4.04143	-4.04444	-4.00111	-4.1157	-4.04444	4.04444
1514	-4.50326	-4.10465	-4.08758	-4.0873	-4.08889	-4.04584	-4.1616	-4.08889	4.08889
1515	-4.56975	-4.15372	-4.13725	-4.13697	-4.14074	-4.09515	-4.2228	-4.14074	4.14074
1516	-4.60885	-4.20365	-4.18481	-4.18453	-4.17778	-4.1433	-4.2381	-4.18481	4.18481
1517	-4.63877	-4.2248	-4.20544	-4.20515	-4.2037	-4.1623	-4.2687	-4.20544	4.20544
1518	-4.67562	-4.25441	-4.23532	-4.23504	-4.23333	-4.19207	-4.2993	-4.23532	4.23532
1519	-4.68945	-4.27811	-4.25721	-4.25692	-4.24815	-4.22016	-4.2993	-4.25721	4.25721
1520	-4.56309	-4.24257	-4.21175	-4.21147	-4.17037	-4.18088	-4.131	-4.21147	4.21147
1521	-4.33373	-4.07419	-4.03707	-4.03681	-3.98889	-3.99875	-3.9168	-4.03681	4.03681
1522	-4.13397	-3.86011	-3.82199	-3.82175	-3.84074	-3.78462	-3.6873	-3.82199	3.82199
1523	-3.98771	-3.65551	-3.61375	-3.62754	-3.73333	-3.64655	-3.50118	-3.64655	3.64655
1524	-3.87695	-3.5255	-3.47813	-3.51409	-3.64926	-3.5854	-3.38784	-3.5255	3.5255
1525	-3.77447	-3.43502	-3.38989	-3.4355	-3.56519	-3.49302	-3.30598	-3.4355	3.4355
1526	-3.68601	-3.35468	-3.31805	-3.3683	-3.4837	-3.37448	-3.27807	-3.3683	3.3683
1527	-3.6611	-3.30894	-3.28837	-3.3418	-3.40222	-3.31622	-3.29782	-3.31622	3.31622
1528	-3.72682	-3.34171	-3.33622	-3.39105	-3.45037	-3.36247	-3.4559	-3.39105	3.39105
1529	-3.82968	-3.43803	-3.4351	-3.48975	-3.55037	-3.48253	-3.55068	-3.48975	3.48975
1530	-3.94733	-3.54519	-3.54792	-3.60286	-3.65111	-3.51824	-3.68239	-3.60286	3.60286
1531	-3.96531	-3.61255	-3.60313	-3.65831	-3.66481	-3.50907	-3.70132	-3.65831	3.65831
1532	-4.03106	-3.5853	-3.55949	-3.60724	-3.61259	-3.4505	-3.68263	-3.60724	3.60724
1533	-3.98644	-3.55673	-3.54785	-3.57403	-3.57593	-3.47622	-3.69546	-3.57403	3.57403
1534	-3.92691	-3.56819	-3.55398	-3.56001	-3.55667	-3.51709	-3.69342	-3.56001	3.56001
1535	-3.89361	-3.5995	-3.58375	-3.58351	-3.5837	-3.54725	-3.6914	-3.58375	3.58375
1536	-3.93449	-3.63334	-3.61826	-3.61802	-3.62074	-3.58205	-3.70415	-3.62074	3.62074
1537	-3.96569	-3.67142	-3.65488	-3.65463	-3.65111	-3.6182	-3.7026	-3.65488	3.65488
1538	-3.98363	-3.68834	-3.67087	-3.67063	-3.66667	-3.63351	-3.7179	-3.67087	3.67087
1539	-4.00158	-3.70357	-3.68602	-3.68578	-3.68185	-3.6485	-3.7332	-3.68602	3.68602
1540	-4.01704	-3.7188	-3.70118	-3.70093	-3.69704	-3.66349	-3.7485	-3.70118	3.70118
1541	-4.02235	-3.73065	-3.71212	-3.71187	-3.7037	-3.67521	-3.7485	-3.71212	3.71212
1542	-4.03359	-3.73488	-3.71675	-3.7165	-3.71111	-3.67836	-3.7638	-3.71675	3.71675
1543	-4.02904	-3.7425	-3.72306	-3.72281	-3.71111	-3.69091	-3.7485	-3.72306	3.72306
1544	-3.94405	-3.70865	-3.6835	-3.68325	-3.6537	-3.6506	-3.6414	-3.68325	3.68325
1545	-3.80836	-3.60373	-3.57574	-3.57551	-3.55556	-3.54102	-3.519	-3.57551	3.57551
1546	-3.6572	-3.47596	-3.44653	-3.44727	-3.47111	-3.41199	-3.366	-3.44727	3.44727
1547	-3.55312	-3.34479	-3.31546	-3.33475	-3.42148	-3.3223	-3.25731	-3.33475	3.33475
1548	-3.49331	-3.28046	-3.24948	-3.29076	-3.39926	-3.32611	-3.19133	-3.29076	3.29076
1549	-3.44632	-3.24487	-3.21255	-3.26515	-3.36852	-3.3039	-3.14844	-3.26515	3.26515
1550	-3.40292	-3.20887	-3.17996	-3.2366	-3.31778	-3.22942	-3.13347	-3.22942	3.22942
1551	-3.38034	-3.17699	-3.15813	-3.21656	-3.29407	-3.18896	-3.14073	-3.18896	3.18896
1552	-3.41729	-3.19136	-3.17717	-3.23596	-3.27	-3.23374	-3.18167	-3.23374	3.23374
1553	-3.4831	-3.24873	-3.23286	-3.29005	-3.33111	-3.27988	-3.25079	-3.27988	3.27988
1554	-3.54545	-3.30198	-3.28444	-3.34009	-3.37667	-3.29575	-3.33953	-3.33953	3.33953
1555	-3.55667	-3.33557	-3.30928	-3.36555	-3.38519	-3.26248	-3.39133	-3.36555	3.36555
1556	-3.65546	-3.34149	-3.30622	-3.35486	-3.37741	-3.23737	-3.40694	-3.35486	3.35486
1557	-3.66508	-3.3552	-3.33923	-3.36554	-3.37667	-3.26145	-3.43689	-3.36554	3.36554
1558	-3.65274	-3.36779	-3.35855	-3.3703	-3.38074	-3.31381	-3.46658	-3.3703	3.3703
1559	-3.70427	-3.42519	-3.4137	-3.41347	-3.4237	-3.37853	-3.51078	-3.4237	3.4237
1560	-3.79298	-3.5005	-3.48904	-3.4888	-3.50111	-3.45337	-3.5802	-3.5005	3.5005
1561	-3.88196	-3.57665	-3.5648	-3.56456	-3.57741	-3.52835	-3.6567	-3.57665	3.57665
1562	-3.97121	-3.65281	-3.64057	-3.64032	-3.65333	-3.60333	-3.7332	-3.65281	3.65281
1563	-4.06081	-3.72896	-3.71633	-3.71608	-3.72963	-3.67832	-3.8097	-3.72896	3.72896
1564	-4.11686	-3.79496	-3.77947	-3.77922	-3.78148	-3.74369	-3.8403	-3.78148	3.78148
1565	-4.16406	-3.83134	-3.81525	-3.81499	-3.81852	-3.77623	-3.8862	-3.81852	3.81852
1566	-4.20686	-3.8728	-3.85608	-3.85582	-3.85926	-3.81837	-3.9168	-3.85926	3.85926
1567	-4.20906	-3.89396	-3.87418	-3.87391	-3.86667	-3.83858	-3.9015	-3.87418	3.87418
1568	-4.1572	-3.87111	-3.84766	-3.8474	-3.82963	-3.81309	-3.8403	-3.8474	3.8474
1569	-4.02036	-3.79242	-3.76305	-3.76281	-3.75185	-3.73425	-3.6873	-3.76281	3.76281
1570	-3.81426	-3.62389	-3.5846	-3.59	-3.61704	-3.55669	-3.49025	-3.59	3.59
1571	-3.64059	-3.40563	-3.36333	-3.38918	-3.47593	-3.4037	-3.37879	-3.4037	3.4037
1572	-3.52401	-3.2751	-3.23522	-3.27583	-3.38148	-3.32488	-3.31974	-3.31974	3.31974
1573	-3.45869	-3.20483	-3.16409	-3.21535	-3.34815	-3.29229	-3.28641	-3.28641	3.28641
1574	-3.45579	-3.20684	-3.17691	-3.23658	-3.29667	-3.29346	-3.29882	-3.29346	3.29346
1575	-3.47345	-3.2099	-3.20883	-3.2704	-3.28259	-3.27783	-2.9835	-3.2704	3.2704
1576	-3.53267	-3.24334	-3.25579	-3.31558	-3.29741	-3.26482	-3.36887	-3.29741	3.29741
1577	-3.59876	-3.2863	-3.29501	-3.35248	-3.33926	-3.29155	-3.0753	-3.29501	3.29501
1578	-3.66976	-3.34538	-3.36143	-3.41827	-3.42889	-3.37402	-3.4871	-3.41827	3.41827
1579	-3.73025	-3.40371	-3.41661	-3.47265	-3.47593	-3.3736	-3.60701	-3.47265	3.47265
1580	-3.90708	-3.47531	-3.47464	-3.52311	-3.53074	-3.40953	-3.68862	-3.52311	3.52311
1581	-3.98379	-3.54979	-3.56333	-3.59016	-3.59148	-3.48252	-3.78998	-3.59016	3.59016
1582	-4.04495	-3.62955	-3.64538	-3.66026	-3.66333	-3.57453	-3.89047	-3.66026	3.66026
1583	-4.13745	-3.75434	-3.74731	-3.74942	-3.77037	-3.7082	-3.99011	-3.75434	3.75434
1584	-4.29374	-3.89142	-3.88302	-3.88276	-3.90741	-3.84316	-4.08889	-3.89142	3.89142
1585	-4.49185	-4.03865	-4.03203	-4.03176	-4.06667	-3.98614	-4.23112	-4.03865	4.03865
1586	-4.72387	-4.22226	-4.21681	-4.21653	-4.25556	-4.17285	-4.4064	-4.22226	4.22226
1587	-4.96802	-4.41941	-4.41338	-4.41308	-4.45185	-4.36787	-4.6053	-4.41941	4.41941
1588	-5.13106	-4.59372	-4.58091	-4.5806	-4.59259	-4.54132	-4.6971	-4.59259	4.59259
1589	-5.25571	-4.69441	-4.67898	-4.67866	-4.69259	-4.63131	-4.8042	-4.69259	4.69259
1590	-5.36439	-4.79341	-4.77621	-4.77589	-4.78148	-4.73008	-4.8807	-4.78148	4.78148
1591	-5.39982	-4.85433	-4.83177	-4.83145	-4.81852	-4.79789	-4.8807	-4.83177	4.83177
1592	-5.26974	-4.82133	-4.78758	-4.78726	-4.74444	-4.74288	-4.7124	-4.78726	4.78726
1593	-5.07713	-4.6631	-4.62553	-4.62523	-4.58889	-4.57911	-4.5441	-4.62523	4.62523
1594	-4.91721	-4.47228	-4.42939	-4.43016	-4.44815	-4.40799	-4.2687	-4.43016	4.43016
1595	-4.77073	-4.24105	-4.18793	-4.20851	-4.32593	-4.30852	-4.0658	-4.24105	4.24105
1596	-4.6644	-4.09981	-4.04736	-4.08659	-4.23704	-4.23848	-3.95917	-4.09981	4.09981
1597	-4.37929	-4.03051	-3.98684	-4.03491	-4.1	-4.1128	-3.90764	-4.03491	4.03491
1598	-4.23984	-3.97458	-3.93844	-3.98904	-4.01481	-4.01885	-3.87689	-3.98904	3.98904
1599	-4.33372	-3.92682	-3.90666	-3.95935	-3.99259	-3.96281	-3.89572	-3.95935	3.95935
1600	-4.46269	-3.95862	-3.95508	-4.00884	-4.05556	-3.98177	-4.03821	-4.00884	4.00884
1601	-4.43752	-4.05664	-4.05692	-4.11112	-4.14815	-4.08977	-4.1549	-4.11112	4.11112
1602	-4.46166	-4.16939	-4.1767	-4.23191	-4.25926	-4.17317	-4.27622	-4.23191	4.23191
1603	-4.64503	-4.24677	-4.24252	-4.29922	-4.31111	-4.17552	-4.34296	-4.29922	4.29922
1604	-4.84162	-4.26732	-4.24575	-4.29316	-4.3037	-4.16041	-4.38923	-4.29316	4.29316
1605	-4.84144	-4.28194	-4.27284	-4.2967	-4.3	-4.20777	-4.44032	-4.2967	4.2967
1606	-4.83453	-4.35257	-4.3372	-4.33753	-4.33704	-4.29321	-4.4762	-4.33753	4.33753
1607	-4.91331	-4.42957	-4.41339	-4.41309	-4.41481	-4.36834	-4.5135	-4.41481	4.41481
1608	-5.01825	-4.5091	-4.49336	-4.49306	-4.5	-4.44995	-4.6053	-4.5	4.5
1609	-5.08374	-4.5861	-4.56702	-4.56671	-4.55926	-4.5216	-4.6359	-4.56702	4.56702
1610	-5.12131	-4.61995	-4.59901	-4.5987	-4.58889	-4.55217	-4.6665	-4.59901	4.59901
1611	-5.15891	-4.65041	-4.62931	-4.629	-4.62222	-4.58216	-4.6971	-4.62931	4.62931
1612	-5.19649	-4.68087	-4.65962	-4.6593	-4.65185	-4.61306	-4.7277	-4.65962	4.65962
1613	-5.22235	-4.70795	-4.68571	-4.6854	-4.67407	-4.6383	-4.743	-4.68571	4.68571
1614	-5.24128	-4.72402	-4.70129	-4.70097	-4.68889	-4.65342	-4.7583	-4.70129	4.70129
1615	-5.22489	-4.7291	-4.70381	-4.70349	-4.68148	-4.66721	-4.7277	-4.70381	4.70381
1616	-5.02324	-4.65379	-4.61584	-4.61553	-4.54815	-4.57711	-4.4829	-4.61553	4.61553
1617	-4.7604	-4.42872	-4.3877	-4.38741	-4.35185	-4.34311	-4.2687	-4.38741	4.38741
1618	-4.61923	-4.22057	-4.18315	-4.18288	-4.22593	-4.14607	-4.14713	-4.18315	4.18315
1619	-4.4412	-4.02857	-3.97778	-3.99098	-4.1037	-4.06972	-3.87538	-4.02857	4.02857
1620	-4.28731	-3.83861	-3.77684	-3.81236	-3.94444	-3.96633	-3.73053	-3.83861	3.83861
1621	-4.05983	-3.73759	-3.69271	-3.73825	-3.82222	-3.81796	-3.67219	-3.73825	3.73825
1622	-3.86091	-3.70458	-3.67359	-3.72189	-3.79259	-3.7592	-3.76169	-3.7592	3.7592
1623	-4.00625	-3.75572	-3.72819	-3.78202	-3.85185	-3.8196	-3.841	-3.8196	3.8196
1624	-4.20185	-3.84852	-3.8347	-3.89083	-3.96296	-3.90187	-3.9409	-3.90187	3.90187
1625	-4.39926	-3.97077	-3.95656	-4.01135	-4.07778	-4.02184	-4.07746	-4.02184	4.02184
1626	-4.56051	-4.0838	-4.05897	-4.11429	-4.16667	-4.07561	-4.18803	-4.11429	4.11429
1627	-4.58506	-4.1247	-4.08082	-4.13822	-4.16296	-4.04737	-4.1716	-4.13822	4.13822
1628	-4.70836	-4.06679	-4.01294	-4.05962	-4.07778	-3.96247	-4.13854	-4.06679	4.06679
1629	-4.64453	-4.0168	-3.99052	-4.00334	-4.01111	-3.94883	-4.11795	-4.01111	4.01111
1630	-4.5046	-4.02003	-4.00004	-3.99977	-3.98519	-3.9597	-4.08277	-4.00004	4.00004
1631	-4.39618	-4.02088	-4.00046	-4.00019	-3.98889	-3.95987	-4.04789	-4.00046	4.00046
1632	-4.36875	-4.02088	-4.00046	-4.00019	-3.98889	-3.95985	-4.0392	-4.00046	4.00046
1633	-4.36858	-4.02088	-4.00046	-4.00019	-3.98889	-3.95983	-4.0392	-4.00046	4.00046
1634	-4.36853	-4.02088	-4.00046	-4.00019	-3.98889	-3.95982	-4.0392	-4.00046	4.00046
1635	-4.36861	-4.02088	-4.00045	-4.00019	-3.98889	-3.95981	-4.0392	-4.00045	4.00045
1636	-4.36595	-4.02088	-4.00045	-4.00019	-3.98889	-3.9598	-4.0392	-4.00045	4.00045
1637	-4.35305	-4.01749	-3.99624	-3.99598	-3.98148	-3.9559	-4.0239	-3.99624	3.99624
1638	-4.3463	-4.00649	-3.98572	-3.98545	-3.97407	-3.94498	-4.0239	-3.98572	3.98572
1639	-4.3464	-4.00565	-3.9853	-3.98503	-3.97407	-3.94937	-4.0239	-3.9853	3.9853
1640	-4.23346	-3.9718	-3.94321	-3.94295	-3.9	-3.91076	-3.8709	-3.94295	3.94295
1641	-4.05358	-3.82796	-3.79589	-3.79564	-3.75185	-3.75814	-3.7179	-3.79564	3.79564
1642	-3.85292	-3.66888	-3.63595	-3.63571	-3.60074	-3.60135	-3.5343	-3.63571	3.63571
1643	-3.66825	-3.4949	-3.46834	-3.47327	-3.49333	-3.43488	-3.366	-3.47327	3.47327
1644	-3.53736	-3.3624	-3.3519	-3.36588	-3.42741	-3.3661	-3.213	-3.36588	3.36588
1645	-3.4659	-3.27908	-3.28149	-3.3031	-3.39037	-3.3175	-3.14345	-3.3031	3.3031
1646	-3.42416	-3.24066	-3.25397	-3.27813	-3.3637	-3.26873	-3.0973	-3.26873	3.26873
1647	-3.4166	-3.2158	-3.24146	-3.26354	-3.34111	-3.21845	-3.09957	-3.24146	3.24146
1648	-3.43588	-3.21867	-3.25598	-3.27359	-3.34037	-3.21149	-3.13334	-3.25598	3.25598
1649	-3.47531	-3.24582	-3.28548	-3.299	-3.35741	-3.23197	-3.1977	-3.28548	3.28548
1650	-3.54263	-3.29285	-3.33427	-3.34415	-3.38741	-3.23396	-3.3201	-3.33427	3.33427
1651	-3.57127	-3.34358	-3.37624	-3.38148	-3.39778	-3.26843	-3.366	-3.37624	3.37624
1652	-3.62284	-3.36303	-3.37286	-3.37406	-3.39185	-3.31492	-3.4272	-3.37406	3.37406
1653	-3.69352	-3.42181	-3.40949	-3.40926	-3.41593	-3.37514	-3.4884	-3.41593	3.41593
1654	-3.75571	-3.47935	-3.46589	-3.46566	-3.47111	-3.43126	-3.5343	-3.47111	3.47111
1655	-3.81036	-3.52588	-3.51177	-3.51153	-3.51704	-3.47569	-3.5802	-3.51704	3.51704
1656	-3.87487	-3.57496	-3.56143	-3.5612	-3.57037	-3.52417	-3.6414	-3.57037	3.57037
1657	-3.94616	-3.63504	-3.62163	-3.62138	-3.63111	-3.58458	-3.7026	-3.63111	3.63111
1658	-4.02897	-3.69934	-3.68645	-3.6862	-3.69926	-3.64789	-3.7791	-3.69926	3.69926
1659	-4.10752	-3.77127	-3.75758	-3.75733	-3.76667	-3.72181	-3.8403	-3.76667	3.76667
1660	-4.15698	-3.82627	-3.8102	-3.80994	-3.81481	-3.77196	-3.8709	-3.81481	3.81481
1661	-4.19301	-3.85842	-3.84134	-3.84109	-3.84444	-3.80217	-3.9015	-3.84444	3.84444
1662	-4.23171	-3.88888	-3.87165	-3.87139	-3.87407	-3.83216	-3.9321	-3.87407	3.87407
1663	-4.23553	-3.90919	-3.88933	-3.88907	-3.88148	-3.85569	-3.9168	-3.88933	3.88933
1664	-4.12739	-3.86942	-3.84177	-3.84151	-3.80741	-3.81508	-3.7791	-3.84151	3.84151
1665	-3.89889	-3.7188	-3.68351	-3.68327	-3.64037	-3.65027	-3.5496	-3.68327	3.68327
1666	-3.62318	-3.49204	-3.45454	-3.45432	-3.42407	-3.42054	-3.3048	-3.45432	3.45432
1667	-3.37727	-3.25262	-3.21882	-3.22037	-3.23889	-3.18721	-3.0753	-3.22037	3.22037
1668	-3.20064	-3.04478	-3.02703	-3.03372	-3.10444	-3.02726	-2.8917	-3.03372	3.03372
1669	-3.08196	-2.90237	-2.89803	-2.90949	-3.01556	-2.9305	-2.7387	-2.90949	2.90949
1670	-3.02334	-2.81152	-2.82126	-2.8362	-2.96	-2.84858	-2.67637	-2.8362	2.8362
1671	-3.00285	-2.77278	-2.79954	-2.81447	-2.92963	-2.79133	-2.65119	-2.79954	2.79954
1672	-3.02595	-2.76748	-2.81011	-2.82302	-2.92852	-2.75031	-2.7723	-2.81011	2.81011
1673	-3.10773	-2.81464	-2.87068	-2.88053	-2.98111	-2.8053	-2.86422	-2.87068	2.87068
1674	-3.23015	-2.92042	-2.98517	-2.99257	-3.07185	-2.8651	-2.98262	-2.98517	2.98517
1675	-3.31154	-3.02346	-3.08643	-3.0899	-3.12926	-2.93947	-3.0753	-3.08643	3.08643
1676	-3.3813	-3.09154	-3.13927	-3.1391	-3.17519	-3.04544	-3.1977	-3.13927	3.13927
1677	-3.47325	-3.20012	-3.20377	-3.20214	-3.23222	-3.16062	-3.3048	-3.20377	3.20377
1678	-3.59624	-3.30758	-3.29962	-3.2994	-3.32111	-3.26574	-3.4119	-3.30758	3.30758
1679	-3.73336	-3.41758	-3.4099	-3.40967	-3.43481	-3.37416	-3.5343	-3.41758	3.41758
1680	-3.86603	-3.53519	-3.5265	-3.52626	-3.54889	-3.49003	-3.6414	-3.53519	3.53519
1681	-4.00252	-3.64604	-3.6372	-3.63695	-3.66222	-3.59955	-3.7638	-3.64604	3.64604
1682	-4.14653	-3.76704	-3.758	-3.75775	-3.78148	-3.71937	-3.8862	-3.76704	3.76704
1683	-4.29135	-3.88888	-3.87923	-3.87897	-3.9037	-3.83936	-4.0086	-3.88888	3.88888
1684	-4.40277	-4.00057	-3.98782	-3.98755	-4	-3.95111	-4.0851	-4	4
1685	-4.48273	-4.07588	-4.06064	-4.06037	-4.07037	-4.02003	-4.1463	-4.07037	4.07037
1686	-4.54454	-4.13426	-4.11746	-4.11719	-4.12222	-4.07651	-4.1922	-4.12222	4.12222
1687	-4.5652	-4.17065	-4.15072	-4.15044	-4.14444	-4.12281	-4.1922	-4.15072	4.15072
1688	-4.38243	-4.11903	-4.08464	-4.08436	-4.02593	-4.05294	-3.9474	-4.08436	4.08436
1689	-4.09127	-3.8855	-3.84471	-3.84446	-3.80741	-3.80745	-3.6873	-3.84446	3.84446
1690	-3.85719	-3.62781	-3.58343	-3.58754	-3.63815	-3.59729	-3.4119	-3.59729	3.59729
1691	-3.68358	-3.40645	-3.3486	-3.3774	-3.51556	-3.51133	-3.23434	-3.40645	3.40645
1692	-3.56281	-3.27311	-3.21294	-3.25799	-3.37667	-3.39098	-3.11711	-3.27311	3.27311
1693	-3.44999	-3.19205	-3.13975	-3.19033	-3.20963	-3.21364	-3.05943	-3.19205	3.19205
1694	-3.18801	-3.13137	-3.08991	-3.14076	-3.08778	-3.08713	-3.03278	-3.08991	3.08991
1695	-3.12713	-3.08518	-3.0624	-3.05404	-3.04407	-3.02114	-3.06057	-3.06057	3.06057
1696	-3.31151	-3.07513	-3.05942	-3.06135	-3.0763	-3.02024	-2.80497	-3.06135	3.06135
1697	-3.3669	-3.16773	-3.17743	-3.14327	-3.18704	-3.12226	-3.29133	-3.17743	3.17743
1698	-3.38745	-3.31549	-3.3255	-3.32761	-3.37593	-3.2833	-3.1671	-3.3255	3.3255
1699	-3.49626	-3.4207	-3.41795	-3.43818	-3.43111	-3.31993	-3.47386	-3.43111	3.43111
1700	-3.60665	-3.4151	-3.39517	-3.41549	-3.40407	-3.28165	-3.4626	-3.4151	3.4151
1701	-3.61705	-3.39955	-3.39532	-3.39888	-3.38556	-3.27882	-3.49207	-3.39888	3.39888
1702	-3.62234	-3.39727	-3.40084	-3.39638	-3.38593	-3.29208	-3.52129	-3.39727	3.39727
1703	-3.663	-3.4054	-3.41051	-3.4012	-3.39667	-3.34474	-3.55027	-3.4054	3.4054
1704	-3.72137	-3.44888	-3.43626	-3.43536	-3.44185	-3.40265	-3.56423	-3.44185	3.44185
1705	-3.75006	-3.48865	-3.47305	-3.47281	-3.47185	-3.44016	-3.54855	-3.47305	3.47305
1706	-3.75538	-3.50219	-3.48483	-3.48459	-3.47963	-3.4498	-3.519	-3.48483	3.48483
1707	-3.75546	-3.50304	-3.48525	-3.48501	-3.48	-3.44986	-3.519	-3.48525	3.48525
1708	-3.75309	-3.50304	-3.48525	-3.48501	-3.48	-3.44985	-3.519	-3.48525	3.48525
1709	-3.75164	-3.50304	-3.48525	-3.48501	-3.48	-3.44985	-3.519	-3.48525	3.48525
1710	-3.75168	-3.50304	-3.48525	-3.48501	-3.48	-3.44984	-3.519	-3.48525	3.48525
1711	-3.73834	-3.49965	-3.48104	-3.4808	-3.47259	-3.45145	-3.5037	-3.48104	3.48104
1712	-3.66411	-3.46835	-3.44526	-3.44503	-3.42037	-3.41204	-3.4119	-3.44503	3.44503
1713	-3.55639	-3.38119	-3.35644	-3.35622	-3.34778	-3.32265	-3.3201	-3.35622	3.35622
1714	-3.46168	-3.29319	-3.26974	-3.26953	-3.30593	-3.23617	-3.2436	-3.26974	3.26974
1715	-3.38609	-3.22009	-3.19461	-3.20283	-3.28741	-3.19404	-3.1518	-3.20283	3.20283
1716	-3.33753	-3.16771	-3.13722	-3.16417	-3.26296	-3.20228	-3.09975	-3.16771	3.16771
1717	-3.29796	-3.13421	-3.10083	-3.14038	-3.22519	-3.17285	-3.06249	-3.14038	3.14038
1718	-3.25154	-3.09214	-3.05813	-3.10633	-3.17037	-3.08684	-3.05045	-3.09214	3.09214
1719	-3.23422	-3.05627	-3.02653	-3.07958	-3.15074	-3.04737	-3.06189	-3.06189	3.06189
1720	-3.26753	-3.07173	-3.04376	-3.09978	-3.18519	-3.11214	-3.08258	-3.09978	3.09978
1721	-3.32962	-3.12298	-3.09117	-3.14919	-3.22667	-3.16754	-3.13887	-3.14919	3.14919
1722	-3.38564	-3.17599	-3.13987	-3.19885	-3.26519	-3.16619	-3.20462	-3.19885	3.19885
1723	-3.39674	-3.20486	-3.16265	-3.22113	-3.27185	-3.13256	-3.24407	-3.22113	3.22113
1724	-3.4764	-3.20676	-3.16457	-3.20702	-3.24889	-3.13105	-3.2283	-3.20702	3.20702
1725	-3.48287	-3.22561	-3.21292	-3.2165	-3.23889	-3.17944	-3.2895	-3.22561	3.22561
1726	-3.51966	-3.28135	-3.2689	-3.26868	-3.27889	-3.23529	-3.3354	-3.27889	3.27889
1727	-3.58456	-3.33127	-3.31898	-3.31876	-3.33185	-3.28482	-3.3966	-3.33127	3.33127
1728	-3.65487	-3.39135	-3.37917	-3.37895	-3.39259	-3.34372	-3.4578	-3.39135	3.39135
1729	-3.73647	-3.45565	-3.444	-3.44376	-3.46074	-3.40846	-3.5343	-3.45565	3.45565
1730	-3.8274	-3.53096	-3.51934	-3.5191	-3.53593	-3.48331	-3.6108	-3.53096	3.53096
1731	-3.91773	-3.60711	-3.59511	-3.59486	-3.61148	-3.5583	-3.6873	-3.60711	3.60711
1732	-3.9735	-3.67311	-3.65824	-3.658	-3.66407	-3.62368	-3.7179	-3.66407	3.66407
1733	-4.02295	-3.7095	-3.69402	-3.69377	-3.70185	-3.65616	-3.7638	-3.70185	3.70185
1734	-4.06694	-3.75096	-3.73485	-3.7346	-3.74074	-3.69799	-3.7944	-3.74074	3.74074
1735	-4.05799	-3.76873	-3.74874	-3.74849	-3.74074	-3.72608	-3.7638	-3.74874	3.74874
1736	-3.88821	-3.70104	-3.66961	-3.66937	-3.62296	-3.63667	-3.5496	-3.66937	3.66937
1737	-3.64726	-3.49796	-3.46252	-3.4623	-3.46037	-3.42815	-3.3354	-3.4623	3.4623
1738	-3.43011	-3.28547	-3.24428	-3.25673	-3.30815	-3.2313	-3.18479	-3.25673	3.25673
1739	-3.26141	-3.09999	-3.04255	-3.07585	-3.17593	-3.11999	-3.10248	-3.10248	3.10248
1740	-3.12598	-2.97516	-2.90543	-2.95139	-3.06852	-3.06398	-2.89404	-2.97516	2.97516
1741	-3.03453	-2.8567	-2.78963	-2.83952	-2.89037	-2.90453	-2.80545	-2.8567	2.8567
1742	-2.98506	-2.7801	-2.73198	-2.78298	-2.79704	-2.78546	-2.79014	-2.78546	2.78546
1743	-2.93466	-2.74138	-2.71071	-2.76298	-2.76852	-2.75944	-2.49491	-2.75944	2.75944
1744	-2.79479	-2.75276	-2.73362	-2.75902	-2.75593	-2.72941	-2.79578	-2.75593	2.75593
1745	-2.84988	-2.81682	-2.80914	-2.79244	-2.81148	-2.7471	-2.64126	-2.80914	2.80914
1746	-3.074	-2.93232	-2.93134	-2.94688	-2.97815	-2.88163	-3.06808	-2.94688	2.94688
1747	-3.1608	-3.0261	-3.01941	-3.04772	-3.03778	-2.92718	-2.8152	-3.0261	3.0261
1748	-3.2662	-3.0415	-3.02449	-3.04953	-3.03741	-2.90269	-3.10512	-3.0415	3.0415
1749	-3.28388	-3.05043	-3.05172	-3.05923	-3.04222	-2.91531	-3.15241	-3.05172	3.05172
1750	-3.27938	-3.06199	-3.07061	-3.06926	-3.05185	-2.93809	-3.18454	-3.06926	3.06926
1751	-3.29495	-3.07438	-3.08702	-3.08005	-3.07111	-2.98865	-3.23115	-3.08005	3.08005
1752	-3.3419	-3.10981	-3.11904	-3.10872	-3.11296	-3.06342	-3.27737	-3.11296	3.11296
1753	-3.40548	-3.17389	-3.16255	-3.16219	-3.17481	-3.13306	-3.29366	-3.17389	3.17389
1754	-3.44485	-3.21789	-3.2045	-3.20428	-3.21222	-3.17225	-3.29505	-3.21222	3.21222
1755	-3.4894	-3.25258	-3.23943	-3.23921	-3.24963	-3.20647	-3.31119	-3.24963	3.24963
1756	-3.52005	-3.29066	-3.27605	-3.27583	-3.28	-3.2435	-3.3201	-3.28	3.28
1757	-3.54859	-3.31096	-3.29625	-3.29603	-3.30259	-3.26246	-3.3507	-3.30259	3.30259
1758	-3.57273	-3.33719	-3.32193	-3.32171	-3.32519	-3.28917	-3.366	-3.32519	3.32519
1759	-3.56612	-3.3465	-3.32908	-3.32886	-3.32519	-3.30234	-3.3507	-3.32908	3.32908
1760	-3.45975	-3.30589	-3.2811	-3.28088	-3.25037	-3.25216	-3.213	-3.28088	3.28088
1761	-3.31371	-3.17896	-3.15229	-3.15209	-3.14593	-3.11978	-3.0906	-3.15209	3.15209
1762	-3.20202	-3.06371	-3.03908	-3.04299	-3.09444	-3.01127	-3.01268	-3.04299	3.04299
1763	-3.11924	-2.98449	-2.95526	-2.97841	-3.06815	-2.99434	-2.93263	-2.98449	2.98449
1764	-3.07043	-2.93385	-2.89949	-2.93904	-3.03926	-3.01392	-2.87356	-2.93904	2.93904
1765	-3.02868	-2.90187	-2.86451	-2.91493	-2.99852	-2.98866	-2.82241	-2.91493	2.91493
1766	-2.98974	-2.86479	-2.82815	-2.88272	-2.94815	-2.90745	-2.80417	-2.88272	2.88272
1767	-2.97517	-2.83665	-2.81134	-2.86698	-2.91444	-2.87594	-2.81049	-2.86698	2.86698
1768	-3.02222	-2.85808	-2.84001	-2.89523	-2.89148	-2.87369	-2.84752	-2.87369	2.87369
1769	-3.0852	-2.91872	-2.90184	-2.90813	-2.95074	-2.87549	-2.90017	-2.90813	2.90813
1770	-3.14916	-2.96657	-2.95296	-2.96434	-3.00667	-2.94499	-2.99027	-2.96657	2.96657
1771	-3.16737	-3.00663	-2.98688	-3.01288	-3.02	-2.93595	-3.04646	-3.01288	3.01288
1772	-3.2563	-3.01469	-2.98748	-3.01205	-3.01296	-2.90306	-3.05095	-3.01296	3.01296
1773	-3.27093	-3.02824	-3.02085	-3.02742	-3.02074	-2.9163	-3.0987	-3.02742	3.02742
1774	-3.27523	-3.04719	-3.05002	-3.04718	-3.04074	-2.94241	-3.14605	-3.04719	3.04719
1775	-3.28384	-3.0703	-3.07747	-3.06874	-3.06259	-2.98575	-3.17823	-3.0703	3.0703
1776	-3.32117	-3.09654	-3.10322	-3.09133	-3.09667	-3.04866	-3.22489	-3.09667	3.09667
1777	-3.39535	-3.16204	-3.15177	-3.15125	-3.16519	-3.11906	-3.2564	-3.16204	3.16204
1778	-3.47611	-3.22719	-3.2167	-3.21649	-3.23296	-3.18355	-3.3048	-3.22719	3.22719
1779	-3.56374	-3.3025	-3.29205	-3.29183	-3.30815	-3.25837	-3.3813	-3.3025	3.3025
1780	-3.61859	-3.3685	-3.35518	-3.35496	-3.36111	-3.32375	-3.4119	-3.36111	3.36111
1781	-3.66475	-3.40489	-3.39096	-3.39073	-3.39852	-3.35628	-3.4578	-3.39852	3.39852
1782	-3.70655	-3.44635	-3.43179	-3.43156	-3.4363	-3.39866	-3.4884	-3.4363	3.4363
1783	-3.71103	-3.4675	-3.44989	-3.44966	-3.44333	-3.41811	-3.4731	-3.44989	3.44989
1784	-3.6726	-3.44804	-3.42758	-3.42735	-3.41333	-3.39657	-3.4272	-3.42735	3.42735
1785	-3.5537	-3.38373	-3.3577	-3.35748	-3.34444	-3.33172	-3.2895	-3.35748	3.35748
1786	-3.37455	-3.24159	-3.20828	-3.21465	-3.25667	-3.19287	-3.11118	-3.21465	3.21465
1787	-3.2142	-3.10077	-3.05019	-3.08068	-3.16778	-3.14726	-2.98899	-3.10077	3.10077
1788	-3.04332	-2.9464	-2.88567	-2.92945	-3.01222	-3.02838	-2.7627	-2.9464	2.9464
1789	-2.88527	-2.78534	-2.71949	-2.76684	-2.75185	-2.79667	-2.59838	-2.76684	2.76684
1790	-2.74996	-2.65099	-2.59811	-2.64558	-2.61148	-2.59622	-2.64349	-2.64349	2.64349
1791	-2.57917	-2.63102	-2.57163	-2.60723	-2.57926	-2.55079	-2.41619	-2.57917	2.57917
1792	-2.67848	-2.61231	-2.62034	-2.61024	-2.63185	-2.58485	-2.76506	-2.62034	2.62034
1793	-2.87945	-2.72413	-2.69593	-2.6957	-2.71889	-2.66525	-2.57067	-2.69593	2.69593
1794	-3.02577	-2.78368	-2.78968	-2.78994	-2.81963	-2.79553	-2.97457	-2.79553	2.79553
1795	-3.04084	-2.87928	-2.87167	-2.89346	-2.88481	-2.84662	-2.66248	-2.87928	2.87928
1796	-3.09032	-2.85796	-2.83881	-2.85898	-2.83481	-2.76614	-2.89132	-2.85796	2.85796
1797	-3.04092	-2.81747	-2.81612	-2.81884	-2.78593	-2.71923	-2.88138	-2.81747	2.81747
1798	-2.98536	-2.78387	-2.7925	-2.78631	-2.75667	-2.69372	-2.8863	-2.78631	2.78631
1799	-2.94232	-2.76504	-2.77786	-2.76604	-2.73741	-2.68411	-2.8764	-2.76604	2.76604
1800	-2.90578	-2.74242	-2.75757	-2.74159	-2.71815	-2.67005	-2.86659	-2.74242	2.74242
1801	-2.86961	-2.72119	-2.73731	-2.71792	-2.69704	-2.66026	-2.84211	-2.72119	2.72119
1802	-2.83002	-2.69503	-2.70704	-2.68538	-2.67444	-2.6512	-2.80307	-2.69503	2.69503
1803	-2.81049	-2.67805	-2.67042	-2.66301	-2.66037	-2.63626	-2.76436	-2.67042	2.67042
1804	-2.79352	-2.66282	-2.64804	-2.64786	-2.64556	-2.62125	-2.72598	-2.64804	2.64804
1805	-2.77659	-2.64759	-2.63289	-2.63271	-2.63037	-2.60624	-2.68793	-2.63289	2.63289
1806	-2.77035	-2.63574	-2.62194	-2.62176	-2.62296	-2.59512	-2.66497	-2.62296	2.62296
1807	-2.71738	-2.61797	-2.60047	-2.6003	-2.58556	-2.58118	-2.57124	-2.6003	2.6003
1808	-2.59048	-2.53251	-2.50998	-2.50981	-2.48	-2.48641	-2.4327	-2.50981	2.50981
1809	-2.48107	-2.41236	-2.39212	-2.39196	-2.37407	-2.36704	-2.3562	-2.39196	2.39196
1810	-2.3379	-2.31255	-2.29155	-2.29021	-2.27	-2.2746	-2.19502	-2.29021	2.29021
1811	-2.14176	-2.14299	-2.13263	-2.13277	-2.15556	-2.16569	-2.00936	-2.14176	2.14176
1812	-2.01649	-1.95389	-1.9902	-1.99958	-2.0763	-2.10283	-1.87447	-1.99958	1.99958
1813	-1.91807	-1.85663	-1.90948	-1.92312	-1.97963	-2.00241	-1.78835	-1.91807	1.91807
1814	-1.80092	-1.72105	-1.78262	-1.79067	-1.83852	-1.81196	-1.75775	-1.79067	1.79067
1815	-1.70121	-1.62336	-1.68293	-1.68789	-1.74741	-1.71309	-1.60463	-1.68789	1.68789
1816	-1.65304	-1.54115	-1.60584	-1.6098	-1.68222	-1.60533	-1.5665	-1.60584	1.60584
1817	-1.68482	-1.52843	-1.60901	-1.61066	-1.6863	-1.57934	-1.66355	-1.61066	1.61066
1818	-1.77751	-1.60689	-1.69581	-1.69559	-1.76037	-1.64052	-1.76574	-1.69581	1.69581
1819	-1.86697	-1.70414	-1.7983	-1.79459	-1.82963	-1.70509	-1.86499	-1.7983	1.7983
1820	-1.95081	-1.79196	-1.88002	-1.87282	-1.89481	-1.7736	-1.96717	-1.88002	1.88002
1821	-2.03809	-1.87967	-1.96188	-1.95261	-1.96593	-1.85397	-2.06847	-1.96188	1.96188
1822	-2.12802	-1.96899	-2.04485	-2.03426	-2.0437	-1.94042	-2.16891	-2.0437	2.0437
1823	-2.22121	-2.06037	-2.13025	-2.11807	-2.12704	-2.03073	-2.26849	-2.12704	2.12704
1824	-2.31829	-2.15378	-2.21849	-2.20453	-2.21519	-2.12322	-2.36722	-2.21519	2.21519
1825	-2.44877	-2.25911	-2.32188	-2.30605	-2.32852	-2.22498	-2.50939	-2.32188	2.32188
1826	-2.61154	-2.40175	-2.46248	-2.4448	-2.4737	-2.36937	-2.66511	-2.46248	2.46248
1827	-2.78456	-2.56178	-2.61534	-2.59586	-2.62704	-2.53987	-2.81951	-2.61534	2.61534
1828	-2.91657	-2.7212	-2.74389	-2.72413	-2.7463	-2.69135	-2.884	-2.74389	2.74389
1829	-3.01949	-2.81766	-2.81414	-2.81075	-2.83815	-2.78212	-2.94795	-2.81766	2.81766
1830	-3.11196	-2.90566	-2.89765	-2.89745	-2.92148	-2.86971	-2.99658	-2.90566	2.90566
1831	-3.12267	-2.95897	-2.94437	-2.94417	-2.94519	-2.93128	-2.9529	-2.94519	2.94519
1832	-2.98187	-2.90067	-2.87492	-2.87473	-2.85111	-2.85066	-2.78284	-2.87473	2.87473
1833	-2.80386	-2.73901	-2.70907	-2.70886	-2.73222	-2.74052	-2.6415	-2.73222	2.73222
1834	-2.70231	-2.61566	-2.59569	-2.59997	-2.67556	-2.67942	-2.54911	-2.61566	2.61566
1835	-2.6442	-2.54934	-2.54275	-2.55346	-2.65704	-2.64999	-2.48082	-2.55346	2.55346
1836	-2.62434	-2.50955	-2.51738	-2.53559	-2.63704	-2.62529	-2.45156	-2.53559	2.53559
1837	-2.55338	-2.42232	-2.45784	-2.47211	-2.53259	-2.48168	-2.43025	-2.47211	2.47211
1838	-2.53402	-2.38697	-2.41728	-2.43088	-2.53778	-2.4847	-2.42801	-2.43088	2.43088
1839	-2.58651	-2.43186	-2.47336	-2.48974	-2.5837	-2.54042	-2.4778	-2.48974	2.48974
1840	-2.64685	-2.49254	-2.54134	-2.55615	-2.61926	-2.56587	-2.53086	-2.55615	2.55615
1841	-2.71734	-2.54994	-2.60854	-2.61882	-2.66148	-2.59651	-2.62196	-2.61882	2.61882
1842	-2.80566	-2.62663	-2.68879	-2.69395	-2.71556	-2.62769	-2.72263	-2.69395	2.69395
1843	-2.84743	-2.69594	-2.75208	-2.75243	-2.74148	-2.66194	-2.75818	-2.75208	2.75208
1844	-2.87162	-2.71712	-2.76629	-2.76375	-2.74889	-2.67271	-2.80843	-2.76375	2.76375
1845	-2.89554	-2.74533	-2.78893	-2.7839	-2.76667	-2.69989	-2.8435	-2.7839	2.7839
1846	-2.92016	-2.76776	-2.80716	-2.7997	-2.78556	-2.72436	-2.87826	-2.7997	2.7997
1847	-2.95154	-2.79366	-2.83039	-2.82053	-2.81037	-2.7534	-2.91272	-2.82053	2.82053
1848	-2.98767	-2.82346	-2.85831	-2.84609	-2.83963	-2.78559	-2.9469	-2.84609	2.84609
1849	-2.98839	-2.8441	-2.86929	-2.85479	-2.8363	-2.80734	-2.90696	-2.85479	2.85479
1850	-2.9808	-2.83374	-2.83638	-2.82224	-2.82407	-2.79072	-2.88213	-2.83374	2.83374
1851	-2.97004	-2.82951	-2.81545	-2.81412	-2.8163	-2.78563	-2.84274	-2.8163	2.8163
1852	-2.96355	-2.81851	-2.80378	-2.80359	-2.80852	-2.77511	-2.8305	-2.80852	2.80852
1853	-2.96358	-2.81766	-2.80336	-2.80317	-2.80852	-2.77493	-2.8305	-2.80852	2.80852
1854	-2.96176	-2.81766	-2.80336	-2.80317	-2.80815	-2.77492	-2.8305	-2.80815	2.80815
1855	-2.92881	-2.80751	-2.79073	-2.79054	-2.78556	-2.76875	-2.7846	-2.79054	2.79054
1856	-2.84582	-2.7542	-2.73391	-2.73372	-2.71778	-2.70751	-2.6928	-2.73372	2.73372
1857	-2.74408	-2.66536	-2.64425	-2.64408	-2.6737	-2.61776	-2.62016	-2.64425	2.64425
1858	-2.67612	-2.58744	-2.56461	-2.57284	-2.66444	-2.57774	-2.57027	-2.57774	2.57774
1859	-2.66211	-2.56158	-2.53121	-2.55887	-2.66852	-2.63146	-2.53453	-2.56158	2.56158
1860	-2.68324	-2.57308	-2.53875	-2.57894	-2.68037	-2.67553	-2.52504	-2.57894	2.57894
1861	-2.69668	-2.59551	-2.55655	-2.60622	-2.67296	-2.67282	-2.51666	-2.60622	2.60622
1862	-2.72083	-2.60043	-2.5626	-2.61749	-2.6663	-2.61815	-2.57551	-2.61749	2.61749
1863	-2.72416	-2.61834	-2.58152	-2.63907	-2.67852	-2.61649	-2.57361	-2.61834	2.61834
1864	-2.74572	-2.62508	-2.58958	-2.64882	-2.70259	-2.67055	-2.58547	-2.64882	2.64882
1865	-2.79093	-2.66355	-2.62703	-2.68691	-2.73	-2.71918	-2.62205	-2.68691	2.68691
1866	-2.8187	-2.69292	-2.65499	-2.71519	-2.74037	-2.70105	-2.6537	-2.70105	2.70105
1867	-2.82338	-2.69869	-2.65915	-2.72007	-2.73333	-2.64823	-2.70059	-2.70059	2.70059
1868	-2.91253	-2.7035	-2.66183	-2.71275	-2.71259	-2.60309	-2.6644	-2.7035	2.7035
1869	-2.89782	-2.69389	-2.6755	-2.70189	-2.68778	-2.58543	-2.67117	-2.68778	2.68778
1870	-2.86852	-2.6821	-2.67862	-2.69169	-2.68074	-2.58339	-2.69264	-2.6821	2.6821
1871	-2.86106	-2.68825	-2.69339	-2.69824	-2.69	-2.62106	-2.71393	-2.69339	2.69339
1872	-2.86917	-2.70634	-2.71106	-2.7102	-2.70889	-2.66215	-2.754	-2.7102	2.7102
1873	-2.99547	-2.7762	-2.77304	-2.77245	-2.81519	-2.73844	-2.9223	-2.7762	2.7762
1874	-3.18435	-2.93697	-2.93595	-2.93575	-2.98148	-2.90995	-3.0906	-2.93697	2.93697
1875	-3.32049	-3.08758	-3.08159	-3.08138	-3.11	-3.05141	-3.1824	-3.08758	3.08758
1876	-3.42469	-3.1832	-3.17461	-3.1744	-3.20037	-3.14206	-3.2742	-3.1832	3.1832
1877	-3.50976	-3.26781	-3.25711	-3.25689	-3.27556	-3.22701	-3.3354	-3.26781	3.26781
1878	-3.5374	-3.31689	-3.30173	-3.3015	-3.30556	-3.27515	-3.3354	-3.30556	3.30556
1879	-3.4718	-3.29996	-3.27815	-3.27793	-3.26259	-3.25092	-3.2436	-3.27793	3.27793
1880	-3.33473	-3.2035	-3.17714	-3.17693	-3.14741	-3.15109	-3.1059	-3.17693	3.17693
1881	-3.14632	-3.05549	-3.02518	-3.02499	-3.04926	-3.01479	-2.93457	-3.02518	3.02518
1882	-3.02911	-2.89045	-2.8466	-2.8603	-2.99111	-2.99745	-2.81474	-2.89045	2.89045
1883	-3.00389	-2.80937	-2.75401	-2.78884	-2.96444	-2.96788	-2.74164	-2.80937	2.80937
1884	-3.01842	-2.80011	-2.75104	-2.79771	-2.87667	-2.85794	-2.79593	-2.80011	2.80011
1885	-3.11326	-2.86273	-2.83562	-2.88744	-2.91296	-2.86557	-2.87993	-2.87993	2.87993
1886	-3.20374	-2.96114	-2.94911	-3.00062	-3.02185	-2.95611	-2.99691	-2.99691	2.99691
1887	-3.26763	-3.03047	-3.01548	-3.06705	-3.09259	-3.00747	-3.08495	-3.06705	3.06705
1888	-3.35672	-3.10581	-3.08767	-3.14134	-3.18593	-3.1186	-3.17098	-3.14134	3.14134
1889	-3.43635	-3.19558	-3.16954	-3.22557	-3.25815	-3.20684	-3.23991	-3.22557	3.22557
1890	-3.4847	-3.24774	-3.2154	-3.27394	-3.29741	-3.21351	-3.30685	-3.27394	3.27394
1891	-3.47444	-3.26551	-3.22648	-3.28659	-3.29444	-3.1857	-3.33066	-3.28659	3.28659
1892	-3.54378	-3.25182	-3.20985	-3.25867	-3.26407	-3.14648	-3.31478	-3.25867	3.25867
1893	-3.52434	-3.24418	-3.22525	-3.24989	-3.23889	-3.14881	-3.31599	-3.24418	3.24418
1894	-3.48683	-3.23084	-3.22368	-3.23551	-3.22185	-3.17204	-3.31719	-3.23084	3.23084
1895	-3.4887	-3.25258	-3.23945	-3.24045	-3.24926	-3.20558	-3.33315	-3.24926	3.24926
1896	-3.53642	-3.29742	-3.28447	-3.28425	-3.29444	-3.25371	-3.3507	-3.29444	3.29444
1897	-3.55494	-3.33296	-3.3173	-3.31708	-3.31778	-3.28449	-3.3507	-3.31778	3.31778
1898	-3.55506	-3.3355	-3.31857	-3.31834	-3.31815	-3.28487	-3.3507	-3.31857	3.31857
1899	-3.55504	-3.3355	-3.31856	-3.31834	-3.31815	-3.28486	-3.3507	-3.31856	3.31856
1900	-3.55496	-3.3355	-3.31856	-3.31834	-3.31815	-3.28486	-3.3507	-3.31856	3.31856
1901	-3.56592	-3.33889	-3.32277	-3.32255	-3.32556	-3.29058	-3.366	-3.32556	3.32556
1902	-3.5505	-3.34312	-3.32488	-3.32465	-3.31815	-3.29199	-3.3354	-3.32488	3.32488
1903	-3.51543	-3.31519	-3.29583	-3.29561	-3.28778	-3.26244	-3.3048	-3.29583	3.29583
1904	-3.48048	-3.28473	-3.26553	-3.26531	-3.25741	-3.23244	-3.2742	-3.26553	3.26553
1905	-3.43473	-3.25089	-3.231	-3.23079	-3.23222	-3.1993	-3.2283	-3.231	3.231
1906	-3.39342	-3.20943	-3.19018	-3.18998	-3.22037	-3.15851	-3.1977	-3.1977	3.1977
1907	-3.32111	-3.16842	-3.14028	-3.14652	-3.20926	-3.12989	-3.0906	-3.14652	3.14652
1908	-3.23138	-3.10451	-3.05404	-3.07953	-3.15815	-3.10786	-2.97074	-3.10451	3.10451
1909	-3.17117	-3.0436	-2.98129	-3.02128	-3.0963	-3.05611	-2.91174	-3.0436	3.0436
1910	-3.04807	-2.95687	-2.8934	-2.94417	-2.98148	-2.95468	-2.85051	-2.95468	2.95468
1911	-2.87635	-2.7731	-2.70533	-2.76247	-2.81259	-2.78072	-2.6432	-2.7731	2.7731
1912	-2.81655	-2.64931	-2.60562	-2.6628	-2.68593	-2.66029	-2.66713	-2.6628	2.6628
1913	-2.79558	-2.65269	-2.62359	-2.67888	-2.69704	-2.63982	-2.3942	-2.65269	2.65269
1914	-2.75558	-2.70154	-2.68492	-2.73903	-2.73926	-2.67691	-2.73242	-2.73242	2.73242
1915	-2.79941	-2.74879	-2.72798	-2.78179	-2.76852	-2.66896	-2.82064	-2.76852	2.76852
1916	-2.92424	-2.78252	-2.75582	-2.80071	-2.77926	-2.65083	-2.81785	-2.78252	2.78252
1917	-2.95953	-2.79667	-2.79052	-2.81484	-2.78704	-2.6568	-2.8676	-2.79667	2.79667
1918	-2.98236	-2.81643	-2.82091	-2.8341	-2.80741	-2.68535	-2.91692	-2.82091	2.82091
1919	-3.026	-2.84743	-2.85808	-2.86396	-2.84444	-2.75161	-2.98058	-2.85808	2.85808
1920	-3.08253	-2.89239	-2.90543	-2.9059	-2.89037	-2.83708	-3.02894	-2.90543	2.90543
1921	-3.21185	-2.96574	-2.96605	-2.96448	-2.99333	-2.92665	-3.13593	-2.96605	2.96605
1922	-3.38052	-3.10281	-3.09927	-3.09906	-3.13667	-3.071	-3.25678	-3.10281	3.10281
1923	-3.50083	-3.23735	-3.22933	-3.22911	-3.25037	-3.19766	-3.3201	-3.23735	3.23735
1924	-3.59097	-3.31773	-3.3072	-3.30698	-3.3263	-3.27334	-3.3966	-3.31773	3.31773
1925	-3.6695	-3.3905	-3.37875	-3.37853	-3.39407	-3.34569	-3.4578	-3.3905	3.3905
1926	-3.6961	-3.43873	-3.42295	-3.42272	-3.42444	-3.3953	-3.4578	-3.42444	3.42444
1927	-3.58798	-3.40827	-3.38254	-3.38231	-3.35148	-3.36406	-3.3048	-3.38231	3.38231
1928	-3.31541	-3.23396	-3.19734	-3.19713	-3.13037	-3.1734	-3.0141	-3.19713	3.19713
1929	-2.96614	-2.94215	-2.90059	-2.9004	-2.89074	-2.89734	-2.753	-2.9004	2.9004
1930	-2.71008	-2.64194	-2.58776	-2.60257	-2.70259	-2.75889	-2.50938	-2.64194	2.64194
1931	-2.50466	-2.42827	-2.36205	-2.39673	-2.51333	-2.54726	-2.3052	-2.42827	2.42827
1932	-2.34459	-2.28462	-2.2216	-2.26479	-2.25148	-2.26602	-2.16514	-2.26479	2.26479
1933	-2.18353	-2.12318	-2.08705	-2.08914	-2.10296	-2.09675	-1.85061	-2.09675	2.09675
1934	-2.04113	-1.92905	-1.91127	-1.93434	-1.98407	-1.95582	-2.02214	-1.95582	1.95582
1935	-1.97666	-1.82705	-1.8257	-1.8611	-1.91926	-1.86173	-1.81207	-1.8611	1.8611
1936	-2.01297	-1.81598	-1.82998	-1.87105	-1.93296	-1.85147	-1.86772	-1.86772	1.86772
1937	-2.10408	-1.8877	-1.91035	-1.95393	-1.99481	-1.89689	-2.01801	-1.95393	1.95393
1938	-2.24113	-2.03113	-2.04497	-2.08119	-2.11741	-2.02514	-2.19751	-2.08119	2.08119
1939	-2.3222	-2.28625	-2.28458	-2.26956	-2.32593	-2.29105	-2.59446	-2.29105	2.29105
1940	-2.53883	-2.44024	-2.4327	-2.43649	-2.46407	-2.41937	-2.68773	-2.44024	2.44024
1941	-2.71874	-2.56534	-2.57851	-2.57257	-2.5863	-2.51965	-2.84193	-2.57851	2.57851
1942	-2.87804	-2.69241	-2.71446	-2.70361	-2.71148	-2.64759	-2.99481	-2.71148	2.71148
1943	-3.0385	-2.82395	-2.84939	-2.83513	-2.84259	-2.78237	-3.14639	-2.84259	2.84259
1944	-3.20249	-2.95941	-2.98618	-2.96907	-2.97852	-2.92108	-3.29667	-2.97852	2.97852
1945	-3.32664	-3.08495	-3.1088	-3.0891	-3.08852	-3.04998	-3.38662	-3.0891	3.0891
1946	-3.44016	-3.17384	-3.19696	-3.17484	-3.18074	-3.13808	-3.49056	-3.18074	3.18074
1947	-3.54267	-3.27007	-3.28024	-3.26262	-3.27963	-3.23229	-3.53456	-3.27963	3.27963
1948	-3.61983	-3.34481	-3.33338	-3.33308	-3.34704	-3.29974	-3.56342	-3.34481	3.34481
1949	-3.68836	-3.40658	-3.39434	-3.39411	-3.40778	-3.35972	-3.59203	-3.40658	3.40658
1950	-3.71351	-3.45396	-3.43811	-3.43788	-3.43815	-3.41115	-3.56134	-3.43815	3.43815
1951	-3.60303	-3.4235	-3.3977	-3.39747	-3.36481	-3.37691	-3.39714	-3.39747	3.39747
1952	-3.3556	-3.25596	-3.22094	-3.22071	-3.17074	-3.19101	-3.18133	-3.22071	3.22071
1953	-3.11334	-3.02587	-2.99002	-3.00068	-3.03185	-2.985	-3.08035	-3.02587	3.02587
1954	-2.96896	-2.8577	-2.82614	-2.86118	-2.93037	-2.89491	-2.98184	-2.89491	2.89491
1955	-2.84518	-2.71939	-2.67758	-2.72373	-2.81185	-2.84144	-2.55994	-2.72373	2.72373
1956	-2.76766	-2.64953	-2.57707	-2.6311	-2.67519	-2.67633	-2.79214	-2.67519	2.67519
1957	-2.72549	-2.59859	-2.52777	-2.57929	-2.56852	-2.5498	-2.4635	-2.56852	2.56852
1958	-2.56596	-2.4913	-2.48895	-2.48338	-2.47481	-2.46796	-2.7387	-2.48895	2.48895
1959	-2.4159	-2.46358	-2.44746	-2.45237	-2.43	-2.41488	-2.50365	-2.44746	2.44746
1960	-2.4515	-2.42112	-2.41404	-2.41747	-2.39185	-2.38833	-2.45727	-2.41747	2.41747
1961	-2.59303	-2.42918	-2.42693	-2.40832	-2.43185	-2.38732	-2.53713	-2.42918	2.42918
1962	-2.67599	-2.49051	-2.49558	-2.49837	-2.5363	-2.49016	-2.61068	-2.49837	2.49837
1963	-2.7311	-2.65307	-2.65962	-2.656	-2.67778	-2.61497	-2.72592	-2.65962	2.65962
1964	-2.91967	-2.78702	-2.77995	-2.78435	-2.78259	-2.71015	-3.08196	-2.78435	2.78435
1965	-3.04393	-2.86949	-2.8764	-2.86646	-2.85333	-2.78066	-3.1885	-2.86949	2.86949
1966	-3.14461	-2.95096	-2.96496	-2.94803	-2.93444	-2.86758	-3.29413	-2.95096	2.95096
1967	-3.25241	-3.0381	-3.05488	-3.03387	-3.0237	-2.96103	-3.39886	-3.0381	3.0381
1968	-3.36553	-3.13021	-3.14819	-3.12426	-3.11778	-3.06103	-3.5027	-3.13021	3.13021
1969	-3.4401	-3.21312	-3.22844	-3.20209	-3.1863	-3.14323	-3.54659	-3.21312	3.21312
1970	-3.50175	-3.25658	-3.27091	-3.24292	-3.24815	-3.20051	-3.59011	-3.25658	3.25658
1971	-3.56638	-3.31096	-3.308	-3.29857	-3.30889	-3.26578	-3.60374	-3.30889	3.30889
1972	-3.61927	-3.35835	-3.34509	-3.34486	-3.35444	-3.31102	-3.61724	-3.35444	3.35444
1973	-3.66356	-3.40065	-3.38634	-3.38611	-3.39222	-3.35322	-3.61587	-3.39222	3.39222
1974	-3.67819	-3.42519	-3.40865	-3.40842	-3.40741	-3.37954	-3.58498	-3.40865	3.40865
1975	-3.57883	-3.39642	-3.37161	-3.37138	-3.34074	-3.34707	-3.43225	-3.37161	3.37161
1976	-3.38841	-3.25681	-3.22639	-3.22618	-3.1863	-3.19905	-3.25504	-3.22639	3.22639
1977	-3.1618	-3.0717	-3.03822	-3.03752	-3.02704	-3.04292	-3.0522	-3.04292	3.04292
1978	-2.95922	-2.88077	-2.85054	-2.85421	-2.90111	-2.9021	-2.85833	-2.88077	2.88077
1979	-2.82722	-2.71329	-2.71332	-2.72564	-2.81889	-2.721	-2.72113	-2.72113	2.72113
1980	-2.75402	-2.62628	-2.64033	-2.65857	-2.75593	-2.70426	-2.63927	-2.65857	2.65857
1981	-2.61615	-2.52954	-2.54197	-2.55606	-2.61111	-2.57752	-2.43378	-2.55606	2.55606
1982	-2.46938	-2.364	-2.37259	-2.38256	-2.46407	-2.4047	-2.30299	-2.38256	2.38256
1983	-2.38771	-2.24435	-2.26684	-2.27476	-2.36704	-2.27923	-2.23219	-2.27476	2.27476
1984	-2.35275	-2.17924	-2.2176	-2.22357	-2.30815	-2.18524	-2.20751	-2.2176	2.2176
1985	-2.39075	-2.16629	-2.22338	-2.22689	-2.3037	-2.14281	-2.3318	-2.22689	2.22689
1986	-2.48893	-2.23954	-2.30635	-2.30699	-2.37111	-2.19061	-2.43776	-2.30699	2.30699
1987	-2.62519	-2.3598	-2.43321	-2.43094	-2.47296	-2.28984	-2.60393	-2.43321	2.43321
1988	-2.74917	-2.49902	-2.5642	-2.55901	-2.57593	-2.41505	-2.72932	-2.5642	2.5642
1989	-2.85852	-2.60794	-2.66343	-2.65616	-2.66519	-2.52005	-2.85364	-2.66343	2.66343
1990	-2.97293	-2.71639	-2.76439	-2.75479	-2.76296	-2.62986	-2.9769	-2.76296	2.76296
1991	-3.0938	-2.82754	-2.86941	-2.85729	-2.86741	-2.74293	-3.0991	-2.86741	2.86741
1992	-3.22064	-2.94171	-2.97885	-2.96418	-2.97741	-2.85847	-3.22026	-2.97741	2.97741
1993	-3.34183	-3.05509	-3.08788	-3.0707	-3.08333	-2.9769	-3.32562	-3.08333	3.08333
1994	-3.48252	-3.16676	-3.19777	-3.1782	-3.2	-3.11817	-3.45961	-3.19777	3.19777
1995	-3.57822	-3.29742	-3.30534	-3.29119	-3.30556	-3.25855	-3.50387	-3.30534	3.30534
1996	-3.6735	-3.38204	-3.37203	-3.3718	-3.38963	-3.3375	-3.56252	-3.38204	3.38204
1997	-3.75768	-3.46581	-3.45411	-3.45387	-3.46556	-3.42123	-3.59114	-3.46556	3.46556
[truncated: 6,762 more rows]

## Sheet: Ventilation
TOT [kWh/m2]	-28.368	-29.4313	-28.9872	-29.6161	-30.9109	-29.5512	-29.5197	-29.4245
	Hourly average power [Wh/m2]
Time / [h]	EP	TRN	SIM IBK	SIM BO	IDA	MOD	DAL	MEDIAN	Abs(median)			EP	TRN	SIM IBK	SIM BO	IDA	MOD	DAL
1	3.61552e-14	0	0	0	-0.00185074	-0.000159149	0	0	0		MBE [Wh/m2]	0.120617	-0.000770376	0.049928	-0.0218776	-0.169692	-0.0144671	-0.0108631
2	3.14393e-15	0	0	0	-0.00186296	-0.000212605	0	0	0		MAE [Wh/m2]	0.432386	0.0899079	0.0759673	0.0727455	0.727995	0.246504	0.941465
3	3.97932e-14	0	0	0	-0.00189333	-0.000280556	0	0	0		RMSE [Wh/m2]	1.73283	0.512878	0.539255	0.520922	2.61435	1.02125	3.12544
4	2.82954e-14	0	0	0	-0.00192222	-0.000350075	0	0	0
5	4.16796e-14	0	0	0	-0.00194444	-0.000414784	0	0	0		NMBE [%]	-3.59049	0.0229323	-1.48624	0.651247	5.05135	0.430653	0.32337
6	4.22634e-14	0	0	0	-0.00195852	-0.000471881	0	0	0		NMAE [%]	12.8711	2.67635	2.26137	2.16547	21.6707	7.33785	28.0252
7	1.10936e-14	0	0	0	-0.00197296	-0.000520469	0	0	0		NRMSE (av) [%]	51.5824	15.2672	16.0524	15.5066	77.8232	30.4004	93.037
8	0	0	0	0	-0.00198815	-0.00056087	0	0	0		NRMSE (|av|>0) [%]	18.5447	5.4888	5.77108	5.57488	27.9787	10.9294	33.4483
9	-5.41311	-6.08186	-5.98603	-5.98605	-6.34815	-4.75499	-6.48279	-5.98605	5.98605		R2 [%]	89.8046	99.1069	99.0126	99.0786	76.7931	96.4587	66.8327
10	-7.10064	-7.22308	-7.08351	-7.08527	-6.57778	-7.02776	-6.15865	-7.08351	7.08351
11	-6.89651	-6.97983	-6.78313	-6.84163	-6.46667	-6.85308	-5.9033	-6.84163	6.84163
12	-6.87443	-6.84815	-6.64931	-6.7626	-6.39259	-6.82891	-5.81915	-6.7626	6.7626
13	-6.92224	-6.81166	-6.6029	-6.74105	-6.33333	-6.77872	-5.79178	-6.74105	6.74105
14	-6.91678	-6.7388	-6.5279	-6.68031	-6.43704	-6.69789	-5.86999	-6.68031	6.68031
15	-6.96609	-6.70002	-6.54635	-6.70318	-6.46296	-6.69716	-5.99275	-6.69716	6.69716
16	-7.14395	-6.86008	-6.72221	-6.88552	-6.52963	-6.9215	-6.13194	-6.86008	6.86008
17	-7.34396	-7.04876	-6.8804	-7.05735	-6.60741	-7.10402	-6.26982	-7.04876	7.04876
18	-7.45417	-7.14133	-6.95348	-7.13901	-6.64815	-7.09637	-6.36842	-7.09637	7.09637
19	-7.46765	-7.13806	-6.93836	-7.12694	-6.61481	-6.95293	-6.46566	-6.95293	6.95293
20	-1.8569	-1.18326	-1.1497	-1.18096	-0.312296	-2.27426	0	-1.18096	1.18096
21	0	0	0	0	-0.00194889	-0.000677368	0	0	0
22	0	0	0	0	-0.00197963	-0.000678838	0	0	0
23	0	0	0	0	-0.00202	-0.000681685	0	0	0
24	-1.82348e-14	0	0	0	-0.00205444	-0.000686126	0	0	0
25	1.80327e-14	0	0	0	-0.00210222	-0.000692006	0	0	0
26	4.41498e-14	0	0	0	-0.00217852	-0.000699307	0	0	0
27	4.50481e-14	0	0	0	-0.00226185	-0.000708764	0	0	0
28	4.58116e-14	0	0	0	-0.00232852	-0.000720844	0	0	0
29	0	0	0	0	-0.00237296	-0.000735091	0	0	0
30	0	0	0	0	-0.00241222	-0.000750367	0	0	0
31	0	0	0	0	-0.00245259	-0.000765957	0	0	0
32	0	0	0	0	-0.00248704	-0.00078149	0	0	0
33	-6.62195	-7.43232	-7.33288	-7.3329	-7.93704	-5.84647	-7.94142	-7.3329	7.3329				2015-01-01
34	-8.65044	-8.79937	-8.64984	-8.64987	-8.11111	-8.57361	-7.55382	-8.64984	8.64984			From:	2015-02-02		To:	2015-02-04
35	-8.21169	-8.33065	-8.13223	-8.15428	-7.76667	-8.20944	-7.3431	-8.15428	8.15428			Hour	769		Hour	816
36	-7.99271	-7.97389	-7.74418	-7.82553	-7.55185	-8.04015	-7.27043	-7.82553	7.82553
37	-7.97119	-7.83194	-7.60108	-7.71275	-7.42963	-7.90466	-7.2786	-7.71275	7.71275
38	-7.99974	-7.76707	-7.55548	-7.68304	-7.41481	-7.83311	-7.37566	-7.68304	7.68304
39	-8.17482	-7.85805	-7.72765	-7.86458	-7.61481	-7.93945	-7.65561	-7.85805	7.85805
40	-8.43422	-8.15931	-8.03072	-8.17219	-7.85185	-8.23037	-7.77166	-8.15931	8.15931
41	-8.58128	-8.33123	-8.16075	-8.31196	-7.94815	-8.38814	-7.88671	-8.31196	8.31196
42	-8.64882	-8.40119	-8.20516	-8.36489	-7.96296	-8.32997	-7.96281	-8.32997	8.32997
43	-8.644	-8.38575	-8.17793	-8.33993	-7.93704	-8.17666	-8.0752	-8.17793	8.17793
44	-2.15327	-1.39279	-1.36557	-1.38509	-0.375556	-2.7079	0	-1.38509	1.38509
45	0	0	0	0	-0.00236667	-0.000815735	0	0	0
46	0	0	0	0	-0.00240741	-0.000817276	0	0	0			Category Primary Min: 769
47	0	0	0	0	-0.00244963	-0.000820478	0	0	0			Category Primary Max: 816
48	0	0	0	0	-0.00249222	-0.000825411	0	0	0
49	0	0	0	0	-0.00252074	-0.000831947	0	0	0
50	0	0	0	0	-0.00252852	-0.000839629	0	0	0
51	0	0	0	0	-0.00253481	-0.000847448	0	0	0
52	0	0	0	0	-0.00254185	-0.000854788	0	0	0
53	0	0	0	0	-0.00254222	-0.000861445	0	0	0
54	0	0	0	0	-0.00254222	-0.000867188	0	0	0
55	0	0	0	0	-0.00253556	-0.000871956	0	0	0
56	0	0	0	0	-0.00252852	-0.000875676	0	0	0
57	-6.7159	-7.54164	-7.43265	-7.43267	-8.02222	-5.89391	-8.02245	-7.43267	7.43267
58	-8.67506	-8.85415	-8.69099	-8.69102	-8.11852	-8.65977	-7.57255	-8.67506	8.67506
59	-7.99675	-8.17404	-7.94407	-7.96751	-7.55556	-8.12598	-6.86094	-7.96751	7.96751
60	-7.46418	-7.50757	-7.22554	-7.30749	-7.28519	-7.78514	-6.39349	-7.30749	7.30749
61	-7.2047	-7.08394	-6.81249	-6.92223	-7.77778	-10.2257	-6.12823	-7.08394	7.08394
62	-7.19502	-6.9028	-6.67935	-6.8052	-7.70741	-7.04601	-6.37356	-6.9028	6.9028
63	-7.48589	-7.11677	-6.97256	-7.10857	-7.45926	-7.27262	-6.82692	-7.11677	7.11677
64	-7.83094	-7.5453	-7.38955	-7.53408	-7.33704	-7.68918	-6.95451	-7.53408	7.53408
65	-7.98185	-7.723	-7.52918	-7.68851	-7.2963	-7.85853	-7.11828	-7.68851	7.68851
66	-8.08112	-7.82199	-7.61275	-7.78258	-7.33704	-7.84402	-7.24243	-7.78258	7.78258
67	-8.09341	-7.83329	-7.61493	-7.7874	-7.31852	-7.7182	-7.36484	-7.7182	7.7182
68	-2.01433	-1.30075	-1.2642	-1.2929	-0.346	-2.53692	0	-1.2929	1.2929
69	0	0	0	0	-0.00217111	-0.00070064	0	0	0
70	0	0	0	0	-0.00218	-0.00070711	0	0	0
71	0	0	0	0	-0.00222037	-0.000719911	0	0	0
72	0	0	0	0	-0.00226815	-0.000731805	0	0	0
73	0	0	0	0	-0.00233926	-0.000743493	0	0	0
74	0	0	0	0	-0.00242481	-0.000755947	0	0	0
75	0	0	0	0	-0.00251667	-0.000770038	0	0	0
76	0	0	0	0	-0.00259	-0.000786221	0	0	0
77	0	0	0	0	-0.00261889	-0.000804338	0	0	0
78	0	0	0	0	-0.00260926	-0.00082327	0	0	0
79	0	0	0	0	-0.00265148	-0.000842251	0	0	0
80	0	0	0	0	-0.00269222	-0.000860984	0	0	0
81	-6.73778	-7.96014	-7.85666	-7.85668	-8.54815	-6.22209	-8.8328	-7.85668	7.85668
82	-8.85627	-9.55217	-9.42803	-9.42806	-9.03704	-9.333	-8.54918	-9.333	9.333
83	-9.37063	-9.50925	-9.33929	-9.36542	-9.05926	-9.33256	-8.36772	-9.33929	9.33929
84	-9.19267	-9.2194	-9.01485	-9.09992	-8.85185	-9.23253	-8.26469	-9.09992	9.09992
85	-9.12167	-9.0474	-8.8409	-8.95408	-8.71481	-9.07814	-8.23869	-8.95408	8.95408
86	-9.15454	-9.01698	-8.83123	-8.96036	-8.70741	-9.03239	-8.29165	-8.96036	8.96036
87	-9.27261	-9.08157	-8.93876	-9.07504	-8.82593	-9.02676	-8.53532	-9.02676	9.02676
88	-9.42709	-9.29911	-9.12808	-9.27415	-9.02963	-9.27456	-8.60177	-9.27415	9.27415
89	-9.54144	-9.43141	-9.22292	-9.37893	-9.12222	-9.40231	-8.70527	-9.37893	9.37893
90	-9.60332	-9.49811	-9.28144	-9.4297	-9.14444	-9.3388	-8.76997	-9.3388	9.3388
91	-9.58414	-9.50659	-9.37318	-9.41291	-9.10741	-9.29621	-8.87113	-9.37318	9.37318
92	-2.28958	-1.59205	-1.57134	-1.57134	-0.429259	-3.11162	0	-1.57134	1.57134
93	2.21872e-14	0	0	0	-0.00268519	-0.000933271	0	0	0
94	-5.83873e-16	0	0	0	-0.00268519	-0.000933263	0	0	0
95	0	0	0	0	-0.00268593	-0.00093326	0	0	0
96	0	0	0	0	-0.00268741	-0.000933257	0	0	0
97	0	0	0	0	-0.00268815	-0.000933254	0	0	0
98	0	0	0	0	-0.00268741	-0.000933254	0	0	0
99	0	0	0	0	-0.00268667	-0.000933254	0	0	0
100	0	0	0	0	-0.0026863	-0.000933255	0	0	0
101	0	0	0	0	-0.00268667	-0.000933255	0	0	0
102	0	0	0	0	-0.00268556	-0.000933256	0	0	0
103	0	0	0	0	-0.00268444	-0.000933257	0	0	0
104	0	0	0	0	-0.00268481	-0.000933256	0	0	0
105	-6.58507	-7.96039	-7.85666	-7.85668	-8.53333	-6.22204	-8.95436	-7.85668	7.85668
106	-8.37718	-9.55247	-9.42802	-9.42805	-8.97037	-9.33283	-8.79229	-9.33283	9.33283
107	-8.88616	-9.55248	-9.42806	-9.42809	-9.01481	-9.33312	-8.5897	-9.33312	9.33312
108	-9.38408	-9.55003	-9.4231	-9.42313	-9.07037	-9.32737	-8.42763	-9.38408	9.38408
109	-9.35692	-9.44328	-9.30588	-9.30646	-8.95556	-9.21534	-8.30608	-9.30588	9.30588
110	-9.22074	-9.31493	-9.18238	-9.18241	-8.77037	-9.08	-8.22504	-9.18238	9.18238
111	-9.21107	-9.27176	-9.1537	-9.15372	-8.75926	-9.05285	-8.34659	-9.1537	9.1537
112	-9.33361	-9.38788	-9.26971	-9.27253	-8.94444	-9.19857	-8.42763	-9.26971	9.26971
113	-9.41586	-9.46563	-9.34828	-9.3512	-9.03333	-9.27327	-8.46815	-9.34828	9.34828
114	-9.44778	-9.50745	-9.3944	-9.39442	-9.02593	-9.29977	-8.50866	-9.3944	9.3944
115	-9.42963	-9.54683	-9.42679	-9.42681	-8.95185	-9.33164	-8.54918	-9.42679	9.42679
116	-2.27896	-1.59207	-1.57134	-1.57134	-0.423704	-3.11155	0	-1.57134	1.57134
117	0	0	0	0	-0.0026837	-0.000933264	0	0	0
118	0	0	0	0	-0.0026837	-0.000933255	0	0	0
119	0	0	0	0	-0.00268519	-0.000933249	0	0	0
120	0	0	0	0	-0.00268556	-0.000933246	0	0	0
121	0	0	0	0	-0.00268741	-0.000326696	0	0	0
122	0	0	0	0	-0.00269	-2.34249e-05	0	0	0
123	0	0	0	0	-0.00269074	-2.34285e-05	0	0	0
124	0	0	0	0	-0.00269037	-2.34321e-05	0	0	0
125	0	0	0	0	-0.00268963	-2.34358e-05	0	0	0
126	0	0	0	0	-0.00268926	-2.34394e-05	0	0	0
127	0	0	0	0	-0.00268926	-2.3443e-05	0	0	0
128	0	0	0	0	-0.00268852	-2.34466e-05	0	0	0
129	0	0	0	0	-0.00268741	-2.34502e-05	0	0	0
130	0	0	0	0	-0.00268667	-2.34553e-05	0	0	0
131	0	0	0	0	-0.00268667	-2.34601e-05	0	0	0
132	0	0	0	0	-0.00269296	-2.34658e-05	0	0	0
133	0	0	0	0	-0.00267889	-2.34709e-05	0	0	0
134	0	0	0	0	-0.00266222	-2.34749e-05	0	0	0
135	0	0	0	0	-0.00269333	-2.34773e-05	0	0	0
136	0	0	0	0	-0.00267815	-2.34793e-05	0	0	0
137	0	0	0	0	-0.00268	-2.34822e-05	0	0	0
138	0	0	0	0	-0.00268185	-2.34853e-05	0	0	0
139	0	0	0	0	-0.00268259	-2.34885e-05	0	0	0
140	0	0	0	0	-0.00268185	-2.34918e-05	0	0	0
141	0	0	0	0	-0.00268148	-2.34951e-05	0	0	0
142	0	0	0	0	-0.00268111	-2.34984e-05	0	0	0
143	0	0	0	0	-0.00268185	-2.35017e-05	0	0	0
144	0	0	0	0	-0.00268333	-2.35051e-05	0	0	0
145	0	0	0	0	-0.0026837	-2.35084e-05	0	0	0
146	0	0	0	0	-0.00268296	-2.35117e-05	0	0	0
147	0	0	0	0	-0.00268185	-2.35151e-05	0	0	0
148	0	0	0	0	-0.00268259	-2.35185e-05	0	0	0
149	0	0	0	0	-0.00268222	-2.35218e-05	0	0	0
150	0	0	0	0	-0.00268074	-2.35251e-05	0	0	0
151	0	0	0	0	-0.00268	-2.35284e-05	0	0	0
152	0	0	0	0	-0.00268037	-2.35317e-05	0	0	0
153	0	0	0	0	-0.00267963	-2.3535e-05	0	0	0
154	0	0	0	0	-0.00267704	-2.35383e-05	0	0	0
155	0	0	0	0	-0.00267593	-2.35417e-05	0	0	0
156	0	0	0	0	-0.0026763	-2.35452e-05	0	0	0
157	0	0	0	0	-0.00267481	-2.35486e-05	0	0	0
158	0	0	0	0	-0.00267556	-2.35519e-05	0	0	0
159	0	0	0	0	-0.00267815	-2.3555e-05	0	0	0
160	0	0	0	0	-0.00267963	-2.3558e-05	0	0	0
161	0	0	0	0	-0.00268037	-2.35611e-05	0	0	0
162	0	0	0	0	-0.00268	-2.35642e-05	0	0	0
163	0	0	0	0	-0.00267741	-2.35673e-05	0	0	0
164	0	0	0	0	-0.00267704	-2.35704e-05	0	0	0
165	0	0	0	0	-0.00267926	-2.35734e-05	0	0	0
166	0	0	0	0	-0.00268185	-2.35765e-05	0	0	0
167	0	0	0	0	-0.00268296	-2.35795e-05	0	0	0
168	0	0	0	0	-0.00268333	-2.35825e-05	0	0	0
169	0	0	0	0	-0.00268593	-0.000637942	0	0	0
170	0	0	0	0	-0.00268704	-0.000942063	0	0	0
171	0	0	0	0	-0.00268667	-0.00093939	0	0	0
172	0	0	0	0	-0.00268778	-0.000937523	0	0	0
173	0	0	0	0	-0.00268815	-0.000936222	0	0	0
174	0	0	0	0	-0.00268667	-0.000935314	0	0	0
175	0	0	0	0	-0.00268519	-0.000934681	0	0	0
176	0	0	0	0	-0.00268481	-0.000934239	0	0	0
177	-5.19864	-7.96033	-7.85663	-7.85665	-8.52963	-6.2218	-10.1294	-7.85665	7.85665
178	-5.08074	-9.55239	-9.428	-9.42803	-8.96296	-9.3325	-9.84574	-9.428	9.428
179	-5.92098	-9.55238	-9.42806	-9.4281	-8.98889	-9.33289	-9.56212	-9.42806	9.42806
180	-6.7222	-9.56398	-9.42811	-9.44365	-9.09259	-9.33319	-9.35953	-9.35953	9.35953
181	-7.29994	-9.57596	-9.42834	-9.48686	-9.14074	-9.33325	-9.23798	-9.33325	9.33325
182	-7.50651	-9.54972	-9.42807	-9.45236	-9.06296	-9.33309	-9.23798	-9.33309	9.33309
183	-7.17397	-9.55232	-9.42805	-9.42808	-8.97778	-9.33301	-9.44057	-9.42805	9.42805
184	-6.6166	-9.55232	-9.42807	-9.42809	-8.99259	-9.33314	-9.60264	-9.42807	9.42807
185	-6.16699	-9.55232	-9.42807	-9.42809	-8.97778	-9.33312	-9.76471	-9.42807	9.42807
186	-5.66821	-9.55232	-9.42804	-9.42807	-8.94074	-9.33295	-9.92677	-9.42804	9.42804
187	-5.17622	-9.55231	-9.428	-9.42803	-8.94074	-9.33269	-10.0888	-9.428	9.428
188	0.397936	-1.59205	-1.57133	-1.57134	-0.424074	-3.11148	0	-1.57133	1.57133
189	0	0	0	0	-0.00268407	-0.000933234	0	0	0
190	1.18481e-13	0	0	0	-0.0026837	-0.000933221	0	0	0
191	0	0	0	0	-0.00268296	-0.000933213	0	0	0
192	0	0	0	0	-0.00268296	-0.000933209	0	0	0
193	0	0	0	0	-0.00268222	-0.000933207	0	0	0
194	0	0	0	0	-0.00268185	-0.000933207	0	0	0
195	0	0	0	0	-0.00268296	-0.000933206	0	0	0
196	0	0	0	0	-0.00268444	-0.000933205	0	0	0
197	0	0	0	0	-0.00268519	-0.000933206	0	0	0
198	0	0	0	0	-0.00268593	-0.000933206	0	0	0
199	0	0	0	0	-0.00268556	-0.000933207	0	0	0
200	0	0	0	0	-0.00268481	-0.000933206	0	0	0
201	-3.71361	-7.96014	-7.85661	-7.85663	-8.52963	-6.22173	-11.3044	-7.85663	7.85663
202	-1.82969	-9.55217	-9.42798	-9.428	-8.98148	-9.33249	-10.7776	-9.42798	9.42798
203	-3.60056	-9.54717	-9.42807	-9.42931	-9.07778	-9.33303	-10.1699	-9.42807	9.42807
204	-5.54868	-9.55745	-9.4281	-9.43541	-9.18148	-9.3333	-9.66247	-9.4281	9.4281
205	-7.07249	-9.57081	-9.42812	-9.47285	-9.25556	-9.34142	-9.5054	-9.42812	9.42812
206	-7.85164	-9.55235	-9.42809	-9.46806	-9.22593	-9.33376	-9.49532	-9.42809	9.42809
207	-7.74505	-9.56172	-9.42869	-9.45012	-9.24815	-9.40697	-9.6813	-9.42869	9.42869
208	-6.67753	-9.5514	-9.42962	-9.48415	-9.22222	-9.37416	-10.0395	-9.42962	9.42962
209	-5.75773	-9.55169	-9.42808	-9.45489	-9.14444	-9.34366	-10.0856	-9.42808	9.42808
210	-5.52637	-9.55217	-9.42805	-9.42807	-9.02963	-9.33303	-10.0938	-9.42805	9.42805
211	-5.27068	-9.55217	-9.42801	-9.42803	-8.93333	-9.33276	-10.1392	-9.42801	9.42801
212	0.308446	-1.59203	-1.57133	-1.57134	-0.366407	-3.1115	0	-1.57133	1.57133
213	-7.99457e-15	0	0	0	-0.00268148	-0.000933243	0	0	0
214	6.40464e-14	0	0	0	-0.00268074	-0.000933231	0	0	0
215	0	0	0	0	-0.00268037	-0.000933225	0	0	0
216	0	0	0	0	-0.00268111	-0.000933222	0	0	0
217	0	0	0	0	-0.00268222	-0.000933225	0	0	0
218	0	0	0	0	-0.00268296	-0.000933222	0	0	0
219	0	0	0	0	-0.00268259	-0.000933219	0	0	0
220	0	0	0	0	-0.00268185	-0.000933218	0	0	0
221	0	0	0	0	-0.00268222	-0.000933218	0	0	0
222	0	0	0	0	-0.00268259	-0.00093322	0	0	0
223	0	0	0	0	-0.00268259	-0.00093322	0	0	0
224	0	0	0	0	-0.00268296	-0.00093322	0	0	0
225	-4.28878	-7.96014	-7.85662	-7.85664	-8.52593	-6.2218	-10.8587	-7.85664	7.85664
226	-2.94653	-9.55217	-9.42798	-9.42801	-8.95556	-9.33247	-10.5345	-9.42798	9.42798
227	-3.96951	-9.55217	-9.42803	-9.42806	-8.96296	-9.33281	-10.1699	-9.42803	9.42803
228	-5.35401	-9.56047	-9.42921	-9.43853	-9.11481	-9.34242	-9.60264	-9.42921	9.42921
229	-7.14648	-9.57146	-9.43132	-9.48513	-9.22963	-9.34861	-9.07591	-9.34861	9.34861
230	-8.44303	-9.56888	-9.42931	-9.49471	-9.25556	-9.35089	-8.84921	-9.35089	9.35089
231	-8.51773	-9.55108	-9.4283	-9.48034	-9.24074	-9.34632	-9.11643	-9.34632	9.34632
232	-7.4658	-9.55329	-9.4281	-9.45942	-9.20741	-9.34826	-9.5216	-9.4281	9.4281
233	-6.66724	-9.55188	-9.42808	-9.43692	-9.14444	-9.33583	-9.56212	-9.42808	9.42808
234	-6.51135	-9.55223	-9.42805	-9.42808	-9.04074	-9.33304	-9.60264	-9.42805	9.42805
235	-6.30511	-9.55224	-9.42801	-9.42804	-8.93704	-9.33278	-9.64315	-9.42801	9.42801
236	-0.405406	-1.59204	-1.57133	-1.57134	-0.424074	-3.11151	0	-1.57133	1.57133
237	1.24634e-15	0	0	0	-0.00268185	-0.000933246	0	0	0
238	0	0	0	0	-0.00268185	-0.000933236	0	0	0
239	0	0	0	0	-0.00268444	-0.000933231	0	0	0
240	0	0	0	0	-0.00268741	-0.000933229	0	0	0
241	0	0	0	0	-0.00268889	-0.000933228	0	0	0
242	0	0	0	0	-0.00268852	-0.000933227	0	0	0
243	0	0	0	0	-0.00268778	-0.000933227	0	0	0
244	0	0	0	0	-0.00268704	-0.000933226	0	0	0
245	0	0	0	0	-0.00268556	-0.000933227	0	0	0
246	0	0	0	0	-0.00268333	-0.000933227	0	0	0
247	0	0	0	0	-0.00268037	-0.000933226	0	0	0
248	0	0	0	0	-0.00267963	-0.000933226	0	0	0
249	-5.26846	-7.9602	-7.85663	-7.85665	-8.52222	-6.22206	-10.0483	-7.85665	7.85665
250	-5.05106	-9.55224	-9.42799	-9.42801	-8.95556	-9.33254	-10.0078	-9.42799	9.42799
251	-5.75528	-9.55224	-9.42804	-9.42806	-8.96667	-9.33286	-9.44057	-9.42804	9.42804
252	-7.30945	-9.55225	-9.42808	-9.42818	-9.04815	-9.33314	-8.99487	-9.33314	9.33314
253	-8.9211	-9.57392	-9.42927	-9.46336	-9.15926	-9.35296	-8.42885	-9.35296	9.35296
254	-9.46992	-9.40995	-9.25057	-9.30645	-9.01852	-9.16696	-8.38711	-9.25057	9.25057
255	-9.41199	-9.40413	-9.2821	-9.31773	-9.08889	-9.26459	-8.54823	-9.2821	9.2821
256	-9.47753	-9.45543	-9.38001	-9.45613	-9.23704	-9.456	-8.74729	-9.45543	9.45543
257	-8.94941	-9.55313	-9.46035	-9.55152	-9.21852	-9.42853	-8.8861	-9.42853	9.42853
258	-8.41075	-9.55224	-9.42807	-9.45856	-9.10741	-9.33317	-9.02299	-9.33317	9.33317
259	-7.90369	-9.55224	-9.42803	-9.42805	-8.95926	-9.33288	-9.15797	-9.33288	9.33288
260	-1.21634	-1.59204	-1.57133	-1.57134	-0.422963	-3.11154	0	-1.57133	1.57133
261	0	0	0	0	-0.00268481	-0.000933254	0	0	0
262	0	0	0	0	-0.00268519	-0.000933239	0	0	0
263	0	0	0	0	-0.00268556	-0.000933231	0	0	0
264	0	0	0	0	-0.0026863	-0.000933226	0	0	0
265	0	0	0	0	-0.00268889	-0.000933222	0	0	0
266	0	0	0	0	-0.00269111	-0.000933208	0	0	0
267	0	0	0	0	-0.00269111	-0.000933194	0	0	0
268	0	0	0	0	-0.00269111	-0.000933181	0	0	0
269	0	0	0	0	-0.00269111	-0.000933176	0	0	0
270	0	0	0	0	-0.00269074	-0.000933171	0	0	0
271	0	0	0	0	-0.00269	-0.000933166	0	0	0
272	0	0	0	0	-0.00268926	-0.000933162	0	0	0
273	-0.147401	-7.96014	-7.85659	-7.8566	-8.54074	-6.2216	-14.0596	-7.8566	7.8566
274	7.52659	-9.55217	-9.42795	-9.42797	-8.98148	-9.3323	-14.1001	-9.42795	9.42795
275	7.31634	-9.55217	-9.42802	-9.42805	-8.98889	-9.33273	-14.0596	-9.42802	9.42802
276	7.0056	-9.55217	-9.42806	-9.42809	-9.0963	-9.33305	-14.1001	-9.42806	9.42806
277	6.97774	-9.55217	-9.42807	-9.42809	-9.11852	-9.33301	-14.1811	-9.42807	9.42807
278	7.20719	-9.55217	-9.42805	-9.42807	-9.08148	-9.33296	-14.3027	-9.42805	9.42805
279	7.64182	-9.55217	-9.42805	-9.42808	-9.06667	-9.33299	-14.4647	-9.42805	9.42805
280	-1.90415	-9.55217	-9.42805	-9.42807	-9.00741	-9.33294	-14.6673	-9.42805	9.42805
281	-2.41572	-9.55217	-9.42802	-9.42804	-8.93704	-9.33279	-14.7889	-9.42802	9.42802
282	14.2099	-9.55217	-9.42799	-9.42801	-8.94074	-9.33259	-14.9509	-9.42799	9.42799
283	10.5213	-9.55217	-9.42794	-9.42797	-8.93333	-9.33228	-15.0725	-9.42794	9.42794
284	9.60084	-1.59203	-1.57132	-1.57132	-0.423704	-3.11133	0	-1.57132	1.57132
285	0	0	0	0	-0.00268222	-0.000933186	0	0	0
286	0	0	0	0	-0.00268148	-0.000933178	0	0	0
287	0	0	0	0	-0.00268185	-0.000933173	0	0	0
288	0	0	0	0	-0.00268185	-0.000933172	0	0	0
289	0	0	0	0	-0.00268148	-0.00032667	0	0	0
290	0	0	0	0	-0.00268074	-2.34225e-05	0	0	0
291	0	0	0	0	-0.00268	-2.34264e-05	0	0	0
292	0	0	0	0	-0.00267963	-2.34303e-05	0	0	0
293	0	0	0	0	-0.00267926	-2.34341e-05	0	0	0
294	0	0	0	0	-0.00267926	-2.3438e-05	0	0	0
295	0	0	0	0	-0.00267889	-2.34418e-05	0	0	0
296	0	0	0	0	-0.00267889	-2.34456e-05	0	0	0
297	0	0	0	0	-0.00267963	-2.34494e-05	0	0	0
298	0	0	0	0	-0.00268296	-2.34545e-05	0	0	0
299	0	0	0	0	-0.00267815	-2.34608e-05	0	0	0
300	0	0	0	0	-0.00267259	-2.34657e-05	0	0	0
301	0	0	0	0	-0.00268222	-2.3471e-05	0	0	0
302	0	0	0	0	-0.00267963	-2.34759e-05	0	0	0
303	0	0	0	0	-0.00267963	-2.34807e-05	0	0	0
304	0	0	0	0	-0.00267481	-2.3482e-05	0	0	0
305	0	0	0	0	-0.00267852	-2.34839e-05	0	0	0
306	0	0	0	0	-0.00268	-2.34868e-05	0	0	0
307	0	0	0	0	-0.00268037	-2.34899e-05	0	0	0
308	0	0	0	0	-0.00268	-2.34931e-05	0	0	0
309	0	0	0	0	-0.00268037	-2.34964e-05	0	0	0
310	0	0	0	0	-0.00267963	-2.34998e-05	0	0	0
311	0	0	0	0	-0.00267889	-2.35032e-05	0	0	0
312	0	0	0	0	-0.00268	-2.35066e-05	0	0	0
313	0	0	0	0	-0.00268037	-2.35099e-05	0	0	0
314	0	0	0	0	-0.00268111	-2.35132e-05	0	0	0
315	0	0	0	0	-0.00268111	-2.35164e-05	0	0	0
316	0	0	0	0	-0.00268074	-2.35197e-05	0	0	0
317	0	0	0	0	-0.00268148	-2.35229e-05	0	0	0
318	0	0	0	0	-0.00268259	-2.35261e-05	0	0	0
319	0	0	0	0	-0.00268407	-2.35294e-05	0	0	0
320	0	0	0	0	-0.00268407	-2.35326e-05	0	0	0
321	0	0	0	0	-0.0026837	-2.35358e-05	0	0	0
322	0	0	0	0	-0.0026837	-2.3539e-05	0	0	0
323	0	0	0	0	-0.00268407	-2.35423e-05	0	0	0
324	0	0	0	0	-0.0026837	-2.35457e-05	0	0	0
325	0	0	0	0	-0.0026837	-2.3549e-05	0	0	0
326	0	0	0	0	-0.00268407	-2.35522e-05	0	0	0
327	0	0	0	0	-0.0026837	-2.35553e-05	0	0	0
328	0	0	0	0	-0.0026837	-2.35584e-05	0	0	0
329	0	0	0	0	-0.0026837	-2.35614e-05	0	0	0
330	0	0	0	0	-0.00268407	-2.35644e-05	0	0	0
331	0	0	0	0	-0.00268407	-2.35674e-05	0	0	0
332	0	0	0	0	-0.00268407	-2.35704e-05	0	0	0
333	0	0	0	0	-0.00268407	-2.35734e-05	0	0	0
334	0	0	0	0	-0.0026837	-2.35764e-05	0	0	0
335	0	0	0	0	-0.00268407	-2.35793e-05	0	0	0
336	0	0	0	0	-0.00268407	-2.35823e-05	0	0	0
337	0	0	0	0	-0.00268407	-0.00063802	0	0	0
338	0	0	0	0	-0.00268407	-0.000942138	0	0	0
339	0	0	0	0	-0.00268444	-0.000939426	0	0	0
340	0	0	0	0	-0.00268556	-0.000937533	0	0	0
341	0	0	0	0	-0.00268593	-0.000936212	0	0	0
342	0	0	0	0	-0.00268667	-0.000935291	0	0	0
343	0	0	0	0	-0.00268778	-0.000934647	0	0	0
344	0	0	0	0	-0.00268704	-0.000934199	0	0	0
345	-0.660738	-7.96033	-7.85657	-7.85659	-8.52963	-6.22148	-13.6544	-7.85659	7.85659
346	5.84059	-9.55239	-9.42793	-9.42796	-8.95556	-9.33201	-13.3708	-9.42793	9.42793
347	4.84441	-9.55239	-9.42798	-9.42801	-8.95185	-9.33238	-13.0871	-9.42798	9.42798
348	4.06393	-9.55239	-9.42801	-9.42804	-8.94444	-9.33262	-13.0061	-9.42801	9.42801
349	3.6178	-9.55239	-9.42801	-9.42804	-8.94074	-9.33269	-12.844	-9.42801	9.42801
350	3.2545	-9.55239	-9.42799	-9.42801	-8.93333	-9.33262	-12.844	-9.42799	9.42799
351	3.44146	-9.55239	-9.42798	-9.42801	-8.94444	-9.33264	-12.9656	-9.42798	9.42798
352	3.98089	-9.55238	-9.428	-9.42803	-8.95185	-9.33274	-13.2087	-9.428	9.428
353	4.41474	-9.55233	-9.428	-9.42802	-8.94074	-9.33268	-13.2087	-9.428	9.428
354	4.35481	-9.55232	-9.42798	-9.428	-8.94074	-9.33251	-13.1682	-9.42798	9.42798
355	4.31543	-9.55232	-9.42794	-9.42796	-8.93704	-9.33224	-13.1682	-9.42794	9.42794
356	5.8969	-1.59205	-1.57132	-1.57132	-0.424074	-3.11133	0	-1.57132	1.57132
357	0	0	0	0	-0.00268148	-0.000933189	0	0	0
358	0	0	0	0	-0.00268111	-0.00093318	0	0	0
359	0	0	0	0	-0.00268074	-0.000933177	0	0	0
360	0	0	0	0	-0.00268111	-0.000933178	0	0	0
361	0	0	0	0	-0.00268148	-0.000933179	0	0	0
362	0	0	0	0	-0.00268148	-0.000933183	0	0	0
363	0	0	0	0	-0.00268185	-0.000933188	0	0	0
364	0	0	0	0	-0.00268185	-0.000933192	0	0	0
365	0	0	0	0	-0.00268148	-0.000933194	0	0	0
366	0	0	0	0	-0.00268074	-0.000933196	0	0	0
367	0	0	0	0	-0.00267926	-0.000933197	0	0	0
368	0	0	0	0	-0.00267852	-0.0009332	0	0	0
369	-2.61866	-7.9602	-7.85659	-7.85661	-8.52222	-6.22198	-12.1552	-7.85661	7.85661
370	-0.157999	-9.55223	-9.42795	-9.42798	-8.97037	-9.33243	-10.8182	-9.42795	9.42795
371	-4.15368	-9.55217	-9.42804	-9.42807	-9.06296	-9.33304	-9.68367	-9.42804	9.42804
372	-7.08533	-9.55872	-9.4281	-9.43326	-9.20741	-9.34723	-9.09552	-9.34723	9.34723
373	-8.19238	-9.57323	-9.42846	-9.47148	-9.27407	-9.38854	-9.11643	-9.38854	9.38854
374	-7.78196	-9.54897	-9.42806	-9.44215	-9.12963	-9.33309	-9.31901	-9.33309	9.33309
375	-6.82836	-9.55217	-9.42804	-9.42806	-9.02593	-9.33309	-9.68367	-9.42804	9.42804
376	-5.49646	-9.55217	-9.42806	-9.42808	-9.02593	-9.33318	-10.2104	-9.42806	9.42806
377	-4.59419	-9.55217	-9.42805	-9.42808	-8.98519	-9.3331	-10.1699	-9.42805	9.42805
378	-4.76385	-9.55217	-9.42803	-9.42805	-8.93704	-9.33294	-10.0888	-9.42803	9.42803
379	-4.91997	-9.55217	-9.42799	-9.42802	-8.93333	-9.33269	-10.0483	-9.42799	9.42799
380	0.285853	-1.59203	-1.57133	-1.57133	-0.423704	-3.11148	0	-1.57133	1.57133
381	0	0	0	0	-0.00268148	-0.000933239	0	0	0
382	0	0	0	0	-0.00268111	-0.000933231	0	0	0
383	0	0	0	0	-0.00268074	-0.000933227	0	0	0
384	0	0	0	0	-0.00268074	-0.000933226	0	0	0
385	0	0	0	0	-0.00268185	-0.000933226	0	0	0
386	0	0	0	0	-0.00268296	-0.000933224	0	0	0
387	0	0	0	0	-0.0026837	-0.000933221	0	0	0
388	0	0	0	0	-0.00268481	-0.000933219	0	0	0
389	0	0	0	0	-0.00268444	-0.000933219	0	0	0
390	0	0	0	0	-0.00268185	-0.000933219	0	0	0
391	0	0	0	0	-0.00267926	-0.000933219	0	0	0
392	0	0	0	0	-0.00267889	-0.000933219	0	0	0
393	-4.83473	-7.96007	-7.85662	-7.85664	-8.51852	-6.22218	-10.413	-7.85664	7.85664
394	-4.73297	-9.55209	-9.42799	-9.42802	-8.98519	-9.33258	-9.68367	-9.42799	9.42799
395	-7.01479	-9.55209	-9.42809	-9.43512	-9.1	-9.33312	-8.87332	-9.33312	9.33312
396	-9.19829	-9.56609	-9.4139	-9.44395	-9.15926	-9.36474	-8.45081	-9.36474	9.36474
397	-9.10014	-9.14179	-8.91769	-8.99552	-8.61111	-9.01007	-7.7634	-8.99552	8.99552
398	-8.66071	-8.56659	-8.36957	-8.47432	-8.1963	-8.40718	-7.7431	-8.40718	8.40718
399	-8.68054	-8.503	-8.35598	-8.47404	-8.27778	-8.39177	-8.18016	-8.39177	8.39177
400	-9.06398	-8.84071	-8.74726	-8.87257	-8.74815	-8.89447	-8.61259	-8.84071	8.84071
401	-9.46866	-9.34776	-9.23018	-9.35846	-9.04074	-9.25431	-8.67828	-9.25431	9.25431
402	-9.4439	-9.37474	-9.2173	-9.3431	-9	-9.14743	-8.74336	-9.2173	9.2173
403	-9.38191	-9.38808	-9.27091	-9.29674	-8.91852	-9.1774	-8.80753	-9.27091	9.27091
404	-2.34559	-1.57326	-1.55388	-1.55388	-0.42037	-3.07945	0	-1.55388	1.55388
405	-5.12012e-15	0	0	0	-0.00268519	-0.000926453	0	0	0
406	0	0	0	0	-0.00268556	-0.000927829	0	0	0
407	0	0	0	0	-0.00268444	-0.000929442	0	0	0
408	0	0	0	0	-0.00268333	-0.000930589	0	0	0
409	0	0	0	0	-0.00268333	-0.00093139	0	0	0
410	0	0	0	0	-0.00268259	-0.000931948	0	0	0
411	0	0	0	0	-0.00268185	-0.000932338	0	0	0
412	0	0	0	0	-0.00268	-0.000932609	0	0	0
413	0	0	0	0	-0.00267963	-0.0009328	0	0	0
414	0	0	0	0	-0.00267963	-0.000932935	0	0	0
415	0	0	0	0	-0.00268037	-0.000933041	0	0	0
416	0	0	0	0	-0.00268222	-0.000933126	0	0	0
417	-6.13998	-7.96014	-7.85664	-7.85666	-8.52963	-6.22195	-9.31901	-7.85666	7.85666
418	-8.02693	-9.55119	-9.42802	-9.42805	-9.02593	-9.33285	-8.50866	-9.33285	9.33285
419	-9.18436	-9.36643	-9.19114	-9.19673	-8.7037	-9.1166	-7.9238	-9.18436	9.18436
420	-8.5303	-8.6955	-8.48627	-8.54223	-8.21111	-8.61916	-7.48728	-8.5303	8.5303
421	-8.18941	-8.28862	-8.09012	-8.18398	-7.82593	-8.30868	-7.40622	-8.18398	8.18398
422	-7.97662	-7.95767	-7.75967	-7.86984	-7.52222	-7.84469	-7.37795	-7.84469	7.84469
423	-8.01293	-7.94979	-7.76385	-7.88637	-7.68889	-7.99897	-7.65919	-7.88637	7.88637
424	-8.4316	-8.34321	-8.20346	-8.33132	-8.12963	-8.45709	-8.08209	-8.33132	8.33132
425	-8.79547	-8.77922	-8.59722	-8.73074	-8.39259	-8.76661	-8.19282	-8.73074	8.73074
426	-8.84655	-8.84806	-8.63476	-8.77492	-8.40741	-8.70026	-8.30201	-8.70026	8.70026
427	-8.84435	-8.83573	-8.63703	-8.75667	-8.38148	-8.59847	-8.40968	-8.63703	8.63703
428	-2.19969	-1.46737	-1.44788	-1.45282	-0.396296	-2.87085	0	-1.45282	1.45282
429	0	0	0	0	-0.00250741	-0.000864187	0	0	0
430	0	0	0	0	-0.00254889	-0.000865325	0	0	0
431	0	0	0	0	-0.00259111	-0.000867998	0	0	0
432	0	0	0	0	-0.00263148	-0.00087239	0	0	0
433	0	0	0	0	-0.00267481	-0.000878442	0	0	0
434	0	0	0	0	-0.00268444	-0.000886112	0	0	0
435	0	0	0	0	-0.0026837	-0.000895314	0	0	0
436	0	0	0	0	-0.00268333	-0.000905432	0	0	0
437	0	0	0	0	-0.00268444	-0.000913825	0	0	0
438	0	0	0	0	-0.0026837	-0.000919697	0	0	0
439	0	0	0	0	-0.00268222	-0.000923793	0	0	0
440	0	0	0	0	-0.00268222	-0.00092665	0	0	0
441	-6.50721	-7.95995	-7.85665	-7.85667	-8.53333	-6.22201	-8.99487	-7.85667	7.85667
442	-8.86967	-9.5238	-9.3719	-9.37193	-8.83704	-9.28526	-7.9009	-9.28526	9.28526
443	-8.44526	-8.73973	-8.47826	-8.49935	-8.02222	-8.61567	-7.04511	-8.47826	8.47826
444	-7.66441	-7.82631	-7.54289	-7.61689	-7.44815	-8.02598	-6.45768	-7.61689	7.61689
445	-7.24129	-7.27083	-6.99248	-7.09242	-7.95185	-10.4057	-6.15791	-7.24129	7.24129
446	-7.08183	-6.9773	-6.72769	-6.84262	-8.14815	-9.81057	-6.15331	-6.9773	6.9773
447	-7.17737	-6.97264	-6.77399	-6.90021	-8.14074	-7.05943	-6.4766	-6.97264	6.97264
448	-7.6669	-7.40144	-7.26143	-7.39737	-8.04815	-10.4869	-7.08503	-7.40144	7.40144
449	-8.15833	-7.99083	-7.8277	-7.9742	-7.69259	-8.07426	-7.24699	-7.9742	7.9742
450	-8.21917	-8.09628	-7.893	-8.05076	-7.5963	-8.05943	-7.40669	-8.05076	8.05076
451	-8.21956	-8.1058	-7.8899	-8.05087	-7.57407	-7.94971	-7.52682	-7.94971	7.94971
452	-2.04106	-1.34377	-1.30767	-1.33437	-0.357778	-2.61055	0	-1.33437	1.33437
453	0	0	0	0	-0.00225556	-0.00071919	0	0	0
454	0	0	0	0	-0.00226519	-0.000717993	0	0	0
455	0	0	0	0	-0.0023	-0.000733859	0	0	0
456	0	0	0	0	-0.00234926	-0.000748393	0	0	0
457	0	0	0	0	-0.00241963	-0.000265277	0	0	0
458	0	0	0	0	-0.00250222	-1.90759e-05	0	0	0
459	0	0	0	0	-0.00258556	-1.90792e-05	0	0	0
460	0	0	0	0	-0.0026563	-1.90825e-05	0	0	0
461	0	0	0	0	-0.00268741	-1.90858e-05	0	0	0
462	0	0	0	0	-0.00268741	-1.90891e-05	0	0	0
463	0	0	0	0	-0.00268519	-1.90924e-05	0	0	0
464	0	0	0	0	-0.00268444	-1.90958e-05	0	0	0
465	0	0	0	0	-0.00268593	-1.90991e-05	0	0	0
466	0	0	0	0	-0.00268667	-1.91026e-05	0	0	0
467	0	0	0	0	-0.00256222	-1.91079e-05	0	0	0
468	0	0	0	0	-0.00236741	-1.91132e-05	0	0	0
469	0	0	0	0	-0.00224889	-1.91177e-05	0	0	0
470	0	0	0	0	-0.00219704	-1.96467e-05	0	0	0
471	0	0	0	0	-0.00223741	-2.20635e-05	0	0	0
472	0	0	0	0	-0.00231037	-2.18543e-05	0	0	0
473	0	0	0	0	-0.00235889	-1.92245e-05	0	0	0
474	0	0	0	0	-0.00236815	-1.91321e-05	0	0	0
475	0	0	0	0	-0.00240333	-1.91348e-05	0	0	0
476	0	0	0	0	-0.0024363	-1.91378e-05	0	0	0
477	0	0	0	0	-0.00247741	-1.91409e-05	0	0	0
478	0	0	0	0	-0.00252037	-1.9144e-05	0	0	0
479	0	0	0	0	-0.00256296	-1.91471e-05	0	0	0
480	0	0	0	0	-0.0026037	-1.91502e-05	0	0	0
481	0	0	0	0	-0.00263185	-1.91533e-05	0	0	0
482	0	0	0	0	-0.00263963	-1.91564e-05	0	0	0
483	0	0	0	0	-0.00263963	-1.91596e-05	0	0	0
484	0	0	0	0	-0.00263296	-1.91628e-05	0	0	0
485	0	0	0	0	-0.00262593	-1.91661e-05	0	0	0
486	0	0	0	0	-0.00262593	-1.91693e-05	0	0	0
487	0	0	0	0	-0.00261926	-1.91725e-05	0	0	0
488	0	0	0	0	-0.00261222	-1.91757e-05	0	0	0
489	0	0	0	0	-0.00259926	-1.91789e-05	0	0	0
490	0	0	0	0	-0.00235519	-1.91836e-05	0	0	0
491	0	0	0	0	-0.00202815	-1.91885e-05	0	0	0
492	0	0	0	0	-0.00182444	-1.91928e-05	0	0	0
493	0	0	0	0	-0.00170963	-1.92103e-05	0	0	0
494	0	0	0	0	-0.00170333	-1.92357e-05	0	0	0
495	0	0	0	0	-0.00173444	-2.0575e-05	0	0	0
496	0	0	0	0	-0.00180667	-2.07003e-05	0	0	0
497	0	0	0	0	-0.00186148	-1.92084e-05	0	0	0
498	0	0	0	0	-0.00186926	-1.92106e-05	0	0	0
499	0	0	0	0	-0.00191111	-1.92132e-05	0	0	0
500	0	0	0	0	-0.00195667	-1.92159e-05	0	0	0
501	0	0	0	0	-0.00200481	-1.92186e-05	0	0	0
502	0	0	0	0	-0.00205222	-1.92213e-05	0	0	0
503	0	0	0	0	-0.00209852	-1.9224e-05	0	0	0
504	0	0	0	0	-0.00214519	-1.92267e-05	0	0	0
505	0	0	0	0	-0.00221259	-0.000523041	0	0	0
506	0	0	0	0	-0.00229444	-0.00078109	0	0	0
507	0	0	0	0	-0.00237148	-0.000787022	0	0	0
508	0	0	0	0	-0.00242	-0.000793756	0	0	0
509	0	0	0	0	-0.00245407	-0.000801859	0	0	0
510	0	0	0	0	-0.00248852	-0.000810914	0	0	0
511	0	0	0	0	-0.00250926	-0.000820659	0	0	0
512	0	0	0	0	-0.0025237	-0.000830518	0	0	0
513	-6.6804	-7.51786	-7.40771	-7.40773	-7.98148	-5.90755	-7.94142	-7.40773	7.40773
514	-8.48125	-8.70648	-8.52888	-8.52892	-7.90741	-8.48038	-7.05004	-8.48125	8.48125
515	-7.66705	-7.88804	-7.62814	-7.66296	-7.28148	-7.87149	-6.4381	-7.66296	7.66296
516	-7.18945	-7.27944	-7.00428	-7.09682	-7.35556	-7.52248	-6.03132	-7.18945	7.18945
517	-6.99599	-6.94594	-6.68837	-6.80924	-7.93704	-7.14629	-5.89426	-6.94594	6.94594
518	-7.12395	-6.91006	-6.70239	-6.84013	-7.94444	-6.98722	-6.2992	-6.91006	6.91006
519	-7.26575	-7.11786	-6.90433	-7.05334	-7.88148	-7.18701	-6.30713	-7.11786	7.11786
520	-7.34842	-7.14254	-6.97425	-7.13231	-7.94074	-9.98901	-6.68092	-7.14254	7.14254
521	-7.74983	-7.56933	-7.39887	-7.56811	-7.63333	-7.65238	-6.84819	-7.56933	7.56933
522	-7.81928	-7.67466	-7.46841	-7.6506	-7.24074	-7.64613	-6.9761	-7.64613	7.64613
523	-7.80801	-7.67027	-7.45127	-7.63746	-7.1037	-7.51946	-7.10222	-7.51946	7.51946
524	-1.94008	-1.27239	-1.23583	-1.26662	-0.335593	-2.46966	0	-1.26662	1.26662
525	0	0	0	0	-0.00210593	-0.00067059	0	0	0
526	0	0	0	0	-0.00211074	-0.000658953	0	0	0
527	0	0	0	0	-0.00212741	-0.000676335	0	0	0
528	-1.88299e-14	0	0	0	-0.00217037	-0.000691993	0	0	0
529	3.22927e-14	0	0	0	-0.00223741	-0.000706177	0	0	0
530	0	0	0	0	-0.00233259	-0.00072016	0	0	0
531	0	0	0	0	-0.00241593	-0.00073553	0	0	0
532	0	0	0	0	-0.00240852	-0.000752906	0	0	0
533	0	0	0	0	-0.0024063	-0.00077184	0	0	0
534	0	0	0	0	-0.00244407	-0.000791297	0	0	0
535	0	0	0	0	-0.00248222	-0.000810464	0	0	0
536	0	0	0	0	-0.00251407	-0.000828953	0	0	0
537	-7.04873	-7.91449	-7.80678	-7.80681	-8.43704	-6.21316	-8.42763	-7.80681	7.80681
538	-9.0826	-9.28752	-9.11504	-9.11673	-8.54815	-9.05227	-7.70551	-9.0826	9.0826
539	-8.38084	-8.61933	-8.41434	-8.47574	-8.07407	-8.52125	-7.24262	-8.41434	8.41434
540	-7.95549	-8.14218	-7.96951	-8.0843	-7.69259	-8.29612	-6.88186	-7.96951	7.96951
541	-7.68024	-7.74219	-7.59786	-7.73131	-7.66667	-7.92901	-6.68187	-7.68024	7.68024
542	-7.62691	-7.61655	-7.48947	-7.63511	-7.79259	-7.75572	-6.72487	-7.62691	7.62691
543	-7.73443	-7.65659	-7.5602	-7.71131	-7.62963	-7.81924	-6.97192	-7.65659	7.65659
544	-8.08549	-7.98516	-7.88897	-8.04195	-7.71852	-11.4234	-7.41374	-7.98516	7.98516
545	-8.51252	-8.45634	-8.31496	-8.47529	-8.04815	-8.58745	-7.64551	-8.45634	8.45634
546	-8.70208	-8.65808	-8.4852	-8.65159	-8.2	-8.64495	-7.87436	-8.64495	8.64495
547	-8.83139	-8.78029	-8.59546	-8.76363	-8.30741	-8.62045	-8.10003	-8.62045	8.62045
548	-2.21674	-1.46925	-1.4379	-1.46644	-0.395926	-2.86209	0	-1.46644	1.46644
549	0	0	0	0	-0.00254815	-0.000810331	0	0	0
550	0	0	0	0	-0.00260185	-0.000815034	0	0	0
551	0	0	0	0	-0.00267704	-0.00083052	0	0	0
552	0	0	0	0	-0.00268741	-0.000846986	0	0	0
553	0	0	0	0	-0.00268333	-0.000864868	0	0	0
554	0	0	0	0	-0.00268259	-0.000883691	0	0	0
555	0	0	0	0	-0.00268444	-0.000898671	0	0	0
556	0	0	0	0	-0.00268407	-0.000909124	0	0	0
557	0	0	0	0	-0.00268407	-0.000916417	0	0	0
558	0	0	0	0	-0.00268481	-0.000921505	0	0	0
559	0	0	0	0	-0.00268556	-0.000925052	0	0	0
560	0	0	0	0	-0.00268519	-0.000927528	0	0	0
561	-4.94014	-7.96039	-7.85665	-7.85668	-8.53704	-6.22204	-10.3319	-7.85668	7.85668
562	-4.25483	-9.55248	-9.42801	-9.42804	-8.96667	-9.33282	-10.2509	-9.42801	9.42801
563	-4.46224	-9.55254	-9.42806	-9.42808	-9.01481	-9.3331	-10.2104	-9.42806	9.42806
564	-4.66923	-9.55255	-9.42809	-9.42811	-9.09259	-9.33326	-10.1699	-9.42809	9.42809
565	-4.87754	-9.55255	-9.42808	-9.42811	-9.1	-9.33323	-10.1294	-9.42808	9.42808
566	-4.87227	-9.55255	-9.42805	-9.42807	-9.01481	-9.333	-10.2104	-9.42805	9.42805
567	-4.60575	-9.55255	-9.42805	-9.42807	-8.97037	-9.33298	-10.2509	-9.42805	9.42805
568	-4.44171	-9.55255	-9.42808	-9.4281	-9.02963	-9.33319	-10.3319	-9.42808	9.42808
569	-4.27639	-9.55255	-9.42808	-9.4281	-9.04444	-9.33318	-10.413	-9.42808	9.42808
570	-4.09401	-9.55255	-9.42806	-9.42808	-8.98519	-9.33303	-10.4535	-9.42806	9.42806
571	-3.88244	-9.55255	-9.42802	-9.42804	-8.93704	-9.33277	-10.5345	-9.42802	9.42802
572	1.1345	-1.59209	-1.57133	-1.57134	-0.424074	-3.11151	0	-1.57133	1.57133
573	0	0	0	0	-0.00268333	-0.000933253	0	0	0
574	3.92542e-14	0	0	0	-0.00268407	-0.000933242	0	0	0
575	2.41634e-14	0	0	0	-0.00268407	-0.000933236	0	0	0
576	0	0	0	0	-0.00268444	-0.000933231	0	0	0
577	0	0	0	0	-0.00268407	-0.00093323	0	0	0
578	0	0	0	0	-0.00268333	-0.000933231	0	0	0
579	0	0	0	0	-0.00268333	-0.000933232	0	0	0
580	0	0	0	0	-0.00268333	-0.000933231	0	0	0
581	0	0	0	0	-0.00268259	-0.000933233	0	0	0
582	0	0	0	0	-0.00268222	-0.000933232	0	0	0
583	0	0	0	0	-0.00268222	-0.000933231	0	0	0
584	0	0	0	0	-0.00268222	-0.00093323	0	0	0
585	-4.71223	-7.96045	-7.85664	-7.85666	-8.52593	-6.22188	-10.494	-7.85666	7.85666
586	-4.13243	-9.55255	-9.428	-9.42803	-8.95185	-9.33259	-10.0888	-9.428	9.428
587	-5.29574	-9.55255	-9.42805	-9.42808	-8.97407	-9.33292	-9.72419	-9.42805	9.42805
588	-6.33718	-9.55255	-9.42808	-9.42811	-9.02963	-9.33314	-9.44057	-9.42808	9.42808
589	-7.0814	-9.55255	-9.42808	-9.4281	-9.04074	-9.33313	-9.2785	-9.33313	9.33313
590	-7.38711	-9.55255	-9.42805	-9.42808	-8.96667	-9.33293	-9.23798	-9.33293	9.33293
591	-7.20162	-9.55255	-9.42805	-9.42807	-8.95556	-9.33293	-9.40005	-9.40005	9.40005
592	-6.60431	-9.55255	-9.42808	-9.4281	-8.9963	-9.33314	-9.68367	-9.42808	9.42808
593	-6.39179	-9.55255	-9.42808	-9.4281	-8.99259	-9.33313	-9.44057	-9.42808	9.42808
594	-7.06053	-9.55255	-9.42806	-9.42808	-8.94444	-9.333	-9.23798	-9.333	9.333
595	-7.64547	-9.55255	-9.42803	-9.42805	-8.93333	-9.33277	-8.99487	-9.33277	9.33277
596	-1.58852	-1.59209	-1.57134	-1.57134	-0.423704	-3.11151	0	-1.57134	1.57134
597	6.32885e-14	0	0	0	-0.00268	-0.000933259	0	0	0
598	0	0	0	0	-0.00265593	-0.000933255	0	0	0
599	0	0	0	0	-0.00258481	-0.000933256	0	0	0
600	0	0	0	0	-0.00250556	-0.000933228	0	0	0
601	0	0	0	0	-0.00245815	-0.000930971	0	0	0
602	0	0	0	0	-0.00245407	-0.000924151	0	0	0
603	0	0	0	0	-0.00245222	-0.00091519	0	0	0
604	0	0	0	0	-0.0024663	-0.00090602	0	0	0
605	0	0	0	0	-0.00245519	-0.000897883	0	0	0
606	0	0	0	0	-0.00241333	-0.00089085	0	0	0
607	0	0	0	0	-0.00238407	-0.000883825	0	0	0
608	0	0	0	0	-0.00237259	-0.000876588	0	0	0
609	-6.32594	-7.1162	-7.00865	-7.00867	-7.51111	-5.55573	-7.53625	-7.00867	7.00867
610	-8.29247	-8.41682	-8.27822	-8.27824	-7.72593	-8.19993	-7.29314	-8.27822	8.27822
611	-8.06267	-8.1803	-8.03882	-8.04563	-7.56667	-7.95963	-7.13107	-8.03882	8.03882
612	-7.88795	-8.00822	-7.83816	-7.88362	-7.44074	-7.83959	-6.88797	-7.83959	7.83959
613	-7.73654	-7.8291	-7.62907	-7.71421	-7.27407	-7.66224	-6.76641	-7.66224	7.66224
614	-7.639	-7.69195	-7.49784	-7.58949	-7.12593	-7.45427	-6.7259	-7.49784	7.49784
615	-7.56886	-7.59797	-7.47887	-7.52211	-7.12963	-7.39665	-6.81941	-7.47887	7.47887
616	-7.66834	-7.71238	-7.59596	-7.64863	-7.31852	-7.61975	-6.94566	-7.61975	7.61975
617	-7.83923	-7.89051	-7.73777	-7.82655	-7.43704	-7.80827	-6.99721	-7.80827	7.80827
618	-7.88801	-7.92673	-7.75446	-7.86503	-7.43333	-7.73325	-7.04834	-7.75446	7.75446
619	-7.87037	-7.91041	-7.77815	-7.83077	-7.37407	-7.69976	-7.09876	-7.77815	7.77815
620	-1.96363	-1.31871	-1.30072	-1.30072	-0.347407	-2.57694	0	-1.30072	1.30072
621	0	0	0	0	-0.00220741	-0.000774096	0	0	0
622	0	0	0	0	-0.00222148	-0.000774604	0	0	0
623	0	0	0	0	-0.00223481	-0.000775667	0	0	0
624	0	0	0	0	-0.00224963	-0.000777304	0	0	0
625	0	0	0	0	-0.00231889	-0.000272577	0	0	0
626	0	0	0	0	-0.00244259	-1.95518e-05	0	0	0
627	0	0	0	0	-0.00253815	-1.95548e-05	0	0	0
628	0	0	0	0	-0.00252741	-1.95577e-05	0	0	0
629	0	0	0	0	-0.00253889	-1.95608e-05	0	0	0
630	0	0	0	0	-0.00256074	-1.95638e-05	0	0	0
631	0	0	0	0	-0.00263074	-1.95669e-05	0	0	0
632	0	0	0	0	-0.00268852	-1.957e-05	0	0	0
633	0	0	0	0	-0.00269222	-1.95732e-05	0	0	0
634	0	0	0	0	-0.00264519	-1.9578e-05	0	0	0
635	0	0	0	0	-0.00243667	-1.95833e-05	0	0	0
636	0	0	0	0	-0.00222037	-1.95878e-05	0	0	0
637	0	0	0	0	-0.0020463	-1.95929e-05	0	0	0
638	0	0	0	0	-0.00197074	-2.00439e-05	0	0	0
639	0	0	0	0	-0.00198148	-2.04115e-05	0	0	0
640	0	0	0	0	-0.00209963	-1.98763e-05	0	0	0
641	0	0	0	0	-0.00218815	-1.96034e-05	0	0	0
642	0	0	0	0	-0.00221	-1.96058e-05	0	0	0
643	0	0	0	0	-0.00227963	-1.96084e-05	0	0	0
644	0	0	0	0	-0.00234741	-1.9611e-05	0	0	0
645	0	0	0	0	-0.00241556	-1.96137e-05	0	0	0
646	0	0	0	0	-0.00248519	-1.96164e-05	0	0	0
647	0	0	0	0	-0.00255556	-1.96192e-05	0	0	0
648	0	0	0	0	-0.00262556	-1.96219e-05	0	0	0
649	0	0	0	0	-0.00267963	-1.96247e-05	0	0	0
650	0	0	0	0	-0.00268926	-1.96276e-05	0	0	0
651	0	0	0	0	-0.00268926	-1.96304e-05	0	0	0
652	0	0	0	0	-0.00268778	-1.96332e-05	0	0	0
653	0	0	0	0	-0.00268444	-1.96361e-05	0	0	0
654	0	0	0	0	-0.00268296	-1.9639e-05	0	0	0
655	0	0	0	0	-0.00268333	-1.96419e-05	0	0	0
656	0	0	0	0	-0.0026837	-1.96449e-05	0	0	0
657	0	0	0	0	-0.00268444	-1.96478e-05	0	0	0
658	0	0	0	0	-0.00268519	-1.96509e-05	0	0	0
659	0	0	0	0	-0.00268444	-1.9654e-05	0	0	0
660	0	0	0	0	-0.00268519	-1.96572e-05	0	0	0
661	0	0	0	0	-0.00269	-1.96604e-05	0	0	0
662	0	0	0	0	-0.00257296	-1.96653e-05	0	0	0
663	0	0	0	0	-0.00238778	-1.96703e-05	0	0	0
664	0	0	0	0	-0.00237815	-1.9673e-05	0	0	0
665	0	0	0	0	-0.00245296	-1.96745e-05	0	0	0
666	0	0	0	0	-0.00249333	-1.96769e-05	0	0	0
667	0	0	0	0	-0.0025337	-1.96795e-05	0	0	0
668	0	0	0	0	-0.00257815	-1.96821e-05	0	0	0
669	0	0	0	0	-0.0026263	-1.96849e-05	0	0	0
670	0	0	0	0	-0.00267519	-1.96876e-05	0	0	0
671	0	0	0	0	-0.00268444	-1.96904e-05	0	0	0
672	0	0	0	0	-0.0026837	-1.96932e-05	0	0	0
673	0	0	0	0	-0.00268148	-0.000536829	0	0	0
674	0	0	0	0	-0.00268222	-0.000812017	0	0	0
675	0	0	0	0	-0.00268556	-0.000836706	0	0	0
676	0	0	0	0	-0.00268704	-0.000862842	0	0	0
677	0	0	0	0	-0.00268704	-0.000884161	0	0	0
678	0	0	0	0	-0.00268704	-0.000899035	0	0	0
679	0	0	0	0	-0.00268704	-0.000909381	0	0	0
680	0	0	0	0	-0.00268667	-0.000916591	0	0	0
681	-6.07526	-7.96026	-7.85664	-7.85666	-8.53333	-6.22186	-9.35953	-7.85666	7.85666
682	-7.99311	-9.55231	-9.42802	-9.42805	-8.97778	-9.33263	-8.46815	-9.33263	9.33263
683	-9.05407	-9.30518	-9.10784	-9.12845	-8.54444	-9.0289	-7.53625	-9.05407	9.05407
684	-8.2482	-8.50315	-8.27993	-8.36944	-7.91111	-8.35239	-6.95388	-8.27993	8.27993
685	-7.82333	-7.9957	-7.79592	-7.92145	-7.50741	-7.95568	-6.72097	-7.82333	7.82333
686	-7.64531	-7.73839	-7.55605	-7.69924	-7.26296	-7.64085	-6.67514	-7.64085	7.64085
687	-7.66285	-7.6816	-7.53028	-7.68297	-7.31852	-7.64188	-6.93907	-7.64188	7.64188
688	-8.07692	-8.03821	-7.91103	-8.06692	-7.78148	-8.15665	-7.48529	-8.03821	8.03821
689	-8.53111	-8.56588	-8.39118	-8.5537	-8.11111	-8.53838	-7.60371	-8.53111	8.53111
690	-8.60431	-8.65059	-8.44433	-8.61284	-8.14444	-8.48001	-7.75844	-8.48001	8.48001
691	-8.64982	-8.67897	-8.46522	-8.63586	-8.15556	-8.39163	-7.91103	-8.46522	8.46522
692	-2.15846	-1.44378	-1.40922	-1.43672	-0.386296	-2.79597	0	-1.43672	1.43672
693	-9.6704e-16	0	0	0	-0.00244704	-0.000842645	0	0	0
694	3.18885e-15	0	0	0	-0.00249889	-0.000844169	0	0	0
695	0	0	0	0	-0.00255074	-0.000847481	0	0	0
696	0	0	0	0	-0.00260148	-0.000852813	0	0	0
697	0	0	0	0	-0.00265148	-0.000860033	0	0	0
698	0	0	0	0	-0.00268778	-0.000868963	0	0	0
699	0	0	0	0	-0.00268815	-0.000879452	0	0	0
700	0	0	0	0	-0.0026863	-0.000891609	0	0	0
701	0	0	0	0	-0.00268778	-0.00090372	0	0	0
702	0	0	0	0	-0.00268741	-0.000912647	0	0	0
703	0	0	0	0	-0.00268593	-0.000918874	0	0	0
704	0	0	0	0	-0.00268593	-0.000923218	0	0	0
705	-6.28636	-7.9602	-7.85665	-7.85667	-8.54074	-6.22201	-9.19746	-7.85667	7.85667
706	-8.59786	-9.49054	-9.31581	-9.31585	-8.6963	-9.23391	-7.56667	-9.23391	9.23391
707	-8.20968	-8.43986	-8.23337	-8.26884	-7.82593	-8.22172	-7.07185	-8.22172	8.22172
708	-7.95451	-8.00945	-7.89141	-7.98308	-7.65185	-8.06539	-7.03296	-7.95451	7.95451
709	-7.90115	-7.961	-7.83532	-7.9516	-7.52963	-7.9969	-6.86562	-7.90115	7.90115
710	-7.72241	-7.7801	-7.62437	-7.75866	-7.33704	-7.76694	-6.84583	-7.72241	7.72241
711	-7.74049	-7.73481	-7.60931	-7.7528	-7.40741	-7.79944	-7.07721	-7.73481	7.73481
712	-8.08483	-8.04663	-7.94295	-8.0891	-7.8	-8.30102	-7.49302	-8.04663	8.04663
713	-8.43479	-8.46045	-8.3129	-8.46405	-8.04074	-8.58436	-7.57029	-8.43479	8.43479
714	-8.46844	-8.50885	-8.32918	-8.48585	-8.02963	-8.46976	-7.6508	-8.46844	8.46844
715	-8.44535	-8.47314	-8.2791	-8.44013	-7.97037	-8.29219	-7.73018	-8.29219	8.29219
716	-2.09656	-1.40283	-1.36964	-1.39724	-0.375926	-2.71835	0	-1.39724	1.39724
717	0	0	0	0	-0.00234704	-0.000814915	0	0	0
718	0	0	0	0	-0.00237667	-0.000815936	0	0	0
719	0	0	0	0	-0.00240333	-0.00081807	0	0	0
720	0	0	0	0	-0.00243222	-0.000821361	0	0	0
721	0	0	0	0	-0.00244852	-0.000825719	0	0	0
722	0	0	0	0	-0.00244074	-0.000830759	0	0	0
723	0	0	0	0	-0.00242556	-0.000835542	0	0	0
724	0	0	0	0	-0.00241296	-0.000839364	0	0	0
725	0	0	0	0	-0.0024	-0.000841964	0	0	0
726	0	0	0	0	-0.00238481	-0.000843325	0	0	0
727	0	0	0	0	-0.00236778	-0.000843552	0	0	0
728	0	0	0	0	-0.00235259	-0.000842801	0	0	0
729	-6.17406	-6.99018	-6.87147	-6.87149	-7.30741	-5.47754	-7.25262	-6.87149	6.87149
730	-7.68113	-7.94207	-7.74841	-7.76485	-7.13333	-7.74428	-6.36374	-7.74428	7.74428
731	-6.8025	-7.05686	-6.85276	-6.93906	-6.51852	-7.0621	-5.84241	-6.85276	6.85276
732	-6.58525	-6.59204	-6.48037	-6.59911	-7.02963	-6.80388	-6.1037	-6.59204	6.59204
733	-6.94206	-6.93724	-6.83786	-6.97361	-7.11852	-7.13495	-6.12942	-6.94206	6.94206
734	-6.871	-6.89941	-6.76264	-6.90806	-6.72963	-6.87928	-5.96939	-6.871	6.871
735	-6.72628	-6.70474	-6.57879	-6.73074	-6.56667	-6.67599	-6.16305	-6.67599	6.67599
736	-6.96294	-6.92685	-6.80825	-6.96637	-6.77037	-7.14759	-6.48286	-6.92685	6.92685
737	-7.23663	-7.24292	-7.09705	-7.26403	-6.78889	-7.41154	-6.50134	-7.23663	7.23663
738	-7.22036	-7.23064	-7.06589	-7.23881	-6.6963	-7.28701	-6.52203	-7.22036	7.22036
739	-7.16209	-7.14918	-6.98123	-7.15624	-6.60741	-7.07021	-6.57978	-7.07021	7.07021
740	-1.77436	-1.18215	-1.15294	-1.18204	-0.310889	-2.30571	0	-1.18204	1.18204
741	0	0	0	0	-0.00189852	-0.000625298	0	0	0
742	0	0	0	0	-0.00187222	-0.000634287	0	0	0
743	1.58881e-14	0	0	0	-0.00188481	-0.000643699	0	0	0
744	6.90318e-14	0	0	0	-0.00189778	-0.000650909	0	0	0
745	3.3146e-14	0	0	0	-0.00193852	-0.000656805	0	0	0
746	3.35053e-14	0	0	0	-0.0020137	-0.000662442	0	0	0
747	6.86276e-14	0	0	0	-0.0020963	-0.00066957	0	0	0
748	5.39858e-14	0	0	0	-0.00216111	-0.000679236	0	0	0
749	4.8686e-14	0	0	0	-0.00220444	-0.000691231	0	0	0
750	3.63798e-14	0	0	0	-0.00224407	-0.000704544	0	0	0
751	9.25214e-15	0	0	0	-0.00227704	-0.00071849	0	0	0
752	0	0	0	0	-0.00230889	-0.000732559	0	0	0
753	-6.1563	-6.94312	-6.83406	-6.83409	-7.32222	-5.4347	-7.29314	-6.83409	6.83409
754	-7.95457	-8.10811	-7.95154	-7.97643	-7.5	-7.93882	-7.08461	-7.95154	7.95154
755	-7.66167	-7.77538	-7.58857	-7.68105	-7.34074	-7.8099	-6.99733	-7.66167	7.66167
756	-7.53747	-7.68156	-7.44011	-7.56386	-7.29259	-7.85563	-6.71573	-7.53747	7.53747
757	-7.46761	-7.54302	-7.30111	-7.43504	-7.9037	-7.76932	-6.69156	-7.46761	7.46761
758	-7.52372	-7.49483	-7.27949	-7.41911	-8.1963	-7.5091	-6.6984	-7.49483	7.49483
759	-7.59364	-7.49121	-7.32413	-7.46895	-8.17778	-10.488	-23.079	-7.59364	7.59364
760	-7.8305	-7.73974	-7.60355	-7.75322	-8.21481	-13.6958	-7.07831	-7.75322	7.75322
761	-8.10474	-8.02461	-7.87533	-8.03145	-7.86296	-11.088	-7.27525	-8.02461	8.02461
762	-8.21626	-8.15176	-7.97475	-8.14014	-7.61481	-8.14148	-7.43456	-8.14014	8.14014
763	-8.25876	-8.19051	-8.00511	-8.17332	-7.64074	-8.0561	-7.629	-8.0561	8.0561
764	-2.06454	-1.36599	-1.33532	-1.3633	-0.363	-2.66389	0	-1.3633	1.3633
765	0	0	0	0	-0.00229037	-0.00073671	0	0	0
766	0	0	0	0	-0.00230852	-0.000711563	0	0	0
767	0	0	0	0	-0.00234111	-0.000719283	0	0	0
768	0	0	0	0	-0.00240519	-0.000740188	0	0	0
769	0	0	0	0	-0.00246074	-0.000759325	0	0	0
770	0	0	0	0	-0.00250963	-0.000777559	0	0	0
771	0	0	0	0	-0.00255852	-0.000795107	0	0	0
772	0	0	0	0	-0.00259074	-0.000812182	0	0	0
773	0	0	0	0	-0.00261741	-0.000828543	0	0	0
774	0	0	0	0	-0.00264593	-0.000843895	0	0	0
775	0	0	0	0	-0.00266667	-0.000858177	0	0	0
776	0	0	0	0	-0.00268037	-0.000871282	0	0	0
777	-6.97983	-7.88935	-7.76938	-7.7694	-8.4	-6.18322	-8.22504	-7.7694	7.7694
778	-8.89005	-9.09288	-8.91063	-8.93108	-8.42222	-8.86221	-7.81958	-8.89005	8.89005
779	-8.3288	-8.48934	-8.27001	-8.35406	-8.04815	-8.59499	-7.37802	-8.3288	8.3288
780	-8.10191	-8.17147	-7.95102	-8.07045	-7.92222	-11.6954	-7.13816	-8.07045	8.07045
781	-8.06834	-8.03456	-7.8356	-7.96548	-14.5556	-27.0928	-7.09513	-8.03456	8.03456
782	-8.10947	-7.99096	-7.81077	-7.94726	-13.4778	-7.94492	-7.12804	-7.94726	7.94726
783	-8.16007	-7.99037	-7.84681	-7.991	-8	-7.99013	-7.51725	-7.99037	7.99037
784	-8.42235	-8.23134	-8.12187	-8.27275	-15.0259	-14.5094	-25.7963	-8.42235	8.42235
785	-8.74278	-8.59754	-8.48181	-8.63605	-8.07407	-8.59908	-7.81961	-8.59754	8.59754
786	-8.80417	-8.69678	-8.54346	-8.70347	-8.15185	-8.68425	-7.97134	-8.68425	8.68425
787	-8.81859	-8.71871	-8.54947	-8.71251	-8.15926	-8.57392	-8.12096	-8.57392	8.57392
788	-2.19692	-1.44962	-1.42065	-1.44834	-0.386667	-2.82712	0	-1.44834	1.44834
789	0	0	0	0	-0.00244074	-0.000792988	0	0	0
790	0	0	0	0	-0.00245259	-0.000766499	0	0	0
791	0	0	0	0	-0.00247704	-0.000763868	0	0	0
792	0	0	0	0	-0.00253296	-0.000785099	0	0	0
793	0	0	0	0	-0.00258778	-0.000279516	0	0	0
794	0	0	0	0	-0.0026437	-2.01173e-05	0	0	0
795	0	0	0	0	-0.00268556	-2.01209e-05	0	0	0
796	0	0	0	0	-0.00268852	-2.01245e-05	0	0	0
797	0	0	0	0	-0.00268889	-2.01281e-05	0	0	0
798	0	0	0	0	-0.00268852	-2.01318e-05	0	0	0
799	0	0	0	0	-0.00268815	-2.01355e-05	0	0	0
800	0	0	0	0	-0.00268741	-2.01392e-05	0	0	0
801	0	0	0	0	-0.00268741	-2.01428e-05	0	0	0
802	0	0	0	0	-0.00268704	-2.01468e-05	0	0	0
803	0	0	0	0	-0.00268111	-2.01513e-05	0	0	0
804	0	0	0	0	-0.00262741	-2.01568e-05	0	0	0
805	0	0	0	0	-0.0026163	-2.11595e-05	0	0	0
806	0	0	0	0	-0.0026263	-2.29571e-05	0	0	0
807	0	0	0	0	-0.00262	-2.27616e-05	0	0	0
808	0	0	0	0	-0.00262037	-2.19833e-05	0	0	0
809	0	0	0	0	-0.00263037	-2.02236e-05	0	0	0
810	0	0	0	0	-0.00266889	-2.01774e-05	0	0	0
811	0	0	0	0	-0.00268815	-2.01803e-05	0	0	0
812	0	0	0	0	-0.00268926	-2.01836e-05	0	0	0
813	0	0	0	0	-0.00268926	-2.0187e-05	0	0	0
814	0	0	0	0	-0.00268741	-2.01904e-05	0	0	0
815	0	0	0	0	-0.00268556	-2.01937e-05	0	0	0
816	0	0	0	0	-0.0026837	-2.01971e-05	0	0	0
817	0	0	0	0	-0.0026837	-2.02005e-05	0	0	0
818	0	0	0	0	-0.00268519	-2.02038e-05	0	0	0
819	0	0	0	0	-0.00268667	-2.02071e-05	0	0	0
820	0	0	0	0	-0.00268852	-2.02104e-05	0	0	0
821	0	0	0	0	-0.00268852	-2.02138e-05	0	0	0
822	0	0	0	0	-0.00268852	-2.02172e-05	0	0	0
823	0	0	0	0	-0.00268889	-2.02206e-05	0	0	0
824	0	0	0	0	-0.00268889	-2.0224e-05	0	0	0
825	0	0	0	0	-0.00268889	-2.02275e-05	0	0	0
826	0	0	0	0	-0.00268926	-2.02312e-05	0	0	0
827	0	0	0	0	-0.00269185	-2.02354e-05	0	0	0
828	0	0	0	0	-0.00269556	-2.02418e-05	0	0	0
829	0	0	0	0	-0.00268593	-2.02458e-05	0	0	0
830	0	0	0	0	-0.00268222	-2.02499e-05	0	0	0
831	0	0	0	0	-0.00268481	-2.02525e-05	0	0	0
832	0	0	0	0	-0.00268444	-2.02554e-05	0	0	0
833	0	0	0	0	-0.00268407	-2.02584e-05	0	0	0
834	0	0	0	0	-0.00268333	-2.02617e-05	0	0	0
835	0	0	0	0	-0.00268222	-2.02654e-05	0	0	0
836	0	0	0	0	-0.00268185	-2.02691e-05	0	0	0
837	0	0	0	0	-0.00268111	-2.0273e-05	0	0	0
838	0	0	0	0	-0.00268074	-2.02769e-05	0	0	0
839	0	0	0	0	-0.00268037	-2.02807e-05	0	0	0
840	0	0	0	0	-0.00268	-2.02846e-05	0	0	0
841	0	0	0	0	-0.00268037	-0.000558206	0	0	0
842	0	0	0	0	-0.00268037	-0.000854744	0	0	0
843	0	0	0	0	-0.00267926	-0.000878765	0	0	0
844	0	0	0	0	-0.00267889	-0.00089545	0	0	0
845	0	0	0	0	-0.00267778	-0.00090705	0	0	0
846	0	0	0	0	-0.00267704	-0.00091512	0	0	0
847	0	0	0	0	-0.00267778	-0.000920739	0	0	0
848	0	0	0	0	-0.00267889	-0.00092465	0	0	0
849	-5.68935	-7.96045	-7.85664	-7.85667	-8.52222	-6.22234	-9.68367	-7.85667	7.85667
850	-6.25742	-9.55255	-9.428	-9.42803	-8.95556	-9.3324	-9.5216	-9.428	9.428
851	-6.73263	-9.55255	-9.42805	-9.42808	-8.97407	-9.33287	-9.35953	-9.35953	9.35953
852	-7.20864	-9.55255	-9.42807	-9.4281	-9.02963	-9.33307	-9.19746	-9.33307	9.33307
853	-7.69117	-9.55255	-9.42807	-9.4281	-9.05556	-9.33306	-9.03539	-9.33306	9.33306
854	-8.76131	-9.55255	-9.42809	-9.42928	-9.08519	-9.33307	-8.30608	-9.33307	9.33307
855	-9.18084	-9.29711	-9.12728	-9.14955	-8.79259	-9.00466	-8.17116	-9.12728	9.12728
856	-9.02425	-9.03612	-8.90245	-8.98129	-8.75926	-9.0146	-8.17562	-8.98129	8.98129
857	-9.20475	-9.16046	-9.0727	-9.18035	-8.88889	-9.11441	-8.30285	-9.11441	9.11441
858	-9.31602	-9.28611	-9.18598	-9.30654	-8.91852	-9.04805	-8.37316	-9.18598	9.18598
859	-9.26228	-9.2893	-9.17179	-9.24203	-8.82593	-9.07711	-8.40514	-9.17179	9.17179
860	-2.31188	-1.55143	-1.53268	-1.53268	-0.415185	-3.03624	0	-1.53268	1.53268
861	0	0	0	0	-0.00264185	-0.00091187	0	0	0
862	0	0	0	0	-0.00266444	-0.000912516	0	0	0
863	0	0	0	0	-0.00268481	-0.00091401	0	0	0
864	0	0	0	0	-0.00268963	-0.000916348	0	0	0
865	0	0	0	0	-0.00268926	-0.000919412	0	0	0
866	0	0	0	0	-0.00268926	-0.000923238	0	0	0
867	0	0	0	0	-0.00268963	-0.000926252	0	0	0
868	0	0	0	0	-0.00268926	-0.000928354	0	0	0
869	0	0	0	0	-0.00268815	-0.000929822	0	0	0
870	0	0	0	0	-0.00268815	-0.000930847	0	0	0
871	0	0	0	0	-0.00268815	-0.000931562	0	0	0
872	0	0	0	0	-0.00268778	-0.000932061	0	0	0
873	-4.57053	-7.96032	-7.85664	-7.85666	-8.53704	-6.22185	-10.6156	-7.85666	7.85666
874	-3.30966	-9.55233	-9.42799	-9.42802	-8.96296	-9.33254	-10.6156	-9.42799	9.42799
875	-3.71475	-9.55482	-9.42808	-9.4329	-9.08148	-9.33303	-10.2914	-9.42808	9.42808
876	-4.79752	-9.5663	-9.42819	-9.46151	-9.20741	-9.34196	-10.0564	-9.42819	9.42819
877	-5.48918	-9.66258	-9.48086	-9.57174	-9.41481	-9.53808	-10.0271	-9.53808	9.53808
878	-5.85224	-9.79524	-9.59918	-9.72499	-9.48889	-9.64655	-10.0845	-9.64655	9.64655
879	-6.02814	-9.77374	-9.56145	-9.69782	-9.42593	-9.57403	-10.2567	-9.57403	9.57403
880	-5.80839	-9.78261	-9.57254	-9.71899	-9.46296	-9.7114	-10.2984	-9.7114	9.7114
881	-5.20956	-9.75105	-9.55375	-9.70199	-9.35556	-9.57839	-10.4462	-9.57839	9.57839
882	-4.67133	-9.64307	-9.44207	-9.56783	-9.21111	-9.35811	-10.4867	-9.44207	9.44207
883	-4.36478	-9.55039	-9.42803	-9.43924	-9.03333	-9.33289	-10.4892	-9.42803	9.42803
884	0.891558	-1.59205	-1.57133	-1.57134	-0.423704	-3.11153	0	-1.57133	1.57133
885	0	0	0	0	-0.00268444	-0.000933256	0	0	0
886	8.98266e-15	0	0	0	-0.00268667	-0.000933243	0	0	0
887	1.62586e-14	0	0	0	-0.0026863	-0.000933235	0	0	0
888	0	0	0	0	-0.00268593	-0.000933232	0	0	0
889	0	0	0	0	-0.00268519	-0.000933229	0	0	0
890	0	0	0	0	-0.00268481	-0.000933231	0	0	0
891	0	0	0	0	-0.00268481	-0.000933234	0	0	0
892	0	0	0	0	-0.00268444	-0.000933237	0	0	0
893	0	0	0	0	-0.00268259	-0.000933238	0	0	0
894	0	0	0	0	-0.00268111	-0.000933239	0	0	0
895	0	0	0	0	-0.00268074	-0.000933239	0	0	0
896	0	0	0	0	-0.00268148	-0.000933239	0	0	0
897	-5.64591	-7.96026	-7.85665	-7.85667	-8.52593	-6.22193	-9.68367	-7.85667	7.85667
898	-6.21155	-9.55232	-9.42801	-9.42803	-8.96296	-9.33267	-9.56212	-9.42801	9.42801
899	-7.29562	-9.56075	-9.42945	-9.4404	-9.12222	-9.34931	-8.79229	-9.34931	9.34931
900	-9.30392	-9.56663	-9.39615	-9.46594	-9.13704	-9.42072	-8.01908	-9.39615	9.39615
901	-9.11043	-9.11241	-8.89622	-9.00132	-8.67778	-9.01321	-7.82893	-9.00132	9.00132
902	-8.87834	-8.83997	-8.6664	-8.79305	-8.48148	-8.77498	-7.7523	-8.77498	8.77498
903	-8.76854	-8.72685	-8.58555	-8.72399	-8.41111	-8.69431	-7.77578	-8.69431	8.69431
904	-8.87506	-8.82103	-8.69168	-8.83345	-8.56667	-8.98564	-8.00604	-8.82103	8.82103
905	-9.18593	-9.12597	-8.98735	-9.12942	-8.80741	-9.16097	-8.26199	-9.12597	9.12597
906	-9.35583	-9.32498	-9.15496	-9.30032	-8.91852	-9.19719	-8.40756	-9.19719	9.19719
907	-9.35255	-9.33966	-9.15145	-9.29818	-8.88519	-9.07912	-8.47641	-9.15145	9.15145
908	-2.31864	-1.5458	-1.52395	-1.53835	-0.418889	-3.01925	0	-1.53835	1.53835
909	1.9425e-15	0	0	0	-0.00267148	-0.00090966	0	0	0
910	0	0	0	0	-0.00268444	-0.000911591	0	0	0
911	0	0	0	0	-0.00268593	-0.000915298	0	0	0
912	0	0	0	0	-0.00268704	-0.000920229	0	0	0
913	0	0	0	0	-0.00268815	-0.000924163	0	0	0
914	0	0	0	0	-0.00269074	-0.000926903	0	0	0
915	0	0	0	0	-0.00269259	-0.000928813	0	0	0
916	0	0	0	0	-0.0026937	-0.000930144	0	0	0
917	0	0	0	0	-0.00269593	-0.000931075	0	0	0
918	0	0	0	0	-0.00269778	-0.000931723	0	0	0
919	0	0	0	0	-0.00269704	-0.000932175	0	0	0
920	0	0	0	0	-0.00269444	-0.000932492	0	0	0
921	-4.4324	-7.96026	-7.85664	-7.85666	-8.54444	-6.22192	-10.7371	-7.85666	7.85666
922	-3.03265	-9.55232	-9.428	-9.42802	-8.96667	-9.33265	-10.6561	-9.428	9.428
923	-3.70098	-9.55332	-9.42808	-9.43461	-9.11111	-9.33314	-10.2509	-9.42808	9.42808
924	-5.11645	-9.58945	-9.44487	-9.49308	-9.32593	-9.47766	-9.88626	-9.47766	9.47766
925	-6.17912	-9.67581	-9.51978	-9.61426	-9.44074	-9.66022	-9.86797	-9.61426	9.61426
926	-6.52951	-9.75153	-9.55417	-9.67495	-9.45926	-9.64772	-9.81083	-9.64772	9.64772
927	-6.49536	-9.68601	-9.56732	-9.70623	-9.51481	-9.69896	-9.96395	-9.68601	9.68601
928	-6.2729	-9.72393	-9.64973	-9.79658	-9.54444	-9.93374	-10.0736	-9.72393	9.72393
929	-5.60167	-9.70733	-9.63293	-9.77557	-9.42222	-9.71519	-10.2292	-9.70733	9.70733
930	-4.93292	-9.61791	-9.49447	-9.64082	-9.27407	-9.44748	-10.3847	-9.49447	9.49447
931	-4.17301	-9.55232	-9.42804	-9.4725	-9.09259	-9.33302	-10.6156	-9.42804	9.42804
932	1.27579	-1.59205	-1.57134	-1.57134	-0.426296	-3.11157	0	-1.57134	1.57134
933	0	0	0	0	-0.00268296	-0.000933249	0	0	0
934	2.15584e-15	0	0	0	-0.00268407	-0.000933236	0	0	0
935	-6.28786e-15	0	0	0	-0.00268481	-0.000933225	0	0	0
936	0	0	0	0	-0.00268519	-0.000933218	0	0	0
937	0	0	0	0	-0.00268593	-0.000933213	0	0	0
938	0	0	0	0	-0.00268556	-0.000933213	0	0	0
939	0	0	0	0	-0.00268556	-0.000933213	0	0	0
940	0	0	0	0	-0.00268481	-0.000933211	0	0	0
941	0	0	0	0	-0.0026837	-0.00093321	0	0	0
942	0	0	0	0	-0.00268481	-0.000933209	0	0	0
943	0	0	0	0	-0.00268593	-0.000933209	0	0	0
944	0	0	0	0	-0.00268704	-0.000933208	0	0	0
945	-2.90973	-7.96026	-7.85663	-7.85664	-8.53704	-6.22194	-11.7906	-7.85664	7.85664
946	-0.353364	-9.55232	-9.42801	-9.42804	-9.00741	-9.3328	-11.3044	-9.42801	9.42801
947	-1.84186	-9.5541	-9.42807	-9.4288	-9.13704	-9.33314	-10.9802	-9.42807	9.42807
948	-2.92904	-9.64325	-9.48042	-9.53581	-9.43333	-9.5406	-10.7609	-9.53581	9.53581
949	-3.83954	-9.73225	-9.60504	-9.7066	-9.53333	-9.67349	-10.7442	-9.67349	9.67349
950	-3.87402	-9.67446	-9.57137	-9.68728	-9.41481	-9.48072	-10.9305	-9.57137	9.57137
951	-2.91091	-9.55423	-9.43674	-9.53117	-9.26667	-9.33316	-11.0355	-9.43674	9.43674
952	-2.53296	-9.58076	-9.45535	-9.51365	-9.40741	-9.58201	-11.2632	-9.51365	9.51365
953	-2.14626	-9.61335	-9.5222	-9.6286	-9.38889	-9.64048	-11.3854	-9.61335	9.61335
954	-1.65701	-9.55006	-9.43906	-9.52166	-9.21852	-9.34896	-11.3854	-9.43906	9.43906
955	-1.52377	-9.55224	-9.42802	-9.42804	-9.02963	-9.33283	-11.4259	-9.42802	9.42802
956	2.64344	-1.59204	-1.57133	-1.57134	-0.422963	-3.11151	0	-1.57133	1.57133
957	0	0	0	0	-0.00268	-0.000933252	0	0	0
958	0	0	0	0	-0.00268185	-0.00093324	0	0	0
959	0	0	0	0	-0.00268222	-0.000933231	0	0	0
960	0	0	0	0	-0.00268259	-0.000933226	0	0	0
961	0	0	0	0	-0.00268259	-0.000326688	0	0	0
962	0	0	0	0	-0.00268259	-2.34237e-05	0	0	0
963	0	0	0	0	-0.00268185	-2.34274e-05	0	0	0
964	0	0	0	0	-0.00268111	-2.34311e-05	0	0	0
965	0	0	0	0	-0.00268111	-2.34348e-05	0	0	0
966	0	0	0	0	-0.00268074	-2.34385e-05	0	0	0
967	0	0	0	0	-0.00268037	-2.34421e-05	0	0	0
968	0	0	0	0	-0.00268074	-2.34458e-05	0	0	0
969	0	0	0	0	-0.00268111	-2.34509e-05	0	0	0
970	0	0	0	0	-0.00268	-2.34562e-05	0	0	0
971	0	0	0	0	-0.00268889	-2.34623e-05	0	0	0
972	0	0	0	0	-0.00274037	-2.34801e-05	0	0	0
973	0	0	0	0	-0.00280519	-2.43212e-05	0	0	0
974	0	0	0	0	-0.00280222	-2.50298e-05	0	0	0
975	0	0	0	0	-0.00278778	-2.49044e-05	0	0	0
976	0	0	0	0	-0.00281111	-2.41432e-05	0	0	0
977	0	0	0	0	-0.00278222	-2.36019e-05	0	0	0
978	0	0	0	0	-0.00270741	-2.34868e-05	0	0	0
979	0	0	0	0	-0.00267815	-2.34896e-05	0	0	0
980	0	0	0	0	-0.00268148	-2.34926e-05	0	0	0
981	0	0	0	0	-0.00268407	-2.34957e-05	0	0	0
982	0	0	0	0	-0.00268556	-2.34988e-05	0	0	0
983	0	0	0	0	-0.00268556	-2.35019e-05	0	0	0
984	0	0	0	0	-0.0026837	-2.35051e-05	0	0	0
985	0	0	0	0	-0.00268333	-2.35083e-05	0	0	0
986	0	0	0	0	-0.0026837	-2.35114e-05	0	0	0
987	0	0	0	0	-0.00268333	-2.35146e-05	0	0	0
988	0	0	0	0	-0.00268296	-2.35177e-05	0	0	0
989	0	0	0	0	-0.0026837	-2.35208e-05	0	0	0
990	0	0	0	0	-0.00268407	-2.3524e-05	0	0	0
991	0	0	0	0	-0.00268407	-2.35271e-05	0	0	0
992	0	0	0	0	-0.00268556	-2.35303e-05	0	0	0
993	0	0	0	0	-0.00268519	-2.35349e-05	0	0	0
994	0	0	0	0	-0.00268593	-2.35399e-05	0	0	0
995	0	0	0	0	-0.0026863	-2.35448e-05	0	0	0
996	0	0	0	0	-0.00271704	-2.35496e-05	0	0	0
997	0	0	0	0	-0.00275444	-2.35932e-05	0	0	0
998	0	0	0	0	-0.00272259	-2.43936e-05	0	0	0
999	0	0	0	0	-0.00271111	-2.4844e-05	0	0	0
1000	0	0	0	0	-0.00274593	-2.39321e-05	0	0	0
1001	0	0	0	0	-0.00278852	-2.35841e-05	0	0	0
1002	0	0	0	0	-0.00271963	-2.35667e-05	0	0	0
1003	0	0	0	0	-0.00267815	-2.35691e-05	0	0	0
1004	0	0	0	0	-0.00268074	-2.35717e-05	0	0	0
1005	0	0	0	0	-0.00268148	-2.35743e-05	0	0	0
1006	0	0	0	0	-0.00268148	-2.3577e-05	0	0	0
1007	0	0	0	0	-0.00268111	-2.35798e-05	0	0	0
1008	0	0	0	0	-0.00268111	-2.35825e-05	0	0	0
1009	0	0	0	0	-0.00268148	-0.000637958	0	0	0
1010	0	0	0	0	-0.00268296	-0.000942081	0	0	0
1011	0	0	0	0	-0.00268333	-0.000939402	0	0	0
1012	0	0	0	0	-0.00268296	-0.000937532	0	0	0
1013	0	0	0	0	-0.00268296	-0.000936229	0	0	0
1014	0	0	0	0	-0.00268222	-0.000935319	0	0	0
1015	0	0	0	0	-0.00268222	-0.000934684	0	0	0
1016	0	0	0	0	-0.00268222	-0.00093424	0	0	0
1017	-4.75246	-7.96026	-7.85665	-7.85667	-8.52963	-6.22197	-10.413	-7.85667	7.85667
1018	-4.37664	-9.55233	-9.42802	-9.42805	-8.97778	-9.33264	-10.0078	-9.42802	9.42802
1019	-5.47413	-9.55238	-9.42808	-9.42866	-9.08889	-9.33306	-9.72419	-9.42808	9.42808
1020	-6.42005	-9.57614	-9.43158	-9.46766	-9.24074	-9.36308	-9.44057	-9.43158	9.43158
1021	-7.18271	-9.60669	-9.44887	-9.54037	-9.30741	-9.421	-9.31901	-9.421	9.421
1022	-7.50222	-9.57036	-9.43282	-9.53083	-9.26296	-9.3636	-9.23798	-9.3636	9.3636
1023	-7.48175	-9.55239	-9.42809	-9.46808	-9.22963	-9.34674	-9.31901	-9.34674	9.34674
1024	-7.08068	-9.56827	-9.4281	-9.45274	-9.25926	-9.49881	-9.5216	-9.45274	9.45274
1025	-6.47618	-9.56069	-9.42809	-9.4524	-9.22593	-9.46949	-9.76471	-9.4524	9.4524
1026	-6.00216	-9.55239	-9.42806	-9.42808	-9.11852	-9.33315	-9.76471	-9.42806	9.42806
1027	-5.9746	-9.55239	-9.42802	-9.42804	-8.97778	-9.33285	-9.72419	-9.42802	9.42802
1028	-0.274026	-1.59207	-1.57133	-1.57134	-0.422593	-3.11153	0	-1.57133	1.57133
1029	0	0	0	0	-0.00268074	-0.000933256	0	0	0
1030	1.49112e-14	0	0	0	-0.00268111	-0.000933246	0	0	0
1031	0	0	0	0	-0.00268185	-0.00093324	0	0	0
1032	0	0	0	0	-0.00268185	-0.000933238	0	0	0
1033	0	0	0	0	-0.00268111	-0.000933238	0	0	0
1034	0	0	0	0	-0.00268111	-0.000933239	0	0	0
1035	0	0	0	0	-0.00268111	-0.000933241	0	0	0
1036	0	0	0	0	-0.00268185	-0.000933243	0	0	0
1037	0	0	0	0	-0.00268222	-0.000933243	0	0	0
1038	0	0	0	0	-0.00268111	-0.000933244	0	0	0
1039	0	0	0	0	-0.00268037	-0.000933244	0	0	0
1040	0	0	0	0	-0.00268185	-0.000933246	0	0	0
1041	-6.42723	-7.96039	-7.85665	-7.85667	-8.52963	-6.22195	-9.03539	-7.85667	7.85667
1042	-8.18367	-9.55247	-9.42801	-9.42804	-8.95926	-9.33271	-8.8328	-9.33271	9.33271
1043	-8.9854	-9.55247	-9.42806	-9.42809	-9	-9.33306	-8.42763	-9.33306	9.33306
1044	-9.225	-9.38911	-9.22608	-9.23499	-8.81852	-9.15664	-8.02245	-9.225	9.225
1045	-8.83298	-8.97952	-8.78666	-8.84874	-8.47407	-8.82885	-7.62091	-8.82885	8.82885
1046	-8.52305	-8.61733	-8.41311	-8.51294	-8.15556	-8.45395	-7.48924	-8.45395	8.45395
1047	-8.33109	-8.38589	-8.2024	-8.32145	-8.0037	-8.295	-7.42996	-8.295	8.295
1048	-8.34032	-8.37216	-8.19899	-8.33019	-8.08889	-8.50201	-7.55301	-8.33019	8.33019
1049	-8.5797	-8.58631	-8.40161	-8.53847	-8.28519	-8.70807	-7.77372	-8.53847	8.53847
1050	-8.75984	-8.77508	-8.5766	-8.71017	-8.3963	-8.68924	-7.88843	-8.68924	8.68924
1051	-8.79423	-8.82822	-8.6985	-8.73632	-8.38889	-8.64033	-8.00185	-8.6985	8.6985
1052	-2.21019	-1.48139	-1.46284	-1.46285	-0.397037	-2.90045	0	-1.46285	1.46285
1053	0	0	0	0	-0.00256481	-0.000873888	0	0	0
1054	0	0	0	0	-0.00260778	-0.000875837	0	0	0
1055	0	0	0	0	-0.00265259	-0.000879718	0	0	0
1056	0	0	0	0	-0.00267593	-0.000885631	0	0	0
1057	0	0	0	0	-0.00267963	-0.000893058	0	0	0
1058	0	0	0	0	-0.00268741	-0.000902975	0	0	0
1059	0	0	0	0	-0.00269296	-0.000912094	0	0	0
1060	0	0	0	0	-0.00269556	-0.000918463	0	0	0
1061	0	0	0	0	-0.00269556	-0.000922909	0	0	0
1062	0	0	0	0	-0.00269519	-0.000926011	0	0	0
1063	0	0	0	0	-0.00269481	-0.000928175	0	0	0
1064	0	0	0	0	-0.00269444	-0.000929684	0	0	0
1065	-1.43639	-7.96032	-7.85663	-7.85665	-8.55556	-6.22178	-13.0466	-7.85665	7.85665
1066	4.03905	-9.55233	-9.428	-9.42804	-8.98148	-9.33255	-12.9251	-9.428	9.428
1067	3.45553	-9.55852	-9.42809	-9.43419	-9.13704	-9.33306	-12.8035	-9.42809	9.42809
1068	2.88833	-9.60825	-9.46305	-9.53253	-9.36667	-9.45661	-12.763	-9.46305	9.46305
1069	2.57607	-9.68769	-9.54033	-9.65247	-9.46296	-9.543	-12.763	-9.543	9.543
1070	2.50951	-9.68002	-9.5318	-9.66608	-9.41852	-9.44168	-12.8035	-9.5318	9.5318
1071	2.72414	-9.59743	-9.45234	-9.60404	-9.36667	-9.38583	-12.9251	-9.45234	9.45234
1072	3.13194	-9.58177	-9.42884	-9.56949	-9.35556	-9.55831	-13.0871	-9.55831	9.55831
1073	3.66494	-9.56405	-9.42807	-9.50699	-9.24444	-9.45867	-13.2897	-9.45867	9.45867
1074	4.32302	-9.55239	-9.42802	-9.42805	-9.07037	-9.33297	-13.4518	-9.42802	9.42802
1075	4.88888	-9.55239	-9.42798	-9.428	-8.93333	-9.33261	-13.5733	-9.42798	9.42798
1076	6.60913	-1.59207	-1.57133	-1.57133	-0.423704	-3.11144	0	-1.57133	1.57133
1077	0	0	0	0	-0.00268259	-0.000933221	0	0	0
1078	0	0	0	0	-0.00268333	-0.000933201	0	0	0
1079	0	0	0	0	-0.0026837	-0.000933193	0	0	0
1080	0	0	0	0	-0.00268407	-0.000933186	0	0	0
1081	0	0	0	0	-0.00268407	-0.000933182	0	0	0
1082	0	0	0	0	-0.00268296	-0.000933186	0	0	0
1083	0	0	0	0	-0.00268185	-0.000933192	0	0	0
1084	0	0	0	0	-0.00268074	-0.000933197	0	0	0
1085	0	0	0	0	-0.00268074	-0.000933198	0	0	0
1086	0	0	0	0	-0.00268074	-0.0009332	0	0	0
1087	0	0	0	0	-0.00268037	-0.0009332	0	0	0
1088	0	0	0	0	-0.00268037	-0.000933199	0	0	0
1089	-1.68042	-7.96052	-7.8566	-7.85662	-8.52222	-6.2218	-12.8035	-7.85662	7.85662
1090	3.15446	-9.55262	-9.42795	-9.42798	-8.95185	-9.33231	-12.5604	-9.42795	9.42795
1091	2.24548	-9.55262	-9.428	-9.42803	-8.95185	-9.33264	-12.2768	-9.428	9.428
1092	1.27909	-9.55262	-9.42803	-9.42806	-8.95185	-9.33285	-12.0337	-9.42803	9.42803
1093	0.468048	-9.55263	-9.42803	-9.42806	-8.94074	-9.33285	-11.8311	-9.42803	9.42803
1094	0.110892	-9.55269	-9.428	-9.42803	-8.93333	-9.33265	-11.8716	-9.428	9.428
1095	0.207792	-9.5527	-9.428	-9.42803	-8.94444	-9.33263	-11.8311	-9.428	9.428
1096	0.218497	-9.5527	-9.42803	-9.42806	-8.96296	-9.33287	-11.9121	-9.42803	9.42803
1097	0.549599	-9.5527	-9.42803	-9.42805	-8.93704	-9.33286	-12.1147	-9.42803	9.42803
1098	0.609395	-9.5527	-9.42801	-9.42803	-8.94074	-9.33269	-11.8311	-9.42801	9.42801
1099	-0.237871	-9.5527	-9.42798	-9.428	-8.93333	-9.33245	-11.5475	-9.42798	9.42798
1100	2.82577	-1.59212	-1.57133	-1.57133	-0.423704	-3.11141	0	-1.57133	1.57133
1101	0	0	0	0	-0.00267926	-0.000933226	0	0	0
1102	8.9647e-14	0	0	0	-0.00267889	-0.000933225	0	0	0
1103	-8.0844e-16	0	0	0	-0.00267889	-0.000933227	0	0	0
1104	0	0	0	0	-0.00267778	-0.000933232	0	0	0
1105	0	0	0	0	-0.00267852	-0.000933235	0	0	0
1106	0	0	0	0	-0.00268	-0.000933233	0	0	0
1107	0	0	0	0	-0.00268	-0.000933234	0	0	0
1108	0	0	0	0	-0.00268037	-0.000933238	0	0	0
1109	0	0	0	0	-0.00268074	-0.000933242	0	0	0
1110	0	0	0	0	-0.00268	-0.000933247	0	0	0
1111	0	0	0	0	-0.00267852	-0.000933261	0	0	0
1112	0	0	0	0	-0.00267889	-0.000933279	0	0	0
1113	-5.44721	-7.96058	-7.85663	-7.85665	-8.52222	-6.22219	-9.88626	-7.85665	7.85665
1114	-5.61785	-9.5527	-9.42799	-9.42802	-8.95556	-9.33254	-9.76471	-9.42799	9.42799
1115	-5.97578	-9.5527	-9.42804	-9.42806	-8.96296	-9.33286	-9.64315	-9.42804	9.42804
1116	-6.34499	-9.5527	-9.42806	-9.42809	-8.98889	-9.33305	-9.5216	-9.42806	9.42806
1117	-6.68521	-9.5527	-9.42806	-9.42809	-8.98519	-9.33304	-9.44057	-9.42806	9.42806
1118	-6.80422	-9.5527	-9.42803	-9.42806	-8.93704	-9.33284	-9.44057	-9.42803	9.42803
1119	-6.7879	-9.55269	-9.42803	-9.42806	-8.95185	-9.33283	-9.44057	-9.42803	9.42803
1120	-6.57315	-9.55263	-9.42807	-9.42809	-8.98148	-9.33306	-9.64315	-9.42807	9.42807
1121	-6.31077	-9.55262	-9.42806	-9.42808	-8.96296	-9.33306	-9.56212	-9.42806	9.42806
1122	-6.39529	-9.55261	-9.42804	-9.42806	-8.94074	-9.33291	-9.60264	-9.42804	9.42804
1123	-6.22465	-9.55256	-9.42801	-9.42803	-8.93704	-9.33266	-9.68367	-9.42801	9.42801
1124	-0.333895	-1.59209	-1.57133	-1.57134	-0.424074	-3.11147	0	-1.57133	1.57133
1125	1.89534e-14	0	0	0	-0.00268333	-0.000933235	0	0	0
1126	0	0	0	0	-0.00268296	-0.000933226	0	0	0
1127	0	0	0	0	-0.00268148	-0.000933222	0	0	0
1128	0	0	0	0	-0.00268148	-0.000933221	0	0	0
1129	0	0	0	0	-0.00268222	-0.000326689	0	0	0
1130	0	0	0	0	-0.00268333	-2.34265e-05	0	0	0
1131	0	0	0	0	-0.0026837	-2.34303e-05	0	0	0
1132	0	0	0	0	-0.00268407	-2.3434e-05	0	0	0
1133	0	0	0	0	-0.00268407	-2.34377e-05	0	0	0
1134	0	0	0	0	-0.0026837	-2.34414e-05	0	0	0
1135	0	0	0	0	-0.00268407	-2.34451e-05	0	0	0
1136	0	0	0	0	-0.00268667	-2.34488e-05	0	0	0
1137	0	0	0	0	-0.00268667	-2.34543e-05	0	0	0
1138	0	0	0	0	-0.0026937	-2.34613e-05	0	0	0
1139	0	0	0	0	-0.00261815	-2.34678e-05	0	0	0
1140	0	0	0	0	-0.00244185	-2.39834e-05	0	0	0
1141	0	0	0	0	-0.00231704	-2.59065e-05	0	0	0
1142	0	0	0	0	-0.00223815	-2.68765e-05	0	0	0
1143	0	0	0	0	-0.00222296	-2.65149e-05	0	0	0
1144	0	0	0	0	-0.00227556	-2.56429e-05	0	0	0
1145	0	0	0	0	-0.00238704	-2.45327e-05	0	0	0
1146	0	0	0	0	-0.00247185	-2.34904e-05	0	0	0
1147	0	0	0	0	-0.00252333	-2.34928e-05	0	0	0
1148	0	0	0	0	-0.00261444	-2.34957e-05	0	0	0
[truncated: 7,611 more rows]

## Sheet: Solar_Gains
TOT [kWh/m2]	59.4902	58.0498	57.8057	57.8057	55.9869	55.9466	59.6031	56.6481
[truncated: 8,761 more rows]

[truncated: 5 more sheets: Internal_gains, Tconv, Trad, Tamb, Irr_South]
