# Supplementary material for: Hourly simulation results of building energy simulation tools using a reference office building as a case study
Source: Data Brief. 2021 Sep 14;38:107370. doi: 10.1016/j.dib.2021.107370 (PMC8461343; doi:10.1016/j.dib.2021.107370)
Supplement: Supplementary file 1 [file mmc1.zip › Hourly_RES_STU.xlsm]

## Sheet: Heating
TOT [kWh/m2]	12.5382	12.8831	13.051	13.2537	13.6241	13.2855	13.5493	12.9715
	Hourly average power [Wh/m2]
Time / [h]	EP	TRN	SIM IBK	SIM BO	IDA	MOD	DAL	MEDIAN	Abs(median)			EP	TRN	SIM IBK	SIM BO	IDA	MOD	DAL
1	0	10.5612	10.0654	10.4785	6.61852	7.76759	12.2968	10.0654	10.0654		MBE [Wh/m2]	-0.0494743	-0.0100931	0.00907061	0.032216	0.0745032	0.0358447	0.0659567
2	0	8.24213	7.46039	7.78564	6.88519	7.43956	11.8595	7.46039	7.46039		MAE [Wh/m2]	0.286501	0.0775523	0.176305	0.0826337	0.346979	0.183558	0.531306
3	0	7.82118	6.81879	7.16217	6.67778	7.35994	11.4924	7.16217	7.16217		RMSE [Wh/m2]	1.1831	0.260213	0.506032	0.276303	0.907558	0.497312	1.30049
4	0	7.6489	6.67419	7.03989	6.62963	7.36748	11.1249	7.03989	7.03989
5	0	7.54662	6.61736	6.98438	6.68889	7.37125	10.8056	6.98438	6.98438		NMBE [%]	-3.34074	-0.681535	0.612491	2.17538	5.03081	2.4204	4.45371
6	0	7.49715	6.60019	6.96329	6.77037	7.38518	10.5292	6.96329	6.96329		NMAE [%]	19.3459	5.2367	11.9049	5.57982	23.4297	12.3947	35.8763
7	0	7.48071	6.61949	6.97771	6.84074	7.40692	10.2909	6.97771	6.97771		NRMSE (av) [%]	79.8888	17.5708	34.1697	18.6573	61.2826	33.5809	87.815
8	0.391197	7.47999	6.62771	6.9808	6.91111	7.43417	10.0863	6.9808	6.9808		NRMSE (|av|>0) [%]	19.2631	4.23673	8.2391	4.4987	14.7767	8.09714	21.1743
9	5.38402	6.2819	6.72984	4.96537	1.61	5.45011	3.47225	5.38402	5.38402		R2 [%]	85.7507	99.3107	97.3932	99.2228	91.6151	97.4823	82.7829
10	0	1.2555	1.5132	0.556628	0	1.19091	0	0.556628	0.556628
11	0	0	0	0	0	0	0	0	0
12	0	0	0	0	0	0	0	0	0
13	0	0	0	0	0	0	0	0	0
14	0	0	0	0	0	0	0	0	0
15	0	0	0	0	0	0	0	0	0
16	0	0	0	0	0	0	0	0	0
17	0	0	0	0	0	0	0	0	0
18	0	0	0	0	0	0	0	0	0
19	0	0	0	0	0	0	0	0	0
20	0	0	0	0	0	0	0	0	0
21	0	0	0	0	0	0	0	0	0
22	0	0	0	0	0	0	0	0	0
23	0	0	0	0	0.707778	0.256003	0	0	0
24	0	1.3562	0.46418	1.56806	3.98889	1.27551	0	1.27551	1.27551
25	0	3.31223	3.29773	3.66604	4.81481	2.0965	0	3.29773	3.29773
26	0	4.02062	3.96314	4.30709	5.52222	2.78593	0	3.96314	3.96314
27	0	4.66806	4.60181	4.96793	6.18889	3.35385	0	4.60181	4.60181
28	0	5.23917	5.20282	5.55663	6.74074	3.82477	0	5.20282	5.20282
29	1.32051	5.68695	5.6586	5.99526	7.17037	4.23326	1.04895	5.6586	5.6586
30	2.20707	6.08167	6.08387	6.42185	7.56296	4.64516	2.26684	6.08167	6.08167
31	2.66088	6.4367	6.43912	6.78994	7.88889	5.05548	3.32044	6.4367	6.4367
32	2.99659	6.72196	6.7176	7.08228	8.12963	5.41472	4.27682	6.7176	6.7176
33	9.96743	7.55073	8.43855	6.67283	2.23778	5.17341	0.684101	6.67283	6.67283				2015-01-01
34	0	1.82246	3.90367	1.61504	0	1.05068	0	1.05068	1.05068			From:	2015-02-02		To:	2015-02-04
35	0	0	0.0156328	0	0	0	0	0	0			Hour	769		Hour	816
36	0	0	0	0	0	0	0	0	0
37	0	0	0	0	0	0	0	0	0
38	0	0	0	0	0	0	0	0	0
39	0	0	0	0	0	0	0	0	0
40	0	0	0	0	0	0	0	0	0
41	0	0	0	0	0	0	0	0	0
42	0	0	0	0	0	0	0	0	0
43	0	0	0	0	0	0	0	0	0
44	0	0	0	0	0	0	0	0	0
45	0	0	0	0	0	0	0	0	0
46	0	0	0	0	0.0527407	0	0	0	0			Category Primary Min: 769
47	0	0.291538	3.12727	3.45624	4.70741	0.512608	0	0.512608	0.512608			Category Primary Max: 816
48	0	3.60325	4.68239	5.00811	5.67407	1.77888	0	3.60325	3.60325
49	0.924581	4.2899	5.28906	5.57798	6.5037	2.68647	0	4.2899	4.2899
50	2.25141	4.88295	5.71548	6.04646	7.01111	3.32659	0	4.88295	4.88295
51	2.86703	5.39951	6.1442	6.48249	7.33333	3.83907	0	5.39951	5.39951
52	3.20586	5.77319	6.46697	6.79895	7.54444	4.23621	0.639847	5.77319	5.77319
53	3.46737	6.05868	6.69723	7.01969	7.69259	4.51703	1.8944	6.05868	6.05868
54	3.68025	6.31672	6.94111	7.25582	7.82222	4.76537	3.00812	6.31672	6.31672
55	3.8608	6.52419	7.12078	7.42552	7.94815	5.02211	3.99681	6.52419	6.52419
56	4.01723	6.73596	7.32023	7.61783	8.07778	5.29458	4.87452	6.73596	6.73596
57	11.1827	7.81845	9.21504	7.36002	1.7563	5.24	1.45977	7.36002	7.36002
58	0	1.88992	3.97113	2.04616	0	0.900527	0	0.900527	0.900527
59	0	0	0	0	0	0	0	0	0
60	0	0	0	0	0	0	0	0	0
61	0	0	0	0	0	0	0	0	0
62	0	0	0	0	0	0	0	0	0
63	0	0	0	0	0	0	0	0	0
64	0	0	0	0	0	0	0	0	0
65	0	0	0	0	0	0	0	0	0
66	0	0	0	0	0	0	0	0	0
67	0	0	0	0	0	0	0	0	0
68	0	0	0	0	0	0	0	0	0
69	0	0	0	0	0	0	0	0	0
70	0	0	0	0	0	0	0	0	0
71	0	0	0	0	0	0	0	0	0
72	0	0	0	0	0	0	0	0	0
73	0	0	0	1.60488	0.677778	0	0	0	0
74	0	1.86242	3.42748	4.10088	4.12593	0	0	1.86242	1.86242
75	0	3.46215	4.55282	5.07376	5.27407	0.882872	0	3.46215	3.46215
76	2.12653	4.1624	5.37369	5.75307	6.13333	2.07894	0	4.1624	4.1624
77	3.08589	4.77274	5.87889	6.26142	6.77037	2.97421	0	4.77274	4.77274
78	3.68487	5.32471	6.34081	6.74145	7.34074	3.74645	0	5.32471	5.32471
79	4.12233	5.85663	6.83689	7.24626	7.82593	4.41411	0	5.85663	5.85663
80	4.47969	6.3228	7.27999	7.68715	8.2037	4.95295	0.726787	6.3228	6.3228
81	13.8993	8.50919	10.1643	8.38724	1.66037	5.71045	0	8.38724	8.38724
82	0	2.51489	5.64795	3.20199	0	1.23148	0	1.23148	1.23148
83	0	0	0.0638924	0	0	0	0	0	0
84	0	0	0	0	0	0	0	0	0
85	0	0	0	0	0	0	0	0	0
86	0	0	0	0	0	0	0	0	0
87	0	0	0	0	0	0	0	0	0
88	0	0	0	0	0	0	0	0	0
89	0	0	0	0	0	0	0.598421	0	0
90	0	0	0	0	0	0	0	0	0
91	0	0	0	0	0	0	0	0	0
92	0	0	0	0	0	0	0	0	0
93	0	0	0	0	0	0	0	0	0
94	0	0	0	0	0	0	0	0	0
95	0	0	0	0.602429	0.717778	0	0	0	0
96	0	1.81508	2.45059	4.3862	4.83333	1.00657	0	1.81508	1.81508
97	1.40379	3.76776	4.58776	5.32764	5.78148	2.19637	0	3.76776	3.76776
98	3.04767	4.30739	5.33357	5.92015	6.35556	3.06854	0	4.30739	4.30739
99	3.63713	4.78973	5.81899	6.28608	6.80741	3.74616	0	4.78973	4.78973
100	3.96257	5.15782	6.0531	6.4996	7.11481	4.24774	0.526969	5.15782	5.15782
101	4.30327	5.47149	6.25654	6.70321	7.35926	4.68492	2.03606	5.47149	5.47149
102	4.56232	5.74503	6.47124	6.91613	7.5	5.09857	3.35143	5.74503	5.74503
103	4.77692	5.94639	6.60501	7.04818	7.67037	5.38805	4.55047	5.94639	5.94639
104	4.91235	6.14962	6.77553	7.21226	7.81111	5.69432	5.59059	6.14962	6.14962
105	15.3973	8.05154	9.29651	7.57265	1.42296	6.28373	3.867	7.57265	7.57265
106	0	2.80262	4.23224	1.90165	0	2.86973	1.40185	1.90165	1.90165
107	0	0	0.0891345	0	0	0	0	0	0
108	0	0	0	0	0	0	0	0	0
109	0	0	0	0	0	0	0	0	0
110	0	0	0	0	0	0	0	0	0
111	0	0	0	0	0	0	0	0	0
112	0	0	0	0	0	0	0	0	0
113	0	0	0	0	0	0	0	0	0
114	0	0	0	0	0	0	0	0	0
115	0	0	0	0	0	0	0	0	0
116	0	0	0	0	0	0	0	0	0
117	0	0	0	0	0	0	0	0	0
118	0	0	0	0.582976	0.15937	1.31096	0.941829	0.15937	0.15937
119	0	2.75041	3.53693	4.13413	4.64815	2.64553	2.39306	2.75041	2.75041
120	1.63779	3.98996	4.50374	5.04076	5.54074	3.56751	3.67812	3.98996	3.98996
121	3.59058	4.57539	5.20417	5.67494	6.36667	4.29715	4.90263	4.90263	4.90263
122	4.42096	5.1975	5.82925	6.22431	7.07037	4.96882	6.02476	5.82925	5.82925
123	4.96036	5.74051	6.28674	6.68895	7.64074	5.5173	7.02469	6.28674	6.28674
124	5.37887	6.21005	6.67944	7.10426	8.10741	5.98173	7.90912	6.67944	6.67944
125	5.63318	6.57837	6.9815	7.41625	8.41481	6.3889	8.68398	6.9815	6.9815
126	5.87288	6.88997	7.24132	7.67534	8.7037	6.78019	9.41723	7.24132	7.24132
127	6.13936	7.18551	7.49656	7.92706	8.9963	7.18664	10.0579	7.49656	7.49656
128	6.35911	7.4407	7.72606	8.14981	9.20741	7.55504	10.6093	7.72606	7.72606
129	5.41285	7.61034	7.87669	8.29249	8.44074	7.81756	10.9731	7.87669	7.87669
130	1.16337	5.64307	4.99113	5.0365	0.712593	5.67266	5.5497	5.0365	5.0365
131	0	2.65569	2.85739	2.72004	0.152	2.92478	6.09455	2.72004	2.72004
132	0	0.699393	0.475053	0.358766	0	0.638179	4.68122	0.475053	0.475053
133	0	0	0	0	0	0	3.66279	0	0
134	0	0	0	0	0	0	2.79189	0	0
135	0	0	0	0	0	0	0.576575	0	0
136	0	0	0	0	0	0	1.84495	0	0
137	0	0	0	0	0	0	4.27724	0	0
138	0	0	0	0	0	1.00955	5.31093	0	0
139	0.937089	3.04166	3.2619	4.36576	1.06815	3.31428	6.24362	3.2619	3.2619
140	3.61946	4.3145	4.82838	5.28194	5.81111	4.6035	7.09968	4.82838	4.82838
141	4.41893	5.04401	5.45267	5.78687	6.83333	5.35199	7.88771	5.45267	5.45267
142	4.91194	5.67796	5.86706	6.21845	7.47778	5.85691	8.58402	5.86706	5.86706
143	5.2532	6.17353	6.22236	6.59852	8.01111	6.34695	9.25454	6.34695	6.34695
144	5.5964	6.60862	6.58748	6.9669	8.48889	6.83572	9.87787	6.83572	6.83572
145	5.91905	6.98282	6.9256	7.30109	8.87407	7.28799	10.428	7.28799	7.28799
146	6.20743	7.29278	7.21193	7.58005	9.18519	7.67513	10.9374	7.58005	7.58005
147	6.48258	7.56786	7.46045	7.8205	9.47407	8.02042	11.4106	7.8205	7.8205
148	6.71959	7.82891	7.71003	8.06203	9.68519	8.34558	11.7892	8.06203	8.06203
149	6.90642	8.0433	7.90692	8.24994	9.86667	8.61422	12.1322	8.24994	8.24994
150	7.09461	8.24784	8.08297	8.41781	10.037	8.88428	12.4751	8.41781	8.41781
151	7.24402	8.42491	8.22811	8.5563	10.1926	9.1504	12.7309	8.5563	8.5563
152	7.38217	8.5533	8.31763	8.63814	10.2963	9.37021	12.9893	8.63814	8.63814
153	6.52529	8.68229	8.43663	8.75034	9.74444	9.58523	13.135	8.75034	8.75034
154	2.03849	5.84617	4.10762	3.80166	1.12074	7.12064	8.27259	4.10762	4.10762
155	1.25451	2.38174	3.17884	2.90218	1.43259	5.2625	5.05012	2.90218	2.90218
156	0.124641	0.685106	2.07877	1.93205	0	3.67537	2.04378	1.93205	1.93205
157	0	0	0.337537	0.237799	0	1.87199	2.68845	0.237799	0.237799
158	0	0	0	0	0	0.00712311	0	0	0
159	0	0	0	0	0	0	0.168964	0	0
160	0	0	0	0	0	0	0	0	0
161	0	0	0	0	0	0	1.74536	0	0
162	0	0	0	0	0	2.956	2.99862	0	0
163	1.27416	2.59805	1.33357	2.18598	0.973704	4.70147	4.10667	2.18598	2.18598
164	4.01013	4.55356	4.8042	5.19199	6.09259	5.49974	5.08707	5.08707	5.08707
165	4.80083	5.39099	5.48921	5.75668	6.96667	6.12548	6.0098	5.75668	5.75668
166	5.23297	6.08127	5.95377	6.26861	7.6037	6.69406	6.85702	6.26861	6.26861
167	5.65339	6.6345	6.43946	6.76353	8.13333	7.18951	7.60587	6.76353	6.76353
168	6.03139	7.08396	6.83602	7.15496	8.55556	7.61757	8.32304	7.15496	7.15496
169	6.37617	7.4758	7.20142	7.51212	8.94074	8.03551	8.98777	7.51212	7.51212
170	6.68829	7.80375	7.50948	7.81124	9.31111	8.43318	9.63728	7.81124	7.81124
171	7.01553	8.0964	7.80678	8.09672	9.63333	8.827	10.2176	8.09672	8.09672
172	7.25443	8.37654	8.09759	8.3794	9.91111	9.20191	10.7296	8.3794	8.3794
173	7.41477	8.56203	8.24656	8.52077	10.1667	9.48053	11.1738	8.56203	8.56203
174	7.60204	8.73077	8.36865	8.63451	10.3704	9.7321	11.6135	8.73077	8.73077
175	7.79234	8.91941	8.52713	8.78553	10.5852	10.0069	11.9936	8.91941	8.91941
176	7.93081	9.07109	8.64774	8.89743	10.6741	10.2407	12.3137	9.07109	9.07109
177	18.9762	10.9336	11.1422	9.25193	6.38148	10.7064	10.6536	10.7064	10.7064
178	1.34051	6.68927	9.11687	6.42436	1.66778	8.02619	9.46508	6.68927	6.68927
179	0	2.95853	5.40153	2.91484	0	4.28296	8.21489	2.95853	2.95853
180	0	0.719382	2.90393	0.701135	0	1.97681	7.05484	0.719382	0.719382
181	0	1.04872	2.88973	0.940609	0	2.14647	6.17198	1.04872	1.04872
182	0	3.51686	5.3061	3.43545	0	4.4823	5.34088	3.51686	3.51686
183	0.477594	3.47406	5.37068	3.57182	0	4.19479	4.83892	3.57182	3.57182
184	0	1.01458	2.75146	6.45738	0	1.12233	4.80225	1.12233	1.12233
185	0	1.24679	2.95136	1.38513	0	1.42222	5.11877	1.38513	1.38513
186	0.0203146	3.383	5.23607	3.66229	0	3.93231	5.38898	3.66229	3.66229
187	4.65445	6.62067	8.51383	6.8097	4.18889	7.05171	5.72365	6.62067	6.62067
188	0	6.43376	7.72308	7.81956	10.3111	8.28924	7.5069	7.72308	7.72308
189	6.31395	8.53535	7.31372	8.27666	10.7593	8.93189	8.45976	8.45976	8.45976
190	8.20414	9.22701	8.09444	8.9666	11.337	9.71168	9.30239	9.22701	9.22701
191	8.7696	9.80679	8.8549	9.60672	11.7222	10.3812	10.0715	9.80679	9.80679
192	9.16991	10.2425	9.40086	10.073	12.0185	10.8901	10.7753	10.2425	10.2425
193	9.47998	10.6065	9.84818	10.476	12.2407	11.3368	11.3898	10.6065	10.6065
194	9.78854	10.8374	10.0788	10.6828	12.4407	11.637	11.9494	10.8374	10.8374
195	10.0567	11.098	10.3698	10.9668	12.6111	11.9709	12.4289	11.098	11.098
196	10.2184	11.2775	10.553	11.1525	12.7074	12.2187	12.8615	11.2775	11.2775
197	10.2744	11.4036	10.6614	11.2563	12.7926	12.4091	13.2213	11.4036	11.4036
198	10.3457	11.4824	10.7135	11.2976	12.8741	12.5518	13.572	11.4824	11.4824
199	10.5044	11.5859	10.7887	11.3627	13	12.7057	13.8904	11.5859	11.5859
200	10.664	11.7472	10.9856	11.5507	13.0741	12.9334	14.1487	11.7472	11.7472
201	21.8245	13.5326	13.4345	11.8924	10.5074	13.296	13.357	13.357	13.357
202	1.24654	9.15529	11.3421	9.06215	5.0037	10.5291	12.4126	9.15529	9.15529
203	0	5.65338	7.82623	5.66044	1.27963	7.03178	11.4159	5.66044	5.66044
204	0	3.01852	5.5351	3.42569	0	4.67761	10.0877	3.42569	3.42569
205	0	3.46384	5.48264	3.48802	0	4.72084	9.50381	3.48802	3.48802
206	0	2.506	4.31128	2.35593	0	4.29784	0.603333	2.35593	2.35593
207	0	0.363491	1.41503	0.480858	0	1.43556	1.1149	0.480858	0.480858
208	0	0	0	0	0	0.00678125	0	0	0
209	0	0	0	0	0	0	1.15788	0	0
210	0	0	0.68634	0	0	1.07689	1.81203	0	0
211	0	5.22317	7.29544	4.65438	0.156037	5.59917	2.38897	4.65438	4.65438
212	0	5.79151	7.26567	7.41844	9.63333	7.27078	4.70114	7.26567	7.26567
213	4.58733	8.33239	7.28967	8.10338	10.2667	8.05141	5.93062	8.05141	8.05141
214	7.90814	9.23532	8.05774	8.91035	11.1407	8.95074	7.04313	8.91035	8.91035
215	8.5598	9.89053	8.72683	9.55194	11.7593	9.64891	8.05181	9.55194	9.55194
216	9.10118	10.3696	9.23154	10.0327	12.1519	10.192	8.9683	10.0327	10.0327
217	9.59156	10.7916	9.70143	10.4925	12.4778	10.6956	9.8343	10.4925	10.4925
218	10.1055	11.1845	10.1382	10.9269	12.8148	11.1736	10.6311	10.9269	10.9269
219	10.4829	11.5754	10.6303	11.4027	13.1333	11.6685	11.3666	11.4027	11.4027
220	10.6843	11.8151	10.889	11.6426	13.3852	12.0054	12.0163	11.8151	11.8151
221	10.9476	12.0285	11.0898	11.8241	13.6148	12.2971	12.5827	12.0285	12.0285
222	11.2551	12.2848	11.3934	12.1103	13.7926	12.6472	13.0996	12.2848	12.2848
223	11.48	12.5133	11.6748	12.3764	13.9963	12.9711	13.5725	12.5133	12.5133
224	11.5977	12.6691	11.8344	12.5225	14.1407	13.21	13.975	12.6691	12.6691
225	21.9561	14.4691	14.2776	12.8642	11.5593	13.6112	13.8558	13.8558	13.8558
226	0	6.96878	7.95387	5.2799	0.942593	8.46981	7.22243	6.96878	6.96878
227	0	1.29443	2.5505	1.00813	0	1.92655	4.35192	1.29443	1.29443
228	0	0	0	0	0	0	0.284958	0	0
229	0	0	0	0	0	0	0	0	0
230	0	0	0	0	0	0	0	0	0
231	0	0	0	0	0	0	0	0	0
232	0	0	0	0	0	0	0	0	0
233	0	0	0	0	0	0	0	0	0
234	0	0	0	0	0	0	0	0	0
235	0	0	1.07529	0	0	1.62682	0	0	0
236	0	2.05246	5.25955	4.62723	0.00194074	4.33844	0.286203	2.05246	2.05246
237	0	6.01944	5.97572	6.66082	6.4	5.60439	1.85039	5.97572	5.97572
238	6.48507	7.07508	6.70745	7.26365	7.7963	6.25894	3.246	6.70745	6.70745
239	6.54868	7.79378	7.10208	7.71253	8.8963	6.71491	4.49196	7.10208	7.10208
240	7.10964	8.36615	7.5742	8.16455	9.51852	7.22227	5.60507	7.5742	7.5742
241	7.52784	8.80976	8.03074	8.59098	9.85185	7.67547	6.56892	8.03074	8.03074
242	7.81273	9.09545	8.30963	8.86608	10.0444	7.99995	7.42456	8.30963	8.30963
243	8.09235	9.32578	8.52821	9.0922	10.2074	8.27118	8.21548	8.52821	8.52821
244	8.3358	9.55207	8.76722	9.34422	10.3963	8.55638	8.95596	8.95596	8.95596
245	8.48641	9.71909	8.92024	9.51411	10.5037	8.79638	9.50204	9.50204	9.50204
246	8.63602	9.82049	9.01192	9.62097	10.4704	8.98073	9.97278	9.62097	9.62097
247	8.7587	9.91746	9.13543	9.74954	10.4667	9.1738	10.4393	9.74954	9.74954
248	8.80063	9.99179	9.20768	9.82042	10.5	9.35625	10.8534	9.82042	9.82042
249	19.7404	11.8059	11.679	10.1705	6.8037	9.82843	8.88803	10.1705	10.1705
250	3.43602	7.64481	9.95321	7.66811	1.92889	7.39687	8.0759	7.64481	7.64481
251	0.523566	4.07774	6.45321	4.25775	0.0738148	4.02536	7.19653	4.07774	4.07774
252	0	1.87955	4.21681	2.14591	0	1.96622	6.35503	1.96622	1.96622
253	0.598721	2.04068	4.18597	2.29474	0	2.20209	5.71715	2.20209	2.20209
254	4.11202	4.498	6.53035	4.71617	0.0708148	4.66424	5.11297	4.66424	4.66424
255	2.96086	4.45189	6.40703	4.65362	0.313704	4.65053	4.78573	4.65053	4.65053
256	0	1.91981	3.88966	2.25255	0	2.15899	4.64961	2.15899	2.15899
257	1.58141	2.18014	3.94757	2.36968	0	2.21966	4.76969	2.21966	2.21966
258	3.00349	4.12931	5.83137	4.17287	1.77778e-05	4.04811	4.65328	4.12931	4.12931
259	6.36766	7.15572	8.80282	7.03928	6.11111	6.91842	4.53689	6.91842	6.91842
260	0	6.76493	7.66315	7.98669	9.7963	7.91759	7.06683	7.66315	7.66315
261	8.11492	8.7846	7.13035	8.4763	10.0741	8.45311	7.88011	8.45311	8.45311
262	8.44869	9.30836	7.79577	9.02424	10.5963	9.04824	8.67878	9.02424	9.02424
263	8.84989	9.73437	8.35733	9.48551	10.9222	9.54462	9.25923	9.48551	9.48551
264	9.29445	10.0379	8.7538	9.80869	11.1852	9.89601	10.0808	9.89601	9.89601
265	9.78131	10.5092	9.35758	10.3546	11.6	10.4406	10.654	10.4406	10.4406
266	10.3172	10.9149	9.87386	10.8182	12.0778	10.9386	11.5528	10.9149	10.9149
267	11.0053	11.5207	10.5807	11.4943	12.9296	11.6814	12.4489	11.5207	11.5207
268	11.4746	12.0632	11.1798	12.0672	13.6815	12.3567	13.1547	12.0672	12.0672
269	11.9166	12.4947	11.6396	12.5012	14.2815	12.8977	13.8375	12.5012	12.5012
270	12.4032	12.952	12.1427	12.9821	14.8296	13.4696	14.4997	12.9821	12.9821
271	12.9485	13.423	12.6613	13.4817	15.3148	14.0434	15.0811	13.4817	13.4817
272	13.2987	13.8676	13.173	13.9768	15.7259	14.6071	15.6394	13.9768	13.9768
273	24.4639	15.7828	15.6743	14.3828	13.7593	15.1408	17.0162	15.6743	15.6743
274	0	8.89569	10.0835	7.66534	2.38111	9.63809	12.6501	8.89569	8.89569
275	0	0.473546	1.70131	0.610596	0	1.49233	9.34467	0.610596	0.610596
276	0	0	0	0	0	0.00231708	5.178	0	0
277	0	0	0	0	0	0.152143	2.67983	0	0
278	0	0	1.61794	0	0	1.56688	0	0	0
279	0	0	1.89135	0	0	1.19547	0	0	0
280	0	0	0.52082	0	0	0.188491	0	0	0
281	0	0	0	0	0	0	0.356871	0	0
282	0	0.963363	5.74232	2.69601	0	2.98681	1.82602	1.82602	1.82602
283	0	7.35978	10.343	8.67563	4.43333	7.88295	3.11995	7.35978	7.35978
284	0	8.00274	10.1676	10.2602	13.037	9.62234	3.48111	9.62234	9.62234
285	0	10.7055	9.87519	11.0248	14.1148	10.3888	5.27564	10.3888	10.3888
286	8.40768	11.7277	10.8259	11.9516	14.8407	11.3503	6.85844	11.3503	11.3503
287	10.3125	12.4044	11.512	12.5983	15.3074	12.0496	8.30892	12.0496	12.0496
288	11.1496	12.9097	12.0229	13.0808	15.6741	12.6253	9.61763	12.6253	12.6253
289	11.6687	13.2611	12.4251	13.4371	15.7556	13.0799	10.5812	13.0799	13.0799
290	11.9047	13.4321	12.6568	13.6182	15.637	13.3397	11.3459	13.3397	13.3397
291	12.0611	13.4962	12.8138	13.732	15.3593	13.4719	12.0139	13.4719	13.4719
292	12.4424	13.6325	13.0412	13.9253	15.3222	13.6764	12.7912	13.6325	13.6325
293	12.5289	13.8375	13.3806	14.2391	15.1926	14.0171	13.1819	13.8375	13.8375
294	12.4825	13.7133	13.2524	14.0834	14.8815	13.9452	13.6293	13.7133	13.7133
295	12.6138	13.7512	13.3091	14.1202	14.7815	14.049	14.0368	14.0368	14.0368
296	12.6348	13.7859	13.3937	14.1885	14.7148	14.175	14.3844	14.175	14.175
297	12.4669	13.7098	13.3375	14.1162	14.5481	14.1811	14.6196	14.1162	14.1162
298	11.9432	13.2725	12.9101	13.6635	13.8852	13.9197	14.3972	13.6635	13.6635
299	11.1475	12.2224	12.2236	12.9441	12.8	13.1809	13.8681	12.8	12.8
300	10.2436	11.0311	11.3203	12.0081	11.6852	12.257	13.2807	11.6852	11.6852
301	9.37852	9.79237	10.3098	10.9676	10.637	11.2454	12.6445	10.637	10.637
302	8.91142	8.99169	9.60168	10.2404	10.0222	10.4189	12.2584	10.0222	10.0222
303	8.75198	8.58196	9.31486	9.94533	9.86667	9.79423	12.0294	9.79423	9.79423
304	9.17504	8.90399	9.41856	10.0501	10.5481	8.97822	12.3165	9.41856	9.41856
305	9.97386	10.0386	10.0518	10.7007	11.5963	9.77546	12.9846	10.0518	10.0518
306	10.4948	10.9207	10.8278	11.4939	12.1296	11.3507	13.2276	11.3507	11.3507
307	10.885	11.4136	11.3184	11.9796	12.2852	11.9376	13.4167	11.9376	11.9376
308	11.0887	11.7752	11.7045	12.3539	12.3778	12.3296	13.6089	12.3296	12.3296
309	11.0981	11.9265	11.7692	12.4058	12.4667	12.4984	13.7482	12.4058	12.4058
310	11.0803	11.9788	11.7593	12.3843	12.4926	12.5608	13.8648	12.3843	12.3843
311	11.2592	12.0668	11.8234	12.437	12.5296	12.645	14.024	12.437	12.437
312	11.3358	12.2235	12.0773	12.6821	12.6111	12.8394	14.1096	12.6111	12.6111
313	11.463	12.2614	12.0553	12.6476	12.8148	12.8988	14.4606	12.6476	12.6476
314	11.5611	12.4633	12.2473	12.8347	13.0148	13.1464	14.4838	12.8347	12.8347
315	11.5591	12.452	12.218	12.7915	13.0481	13.1687	14.6399	12.7915	12.7915
316	11.6593	12.4851	12.1855	12.7482	13.2148	13.2272	14.8238	12.7482	12.7482
317	11.8236	12.5997	12.2643	12.8193	13.4074	13.3718	15.0082	12.8193	12.8193
318	11.9214	12.7175	12.3585	12.9041	13.5407	13.5259	15.0676	12.9041	12.9041
319	11.9963	12.7663	12.3742	12.9076	13.5704	13.5909	15.1759	12.9076	12.9076
320	12.0871	12.8454	12.4438	12.9679	13.6519	13.6805	15.2792	12.9679	12.9679
321	12.131	12.9175	12.5351	13.0501	13.6704	13.7684	15.3184	13.0501	13.0501
322	12.0173	12.7973	12.5107	13.0127	13.4481	13.7232	15.1947	13.0127	13.0127
323	11.8093	12.4479	12.3303	12.8156	13.1333	13.5073	15.034	12.8156	12.8156
324	11.599	12.0705	12.0397	12.5097	12.9259	13.2278	14.827	12.5097	12.5097
325	11.454	11.7182	11.7776	12.2353	12.7333	12.9698	14.6571	12.2353	12.2353
326	11.4413	11.5229	11.6036	12.0535	12.6593	12.8084	14.5604	12.0535	12.0535
327	11.581	11.6045	11.6192	12.066	12.8074	12.8566	14.5737	12.066	12.066
328	11.8527	11.8913	11.8563	12.3046	13.0741	13.0638	14.691	12.3046	12.3046
329	12.1812	12.414	12.2181	12.6676	13.4926	13.3796	14.8978	12.6676	12.6676
330	12.4469	12.8184	12.5979	13.046	13.7407	13.7567	15.0588	13.046	13.046
331	12.6725	13.1023	12.8941	13.336	13.963	14.0038	15.2519	13.336	13.336
332	12.9209	13.3635	13.141	13.5752	14.1704	14.2262	15.3817	13.5752	13.5752
333	13.2478	13.6294	13.481	13.9079	14.3333	14.4632	15.5666	13.9079	13.9079
334	13.4189	13.8811	13.8008	14.22	14.4778	14.7146	15.6578	14.22	14.22
335	13.512	13.976	13.9046	14.3143	14.5444	14.7977	15.8014	14.3143	14.3143
336	13.6585	14.1177	14.0185	14.42	14.7074	14.9317	15.9429	14.42	14.42
337	13.9188	14.2929	14.1999	14.5955	15	15.0872	16.2393	14.5955	14.5955
338	14.4089	14.6397	14.5626	14.9562	15.5407	15.4537	16.6767	14.9562	14.9562
339	15.0303	15.1539	15.0751	15.467	16.2296	16.0253	17.111	15.467	15.467
340	15.6334	15.6915	15.68	16.0698	16.8185	16.6107	17.4413	16.0698	16.0698
341	16.1387	16.1523	16.1814	16.5613	17.2222	17.1119	17.7767	16.5613	16.5613
342	16.4983	16.5725	16.5723	16.943	17.6148	17.5605	18.1166	16.943	16.943
343	16.8719	16.9563	16.93	17.2941	17.9889	17.9751	18.4291	17.2941	17.2941
344	17.2492	17.3016	17.2524	17.6095	18.2963	18.3457	18.7102	17.6095	17.6095
345	28.539	19.2235	19.6935	17.9745	17.9074	18.856	20.7244	19.2235	19.2235
346	0	11.7344	13.427	10.8428	3.67556	13.1538	16.35	11.7344	11.7344
347	0	4.88382	6.11185	3.09727	0	8.39492	12.2206	4.88382	4.88382
348	0	0	3.58054	1.88465	0	5.17128	9.4223	1.88465	1.88465
349	0	0	0	0	0	0.345894	6.98551	0	0
350	0	0	0	0	0	0	5.73736	0	0
351	0	0	0	0	0	0	6.10474	0	0
352	0	0	0	0	0	0	6.45254	0	0
353	0	0	0	0	0	0.89309	8.74031	0	0
354	0	1.28568	6.32494	2.1662	0.0684444	6.02398	9.60438	2.1662	2.1662
355	0	9.07442	11.8565	9.73497	10.7333	10.352	10.4492	10.352	10.352
356	0	10.2939	11.6125	11.6323	15.7185	12.2182	8.85326	11.6125	11.6125
357	0.38647	13.4906	11.8149	12.9463	16.6481	13.4598	10.2903	12.9463	12.9463
358	12.9332	14.6896	13.068	14.0602	17.1704	14.4984	11.2426	14.0602	14.0602
359	13.4228	15.2958	14.0264	14.8923	17.2519	14.9869	12.2824	14.8923	14.8923
360	14.2038	15.7629	14.7232	15.4907	17.4185	15.4438	13.2054	15.4438	15.4438
361	14.5773	15.9645	15.0556	15.7471	17.4741	15.6787	13.8996	15.6787	15.6787
362	14.8375	16.0094	15.1895	15.8234	17.4037	15.7606	14.4877	15.7606	15.7606
363	14.9009	16.0383	15.3172	15.9035	17.2481	15.8718	14.9504	15.8718	15.8718
364	14.7647	15.9011	15.2464	15.7977	17.0852	15.8209	15.3888	15.7977	15.7977
365	14.6567	15.7116	15.0364	15.5642	17	15.6961	15.7569	15.6961	15.6961
366	14.6448	15.6353	14.9937	15.499	16.8444	15.6966	16.0626	15.6353	15.6353
367	14.7081	15.6237	15.0425	15.5291	16.7481	15.7707	16.3442	15.6237	15.6237
368	14.7618	15.6604	15.1487	15.6176	16.6296	15.897	16.5802	15.6604	15.6604
369	24.9096	17.2211	17.2179	15.5901	14.4778	16.0802	17.2622	17.2179	17.2179
370	0	9.54236	10.1563	7.37613	1.54037	10.3249	9.87568	9.54236	9.54236
371	0	2.20306	4.84481	2.40494	0	4.3306	6.08492	2.40494	2.40494
372	0	0	1.06739	0	0	0.7339	3.91533	0	0
373	0	0	0	0	0	0	0	0	0
374	0	0	0	0	0	0	0	0	0
375	0	0	0	0	0	0	0	0	0
376	0	0	0	0	0	0	0	0	0
377	0	0	0	0	0	0	0	0	0
378	0	0	0	0	0	0	0	0	0
379	0	0.639633	5.09482	1.01068	0	2.52009	0	0.639633	0.639633
380	0	4.44919	6.55485	6.46308	2.85296	4.92676	0	4.44919	4.44919
381	3.38133	7.01736	6.66739	7.27349	8.12593	5.90308	1.15889	6.66739	6.66739
382	6.43657	7.93358	7.29866	8.02277	9.16296	6.44056	2.48201	7.29866	7.29866
383	7.32907	8.55223	7.84834	8.57667	9.47407	6.91523	3.67388	7.84834	7.84834
384	7.78685	8.99675	8.35978	9.04959	9.66296	7.33316	4.69362	8.35978	8.35978
385	8.17178	9.2956	8.76309	9.41224	9.82963	7.63666	5.71015	8.76309	8.76309
386	8.5505	9.5895	9.11049	9.72409	10.0741	7.97295	6.68925	9.11049	9.11049
387	8.88979	9.8881	9.4225	10.0093	10.3333	8.3505	7.52386	9.4225	9.4225
388	9.12552	10.1174	9.68204	10.2457	10.5148	8.68142	8.24749	9.68204	9.68204
389	9.26978	10.2659	9.83619	10.3796	10.6704	8.94237	8.92823	9.83619	9.83619
390	9.36413	10.3751	9.90462	10.4307	10.7963	9.17245	9.51526	9.90462	9.90462
391	9.48261	10.4654	9.9784	10.49	10.963	9.37926	10.0747	10.0747	10.0747
392	9.67252	10.6029	10.0639	10.5616	11.0963	9.62786	10.5541	10.5541	10.5541
393	20.5521	12.4915	12.6174	11.0082	8.55185	10.2001	8.60827	11.0082	11.0082
394	3.84841	8.01097	10.472	8.13527	2.61593	7.53113	7.33222	7.53113	7.53113
395	0.725427	3.71486	6.48336	4.25019	0.257963	3.66681	5.87697	3.71486	3.71486
396	0	0.760337	3.52413	1.36244	0	1.01118	4.54323	1.01118	1.01118
397	0.192267	0.371341	2.81678	0.855857	0	0.763829	3.22449	0.763829	0.763829
398	3.45995	2.19356	4.50591	2.72889	0	2.45714	2.34263	2.45714	2.45714
399	2.56404	2.40275	4.6987	3.06182	0	2.51351	2.18133	2.51351	2.51351
400	0	0.765118	2.55947	2.75429	0	0.75171	2.24531	0.765118	0.765118
401	2.04268	0.800257	3.17416	1.67781	0	0.715119	2.73765	1.67781	1.67781
402	3.73048	3.40639	5.54188	3.89934	0	3.06719	2.9209	3.40639	3.40639
403	6.95164	6.62782	8.5307	6.739	4.68519	6.02358	3.01384	6.62782	6.62782
404	0	6.44615	7.45058	7.81741	9.51852	7.07389	5.93128	7.07389	7.07389
405	8.69699	8.60642	7.00194	8.39974	10.0407	7.68597	6.77104	8.39974	8.39974
406	8.71641	9.17638	7.75307	8.98129	10.4259	8.30174	7.57216	8.71641	8.71641
407	9.21715	9.66343	8.45752	9.53519	10.7111	8.84766	8.32169	9.21715	9.21715
408	9.57791	10.0377	8.9998	9.96113	10.9333	9.29582	9.00112	9.57791	9.57791
409	9.80779	10.3009	9.33935	10.2122	11.1037	9.64322	9.58698	9.80779	9.80779
410	9.90337	10.4638	9.5701	10.377	11.2148	9.89215	10.0828	10.0828	10.0828
411	9.98898	10.5478	9.71975	10.4775	11.3037	10.0585	10.5542	10.4775	10.4775
412	10.0751	10.6529	9.85799	10.5774	11.3815	10.2571	10.9798	10.5774	10.5774
413	10.1068	10.6768	9.84435	10.5323	11.4741	10.3736	11.3332	10.5323	10.5323
414	10.2056	10.7485	9.92343	10.5868	11.5481	10.5223	11.647	10.5868	10.5868
415	10.2705	10.8451	10.0855	10.7289	11.5852	10.7074	11.9256	10.7289	10.7289
416	10.3446	10.8765	10.1332	10.7594	11.6222	10.8058	12.1729	10.8058	10.8058
417	20.4391	12.664	12.4782	10.986	9.6	11.2279	9.94353	11.2279	11.2279
418	0.454197	5.28181	7.41782	4.78606	1.14296	6.30005	5.28275	5.28181	5.28181
419	0	0.0142123	0.819022	0.0127056	0	0.517805	1.97361	0.0142123	0.0142123
420	0	0	0	0	0	0	0	0	0
421	0	0	0	0	0	0	0	0	0
422	0	0	0	0	0	0	0	0	0
423	0	0	0	0	0	0	0	0	0
424	0	0	0	0	0	0	0	0	0
425	0	0	0	0	0	0	0	0	0
426	0	0	0	0	0	0	0	0	0
427	0	0	0	0	0	0	0	0	0
428	0	0	1.87958	0	0	1.85847	0	0	0
429	0.0529653	2.67715	4.46886	5.06033	3.31296	3.70778	0	3.31296	3.31296
430	6.15677	5.26157	5.34087	5.76759	6.06667	4.53515	0	5.34087	5.34087
431	6.20562	6.0734	5.89084	6.38378	7.12593	4.99177	0	6.0734	6.0734
432	6.65278	6.65012	6.37498	6.89891	7.52593	5.38852	1.23934	6.65012	6.65012
433	7.03481	7.07468	6.75645	7.30713	7.8	5.76483	2.43687	7.03481	7.03481
434	7.33778	7.4031	7.07339	7.64978	8.03333	6.10379	3.50698	7.33778	7.33778
435	7.47919	7.60311	7.2241	7.81762	8.2037	6.35279	4.46398	7.47919	7.47919
436	7.61643	7.75391	7.32395	7.91491	8.38148	6.56377	5.32057	7.61643	7.61643
437	7.79077	7.90847	7.45254	8.03529	8.4963	6.7762	6.05669	7.79077	7.79077
438	7.91064	8.04432	7.64606	8.22047	8.56667	6.969	6.71018	7.91064	7.91064
439	8.01915	8.14539	7.74996	8.31448	8.63333	7.14353	7.32163	8.01915	8.01915
440	8.1257	8.27306	7.88059	8.43562	8.72222	7.36806	7.84013	8.1257	8.1257
441	16.7294	9.35007	9.75501	8.17788	4.11481	7.2672	4.39495	8.17788	8.17788
442	2.35993	4.56008	7.21223	4.82571	0.72	4.16533	2.99226	4.16533	4.16533
443	0	0.687268	2.45049	0.864395	0	0.672849	1.10179	0.687268	0.687268
444	0	0	0.026074	0	0	0	0	0	0
445	0	0	0	0	0	0	0	0	0
446	0	0	0	0	0	0	0	0	0
447	0	0	0	0	0	0	0	0	0
448	0	0	0	0	0	0	0	0	0
449	0	0	0	0	0	0	0	0	0
450	0	0	0	0	0	0	0	0	0
451	0	0	2.47901	0	0	0.785988	0	0	0
452	0	0.792319	4.40284	3.2181	0.401852	3.22765	1.52824	1.52824	1.52824
453	3.70077	5.03033	4.94629	5.52313	6.68519	4.53422	2.69283	4.94629	4.94629
454	6.33867	5.8662	5.59783	6.25233	7.1	5.11308	3.77907	5.8662	5.8662
455	6.94498	6.53758	6.18504	6.85383	7.64815	5.6825	4.74011	6.53758	6.53758
456	7.40174	7.05999	6.72519	7.3947	8.15556	6.17986	5.64564	7.05999	7.05999
457	7.8305	7.50301	7.14125	7.81542	8.64444	6.63764	6.57157	7.50301	7.50301
458	8.29811	7.961	7.60831	8.28146	9.18519	7.14351	7.47402	7.961	7.961
459	8.75785	8.4236	8.11416	8.77701	9.73333	7.68613	8.33129	8.4236	8.4236
460	9.10937	8.83558	8.57721	9.22885	10.2185	8.20802	9.02317	9.02317	9.02317
461	9.41339	9.16837	8.94161	9.58115	10.6	8.63165	9.69678	9.41339	9.41339
462	9.74347	9.50016	9.28326	9.90927	10.9444	9.05947	10.2985	9.74347	9.74347
463	9.99926	9.81904	9.60146	10.2141	11.2074	9.47679	10.8295	9.99926	9.99926
464	10.2647	10.0481	9.85322	10.4539	11.463	9.80775	11.3532	10.2647	10.2647
465	8.55403	10.1676	9.79017	10.3735	10.2259	10.0748	11.3819	10.1676	10.1676
466	3.48227	7.1722	6.02994	6.38282	2.27889	7.04295	8.45636	6.38282	6.38282
467	0	0.747924	2.2825	2.0055	0	1.26867	3.86067	1.26867	1.26867
468	0	0	0	0	0	0	0.187825	0	0
469	0	0	0	0	0	0	0	0	0
470	0	0	0	0	0	0	0	0	0
471	0	0	0	0	0	0	0	0	0
472	0	0	0	0	0	0	0	0	0
473	0	0	0	0	0	0	0	0	0
474	0	0	0	0	0	0	0	0	0
475	0	0	0	0	0	0	0	0	0
476	0	0	0	0	0	0	0.250722	0	0
477	2.42821	0.159088	1.20008	2.634	0	0.950065	1.44318	1.20008	1.20008
478	4.27306	3.60525	4.23869	4.62469	2.41556	2.25631	2.54714	3.60525	3.60525
479	4.72021	4.28544	4.73836	5.06924	4.7963	3.04921	3.54822	4.72021	4.72021
480	5.15133	4.88724	5.13394	5.50598	5.81852	3.62159	4.45798	5.13394	5.13394
481	5.47674	5.35199	5.50478	5.87394	6.26667	4.02872	5.16136	5.47674	5.47674
482	5.72471	5.67636	5.7743	6.12732	6.44074	4.25894	5.77876	5.7743	5.7743
483	5.90838	5.90903	5.98238	6.31687	6.56296	4.47598	6.31983	5.98238	5.98238
484	6.05819	6.07055	6.12353	6.44451	6.66296	4.68297	6.79314	6.12353	6.12353
485	6.19115	6.19832	6.24711	6.57005	6.72593	4.88011	7.2063	6.24711	6.24711
486	6.26408	6.28644	6.3324	6.66308	6.72222	5.05091	7.56607	6.3324	6.3324
487	6.29961	6.33499	6.34696	6.68719	6.6963	5.18592	7.90975	6.34696	6.34696
488	6.34433	6.39804	6.38287	6.7356	6.73704	5.34153	8.18353	6.39804	6.39804
489	6.291	6.41196	6.37603	6.73988	6.62593	5.46553	8.34614	6.41196	6.41196
490	5.66181	5.85359	5.8828	6.24011	5.67407	5.20912	7.76836	5.85359	5.85359
491	4.77651	4.60249	5.00267	5.33559	4.26667	4.42386	7.05938	4.77651	4.77651
492	3.97152	3.40772	4.08519	4.37525	2.83815	3.59376	6.31082	3.97152	3.97152
493	3.43984	2.56977	3.42275	3.556	1.83	2.93094	5.68445	3.42275	3.42275
494	3.1399	1.95057	3.00067	3.00679	1.21333	2.44782	5.16274	3.00067	3.00067
495	3.11864	1.79122	2.89037	2.90375	1.48333	2.14671	5.02131	2.89037	2.89037
496	3.48923	2.12899	3.10856	3.2721	2.43481	1.85965	5.26953	3.10856	3.10856
497	4.21535	3.05047	3.65249	3.93376	3.89259	2.27397	5.97661	3.89259	3.89259
498	4.72587	3.85221	4.3004	4.61813	4.73704	3.53305	6.40022	4.61813	4.61813
499	5.06365	4.42383	4.69342	5.03717	5.2	4.05592	6.75823	5.03717	5.03717
500	5.41161	4.88146	5.01942	5.37798	5.60741	4.49313	7.19108	5.37798	5.37798
501	5.70115	5.28672	5.37365	5.73704	5.98148	4.9226	7.46081	5.70115	5.70115
502	5.91673	5.566	5.63329	5.99443	6.23704	5.23821	7.76994	5.91673	5.91673
503	6.14415	5.82156	5.86725	6.22486	6.48889	5.54997	8.06541	6.14415	6.14415
504	6.35827	6.0613	6.11162	6.46523	6.72963	5.85065	8.34877	6.35827	6.35827
505	6.66166	6.30589	6.35759	6.70807	7.04815	6.15355	8.74668	6.66166	6.66166
506	6.97925	6.63391	6.71152	7.06169	7.45926	6.55378	9.11772	6.97925	6.97925
507	7.28716	6.94078	7.02357	7.37166	7.84815	6.93978	9.48922	7.28716	7.28716
508	7.5249	7.24631	7.35946	7.70378	8.14444	7.33109	9.73581	7.5249	7.5249
509	7.69723	7.42736	7.52006	7.85807	8.32963	7.58826	10.0001	7.69723	7.69723
510	7.8918	7.63115	7.70985	8.04323	8.54815	7.85877	10.2557	7.8918	7.8918
511	8.01897	7.81375	7.88677	8.21633	8.75185	8.11222	10.4411	8.11222	8.11222
512	8.11283	7.94568	7.98437	8.31206	8.91852	8.30254	10.644	8.30254	8.30254
513	14.2425	8.80589	9.36088	7.52825	3.25148	8.02896	6.23407	8.02896	8.02896
514	0	1.96666	2.35222	0.765073	0	1.9481	1.04396	1.04396	1.04396
515	0	0	0	0	0	0	0	0	0
516	0	0	0	0	0	0	0	0	0
517	0	0	0	0	0	0	0	0	0
518	0	0	0	0	0	0	0	0	0
519	0	0	0	0	0	0	0	0	0
520	0	0	0	0	0	0	0	0	0
521	0	0	0	0	0	0	0	0	0
522	0	0	0	0	0	0	0	0	0
523	0	0	0	0	0	0	0	0	0
524	0	0	0	0	0	0	0	0	0
525	0	0	0	0	0	0	0	0	0
526	0	0	0	0	0	0	0	0	0
527	0	0	0	0	0	0	0	0	0
528	0	0	0	0	0	0	0	0	0
529	2.06045	0	0	0	0.0121593	0	0	0	0
530	3.46689	1.11797	1.43611	3.19192	3.15481	0	0	1.43611	1.43611
531	4.01952	2.96765	3.56773	4.03374	4.20741	0.521431	0	3.56773	3.56773
532	4.46632	3.57506	4.27831	4.60639	5.13333	1.5677	0	4.27831	4.27831
533	4.87376	4.09132	4.74642	5.05845	5.74815	2.35176	0	4.74642	4.74642
534	5.24288	4.55561	5.13435	5.46883	6.21481	3.00213	0	5.13435	5.13435
535	5.55604	4.95241	5.48098	5.81108	6.58519	3.55393	0.284949	5.48098	5.48098
536	5.83374	5.28578	5.76737	6.08956	6.94815	4.01972	1.7257	5.76737	5.76737
537	15.2347	6.85099	8.08486	6.21811	1.23926	4.39271	0	6.21811	6.21811
538	0.530799	2.32729	5.2296	2.59688	0	1.48043	0	1.48043	1.48043
539	0	0.0400504	0.737451	0.00726583	0	0	0	0	0
540	0	0	0	0	0	0	0	0	0
541	0	0	0	0	0	0	0	0	0
542	0	0	0	0	0	0	0	0	0
543	0	0	0	0	0	0	0	0	0
544	0	0	0	0	0	0	0	0	0
545	0	0	0	0	0	0	0	0	0
546	0	0	0	0	0	0	0	0	0
547	0	0	0	0	0	0	0	0	0
548	0	0	0	0	0	0	0	0	0
549	0	0	0	0	0	0	0	0	0
550	0	0	0.583307	0.65992	1.82667	0.295245	0	0.295245	0.295245
551	5.31683	3.6835	4.47152	4.90703	6.01481	2.02569	0	4.47152	4.47152
552	5.80533	4.76354	5.58817	5.95048	7.42222	3.35818	0.369184	5.58817	5.58817
553	6.40473	5.57799	6.30815	6.6004	8.24074	4.3548	2.09147	6.30815	6.30815
554	6.95073	6.22255	6.79137	7.13545	8.84444	5.09034	3.65551	6.79137	6.79137
555	7.46329	6.77974	7.27951	7.63679	9.41111	5.71691	5.11038	7.27951	7.27951
556	7.83344	7.25086	7.72497	8.08283	9.81852	6.22717	6.31873	7.72497	7.72497
557	8.13491	7.5635	7.96964	8.31653	10.0519	6.59768	7.4368	7.96964	7.96964
558	8.46054	7.89892	8.26599	8.60547	10.3519	7.04221	8.45041	8.45041	8.45041
559	8.73299	8.22879	8.6072	8.94117	10.6185	7.51842	9.33996	8.73299	8.73299
560	8.96914	8.51133	8.88883	9.21526	10.863	7.94195	10.1437	8.96914	8.96914
561	20.1353	10.4799	11.5098	9.68136	4.71852	8.61436	9.457	9.68136	9.68136
562	0	5.94866	9.15779	6.52001	1.05296	5.96021	8.24708	5.96021	5.96021
563	0	2.56278	5.48038	3.13008	0	2.59121	7.97783	2.59121	2.59121
564	0	0.737036	3.17029	1.18226	0	0.870716	7.35032	0.870716	0.870716
565	0	0	0.591915	0	0	0	3.20626	0	0
566	0	0	0	0	0	0	0.470989	0	0
567	0	0	0	0	0	0	0	0	0
568	0	0	0	0	0	0	0	0	0
569	0	0	0	0	0	0	0	0	0
570	0	0	0	0	0	0	0	0	0
571	0	0	0	0	0	0.203165	0	0	0
572	0	0	2.86649	0.781676	0	2.4698	0	0	0
573	0	4.86973	5.06611	5.73561	6.1963	4.48325	0.947084	4.86973	4.86973
574	5.55552	5.94073	6.45725	6.93531	7.95556	5.76167	2.65037	5.94073	5.94073
575	7.04469	6.87546	7.19771	7.6142	9.29259	6.52388	4.15919	7.04469	7.04469
576	7.70854	7.62706	7.82322	8.29643	10.0407	7.11593	5.55101	7.70854	7.70854
577	8.23945	8.18016	8.31733	8.79205	10.5185	7.66446	6.752	8.23945	8.23945
578	8.59911	8.62185	8.75661	9.21849	10.8852	8.16873	7.83222	8.62185	8.62185
579	8.83782	8.92035	9.0132	9.46184	11.1778	8.52793	8.77387	8.92035	8.92035
580	9.04266	9.18988	9.24275	9.6739	11.3704	8.86914	9.61684	9.24275	9.24275
581	9.23518	9.38366	9.38722	9.80219	11.5481	9.14304	10.3722	9.38722	9.38722
582	9.42808	9.59947	9.59237	9.99257	11.6852	9.45877	11.0184	9.59947	9.59947
583	9.66915	9.79268	9.78543	10.1718	11.8	9.73346	11.6235	9.79268	9.79268
584	9.87183	10.0084	10.0235	10.3979	11.8556	10.0529	12.1363	10.0529	10.0529
585	18.8274	11.2541	11.6121	9.6782	3.63407	10.2202	10.2366	10.2366	10.2366
586	0	4.19005	4.12089	1.27792	0	4.7078	3.85452	3.85452	3.85452
587	0	0.349178	0.902699	0	0	0.638805	0	0	0
588	0	0	0	0	0	0	0	0	0
589	0	0	0	0	0	0	0	0	0
590	0	0	0	0	0	0	0	0	0
591	0	0	0	0	0	0	0	0	0
592	0	0	0	0	0	0	0	0	0
593	0	0	0	0	0	0	0	0	0
594	0	0	0	0	0	0	0	0	0
595	0	0	0.95496	0	0	2.17588	0	0	0
596	0	1.7995	4.02971	2.20707	0.027637	4.05133	0	1.7995	1.7995
597	0	4.98107	4.6183	5.36148	6.05926	4.95204	0.092349	4.95204	4.95204
598	5.80358	5.70249	5.48776	5.99279	6.77778	5.5041	1.47956	5.70249	5.70249
599	5.71122	6.18926	5.83164	6.25111	7.36296	5.74318	2.7143	5.83164	5.83164
600	5.97586	6.50269	5.99928	6.46992	7.68889	5.98164	3.78937	5.99928	5.99928
601	6.23117	6.73203	6.19809	6.66871	7.88148	6.21248	4.84801	6.23117	6.23117
602	6.45711	6.94845	6.38552	6.84591	8.09259	6.4775	5.7635	6.4775	6.4775
603	6.71957	7.16388	6.59702	7.04378	8.23704	6.73827	6.60755	6.73827	6.73827
604	6.95654	7.40256	6.89955	7.33361	8.37407	7.04657	7.33254	7.33254	7.33254
605	7.04136	7.54566	7.07021	7.49105	8.5037	7.2665	7.97614	7.49105	7.49105
606	7.07212	7.59321	7.06454	7.47211	8.59259	7.3844	8.54749	7.47211	7.47211
607	7.15863	7.66859	7.09132	7.4872	8.67407	7.52066	9.0547	7.52066	7.52066
608	7.26065	7.77544	7.2011	7.58734	8.74815	7.71017	9.50497	7.71017	7.71017
609	17.2567	9.5287	9.63473	7.84826	3.26407	8.19073	6.66094	8.19073	8.19073
610	0.305388	3.6583	5.26786	2.70173	0.229111	4.00566	2.87991	2.87991	2.87991
611	0	0	0.107954	0	0	0	0	0	0
612	0	0	0	0	0	0	0	0	0
613	0	0	0	0	0	0	0	0	0
614	0	0	0	0	0	0	0	0	0
615	0	0	0	0	0	0	0	0	0
616	0	0	0	0	0	0	0	0	0
617	0	0	0	0	0	0	0	0	0
618	0	0	0	0	0	0	0	0	0
619	0	0	0	0	0	0	0	0	0
620	0	0	0	0	0	0	0	0	0
621	0	0	0	0	0	0	0	0	0
622	0	0	0	0	0	0	0	0	0
623	0	0	0	0	0	0.165545	0	0	0
624	0.768021	0	0	0	0	1.20036	0	0	0
625	3.00208	2.52014	0	0.908193	2.25185	1.99269	0	1.99269	1.99269
626	3.5655	3.21701	2.1905	3.26038	3.4563	2.59844	0	3.21701	3.21701
627	3.9407	3.7194	3.35511	3.92573	4.34444	3.1395	0	3.7194	3.7194
628	4.26639	4.17591	3.9113	4.36974	4.87778	3.59929	0	4.17591	4.17591
629	4.5805	4.54145	4.30696	4.69261	5.22593	3.93704	0	4.54145	4.54145
630	4.84125	4.86348	4.60812	5.00461	5.52593	4.23651	0.314965	4.84125	4.84125
631	5.08295	5.13983	4.86924	5.28025	5.78889	4.54291	1.61901	5.08295	5.08295
632	5.27342	5.40049	5.12424	5.53929	5.98148	4.87458	2.67943	5.27342	5.27342
633	5.2524	5.52272	5.23173	5.6376	5.92963	5.08361	3.53336	5.2524	5.2524
634	4.73453	5.19172	4.85456	5.23748	4.92963	4.87997	3.58936	4.87997	4.87997
635	4.04527	4.38777	4.13115	4.39152	3.53667	4.23903	3.50743	4.13115	4.13115
636	3.31922	3.49694	3.31258	3.36942	2.01889	3.516	3.20329	3.31922	3.31922
637	3.01337	2.9999	2.67005	2.72396	1.43444	2.94602	3.17893	2.94602	2.94602
638	2.89137	2.72163	2.3898	2.50696	1.13333	2.69282	3.14802	2.69282	2.69282
639	2.90806	2.61583	2.32074	2.48758	1.34778	2.4433	3.33756	2.48758	2.48758
640	3.23362	2.77836	2.59413	2.83081	2.1363	2.02284	3.78164	2.77836	2.77836
641	3.83141	3.32512	3.24541	3.5572	3.65704	1.57323	4.66011	3.5572	3.5572
642	4.43251	4.11861	4.00775	4.32431	4.85926	3.55546	5.515	4.32431	4.32431
643	4.92744	4.70758	4.54017	4.89777	5.58148	4.3804	6.19645	4.89777	4.89777
644	5.27334	5.20289	4.95595	5.33571	6.09259	4.9463	6.80515	5.27334	5.27334
645	5.61434	5.59574	5.27992	5.65949	6.5	5.43005	7.40493	5.61434	5.61434
646	5.91018	5.96957	5.60884	5.98298	6.9037	5.88282	7.97246	5.96957	5.96957
647	6.23612	6.31743	5.93476	6.30166	7.29259	6.30198	8.51138	6.30198	6.30198
648	6.52436	6.65922	6.29382	6.65337	7.64444	6.72736	8.99355	6.65922	6.65922
649	6.79229	6.9414	6.56556	6.91657	7.95185	7.1017	9.44967	6.9414	6.9414
650	7.02505	7.21749	6.84725	7.19056	8.23333	7.47393	9.85134	7.21749	7.21749
651	7.27598	7.44289	7.04119	7.37637	8.51852	7.79498	10.2916	7.44289	7.44289
652	7.49264	7.71263	7.31267	7.64195	8.77407	8.16325	10.5923	7.71263	7.71263
653	7.6841	7.89379	7.48363	7.80363	8.91481	8.42507	10.8975	7.89379	7.89379
654	7.91783	8.11211	7.71361	8.02634	9.1037	8.71942	11.1825	8.11211	8.11211
655	8.13225	8.3133	7.93031	8.23589	9.25556	9.00174	11.4182	8.3133	8.3133
656	8.23885	8.44183	8.02463	8.32123	9.35185	9.20077	11.6345	8.44183	8.44183
657	8.04959	8.46102	7.95434	8.24451	9.13333	9.30088	11.5366	8.46102	8.46102
658	7.55995	8.05134	7.53809	7.81667	8.42963	8.96944	11.1467	8.05134	8.05134
659	7.02207	7.38548	6.96	7.22618	7.64815	8.36695	10.6737	7.38548	7.38548
660	6.95538	7.19541	6.59047	6.84794	7.72593	8.04194	10.7695	7.19541	7.19541
661	5.6442	7.33905	6.45022	6.71022	6.73333	8.14894	10.6756	6.73333	6.73333
662	0.933945	4.14112	3.58043	3.32071	0.0266815	5.12397	3.31801	3.32071	3.32071
663	0.17257	1.58059	1.58703	1.2002	0	2.96499	0	1.2002	1.2002
664	0.428721	1.01994	0.802655	0.650454	0	1.27563	0.00325588	0.650454	0.650454
665	0	0	0	0	0	0	0.354144	0	0
666	3.51576	1.40905	0	0	0	1.32048	3.06009	1.32048	1.32048
667	4.8537	4.20381	2.69224	2.97164	3.22593	4.40322	4.04946	4.04946	4.04946
668	5.58988	5.24946	4.95744	5.24086	6.31852	5.42565	4.9418	5.24946	5.24946
669	6.1947	6.10739	5.58843	5.88969	7.45926	6.19854	5.748	6.10739	6.10739
670	6.60235	6.70099	6.06238	6.37646	7.94815	6.80148	6.47774	6.60235	6.60235
671	6.94145	7.12034	6.40824	6.7146	8.27778	7.26495	7.13959	7.12034	7.12034
672	7.2192	7.46501	6.74415	7.03739	8.54074	7.65937	7.74118	7.46501	7.46501
673	7.45555	7.72431	6.98882	7.28366	8.76667	7.97543	8.28928	7.72431	7.72431
674	7.68289	7.96045	7.2318	7.53653	8.90741	8.26814	8.75855	7.96045	7.96045
675	7.85075	8.13881	7.41325	7.72922	8.9963	8.50226	9.18216	8.13881	8.13881
676	8.01009	8.28372	7.5391	7.872	9.0963	8.70076	9.53391	8.28372	8.28372
677	8.13052	8.41989	7.69609	8.03864	9.17407	8.88872	9.8775	8.41989	8.41989
678	8.1736	8.50772	7.77501	8.11951	9.23704	9.03277	10.1582	8.50772	8.50772
679	8.20652	8.55987	7.797	8.13983	9.28889	9.13534	10.4074	8.55987	8.55987
680	8.30059	8.62857	7.84965	8.18985	9.31481	9.24846	10.6286	8.62857	8.62857
681	17.5005	9.96303	9.96826	8.18337	5.47778	9.26767	7.12869	9.26767	9.26767
682	3.27011	5.46928	7.75497	5.17839	1.13667	6.2149	5.95606	5.46928	5.46928
683	0.0718751	1.67228	3.8681	1.44981	0	2.40616	4.83	1.67228	1.67228
684	0	0.0836541	1.28821	0.00663088	0	0.29534	3.71431	0.0836541	0.0836541
685	0	0	0.905589	0	0	0.176823	2.95763	0	0
686	0	0	0	0	0	0	0	0	0
687	0	0	0	0	0	0	0	0	0
688	0	0	0	0	0	0	0	0	0
689	0	0	0	0	0	0	0	0	0
690	0	0	0	0	0	0	0	0	0
691	0	0	0	0	0	0	0	0	0
692	0	0	0	0	0	0.452071	0	0	0
693	0	0	0	0	0	2.5708	0	0	0
694	0	2.67174	0.549503	1.2379	1.65111	3.62467	0	1.2379	1.2379
695	3.49427	4.50774	3.88468	4.27091	5.10741	4.1861	0.753959	4.1861	4.1861
696	4.6358	5.17337	4.50303	4.79407	5.93333	4.603	1.83755	4.6358	4.6358
697	5.12906	5.64979	4.88631	5.22571	6.30741	4.97759	2.86916	5.12906	5.12906
698	5.56733	6.06777	5.32471	5.67346	6.72222	5.36146	3.83735	5.56733	5.56733
699	5.94635	6.43357	5.72595	6.07134	7.12222	5.74152	4.72492	5.94635	5.94635
700	6.23583	6.72561	6.04697	6.38277	7.4037	6.07507	5.47828	6.23583	6.23583
701	6.48372	6.94944	6.27843	6.59875	7.60741	6.33816	6.19242	6.48372	6.48372
702	6.65381	7.14631	6.46107	6.77296	7.84074	6.60192	6.81613	6.77296	6.77296
703	6.8162	7.29637	6.57403	6.89026	8.01481	6.82713	7.38385	6.89026	6.89026
704	6.94061	7.45224	6.72607	7.04993	8.1037	7.07077	7.87055	7.07077	7.07077
705	14.9853	8.28618	8.41151	6.58705	2.57741	6.75309	4.12159	6.75309	6.75309
706	0.821546	3.43125	5.75966	3.09309	0.365259	3.42002	2.42177	3.09309	3.09309
707	0	0.375506	1.22473	0.252748	0	0.393653	1.43621	0.375506	0.375506
708	0	0	0	0	0	0	0	0	0
709	0	0	0	0	0	0	0	0	0
710	0	0	0	0	0	0	0	0	0
711	0	0	0	0	0	0	0	0	0
712	0	0	0	0	0	0	0	0	0
713	0	0	0	0	0	0	0	0	0
714	0	0	0	0	0	0	0	0	0
715	0	0	1.41317	0	0	1.0264	0	0	0
716	0	1.49763	3.51055	1.39151	0.256185	3.33735	1.76752	1.49763	1.49763
717	1.77765	4.8239	4.13755	4.65852	5.91481	4.38124	2.69949	4.38124	4.38124
718	4.73999	5.35707	4.57296	4.98069	6.01111	4.71518	3.48148	4.73999	4.73999
719	5.34241	5.72668	4.8463	5.2972	6.22593	5.01514	4.18595	5.2972	5.2972
720	5.53153	5.95818	5.08995	5.52881	6.4037	5.24692	4.76598	5.52881	5.52881
721	5.76244	6.09899	5.22975	5.64536	6.56667	5.4047	5.4478	5.64536	5.64536
722	5.86606	6.28583	5.46723	5.86238	6.62963	5.62749	5.79219	5.86238	5.86238
723	5.82284	6.2409	5.42839	5.80502	6.44444	5.63063	6.11847	5.82284	5.82284
724	5.78399	6.19598	5.37401	5.7461	6.34815	5.64595	6.44271	5.78399	5.78399
725	5.76571	6.16092	5.30523	5.67945	6.3037	5.68582	6.74783	5.76571	5.76571
726	5.7522	6.15973	5.29413	5.67245	6.29259	5.75893	6.98036	5.75893	5.75893
727	5.72274	6.13353	5.23996	5.62227	6.24444	5.80267	7.20408	5.80267	5.80267
728	5.71961	6.12604	5.20331	5.59087	6.21481	5.86178	7.39566	5.86178	5.86178
729	9.97414	5.43102	5.71361	3.92886	0.992963	4.31959	1.6002	4.31959	4.31959
730	0	1.01008	2.54168	0.846639	0	0.985525	0	0.846639	0.846639
731	0	0	0.0520965	0	0	0	0	0	0
732	0	0	0	0	0	0	0	0	0
733	0	0	0	0	0	0	0	0	0
734	0	0	0	0	0	0	0	0	0
735	0	0	0	0	0	0	0	0	0
736	0	0	0	0	0	0	0	0	0
737	0	0	0	0	0	0	0	0	0
738	0	0	0	0	0	0	0	0	0
739	0	0	0	0	0	0	0	0	0
740	0	0	0	0	0	0	0	0	0
741	0	0	0	0	0	0.0593879	0	0	0
742	0	0	0	0	0	1.00239	0	0	0
743	0.0703728	1.81677	0	0	2.02074	1.75655	0	0.0703728	0.0703728
744	3.21003	3.02311	1.8988	2.69259	3.07556	2.25575	0	2.69259	2.69259
745	3.26463	3.43249	2.72134	3.0526	3.74815	2.59547	0	3.0526	3.0526
746	3.62305	3.82761	3.08773	3.3962	4.22963	2.89153	0.589201	3.3962	3.3962
747	3.98708	4.16853	3.36997	3.72174	4.63333	3.20052	1.59202	3.72174	3.72174
748	4.27176	4.48318	3.72165	4.08409	4.94074	3.53986	2.39204	4.08409	4.08409
749	4.47213	4.68018	3.94182	4.30105	5.12222	3.77747	3.1406	4.30105	4.30105
750	4.66841	4.85827	4.1323	4.48478	5.2963	4.00617	3.78784	4.48478	4.48478
751	4.8472	5.01548	4.33441	4.67922	5.44815	4.2202	4.40076	4.67922	4.67922
752	4.93896	5.14532	4.48439	4.82155	5.54444	4.41315	4.86494	4.86494	4.86494
753	9.10084	4.36152	4.98576	3.12133	0.751852	2.80238	0	3.12133	3.12133
754	0	0.712272	2.14324	0.646032	0	0.569079	0	0.569079	0.569079
755	0	0	0.0227889	0	0	0	0	0	0
756	0	0	0	0	0	0	0	0	0
757	0	0	0	0	0	0	0	0	0
758	0	0	0	0	0	0	0	0	0
759	0	0	0	0	0	0	0	0	0
760	0	0	0	0	0	0	0	0	0
761	0	0	0	0	0	0	0	0	0
762	0	0	0	0	0	0	0	0	0
763	0	0	0	0	0	0	0	0	0
764	0	0	0	0	0	0	0	0	0
765	0	0	0	0	0	0	0	0	0
766	0	0	0	0	0	0	0	0	0
767	0	0	0	0	0	0	0	0	0
768	1.96644	0.314393	0	0	0.532222	0.559961	0	0.314393	0.314393
769	3.39071	2.78835	0	1.93539	3.57111	1.49746	0	1.93539	1.93539
770	3.78517	3.31318	2.82474	3.50618	4.27778	2.19372	0	3.31318	3.31318
771	4.18015	3.81492	3.47987	3.97596	4.84444	2.76576	0	3.81492	3.81492
772	4.5579	4.25945	3.94415	4.33878	5.32593	3.24288	0	4.25945	4.25945
773	4.87529	4.62762	4.2991	4.71962	5.67407	3.61797	0	4.62762	4.62762
774	5.11323	4.92855	4.59032	5.02381	5.95556	3.90784	0	4.92855	4.92855
775	5.32128	5.17447	4.83974	5.2687	6.18519	4.19192	0	5.17447	5.17447
776	5.26629	5.38007	5.0527	5.47206	6.17778	4.46872	0.938958	5.26629	5.26629
777	8.98661	4.09146	5.75849	3.95193	0.549259	2.01928	0	3.95193	3.95193
778	0	0.176102	1.11295	0.255871	0	0.0411319	0	0.0411319	0.0411319
779	0	0	0	0	0	0	0	0	0
780	0	0	0	0	0	0	0	0	0
781	0	0	0	0	0	0	0	0	0
782	0	0	0	0	0	0	0	0	0
783	0	0	0	0	0	0	0	0	0
784	0	0	0	0	0	0	0	0	0
785	0	0	0	0	0	0	0	0	0
786	0	0	0	0	0	0	0	0	0
787	0	0	0	0	0	0	0	0	0
788	0	0	0	0	0	0	0	0	0
789	0	0	0	0	0	0	0	0	0
790	0	0	0	0	0	0	0	0	0
791	0	0	0	0	0	0	0	0	0
792	1.92048	0.138336	0	0	0.78	0.395443	0	0.138336	0.138336
793	3.7917	3.06864	0.928739	2.83798	4.13333	1.52953	0	2.83798	2.83798
794	4.34149	3.67571	3.45385	4.1972	4.98148	2.39244	0	3.67571	3.67571
795	4.68256	4.21469	4.17622	4.75909	5.58519	3.08001	0	4.21469	4.21469
796	4.98786	4.63366	4.59318	5.0495	6.03333	3.61001	0	4.63366	4.63366
797	5.25541	4.97284	4.86464	5.29702	6.36296	4.02703	0	4.97284	4.97284
798	5.51143	5.26499	5.10121	5.54438	6.64815	4.38208	0	5.26499	5.26499
799	5.74805	5.53918	5.36055	5.81076	6.9	4.6957	1.25651	5.53918	5.53918
800	5.88435	5.75746	5.56758	6.01555	7.02963	4.98364	2.4456	5.75746	5.75746
801	5.7009	5.78084	5.46649	5.88851	6.68889	5.10526	3.26644	5.7009	5.7009
802	5.03586	5.09238	4.78318	5.12474	5.25185	4.71996	3.31566	5.03586	5.03586
803	4.49002	4.50632	4.21092	4.4198	4.33704	4.19317	3.57826	4.33704	4.33704
804	3.14063	3.46406	3.22345	3.23925	1.86407	3.35655	2.99736	3.22345	3.22345
805	0.580739	1.41503	0.908923	0.786862	5.34074e-05	1.31023	1.39901	0.908923	0.908923
806	0	0	0	0	0	0	0	0	0
807	0	0	0	0	0	0	0	0	0
808	0	0	0	0	0	0	0	0	0
809	0	0	0	0	0	0	0	0	0
810	0	0	0	0	0	0	0	0	0
811	3.82299	1.62885	0.485221	1.09583	0.0632222	0.851046	0	0.851046	0.851046
812	4.26659	3.50917	3.44679	3.99103	4.55556	2.66498	0	3.50917	3.50917
813	4.81242	4.2386	4.29268	4.71121	5.55185	3.77168	1.33738	4.29268	4.29268
814	5.38496	4.95027	4.92126	5.25708	6.48889	4.53657	2.6665	4.95027	4.95027
815	5.89371	5.59255	5.44266	5.83067	7.24074	5.09418	3.91985	5.59255	5.59255
816	6.39915	6.13938	5.92641	6.32885	7.85556	5.66678	5.08163	6.13938	6.13938
817	6.96161	6.68622	6.49476	6.89573	8.48148	6.28164	6.25609	6.68622	6.68622
818	7.57666	7.27082	7.12096	7.52015	9.22963	6.97461	7.43154	7.43154	7.43154
819	8.20177	7.89666	7.80572	8.20229	10.0037	7.71141	8.52792	8.20177	8.20177
820	8.73822	8.49418	8.43647	8.8271	10.6519	8.41233	9.45312	8.73822	8.73822
821	9.23068	8.99271	8.95794	9.33803	11.1333	8.99992	10.2922	9.23068	9.23068
822	9.6467	9.44438	9.43249	9.80225	11.5852	9.52956	11.048	9.6467	9.6467
823	9.97092	9.83688	9.82854	10.1909	11.9704	10.001	11.7226	10.001	10.001
824	9.9687	10.1648	10.1489	10.5002	12.0037	10.4372	12.2556	10.4372	10.4372
825	6.08941	8.21794	9.50814	9.84038	5.37407	8.75117	9.93309	8.75117	8.75117
826	4.50962	6.74042	6.49042	6.54663	4.88519	7.39429	5.99192	6.49042	6.49042
827	2.77459	5.1369	5.44785	5.23427	0.808148	5.20896	1.64451	5.1369	5.1369
828	0.412232	3.03728	3.25276	2.95913	0	2.9831	3.22184	2.9831	2.9831
829	0	1.60719	1.45815	1.19126	0	1.60129	2.71902	1.45815	1.45815
830	0	0.366932	0.309131	0.149808	0	0.767085	2.06694	0.309131	0.309131
831	0	0.355373	0.479625	0.348059	0	0.920468	0	0.348059	0.348059
832	0	0	1.86264	2.00517	0	0	0	0	0
833	0	0	2.71151	2.9033	0	0	0	0	0
834	3.63375	1.39636	3.21163	3.47966	1.04889	0.32765	2.51296	2.51296	2.51296
835	6.31579	5.21821	6.5618	6.93383	8.29259	4.07423	3.89735	6.31579	6.31579
836	6.97849	6.4192	7.29607	7.65668	9.29259	5.95689	5.16468	6.97849	6.97849
837	7.62334	7.39971	7.8088	8.18332	9.91481	6.77455	6.30378	7.62334	7.62334
838	8.22958	8.17622	8.34366	8.70733	10.4296	7.46307	7.32904	8.22958	8.22958
839	8.69011	8.76114	8.81604	9.16362	10.7963	8.1096	8.25324	8.76114	8.76114
840	9.03554	9.17926	9.14162	9.47247	11.0704	8.60956	9.08773	9.14162	9.14162
841	9.21301	9.46615	9.35377	9.66783	11.1889	8.99345	9.68594	9.46615	9.46615
842	9.22983	9.56002	9.36838	9.66489	11.0704	9.1518	10.1333	9.56002	9.56002
843	9.25019	9.57786	9.31181	9.6065	10.9	9.23895	10.5267	9.57786	9.57786
844	9.26637	9.61305	9.32418	9.62637	10.737	9.36705	10.8791	9.61305	9.61305
845	9.2875	9.61219	9.28277	9.59723	10.5926	9.46675	11.2023	9.59723	9.59723
846	9.26785	9.61104	9.23378	9.56504	10.5259	9.55738	11.4751	9.56504	9.56504
847	9.29278	9.61462	9.20256	9.54845	10.4704	9.65422	11.7033	9.61462	9.61462
848	9.27243	9.62273	9.19351	9.5441	10.4259	9.75772	11.9232	9.62273	9.62273
849	19.1557	11.1212	10.7827	8.99532	5.71481	9.89681	8.75895	9.89681	9.89681
850	3.05493	5.70034	7.92477	5.20192	0.968148	6.42536	6.6115	5.70034	5.70034
851	0.0882825	1.63696	3.73385	1.19523	0	2.10112	5.32149	1.63696	1.63696
852	0	0.111823	1.42486	0.00495227	0	0.24133	4.84738	0.111823	0.111823
853	0	0	0	0	0	0	0	0	0
854	0	0	0	0	0	0	0	0	0
855	0	0	0	0	0	0	0	0	0
856	0	0	0	0	0	0	0	0	0
857	0	0	0	0	0	0	0	0	0
858	0	0	0	0	0	0	0	0	0
859	0	0	0	0	0	0	0	0	0
860	0	0	0	0	0	0	0	0	0
861	0	0	0	0	0	1.30801	0	0	0
862	0	2.2456	1.7965	1.99761	0.565926	2.94408	0.687702	1.7965	1.7965
863	4.59695	4.50146	4.29265	4.68371	5.17407	3.86582	1.93963	4.50146	4.50146
864	5.09515	5.23515	4.94776	5.24511	5.93704	4.42511	3.04075	5.09515	5.09515
865	5.6904	5.85037	5.39451	5.7471	6.6	4.83099	4.22025	5.6904	5.6904
866	6.25933	6.48032	6.01029	6.38012	7.32963	5.41339	5.29216	6.25933	6.25933
867	6.83299	7.04367	6.60574	6.97528	7.9963	6.00518	6.35552	6.83299	6.83299
868	7.37698	7.59883	7.20891	7.57283	8.61111	6.63569	7.30001	7.37698	7.37698
869	7.75028	8.03969	7.67974	8.03237	9	7.16163	7.99964	7.99964	7.99964
870	8.06168	8.31366	7.94337	8.27958	9.24444	7.50464	8.72173	8.27958	8.27958
871	8.29803	8.5797	8.18282	8.50623	9.53333	7.84668	9.32818	8.50623	8.50623
872	8.45557	8.77634	8.35161	8.66879	9.68148	8.10916	9.81793	8.66879	8.66879
873	19.1917	10.6241	10.8741	9.0594	5.17037	8.60867	7.65437	9.0594	9.0594
874	3.5629	6.36717	9.09046	6.46559	1.24037	6.14648	6.93319	6.36717	6.36717
875	0.609006	2.72898	5.47139	3.04177	0	2.79992	6.16298	2.79992	2.79992
876	0	0.592706	3.17516	1.01484	0	0.88713	5.53424	0.88713	0.88713
877	0	1.06608	3.16021	1.24226	0	1.28821	4.80765	1.24226	1.24226
878	0	0.50895	1.96298	0.0860827	0	0.802092	0	0.0860827	0.0860827
879	0	0	0.621642	0	0	0.215392	0	0	0
880	0	0	0	0	0	0	0	0	0
881	0	0	0	0	0	0	0	0	0
882	0	0	0	0	0	0	0	0	0
883	0	0	3.10169	0	0	0	0	0	0
884	0	1.45873	5.16624	5.39309	0.0642963	1.42348	0	1.42348	1.42348
885	3.33205	5.4146	5.75218	6.44387	6.87037	3.81298	0	5.4146	5.4146
886	6.29992	6.56653	6.58661	7.19384	7.99259	5.17181	1.0428	6.56653	6.56653
887	7.20101	7.42872	7.20613	7.84043	9.0037	5.89596	2.58796	7.20613	7.20613
888	7.79062	8.10821	7.80779	8.40834	9.74074	6.46409	3.95641	7.80779	7.80779
889	8.24244	8.61469	8.29431	8.84833	10.137	7.02112	5.12964	8.29431	8.29431
890	8.53266	8.9526	8.6086	9.12686	10.337	7.44473	6.14686	8.6086	8.6086
891	8.78869	9.19722	8.82253	9.33101	10.4963	7.78542	7.08121	8.82253	8.82253
892	9.00899	9.42441	9.03891	9.54917	10.6519	8.11244	7.88636	9.03891	9.03891
893	9.14935	9.6051	9.21837	9.73895	10.7519	8.36616	8.60113	9.21837	9.21837
894	9.29355	9.74382	9.3357	9.86794	10.8259	8.57597	9.23566	9.3357	9.3357
895	9.43028	9.87369	9.44427	9.98926	10.8926	8.78514	9.79896	9.79896	9.79896
896	9.17522	9.97922	9.53256	10.0848	10.6889	8.98555	10.2677	9.97922	9.97922
897	15.6343	9.93289	10.9322	9.32181	1.94296	7.60016	4.40864	9.32181	9.32181
898	0	3.29561	6.81635	4.15186	0	2.72687	0	2.72687	2.72687
899	0	0.187632	0.982714	0.146266	0	0	0	0	0
900	0	0	0	0	0	0	0	0	0
901	0	0	0	0	0	0	0	0	0
902	0	0	0	0	0	0	0	0	0
903	0	0	0	0	0	0	0	0	0
904	0	0	0	0	0	0	0	0	0
905	0	0	0	0	0	0	0	0	0
906	0	0	0	0	0	0	0	0	0
907	0	0	0	0	0	0	0	0	0
908	0	0	0	0	0	0	0	0	0
909	0	0	0	0	0	0	0	0	0
910	0	0	0	0	0	0.83911	0	0	0
911	3.11836	3.17423	1.85743	2.83276	2.34889	2.31645	0	2.34889	2.34889
912	4.76893	4.6826	4.56424	5.06743	5.21111	3.3124	0	4.6826	4.6826
913	5.33949	5.45742	5.30148	5.6777	6.42593	4.06264	0	5.33949	5.33949
914	5.93247	6.11738	5.82939	6.26999	7.15926	4.69884	0	5.93247	5.93247
915	6.54339	6.72374	6.4212	6.87956	7.84815	5.2412	1.20705	6.54339	6.54339
916	7.0522	7.3077	7.04356	7.5011	8.42593	5.82333	2.68464	7.0522	7.0522
917	7.42316	7.7346	7.49318	7.93952	8.7963	6.32115	4.02444	7.49318	7.49318
918	7.75322	8.07191	7.84931	8.28081	9.0963	6.76869	5.21058	7.84931	7.84931
919	8.01929	8.37973	8.18188	8.60118	9.38889	7.19285	6.28462	8.18188	8.18188
920	8.22449	8.61797	8.40818	8.81582	9.6	7.55626	7.19649	8.40818	8.40818
921	19.1517	10.5227	10.9881	9.24027	4.07037	8.14925	5.74032	9.24027	9.24027
922	2.50343	6.31819	9.20549	6.64484	0.911852	5.74706	5.48912	5.74706	5.74706
923	0	2.90279	5.58779	3.26851	0	2.53932	5.14534	2.90279	2.90279
924	0	0.875295	3.25142	1.22815	0	0.694394	4.86359	0.875295	0.875295
925	0	1.32544	3.35666	1.58782	0	1.1373	4.64249	1.32544	1.32544
926	0.0688358	3.91818	5.79773	4.11816	0	3.72795	4.47953	3.91818	3.91818
927	0.784269	3.84738	5.89337	4.2723	0	3.90849	4.44585	3.90849	3.90849
928	0	1.15508	3.24223	1.72925	0	1.37944	4.29467	1.37944	1.37944
929	0	1.33942	3.30115	1.85984	0	1.45737	4.5034	1.45737	1.45737
930	0	3.36524	5.35769	3.89464	0	3.47132	4.80274	3.47132	3.47132
931	4.00337	6.61041	8.57814	6.98433	3.3163	6.54475	5.56362	6.54475	6.54475
932	0	6.56596	8.02468	8.23056	10.4815	7.74879	6.96378	7.74879	7.74879
933	4.39655	8.63743	7.59948	8.67679	10.6778	8.19126	7.98136	8.19126	8.19126
934	8.30571	9.30366	8.32753	9.31398	11.2963	8.87176	8.99975	8.99975	8.99975
935	9.38448	9.90405	9.06714	9.93391	11.7741	9.53941	9.82061	9.82061	9.82061
936	9.85984	10.324	9.59089	10.3734	12.0333	10.0517	10.5947	10.324	10.324
937	10.1997	10.66	9.98406	10.7181	12.2407	10.4946	11.2403	10.66	10.66
938	10.4561	10.8927	10.2321	10.9389	12.3926	10.8324	11.8517	10.8927	10.8927
939	10.7226	11.1214	10.4635	11.1597	12.5778	11.1686	12.4086	11.1597	11.1597
940	10.9523	11.3516	10.7112	11.4081	12.7333	11.5172	12.8856	11.4081	11.4081
941	11.1314	11.5298	10.8859	11.5902	12.8444	11.8039	13.3161	11.5902	11.5902
942	11.2845	11.6849	11.027	11.7354	12.9593	12.0618	13.7053	11.7354	11.7354
943	11.4354	11.8273	11.1574	11.8605	13.0778	12.3041	14.0579	11.8605	11.8605
944	11.4596	11.9757	11.3095	12.0052	13.0815	12.5509	14.3465	12.0052	12.0052
945	21.1807	13.0538	12.2122	10.5641	7.37037	12.4218	12.6754	12.4218	12.4218
946	0	5.41274	7.93238	5.1361	0.796667	7.63392	9.36324	5.41274	5.41274
947	0	0.627345	1.54434	0.49172	0	1.49854	5.79801	0.627345	0.627345
948	0	0	0	0	0	0	2.71452	0	0
949	0	0	0	0	0	0	0.754984	0	0
950	0	0	0	0	0	0	0	0	0
951	0	0	0	0	0	0	0	0	0
952	0	0	0	0	0	0	0	0	0
953	0	0	0	0	0	0	0	0	0
954	0	0	0	0	0	0	1.15289	0	0
955	0	0	5.71167	2.01865	0	2.88012	1.72482	1.72482	1.72482
956	0	2.65687	6.32761	6.50636	2.75074	5.37028	4.11017	4.11017	4.11017
957	5.32207	6.09226	6.58705	7.27235	8.39259	6.3754	5.34659	6.3754	6.3754
958	7.66433	7.17629	7.21122	7.91618	9.54444	7.02507	6.42692	7.21122	7.21122
959	8.22867	7.98353	7.76328	8.47039	10.0037	7.6293	7.42432	7.98353	7.98353
960	8.68826	8.55231	8.20136	8.86693	10.3741	8.13193	8.29246	8.55231	8.55231
961	9.09954	9.01093	8.62011	9.24713	10.6667	8.57693	9.07017	9.07017	9.07017
962	9.40946	9.36922	8.97701	9.59368	10.8926	8.95221	9.76758	9.40946	9.40946
963	9.58915	9.62354	9.21029	9.82851	11.0704	9.24847	10.3937	9.62354	9.62354
964	9.76361	9.80113	9.33	9.95533	11.2222	9.49726	10.9566	9.80113	9.80113
965	9.99201	10.0122	9.52483	10.1616	11.337	9.79632	11.432	10.0122	10.0122
966	10.1525	10.1984	9.72799	10.379	11.3963	10.0847	11.854	10.1984	10.1984
967	10.2857	10.3341	9.84668	10.5129	11.4667	10.3213	12.2286	10.3341	10.3341
968	10.2914	10.4571	9.95891	10.6291	11.4444	10.5408	12.5612	10.5408	10.5408
969	8.95737	9.73928	8.31377	8.91817	9.41111	10.1634	11.8598	9.41111	9.41111
970	7.21386	7.04753	6.66094	7.14242	6.7	8.5391	10.5885	7.14242	7.14242
971	5.35703	4.62775	5.10581	5.07045	3.01519	6.38571	8.90123	5.10581	5.10581
972	3.86514	2.37192	3.44764	3.06934	0.553333	4.50282	7.4439	3.44764	3.44764
973	2.72333	0.308306	1.93396	1.57404	0	3.08119	6.08224	1.93396	1.93396
974	2.47784	0	1.09205	0.836184	0	2.12269	5.48414	1.09205	1.09205
975	2.87443	0	1.2634	1.21025	0	1.77585	5.19745	1.2634	1.2634
976	4.04501	0	2.3292	2.51417	1.0737	1.83811	5.67891	2.3292	2.3292
977	5.28171	2.44687	4.10809	4.48091	4.94444	1.77481	6.60246	4.48091	4.48091
978	6.56386	4.53772	5.55447	5.9664	7.4963	4.45595	7.73685	5.9664	5.9664
979	7.46174	5.91968	6.54805	7.08051	8.6037	6.1651	8.4145	7.08051	7.08051
980	8.08905	6.96343	7.24572	7.81932	9.22593	7.07413	9.09328	7.81932	7.81932
981	8.55073	7.75527	7.77972	8.37769	9.66296	7.80715	9.63696	8.37769	8.37769
982	8.94006	8.32144	8.1867	8.80513	9.95926	8.36252	10.165	8.80513	8.80513
983	9.3763	8.80919	8.59703	9.22748	10.3185	8.87079	10.6861	9.22748	9.22748
984	9.75285	9.26383	9.06669	9.69653	10.6852	9.37302	11.1455	9.69653	9.69653
985	9.99003	9.60511	9.40188	10.0238	10.9296	9.78078	11.6056	9.99003	9.99003
986	10.2725	9.9128	9.68926	10.3031	11.2333	10.1637	12.0422	10.2725	10.2725
987	10.5288	10.2175	10.0023	10.6076	11.5259	10.5598	12.4579	10.5598	10.5598
988	10.7466	10.4535	10.2149	10.8114	11.7667	10.8846	12.7923	10.8114	10.8114
989	10.9569	10.6872	10.4568	11.0426	11.9444	11.1977	13.1032	11.0426	11.0426
990	11.1848	10.8942	10.6705	11.2466	12.1222	11.4798	13.3932	11.2466	11.2466
991	11.3919	11.0957	10.8848	11.4519	12.2889	11.7527	13.6334	11.4519	11.4519
992	11.0649	11.2517	11.0438	11.6014	12.1889	11.9693	13.8223	11.6014	11.6014
993	7.46817	9.33189	9.41121	9.94167	6.7037	10.056	11.527	9.41121	9.41121
994	3.25316	4.23648	4.5387	4.18848	0.190481	6.92275	7.95139	4.23648	4.23648
995	0.107425	0.234736	0.44301	0.149898	0	6.48372	4.56814	0.234736	0.234736
996	0.2424	0	0.95156	0.351026	0	4.24656	4.6144	0.351026	0.351026
997	0	0	0.0832651	0.026577	0	1.99941	3.13106	0.026577	0.026577
998	0	0	0	0	0	0.416145	1.6511	0	0
999	0	0	0	0	0	0	0.382585	0	0
1000	0	0	0	0	0	0	0.540687	0	0
1001	0	0	0	0	0	0.190962	0	0	0
1002	0	0	0	0	0	1.72476	1.99055	0	0
1003	3.22327	0.245985	1.4943	2.41081	0	4.79128	3.22004	2.41081	2.41081
1004	5.51621	4.42973	5.34571	5.68404	4.61111	5.81402	4.32052	5.34571	5.34571
1005	6.42819	5.62525	6.16509	6.51983	6.98519	6.66928	5.36389	6.42819	6.42819
1006	7.22755	6.64023	6.92067	7.32087	8.36296	7.40596	6.3009	7.22755	7.22755
1007	7.90241	7.43329	7.57418	8.01413	9.11852	8.01974	7.19915	7.90241	7.90241
1008	8.47294	8.08195	8.14825	8.62499	9.65556	8.58487	8.00734	8.47294	8.47294
1009	8.98063	8.60609	8.63968	9.12714	10.1148	9.08903	8.79122	8.98063	8.98063
1010	9.40828	9.08395	9.12064	9.60812	10.537	9.57703	9.49788	9.49788	9.49788
1011	9.81394	9.4987	9.54626	10.029	10.9148	10.0336	10.1916	10.029	10.029
1012	10.1536	9.87077	9.91721	10.393	11.2444	10.4796	10.787	10.393	10.393
1013	10.4405	10.1811	10.2235	10.6913	11.5148	10.8529	11.3122	10.6913	10.6913
1014	10.6603	10.4416	10.4949	10.953	11.7148	11.185	11.7682	10.953	10.953
1015	10.8438	10.6395	10.6927	11.1404	11.8593	11.4512	12.2184	11.1404	11.1404
1016	10.9504	10.8556	10.9202	11.3607	11.9593	11.7455	12.5451	11.3607	11.3607
1017	21.1391	12.2723	12.3866	10.7028	7.83704	11.8821	10.3947	11.8821	11.8821
1018	1.97389	6.22834	9.49542	6.96179	1.51407	8.22201	8.31982	6.96179	6.96179
1019	0	1.41837	4.71549	2.08788	0	3.46075	6.19315	2.08788	2.08788
1020	0	0	0.897313	0	0	0.419626	3.75111	0	0
1021	0	0	0	0	0	0	2.01953	0	0
1022	0	0	1.14919	0	0	0.539433	0.683784	0	0
1023	0	0	1.52223	0	0	0.327381	0.0716807	0	0
1024	0	0	0.490586	0	0	0	0.0846973	0	0
1025	0	0	0.322871	0	0	0	0.699822	0	0
1026	1.57925	0	3.99744	0.554242	0	0.53354	1.72543	0.554242	0.554242
1027	5.72891	2.19158	7.98804	6.08156	0	4.88948	2.06511	4.88948	4.88948
1028	0	4.4149	7.40037	7.34191	7.68519	6.50189	4.65668	6.50189	6.50189
1029	8.04909	6.86012	7.05664	7.90574	8.75185	7.03405	5.73024	7.05664	7.05664
1030	8.73671	7.77117	7.74764	8.60015	9.77037	7.74006	6.69031	7.77117	7.77117
1031	9.22551	8.45788	8.38215	9.19755	10.2741	8.35679	7.54962	8.45788	8.45788
1032	9.60129	8.93379	8.82389	9.60748	10.5259	8.83522	8.35081	8.93379	8.93379
1033	9.77923	9.27459	9.16868	9.90763	10.6259	9.21923	8.88813	9.27459	9.27459
1034	9.78338	9.392	9.27265	9.96524	10.5037	9.37577	9.36839	9.392	9.392
1035	9.8243	9.45818	9.32959	9.98541	10.4185	9.49925	9.77368	9.77368	9.77368
1036	9.84881	9.48285	9.34582	9.97247	10.3889	9.58464	10.1438	9.84881	9.84881
1037	9.84812	9.50805	9.37035	9.97393	10.3222	9.67327	10.4582	9.84812	9.84812
1038	9.80127	9.51941	9.3819	9.966	10.2222	9.75217	10.7234	9.80127	9.80127
1039	9.78516	9.52305	9.38607	9.9534	10.163	9.82631	10.9447	9.82631	9.82631
1040	9.65466	9.52699	9.39078	9.94366	10.0741	9.89516	11.1585	9.89516	9.89516
1041	17.5479	10.2649	9.92955	8.29509	4.12963	9.45004	6.59529	9.45004	9.45004
1042	0.317177	1.992	4.81022	2.18036	0.0623333	3.79345	2.73516	2.18036	2.18036
1043	0	0	0.100715	0	0	0	0	0	0
1044	0	0	0	0	0	0	0	0	0
1045	0	0	0	0	0	0	0	0	0
1046	0	0	0	0	0	0	0	0	0
1047	0	0	0	0	0	0	0	0	0
1048	0	0	0	0	0	0	0	0	0
1049	0	0	0	0	0	0	0	0	0
1050	0	0	0	0	0	0	0	0	0
1051	0	0	0	0	0	0	0	0	0
1052	0	0	0	0	0	0	0	0	0
1053	0	0	0	0	0	0	0	0	0
1054	0	0	0	0	0	0.0559413	0	0	0
1055	4.51356	0	0	0.650216	0.889259	1.3305	0	0.650216	0.650216
1056	5.20935	2.45416	3.26495	4.59618	5.12222	2.59066	0	3.26495	3.26495
1057	6.07658	4.29724	4.99323	5.50513	6.4	3.6152	0	4.99323	4.99323
1058	7.02772	5.36863	5.95428	6.46468	7.71481	4.66788	0	5.95428	5.95428
1059	8.05595	6.44398	6.97744	7.52922	9.03333	5.65897	1.88058	6.97744	6.97744
1060	8.95244	7.45946	8.04471	8.59048	10.1074	6.63196	3.6357	8.04471	8.04471
1061	9.69171	8.24941	8.88596	9.40728	10.8481	7.47144	5.28828	8.88596	8.88596
1062	10.3494	8.95561	9.60695	10.1034	11.5111	8.26289	6.73155	9.60695	9.60695
1063	10.9386	9.59265	10.2423	10.7145	12.0667	8.98588	8.06192	10.2423	10.2423
1064	11.2355	10.1188	10.767	11.2156	12.3519	9.63715	9.12141	10.767	10.767
1065	21.7271	11.5608	12.2837	10.5473	5.53704	10.0419	9.01727	10.5473	10.5473
1066	0	4.94291	8.48636	5.55255	0.559259	5.98514	6.70698	5.55255	5.55255
1067	0	0.275677	1.48681	0.460765	0	0.678212	2.82241	0.460765	0.460765
1068	0	0	0	0	0	0	0.0838034	0	0
1069	0	0	0	0	0	0	0	0	0
1070	0	0	0	0	0	0	0	0	0
1071	0	0	0	0	0	0	0	0	0
1072	0	0	0	0	0	0	0	0	0
1073	0	0	0	0	0	0	0	0	0
1074	0	0	0	0	0	0	0	0	0
1075	0	0	0	0	0	0	0.0992015	0	0
1076	0	0	4.2914	2.12196	0	1.61435	1.56749	1.56749	1.56749
1077	0	0.952808	7.17561	7.92237	6.15926	4.60209	3.53748	4.60209	4.60209
1078	3.68306	6.21409	8.78745	9.28786	9.27778	6.47743	5.35975	6.47743	6.47743
1079	8.60697	7.65466	9.75851	10.3195	11.3667	7.73342	6.99526	8.60697	8.60697
1080	10.3278	8.86511	10.6707	11.25	12.437	8.56766	8.48927	10.3278	10.3278
1081	11.1148	9.78664	11.4157	11.9788	13.0407	9.3367	9.63839	11.1148	11.1148
1082	11.5579	10.3498	11.8289	12.3616	13.1667	9.86951	10.5888	11.5579	11.5579
1083	11.8305	10.6936	12.0318	12.535	13.2185	10.2435	11.4429	11.8305	11.8305
1084	12.0549	10.9446	12.1694	12.6487	13.2222	10.5756	12.2183	12.1694	12.1694
1085	12.234	11.168	12.2963	12.7553	13.4222	10.8965	12.8997	12.2963	12.2963
1086	12.3228	11.3406	12.3716	12.8115	13.3741	11.1678	13.4662	12.3716	12.3716
1087	12.3202	11.4541	12.4099	12.8311	13.2926	11.3932	13.9865	12.4099	12.4099
1088	12.3117	11.5614	12.4688	12.8879	13.2593	11.6181	14.4273	12.4688	12.4688
1089	22.4689	12.8812	13.8711	12.1407	5.7037	11.7985	14.2946	12.8812	12.8812
1090	0	5.43079	8.57619	5.63988	0.197593	6.3242	8.42357	5.63988	5.63988
1091	0	1.00208	3.02989	1.11571	0	1.21394	5.48235	1.11571	1.11571
1092	0	0	0.0186234	0	0	0	0.835819	0	0
1093	0	0	0	0	0	0	0	0	0
1094	0	0	0	0	0	0	0	0	0
1095	0	0	0	0	0	0	0	0	0
1096	0	0	0	0	0	0	0	0	0
1097	0	0	0	0	0	0	0	0	0
1098	0	0	0	0	0	0	0	0	0
1099	0	0	0	0	0	0.417888	0	0	0
1100	0	0	3.41039	1.70764	0	2.60688	0	0	0
1101	0	1.21233	5.52227	6.27531	0.828148	4.40219	1.62147	1.62147	1.62147
1102	6.20857	5.04679	6.6935	7.19114	6.64074	5.53238	3.10594	6.20857	6.20857
1103	6.99674	5.96412	7.25663	7.77055	7.65185	6.18706	4.43079	6.99674	6.99674
1104	7.57929	6.72529	7.77123	8.32069	8.37037	6.62833	5.64525	7.57929	7.57929
1105	8.11317	7.33797	8.26366	8.80559	8.98889	7.13014	6.80007	8.11317	8.11317
1106	8.61664	7.89368	8.75884	9.2862	9.54815	7.67334	7.85332	8.61664	8.61664
1107	9.05916	8.36906	9.20091	9.7099	10.0037	8.19447	8.81641	9.05916	9.05916
1108	9.38182	8.78393	9.59976	10.0908	10.3704	8.68137	9.6368	9.59976	9.59976
1109	9.65587	9.10753	9.89269	10.3651	10.6407	9.08082	10.3791	9.89269	9.89269
1110	9.96356	9.42548	10.16	10.6171	10.8926	9.44152	11.0522	10.16	10.16
1111	10.1971	9.69464	10.3871	10.8275	11.1259	9.76754	11.6324	10.3871	10.3871
1112	9.49715	9.91324	10.5807	11.0065	10.8296	10.0222	12.1091	10.5807	10.5807
1113	16.384	9.96081	11.7081	9.95839	1.04185	8.33825	5.3294	9.95839	9.95839
1114	0	2.40134	6.79852	4.0601	0	2.01329	2.33712	2.33712	2.33712
1115	0	0	0.66139	0	0	0	0	0	0
1116	0	0	0	0	0	0	0	0	0
1117	0	0	0	0	0	0	0	0	0
1118	0	0	0	0	0	0	0	0	0
1119	0	0	0	0	0	0	0	0	0
1120	0	0	0	0	0	0	0	0	0
1121	0	0	0	0	0	0	0	0	0
1122	0	0	0	0	0	0	0	0	0
1123	0	0	0	0	0	0	0	0	0
1124	0	0	0	0	0	0	0	0	0
1125	0	0	0	0	0	0	0	0	0
1126	0	0	0	0	0	0	0	0	0
1127	0.468044	0	0	1.30131	0	1.05553	0	0	0
1128	4.79674	2.79271	3.29413	4.76791	3.57	2.40608	0	3.29413	3.29413
1129	5.28077	4.27938	5.0183	5.73354	5.05926	3.41612	0	5.0183	5.0183
1130	5.7761	5.01151	5.80776	6.31418	6.18148	4.20773	0	5.7761	5.7761
1131	6.30897	5.66908	6.33257	6.87122	6.94074	4.86743	0.151579	6.30897	6.30897
1132	6.76337	6.22384	6.82618	7.38596	7.48889	5.41343	1.72712	6.76337	6.76337
1133	7.11615	6.63817	7.20696	7.75588	7.83333	5.79946	3.17115	7.11615	7.11615
1134	7.39959	6.99971	7.54722	8.08136	8.14815	6.19375	4.41148	7.39959	7.39959
1135	7.64244	7.29209	7.82617	8.34309	8.41852	6.55983	5.55091	7.64244	7.64244
1136	6.83777	7.54057	8.0593	8.55958	7.97037	6.90157	6.45443	7.54057	7.54057
1137	2.59724	5.69224	6.755	7.20311	1.6463	4.71174	1.00595	4.71174	4.71174
1138	0.0440871	2.0516	3.66609	3.70436	0.00122519	0.831573	0.679527	0.831573	0.831573
1139	0	0.193284	0.29133	0.248394	0	0	0	0	0
1140	0	0	0	0	0	0	0	0	0
1141	0	0	0	0	0	0	0	0	0
1142	0	0	0	0	0	0	0	0	0
1143	0	0	0	0	0	0	0	0	0
1144	0	0	0	0	0	0	0	0	0
1145	0	0	0	0	0	0	0	0	0
1146	0	0	0	0	0	0	0	0	0
1147	0	0	0	0	0	0	0	0	0
1148	0	0	0	0	0	0	0	0	0
1149	0	0	0	0	0	0	0	0	0
1150	0	0	0	0	0	0	0	0	0
1151	0	0	0	1.09426	0	0	0	0	0
1152	2.67776	2.83203	2.91506	4.07202	0	1.05316	0	2.67776	2.67776
1153	4.1804	3.79641	4.48322	5.01647	2.78074	2.25598	0.0701912	3.79641	3.79641
1154	4.9221	4.50761	5.29185	5.69076	4.3963	3.24126	1.72678	4.50761	4.50761
1155	5.52199	5.22203	5.92979	6.32439	5.74444	4.12369	3.29188	5.52199	5.52199
1156	6.06197	5.88305	6.52934	6.95509	6.60741	4.90547	4.59484	6.06197	6.06197
1157	6.52361	6.3923	7.005	7.43098	7.16667	5.48207	5.78662	6.52361	6.52361
1158	6.94402	6.84341	7.43647	7.85525	7.65185	5.96999	6.84837	6.94402	6.94402
1159	7.31742	7.23707	7.81791	8.22677	8.05185	6.44177	7.819	7.81791	7.81791
1160	7.54436	7.55895	8.11525	8.51255	8.25185	6.88562	8.56941	8.11525	8.11525
1161	7.49617	7.63082	8.1334	8.51477	8.02593	7.09239	9.02837	8.02593	8.02593
1162	7.29101	7.40091	7.92845	8.29058	7.53704	7.02886	9.22965	7.53704	7.53704
1163	7.1548	7.2613	7.71089	8.05593	7.26296	6.95892	9.51489	7.26296	7.26296
1164	6.81801	6.93077	7.43066	7.76413	6.53333	6.81527	9.42336	6.93077	6.93077
1165	4.14582	6.55128	6.79827	7.05095	4.27037	6.42595	9.20013	6.55128	6.55128
1166	0	3.23252	3.39166	3.01544	0	2.89242	5.5579	3.01544	3.01544
1167	0	0	0.0856263	0	0	0.065017	3.85261	0	0
1168	0	0	0	0	0	0	3.27124	0	0
1169	0	0	0	0	0	0	0.968937	0	0
1170	0	0	0	0	0	0.57304	4.57344	0	0
1171	1.68205	3.38844	2.90368	3.22565	0	3.84406	5.63255	3.22565	3.22565
1172	4.57142	4.67028	5.46576	5.84276	1.1563	5.25495	6.47726	5.25495	5.25495
1173	5.4607	5.50662	6.06686	6.36223	5.67407	5.85547	7.26549	5.85547	5.85547
1174	5.88869	6.18422	6.50029	6.84711	6.62963	6.38175	7.97927	6.50029	6.50029
1175	6.24646	6.67842	6.87773	7.23143	7.15185	6.84019	8.59563	6.87773	6.87773
1176	6.61233	7.05214	7.19196	7.53892	7.57778	7.231	9.18114	7.231	7.231
1177	6.8291	7.3562	7.45573	7.79252	7.85185	7.55833	9.58966	7.55833	7.55833
1178	6.93417	7.52058	7.57202	7.89457	7.9	7.73847	9.93828	7.73847	7.73847
1179	6.98556	7.59453	7.5802	7.88925	7.88148	7.85317	10.2337	7.85317	7.85317
1180	7.05262	7.65208	7.59708	7.89666	7.91111	7.97265	10.5133	7.89666	7.89666
1181	7.1486	7.72412	7.65635	7.94798	7.95556	8.12621	10.7545	7.94798	7.94798
1182	7.19183	7.78021	7.69387	7.97792	7.98889	8.26328	10.9615	7.97792	7.97792
1183	7.28233	7.83988	7.74614	8.02272	8.02593	8.40454	11.1384	8.02272	8.02272
1184	7.22963	7.88754	7.77567	8.04522	7.97778	8.528	11.3056	7.97778	7.97778
1185	16.3501	9.12716	9.56083	7.66532	1.54074	8.46024	7.37303	8.46024	8.46024
1186	1.17239	3.85787	6.71796	3.98678	0	4.74421	5.32381	3.98678	3.98678
1187	0	0.520504	1.68336	0.492597	0	0.794245	3.17776	0.520504	0.520504
1188	0	0	0	0	0	0	1.25609	0	0
1189	0	0	0	0	0	0	0	0	0
1190	0	0	0	0	0	0	0	0	0
1191	0	0	0	0	0	0	0	0	0
1192	0	0	0	0	0	0	0	0	0
1193	0	0	0	0	0	0	0	0	0
1194	0	0	0	0	0	0	0	0	0
1195	0	0	0	0	0	0.338749	0	0	0
1196	0	0	1.13108	0	0	2.65141	1.55381	0	0
1197	0	2.48598	3.46922	2.76673	0.00363963	4.09993	2.57944	2.57944	2.57944
1198	2.75369	4.43694	4.33638	4.69098	3.94074	4.59878	3.52126	4.33638	4.33638
1199	4.68431	5.01368	4.74883	5.07996	4.83333	5.01926	4.45836	4.83333	4.83333
1200	4.98528	5.48478	5.11257	5.4903	5.49259	5.43502	5.06771	5.43502	5.43502
1201	5.22131	5.71053	5.27052	5.64718	5.78148	5.63072	5.76855	5.64718	5.64718
1202	5.45866	5.97164	5.5154	5.88609	6.08148	5.89179	6.37342	5.89179	5.89179
1203	5.67454	6.17237	5.70932	6.07078	6.31481	6.11478	6.94873	6.11478	6.11478
1204	5.8592	6.37328	5.92271	6.27451	6.53333	6.36507	7.44217	6.36507	6.36507
1205	5.98963	6.52219	6.07019	6.41153	6.67778	6.58097	7.88724	6.52219	6.52219
1206	6.12673	6.65803	6.1957	6.52684	6.81852	6.78751	8.28936	6.65803	6.65803
1207	6.27081	6.79738	6.34427	6.66601	6.95556	6.99475	8.62203	6.79738	6.79738
1208	6.24867	6.89625	6.45849	6.77005	6.94444	7.16304	8.88929	6.89625	6.89625
1209	12.6658	7.02592	7.09009	5.19118	1.05296	6.23533	3.66201	6.23533	6.23533
1210	0	1.29451	3.20993	1.14293	0	1.77304	1.2691	1.2691	1.2691
1211	0	0	0.0439417	0	0	0	0	0	0
1212	0	0	0	0	0	0	0	0	0
1213	0	0	0	0	0	0	0	0	0
1214	0	0	0	0	0	0	0	0	0
1215	0	0	0	0	0	0	0	0	0
1216	0	0	0	0	0	0	0	0	0
1217	0	0	0	0	0	0	0	0	0
1218	0	0	0	0	0	0	0	0	0
1219	0	0	0	0	0	0	0	0	0
1220	0	0	0	0	0	0	0	0	0
1221	0	0	0	0	0	0.0711165	0	0	0
1222	0	0	0	0	0	1.21026	0	0	0
1223	0.367115	2.14319	1.30132	2.08951	0.0647407	2.13203	0	1.30132	1.30132
1224	3.49224	3.27631	3.06114	3.48039	2.89778	2.63303	0	3.06114	3.06114
1225	3.5409	3.67761	3.50491	3.8182	3.35852	3.01145	0.0205214	3.50491	3.50491
1226	3.75904	3.95619	3.70252	3.99717	3.70333	3.22214	1.02879	3.70333	3.70333
1227	3.92859	4.17708	3.85522	4.18743	3.94815	3.37833	1.86123	3.92859	3.92859
1228	4.05672	4.31367	3.96334	4.30275	4.06667	3.5117	2.64883	4.05672	4.05672
1229	4.15213	4.43932	4.08003	4.41901	4.17778	3.67496	3.31669	4.15213	4.15213
1230	4.2232	4.52335	4.16358	4.49769	4.22963	3.81687	3.90256	4.2232	4.2232
1231	4.26933	4.58479	4.21815	4.54583	4.26296	3.94047	4.41564	4.26933	4.26933
1232	4.238	4.6286	4.25123	4.57226	4.22593	4.0443	4.83605	4.25123	4.25123
1233	7.50555	3.44738	4.24443	2.36474	0.387407	2.11333	0	2.36474	2.36474
1234	0	0.240107	1.14323	0.229086	0	0.174358	0	0.174358	0.174358
1235	0	0	0	0	0	0	0	0	0
1236	0	0	0	0	0	0	0	0	0
1237	0	0	0	0	0	0	0	0	0
1238	0	0	0	0	0	0	0	0	0
1239	0	0	0	0	0	0	0	0	0
1240	0	0	0	0	0	0	0	0	0
1241	0	0	0	0	0	0	0	0	0
1242	0	0	0	0	0	0	0	0	0
1243	0	0	0	0	0	0	0	0	0
1244	0	0	0	0	0	0	0	0	0
1245	0	0	0	0	0	0	0	0	0
1246	0	0	0	0	0	0	0	0	0
1247	0	0	0	0	0	0	0	0	0
1248	0	0	0	0	0	0	0	0	0
1249	0	0	0	0	0	0	0	0	0
1250	1.51131	1.85006	0	1.01843	0.0867037	0.551456	0	0.551456	0.551456
1251	2.51012	2.36598	1.64921	2.43021	2.0763	1.14935	0	2.0763	2.0763
1252	2.80544	2.69345	2.42787	2.8487	2.52741	1.63569	0	2.52741	2.52741
1253	2.98671	2.95284	2.76663	3.1198	2.90815	2.01771	0	2.90815	2.90815
1254	3.16142	3.17597	2.96567	3.26929	3.2137	2.32721	0	3.16142	3.16142
1255	3.33538	3.37107	3.14007	3.43446	3.42296	2.59276	0	3.33538	3.33538
1256	3.26693	3.49026	3.26087	3.55935	3.30667	2.77071	0.447589	3.26693	3.26693
1257	6.16566	2.1162	1.993	0.85303	0.186407	0.892207	0	0.892207	0.892207
1258	0	0	0.186206	0	0	0	0	0	0
1259	0	0	0	0	0	0	0	0	0
1260	0	0	0	0	0	0	0	0	0
1261	0	0	0	0	0	0	0	0	0
1262	0	0	0	0	0	0	0	0	0
1263	0	0	0	0	0	0	0	0	0
1264	0	0	0	0	0	0	0	0	0
1265	0	0	0	0	0	0	0	0	0
1266	0	0	0	0	0	0	0	0	0
1267	0	0	0	0	0	0	0	0	0
1268	0	0	0	0	0	0	0	0	0
1269	0	0	0	0	0	0	0	0	0
1270	0	0	0	0	0	0	0	0	0
1271	0	0	0	0	0	0	0	0	0
1272	0	0	0	0	0	0	0	0	0
1273	0	0	0	0	0	0	0	0	0
1274	1.42643	0	0	0	0	0	0	0	0
1275	3.20718	1.31153	0	1.44185	2.08926	0.052275	0	1.31153	1.31153
1276	3.99616	3.04554	2.50454	3.72191	3.92593	1.05279	0	3.04554	3.04554
1277	4.51317	3.63843	3.87414	4.5147	4.94815	2.06989	0	3.87414	3.87414
1278	4.93197	4.18882	4.58098	5.09179	5.65556	2.90134	0	4.58098	4.58098
1279	5.32818	4.68338	5.08991	5.51414	6.15185	3.5753	0	5.08991	5.08991
1280	5.0419	5.06335	5.44433	5.86087	5.93333	4.11638	0	5.06335	5.06335
1281	10.5763	4.70412	4.55327	2.61224	0.285519	1.58428	0	2.61224	2.61224
1282	0	0	0.361368	0	0	0	0	0	0
1283	0	0	0	0	0	0	0	0	0
1284	0	0	0	0	0	0	0	0	0
1285	0	0	0	0	0	0	0	0	0
1286	0	0	0	0	0	0	0	0	0
1287	0	0	0	0	0	0	0	0	0
1288	0	0	0	0	0	0	0	0	0
1289	0	0	0	0	0	0	0	0	0
1290	0	0	0	0	0	0	0	0	0
1291	0	0	0	0	0	0	0	0	0
1292	0	0	0	0	0	0	0	0	0
1293	0	0	0	0	0	0	0	0	0
1294	0	0	0	0	0	0	0	0	0
1295	0	0	0	0	0	0	0	0	0
1296	0	0	0	0	0	0	0	0	0
1297	1.39684	0	0	0	0.101444	0.0515244	0	0	0
1298	2.76638	1.09006	0	2.75847	2.76333	0.813284	0	1.09006	1.09006
1299	3.17882	2.45378	1.89372	3.29624	3.21259	1.48386	0	2.45378	2.45378
1300	3.4039	2.74792	2.7569	3.63211	3.57815	1.98959	0	2.7569	2.7569
1301	3.55793	2.94396	3.03135	3.78419	3.8	2.36869	0	3.03135	3.03135
1302	3.71515	3.12443	3.2733	3.9456	3.98519	2.71311	0	3.2733	3.2733
1303	3.84129	3.29028	3.49667	4.10875	4.13704	3.03817	0	3.49667	3.49667
1304	4.01708	3.45205	3.71138	4.27041	4.28148	3.34714	0	3.71138	3.71138
1305	3.83709	3.49882	3.7429	4.24189	3.91111	3.52238	0	3.7429	3.7429
1306	3.39411	3.11375	3.27133	3.7249	2.99852	3.19273	0	3.19273	3.19273
1307	2.91842	2.642	2.65937	3.07033	2.02259	2.75725	0	2.65937	2.65937
1308	2.51632	2.19296	2.0687	2.44174	1.2763	2.31316	0	2.19296	2.19296
1309	2.23513	1.87485	1.65443	2.01148	0.843333	2.04721	0	1.87485	1.87485
1310	2.12279	1.66811	1.40907	1.77117	0.691481	1.91233	0	1.66811	1.66811
1311	2.20361	1.66891	1.40978	1.79822	0.947037	2.0025	0	1.66891	1.66891
1312	2.3722	1.74765	1.56877	1.98297	1.29556	2.20646	0.466087	1.74765	1.74765
1313	2.77146	2.01991	1.91616	2.36862	2.11333	2.50543	1.46263	2.11333	2.11333
1314	3.22626	2.4875	2.5018	2.98989	3.08185	3.06125	2.53087	2.98989	2.98989
1315	3.49091	2.89646	3.01481	3.49515	3.69741	3.61667	3.38817	3.49091	3.49091
1316	3.73122	3.17885	3.34217	3.77936	4.10741	3.92986	4.13719	3.77936	3.77936
1317	3.97458	3.46996	3.63203	4.03389	4.48889	4.2457	4.84749	4.03389	4.03389
1318	4.19479	3.74303	3.86792	4.26606	4.76296	4.55465	5.46778	4.26606	4.26606
1319	4.39268	3.97816	4.05291	4.45436	5.03333	4.83012	6.0638	4.45436	4.45436
1320	4.57527	4.20123	4.23687	4.63242	5.27778	5.09464	6.58264	4.63242	4.63242
1321	4.94616	4.47003	4.48615	4.87669	5.74815	5.3956	7.37054	4.94616	4.94616
1322	5.50858	4.98109	5.02028	5.4265	6.57407	5.97206	8.18553	5.50858	5.50858
1323	6.14673	5.56941	5.64972	6.06836	7.41111	6.63514	9.00026	6.14673	6.14673
1324	6.71282	6.16537	6.29055	6.714	8.11481	7.33543	9.6268	6.714	6.714
1325	7.15769	6.6402	6.78394	7.20372	8.64074	7.89361	10.2008	7.20372	7.20372
1326	7.50106	7.06705	7.21233	7.62792	9.08148	8.39063	10.7212	7.62792	7.62792
1327	7.83625	7.44172	7.57341	7.98297	9.45926	8.83914	11.2182	7.98297	7.98297
1328	7.08998	7.70121	7.84474	8.24738	8.9963	9.19557	11.363	8.24738	8.24738
1329	2.43266	5.25685	5.03156	5.09613	1.6337	6.9042	6.51445	5.09613	5.09613
1330	0.0219033	2.24585	2.75861	2.6235	0.235926	2.5644	4.91734	2.5644	2.5644
1331	0	0.0824788	0.0693448	0.0361894	0	0	1.39337	0.0361894	0.0361894
1332	0	0	0	0	0	0	0	0	0
1333	0	0	0	0	0	0	0	0	0
1334	0	0	0	0	0	0	0	0	0
1335	0	0	0	0	0	0	0	0	0
1336	0	0	0	0	0	0	0	0	0
1337	0	0	0	0	0	0	0	0	0
1338	0	0	0	0	0	0	0	0	0
1339	0	0	0	0	0	0	0	0	0
1340	0	0	0	0	0	0	0	0	0
1341	0	0	0	0	0	0	0	0	0
1342	0	0	0	0	0	0.115431	0	0	0
1343	0	0	0	0	0	1.70502	0	0	0
1344	2.18189	2.83409	1.82849	3.36262	1.86148	3.09408	0.034048	2.18189	2.18189
1345	4.47143	4.34437	4.67397	5.21478	5.41111	4.20966	1.72653	4.47143	4.47143
1346	5.27766	5.1393	5.61268	6.02222	6.79259	5.0137	3.3478	5.27766	5.27766
1347	5.93893	5.91423	6.31058	6.64696	7.74444	5.6942	4.82593	5.93893	5.93893
1348	6.56778	6.6538	7.00956	7.37981	8.5	6.39506	6.10731	6.6538	6.6538
1349	7.04965	7.22421	7.564	7.94096	9.07037	7.00365	7.25562	7.25562	7.25562
1350	7.41578	7.66912	7.97239	8.34552	9.52963	7.51263	8.27879	7.97239	7.97239
1351	7.69198	8.02051	8.2805	8.64469	9.87778	7.95566	9.18384	8.2805	8.2805
1352	7.16933	8.21273	8.41867	8.75955	9.52222	8.28202	9.7535	8.41867	8.41867
1353	15.0298	7.62763	7.96679	5.7979	0.95	6.2816	4.82446	6.2816	6.2816
1354	0	1.8519	3.24254	2.22327	0	1.64706	2.0733	1.8519	1.8519
1355	0	0	0.067229	0	0	0	0	0	0
1356	0	0	0	0	0	0	0	0	0
1357	0	0	0	0	0	0	0	0	0
1358	0	0	0	0	0	0	0	0	0
1359	0	0	0	0	0	0	0	0	0
1360	0	0	0	0	0	0	0	0	0
1361	0	0	0	0	0	0	0	0	0
1362	0	0	0	0	0	0	0.364733	0	0
1363	0	0	0	0	0	0	0	0	0
1364	0	0	0	0	0	0	0	0	0
1365	0	0	0	0	0	0	0	0	0
1366	0	0	0	0	0	0	0	0	0
1367	0	0	0	0	0	0.389774	0	0	0
1368	2.21257	0.915218	0	1.88879	2.5063	1.89778	0	1.88879	1.88879
1369	4.11018	3.77716	3.86674	4.68695	4.80741	3.03024	0	3.86674	3.86674
1370	4.74452	4.41759	4.85019	5.48892	6.00741	3.84567	0	4.74452	4.74452
1371	5.27295	5.05021	5.54216	6.04604	6.68889	4.52588	0	5.27295	5.27295
1372	5.64335	5.615	6.07391	6.49347	7.18519	5.12194	1.54202	5.64335	5.64335
1373	5.94693	6.05628	6.42246	6.84342	7.56667	5.55737	2.99655	6.05628	6.05628
1374	6.22142	6.42065	6.72348	7.1505	7.86667	5.93236	4.30185	6.42065	6.42065
1375	6.48937	6.73018	6.98586	7.41326	8.13333	6.30089	5.47464	6.73018	6.73018
1376	5.63882	6.90124	7.09145	7.49941	7.38889	6.6046	6.1562	6.90124	6.90124
1377	11.323	6.00707	6.2711	4.23953	0.27063	4.42589	0	4.42589	4.42589
1378	0	0.694385	1.60036	0.684656	0	0.365891	0	0.365891	0.365891
1379	0	0	0	0	0	0	0	0	0
1380	0	0	0	0	0	0	0	0	0
1381	0	0	0	0	0	0	0	0	0
1382	0	0	0	0	0	0	0	0	0
1383	0	0	0	0	0	0	0	0	0
1384	0	0	0	0	0	0	0	0	0
1385	0	0	0	0	0	0	0	0	0
1386	0	0	0	0	0	0	0	0	0
1387	0	0	0	0	0	0	0	0	0
1388	0	0	0	0	0	0	0	0	0
1389	0	0	0	0	0	0	0	0	0
1390	0	0	0	0	0	0	0	0	0
1391	0	0	0	0	0	0	0	0	0
1392	0	0	0	0	0	0	0	0	0
1393	0	0	0	0	0	0	0	0	0
1394	0	0	0	0	0	0	0	0	0
1395	0	0	0	0	0	0	0	0	0
1396	0	0	0	0	0	0	0	0	0
1397	0	1.1279	0	1.53834	0	0	0	0	0
1398	1.17276	1.89503	1.08456	2.34012	0.602222	0	0	1.08456	1.08456
1399	1.75908	2.16633	2.03797	2.71669	1.75296	0.0255165	0	1.75908	1.75908
1400	1.98187	2.37738	2.39513	2.98812	2.06259	0.535022	0	2.06259	2.06259
1401	7.8759	2.37098	3.08842	1.588	0.0888889	0.268641	0	1.588	1.588
1402	0	0.0533865	0.8236	0.0835067	0	0	0	0	0
1403	0	0	0	0	0	0	0	0	0
1404	0	0	0	0	0	0	0	0	0
1405	0	0	0	0	0	0	0	0	0
1406	0	0	0	0	0	0	0	0	0
1407	0	0	0	0	0	0	0	0	0
1408	0	0	0	0	0	0	0	0	0
1409	0	0	0	0	0	0	0	0	0
1410	0	0	0	0	0	0	0	0	0
1411	0	0	0	0	0	0	0	0	0
1412	0	0	0	0	0	0	0	0	0
1413	0	0	0	0	0	0	0	0	0
1414	0	0	0	0	0	0	0	0	0
1415	0	0	0	0	0	0	0	0	0
1416	0	0	0	0	0	0	0	0	0
1417	0	0	0	0	0	0	0	0	0
1418	0	0	0	0	0	0	0	0	0
1419	0	0	0	0	0	0	0	0	0
1420	1.2173	1.27547	0	1.34182	0.972593	0.471406	0	0.972593	0.972593
1421	2.07051	2.13695	0.872121	2.53526	2.41889	1.28379	0	2.07051	2.07051
1422	2.46771	2.48041	2.19514	2.99649	3.04074	1.9073	0	2.46771	2.46771
1423	2.80031	2.76516	2.64513	3.34056	3.44778	2.42312	0	2.76516	2.76516
1424	2.93766	2.9994	2.9777	3.60249	3.65074	2.85988	0	2.9777	2.9777
1425	9.77805	3.47255	4.04531	2.57369	0.275074	2.07916	0	2.57369	2.57369
1426	0	0.481276	1.29408	0.523149	0	0.403005	0	0.403005	0.403005
1427	0	0	0	0	0	0	0	0	0
1428	0	0	0	0	0	0	0	0	0
1429	0	0	0	0	0	0	0	0	0
1430	0	0	0	0	0	0	0	0	0
1431	0	0	0	0	0	0	0	0	0
1432	0	0	0	0	0	0	0	0	0
1433	0	0	0	0	0	0	0	0	0
1434	0	0	0	0	0	0	0	0	0
1435	0	0	0	0	0	0	0	0	0
1436	0	0	0	0	0	0	0	0	0
1437	0	0	0	0	0	0	0	0	0
1438	0	0	0	0	0	0	0	0	0
1439	0	0	0	0	0	0	0	0	0
1440	0	0	0	0	0	0.132365	0	0	0
1441	0	0	0	0	0	1.11185	0	0	0
1442	0	0.0180316	0	0	1.26519	1.94369	0	0	0
1443	2.43017	2.24463	0	2.07904	3.07259	2.64826	0	2.24463	2.24463
1444	2.81107	2.7113	1.85238	3.1552	3.86667	3.20898	0	2.81107	2.81107
1445	3.29856	3.1008	2.88063	3.70488	4.2963	3.67765	0	3.29856	3.29856
1446	3.66118	3.43849	3.45956	4.17486	4.63333	4.09664	0	3.66118	3.66118
1447	3.8958	3.6844	3.81628	4.45611	4.89259	4.39489	0	3.8958	3.8958
1448	3.95293	3.8927	4.04018	4.61838	4.89259	4.6411	0.494596	4.04018	4.04018
1449	11.0052	4.55297	4.94512	3.37989	0.436667	3.9459	0	3.9459	3.9459
1450	0	0.600572	1.29999	0.520402	0	0.878147	0	0.520402	0.520402
1451	0	0	0	0	0	0	0	0	0
1452	0	0	0	0	0	0	0	0	0
1453	0	0	0	0	0	0	0	0	0
1454	0	0	0	0	0	0	0	0	0
1455	0	0	0	0	0	0	0	0	0
1456	0	0	0	0	0	0	0	0	0
1457	0	0	0	0	0	0	0	0	0
1458	0	0	0	0	0	0	0	0	0
1459	0	0	0	0	0	0	0	0	0
1460	0	0	0	0	0	0	0	0	0
1461	0	0	0	0	0	0	0	0	0
1462	0	0	0	0	0	0	0	0	0
1463	0	0	0	0	0	0	0	0	0
1464	0	0	0	0	0	0	0	0	0
1465	0	0	0	0	0.0121074	0.850965	0	0	0
1466	1.22289	0.657091	0	0.802848	2.87593	1.80249	0	0.802848	0.802848
1467	2.7647	2.555	0.740025	3.03276	3.70148	2.58917	0	2.58917	2.58917
1468	3.3776	3.02811	2.7743	3.7264	4.3963	3.2374	0	3.2374	3.2374
1469	3.7475	3.37836	3.34632	4.16085	4.89259	3.72128	0	3.72128	3.72128
1470	4.0656	3.69088	3.78629	4.5134	5.25185	4.15828	0	4.0656	4.0656
1471	4.34091	3.96897	4.12853	4.78786	5.50741	4.52992	0	4.34091	4.34091
1472	4.44764	4.21768	4.40598	5.00374	5.57037	4.82565	0.103338	4.44764	4.44764
1473	4.22577	4.12915	4.27066	4.79814	4.88148	4.80504	1.01302	4.27066	4.27066
1474	3.79223	3.7292	3.81755	4.28024	4.01111	4.49314	1.6032	3.81755	3.81755
1475	3.18936	3.25992	3.14534	3.54352	3.06	4.05018	1.98515	3.18936	3.18936
1476	2.53044	2.66975	2.31954	2.64477	2.04852	3.49603	2.13089	2.53044	2.53044
1477	2.21332	2.23304	1.6576	1.94624	1.5463	3.00819	2.40267	2.21332	2.21332
1478	2.2814	2.04781	1.49906	1.79803	1.57963	2.90361	2.90659	2.04781	2.04781
1479	2.6493	2.30627	1.80844	2.17336	2.36185	3.20769	3.36013	2.36185	2.36185
1480	3.15466	2.64661	2.30098	2.75035	3.18444	3.70139	4.05154	3.15466	3.15466
1481	3.68383	3.06893	2.96647	3.47105	4.07037	4.24441	4.81207	3.68383	3.68383
1482	4.21913	3.57537	3.62563	4.15676	5.11111	4.66908	5.74221	4.21913	4.21913
1483	4.65821	4.14898	4.2722	4.79391	5.98148	5.39401	6.68039	4.79391	4.79391
1484	4.9829	4.66824	4.79648	5.26075	6.51481	5.96939	7.35132	5.26075	5.26075
1485	5.24392	5.06625	5.1378	5.58049	6.7963	6.38019	7.95396	5.58049	5.58049
1486	5.50315	5.38269	5.36867	5.81415	7.05556	6.71335	8.55862	5.81415	5.81415
1487	5.77872	5.70049	5.64468	6.08439	7.35926	7.05816	9.11646	6.08439	6.08439
1488	6.04501	5.99996	5.91561	6.35917	7.67037	7.39275	9.66405	6.35917	6.35917
1489	6.38719	6.29596	6.17265	6.62101	8.01481	7.73975	10.1782	6.62101	6.62101
1490	6.60068	6.59302	6.48048	6.92908	8.26667	8.11926	10.5375	6.92908	6.92908
1491	6.60901	6.71396	6.55021	6.99143	8.31111	8.30421	10.7937	6.99143	6.99143
1492	6.68057	6.77615	6.5306	6.96237	8.38148	8.4186	11.1325	6.96237	6.96237
1493	6.83653	6.93592	6.66365	7.09051	8.52963	8.65369	11.3846	7.09051	7.09051
1494	6.90279	7.05711	6.78683	7.20747	8.57037	8.85129	11.5458	7.20747	7.20747
1495	6.9707	7.11383	6.80753	7.21979	8.58519	8.96652	11.7374	7.21979	7.21979
1496	6.97033	7.17641	6.88653	7.29039	8.51852	9.11	11.8202	7.29039	7.29039
1497	6.69044	6.85639	6.70404	7.09492	7.94815	8.95897	11.5273	7.09492	7.09492
1498	6.28828	6.20216	6.32126	6.69535	7.22222	8.5447	11.1436	6.69535	6.69535
1499	5.81995	5.45	5.82244	6.17065	6.41852	8.01893	10.6327	6.17065	6.17065
1500	5.32951	4.72608	5.33847	5.58257	5.68889	7.48706	10.1135	5.58257	5.58257
1501	4.86241	3.97019	4.74281	4.87971	4.9963	6.89087	9.57605	4.87971	4.87971
1502	4.72762	3.61551	4.39139	4.46905	4.94074	6.52838	9.29538	4.72762	4.72762
1503	4.80352	3.57192	4.3568	4.4779	5.16296	6.51768	9.15869	4.80352	4.80352
1504	5.14616	3.85029	4.60827	4.8041	5.85185	6.77782	9.39538	5.14616	5.14616
1505	5.75344	4.46117	5.1307	5.4314	6.92963	7.35387	9.93669	5.75344	5.75344
1506	6.11967	5.30281	5.68686	6.0713	7.8	7.97812	9.99434	6.11967	6.11967
1507	6.38274	5.88661	5.85379	6.24301	8.01852	8.42861	10.3968	6.38274	6.38274
1508	6.66932	6.39956	6.16197	6.55085	8.42963	8.83492	10.7029	6.66932	6.66932
1509	6.93972	6.83013	6.47777	6.86444	8.78519	9.17158	11.02	6.93972	6.93972
1510	7.18532	7.19223	6.77716	7.15483	9.05556	9.48727	11.2913	7.19223	7.19223
1511	7.44783	7.508	7.07535	7.4419	9.28889	9.77381	11.5774	7.508	7.508
1512	7.68574	7.8052	7.3732	7.73135	9.55185	10.058	11.8212	7.8052	7.8052
1513	7.90358	8.06671	7.64296	7.99594	9.84074	10.309	12.1456	8.06671	8.06671
1514	8.18094	8.34057	7.89161	8.2392	10.2148	10.5941	12.5	8.34057	8.34057
1515	8.51515	8.66417	8.20243	8.54365	10.5741	10.946	12.8254	8.66417	8.66417
1516	8.84808	8.99499	8.54071	8.87452	10.9185	11.289	13.0867	8.99499	8.99499
1517	9.07094	9.3122	8.89778	9.22504	11.1963	11.6062	13.3398	9.3122	9.3122
1518	9.23663	9.52837	9.08837	9.40798	11.4296	11.8145	13.5541	9.52837	9.52837
1519	9.45063	9.74263	9.25988	9.57593	11.5556	12.0137	13.7585	9.74263	9.74263
1520	8.021	9.41457	8.8814	9.19475	10.0074	11.8991	13.1182	9.41457	9.41457
1521	14.2579	8.19294	8.10317	5.8761	0.99	8.98773	5.17804	8.10317	8.10317
1522	0	1.361	4.55535	1.88267	0	2.84661	3.28738	1.88267	1.88267
1523	0	0	0.104931	0	0	0	0	0	0
1524	0	0	0	0	0	0	0	0	0
1525	0	0	0	0	0	0	0	0	0
1526	0	0	0	0	0	0	0	0	0
1527	0	0	0	0	0	0	0	0	0
1528	0	0	0	0	0	0	0	0	0
1529	0	0	0	0	0	0	0	0	0
1530	0	0	0	0	0	0	0	0	0
1531	0	0	0	0	0	0	0	0	0
1532	0	0	0	0	0	0	0	0	0
1533	0	0	0	0	0	0.44604	0	0	0
1534	0	0	0	0	0.434074	2.27656	0	0	0
1535	4.44247	1.41312	1.18652	2.77446	5.26296	3.42218	0	2.77446	2.77446
1536	5.11807	4.07757	4.35703	5.03032	6.03704	4.17826	0	4.35703	4.35703
1537	5.48316	4.72032	5.14837	5.61395	6.58889	4.68704	0	5.14837	5.14837
1538	5.7508	5.21507	5.49281	5.88127	6.95926	4.9663	0	5.49281	5.49281
1539	5.93834	5.55275	5.65238	6.08172	7.16667	5.18818	1.02435	5.65238	5.65238
1540	6.07118	5.78821	5.79684	6.22582	7.29259	5.41211	2.25354	5.79684	5.79684
1541	6.19608	5.96264	5.91403	6.33144	7.36296	5.6238	3.36905	5.96264	5.96264
1542	6.27113	6.11162	6.03274	6.43457	7.3963	5.83987	4.32801	6.11162	6.11162
1543	6.39962	6.21933	6.10355	6.49285	7.47407	6.01236	5.20362	6.21933	6.21933
1544	6.28303	6.28222	6.22589	6.6033	7.27778	6.19424	5.78875	6.28222	6.28222
1545	13.7173	6.43241	7.42024	5.57623	1.11222	5.43026	1.30353	5.57623	5.57623
1546	0	1.1072	3.79419	1.38041	0	1.52962	0	1.1072	1.1072
1547	0	0	0.309194	0	0	0	0	0	0
1548	0	0	0	0	0	0	0	0	0
1549	0	0	0	0	0	0	0	0	0
1550	0	0	0	0	0	0	0	0	0
1551	0	0	0	0	0	0	0	0	0
1552	0	0	0	0	0	0	0	0	0
1553	0	0	0	0	0	0	0	0	0
1554	0	0	0	0	0	0	0	0	0
1555	0	0	0	0	0	0	0	0	0
1556	0	0	0	0	0	0.126324	0	0	0
1557	0	0	0	0	0	1.77311	0	0	0
1558	0.312175	0	2.00471	1.81544	1.91148	2.9603	0	1.81544	1.81544
1559	4.81689	2.64858	3.84904	4.31701	4.78519	3.75131	0.538129	3.84904	3.84904
1560	4.91127	3.9143	4.63831	5.00794	5.81852	4.39149	1.73768	4.63831	4.63831
1561	5.31968	4.40698	4.95674	5.29766	6.27407	4.69374	3.01485	4.95674	4.95674
1562	5.69226	4.92829	5.31487	5.70423	6.73333	5.12383	4.03412	5.31487	5.31487
1563	6.04922	5.31557	5.62557	6.02664	7.02593	5.48339	5.00863	5.62557	5.62557
1564	6.28479	5.67741	5.97242	6.37515	7.30741	5.86813	5.86348	5.97242	5.97242
1565	6.47603	5.90486	6.11505	6.51217	7.55926	6.13838	6.63639	6.47603	6.47603
1566	6.68409	6.16711	6.36253	6.75318	7.75556	6.45724	7.30525	6.68409	6.68409
1567	6.74227	6.33891	6.50802	6.89059	7.9037	6.69412	7.90605	6.74227	6.74227
1568	6.65478	6.3515	6.4521	6.82425	7.89259	6.79898	8.31361	6.79898	6.79898
1569	15.8728	7.46106	8.37425	6.5563	1.75259	6.68535	4.98346	6.68535	6.68535
1570	1.96578	2.92669	6.16933	3.61068	0.0732222	3.83308	4.11977	3.61068	3.61068
1571	0	0.436162	2.25601	0.648183	0	0.755125	3.25337	0.648183	0.648183
1572	0	0	0.243363	0	0	0	2.50789	0	0
1573	0	0	0	0	0	0	1.83785	0	0
1574	0	0	0	0	0	0	0	0	0
1575	0	0	0	0	0	0	0	0	0
1576	0	0	0	0	0	0	0	0	0
1577	0	0	0	0	0	0	0	0	0
1578	0	0	0	0	0	0	0	0	0
1579	0	0	0	0	0	0	0	0	0
1580	0	0	0	0	0	0	0	0	0
1581	0	0	0	0	0	0	0	0	0
1582	0	0	0	0	0	1.48737	0	0	0
1583	2.17	0	0.602577	1.28511	1.96556	2.98636	0	1.28511	1.28511
1584	4.6756	3.26074	4.10188	4.6774	5.4	4.00305	0	4.10188	4.10188
1585	5.63161	4.41446	5.11552	5.55792	6.7	4.75791	0.0469612	5.11552	5.11552
1586	6.32075	5.25559	5.881	6.24487	7.53333	5.3904	1.74501	5.881	5.881
1587	6.88013	5.9572	6.41449	6.83819	8.15926	5.97841	3.27725	6.41449	6.41449
1588	7.32231	6.53305	6.90684	7.34491	8.73704	6.54575	4.62395	6.90684	6.90684
1589	7.62591	6.96961	7.28123	7.7168	9.15556	7.02094	5.79192	7.28123	7.28123
1590	7.83066	7.27926	7.52101	7.94711	9.47037	7.40013	6.84982	7.52101	7.52101
1591	7.99193	7.50301	7.65559	8.07061	9.64815	7.69971	7.71604	7.71604	7.71604
1592	7.88358	7.59327	7.70301	8.10328	9.49259	7.87114	8.33068	7.88358	7.88358
1593	18.2406	9.09006	9.81077	8.02041	2.90593	7.99067	6.30139	8.02041	8.02041
1594	0.174274	3.785	6.80734	4.09939	0.273296	4.49374	4.27296	4.09939	4.09939
1595	0	0.487923	1.33948	0.395069	0	0.686822	2.52846	0.487923	0.487923
1596	0	0	0	0	0	0	0.465378	0	0
1597	0	0	0	0	0	0	0	0	0
1598	0	0	0	0	0	0	0	0	0
1599	0	0	0	0	0	0	0	0	0
1600	0	0	0	0	0	0	0	0	0
1601	0	0	0	0	0	0	0	0	0
1602	0	0	0	0	0	0	0	0	0
1603	2.15192	0.362431	5.36164	0.848377	0	3.29246	0.27615	0.848377	0.848377
1604	0	3.2497	5.33551	5.41813	2.29815	5.18358	3.31847	3.31847	3.31847
1605	5.50627	5.62195	5.92162	6.64199	8.18519	6.14141	4.741	5.92162	5.92162
1606	7.65301	6.67787	6.98689	7.51344	9.37778	6.95598	6.1086	6.98689	6.98689
1607	8.32541	7.519	7.65708	8.24966	9.96667	7.71834	7.15953	7.71834	7.71834
1608	8.88976	8.1277	8.24399	8.82538	10.4704	8.31705	8.22481	8.31705	8.31705
1609	9.32685	8.66255	8.79149	9.34955	10.9185	8.89046	9.14294	9.14294	9.14294
1610	9.66499	9.08329	9.17568	9.70673	11.1815	9.33834	10.0104	9.66499	9.66499
1611	9.93439	9.46427	9.53318	10.0407	11.5074	9.76853	10.7772	9.93439	9.93439
1612	10.1909	9.76165	9.822	10.3078	11.7185	10.1367	11.4163	10.1909	10.1909
1613	10.3685	9.94218	9.95168	10.4168	11.9037	10.4108	12.0221	10.4108	10.4108
1614	10.4723	10.134	10.1189	10.5677	12.1	10.7268	12.5425	10.5677	10.5677
1615	10.3882	10.1853	10.0911	10.5236	12.1556	10.9038	12.9489	10.5236	10.5236
1616	9.93458	9.93226	9.77949	10.1894	11.6296	10.834	12.928	10.1894	10.1894
1617	20.1714	10.4373	11.3399	9.56718	5.41852	10.4259	11.1156	10.4373	10.4373
1618	0	5.00282	8.71966	6.0652	0.963333	6.94876	9.51445	6.0652	6.0652
1619	0	0.991632	4.19323	1.78746	0	2.90402	7.66422	1.78746	1.78746
1620	0	0	0.791511	0.00227107	0	0.379576	5.60071	0.00227107	0.00227107
1621	0	0	1.24368	0	0	0	3.97584	0	0
1622	0	0	1.38835	0	0	1.1174	1.90134	0	0
1623	0	0	0.489328	0	0	0.313293	0.417815	0	0
1624	0	0	0	0	0	0	0.0808045	0	0
1625	0	0	0	0	0	0	0.498468	0	0
1626	0	0	0	0	0	0	0.974528	0	0
1627	2.10572	0	5.6197	1.8518	0	3.93893	1.98483	1.98483	1.98483
1628	0	1.51555	5.79713	6.05017	4.03704	6.04473	4.52482	4.52482	4.52482
1629	5.61077	5.29012	6.08486	6.81754	8.25185	6.71089	5.67258	6.08486	6.08486
1630	7.64166	6.39809	6.90954	7.58905	9.46667	7.49353	6.70554	7.49353	7.49353
1631	8.22895	7.24767	7.51192	8.21598	9.92963	8.13031	7.63657	8.13031	8.13031
1632	8.64536	7.85694	7.93809	8.60519	10.2481	8.58841	8.4458	8.58841	8.58841
1633	9.04039	8.33822	8.32757	8.95207	10.5704	9.01326	9.26518	9.01326	9.01326
1634	9.36731	8.74704	8.68307	9.27113	10.9259	9.44805	9.98932	9.36731	9.36731
1635	9.65386	9.07407	8.97046	9.52542	11.2037	9.83314	10.6532	9.65386	9.65386
1636	9.81238	9.34176	9.21489	9.74721	11.4074	10.1868	11.201	9.81238	9.81238
1637	9.94892	9.48477	9.27868	9.80489	11.5704	10.4103	11.7256	9.94892	9.94892
1638	10.1746	9.70037	9.4576	9.98714	11.7296	10.7068	12.1741	10.1746	10.1746
1639	10.4189	9.92669	9.70313	10.241	11.8185	11.0156	12.5479	10.4189	10.4189
1640	10.0394	10.024	9.84349	10.387	11.5741	11.2184	12.7642	10.387	10.387
1641	7.58245	7.18725	7.94236	8.44361	7.70741	9.36963	10.7923	7.94236	7.94236
1642	7.54282	5.91572	6.46699	6.87493	8.03333	7.71031	11.1114	7.54282	7.54282
1643	5.30632	6.09554	6.52759	6.91722	6.13333	8.13069	10.5348	6.52759	6.52759
1644	0.937869	2.41045	3.31555	2.91746	0	4.52487	7.47188	2.91746	2.91746
1645	0	0	0.418988	0.192542	0	0.686507	5.00274	0.192542	0.192542
1646	0	0	0	0	0	0	2.58893	0	0
1647	0	0	0	0	0	0	2.27281	0	0
1648	0	0	0	0	0	0	0.000359915	0	0
1649	0	0	0	0	0	0	0	0	0
1650	0	0	0	0	0	0	0.556309	0	0
1651	1.95268	0	0	0	0	1.35741	2.61385	0	0
1652	4.61995	0	2.86887	3.9628	1.00481	3.98112	3.73702	3.73702	3.73702
1653	5.64474	0.778519	5.238	5.64041	6.58148	5.07265	4.76218	5.238	5.238
1654	6.29611	4.33234	5.84147	6.28147	7.51852	5.7258	5.70033	5.84147	5.84147
1655	6.84823	5.25916	6.39279	6.85738	8.14074	6.34517	6.56123	6.56123	6.56123
1656	7.28586	6.02352	6.87344	7.32877	8.65185	6.88009	7.35356	7.28586	7.28586
1657	7.6646	6.58008	7.20342	7.63803	9.04815	7.30153	8.08502	7.63803	7.63803
1658	8.01484	7.09277	7.52057	7.94927	9.41111	7.73128	8.76243	7.94927	7.94927
1659	8.33941	7.48878	7.85321	8.28999	9.73704	8.1279	9.39188	8.28999	8.28999
1660	8.57554	7.82688	8.13668	8.5863	10.0074	8.50511	9.91608	8.57554	8.57554
1661	8.7919	8.08401	8.34172	8.80589	10.2407	8.81201	10.4268	8.80589	8.80589
1662	8.98177	8.32428	8.53127	9.01219	10.4333	9.11342	10.8386	9.01219	9.01219
1663	8.99812	8.49787	8.66546	9.16173	10.4407	9.36139	11.1798	9.16173	9.16173
1664	7.06116	7.52747	8.2022	8.68571	7.98519	8.20522	10.4539	8.2022	8.2022
1665	3.7653	2.95228	5.02854	5.16062	1.76704	4.55409	7.94722	4.55409	4.55409
1666	0.28803	0.225547	1.11035	0.668774	0	0.660538	4.64237	0.660538	0.660538
1667	0	0	0	0	0	0	0.554166	0	0
1668	0	0	0	0	0	0	0	0	0
1669	0	0	0	0	0	0	0	0	0
1670	0	0	0	0	0	0	0	0	0
1671	0	0	0	0	0	0	0	0	0
1672	0	0	0	0	0	0	0	0	0
1673	0	0	0	0	0	0	0	0	0
1674	0	0	0	0	0	0	0	0	0
1675	0	0	0	0	0	0	0	0	0
1676	0	0	0	0	0	0	0	0	0
1677	2.54369	0	0	0	0	1.24813	0	0	0
1678	4.59001	0	0	1.29531	3.08185	2.88782	0	1.29531	1.29531
1679	5.27263	2.31996	4.2107	4.72285	5.68148	3.92499	0	4.2107	4.2107
1680	5.92352	4.17136	5.21072	5.54602	7.00741	4.65328	0	5.21072	5.21072
1681	6.49579	4.98417	5.90941	6.28704	7.82963	5.20776	0.949436	5.90941	5.90941
1682	7.0432	5.72389	6.57746	6.9674	8.47778	5.79291	2.48677	6.57746	6.57746
1683	7.5593	6.4236	7.24889	7.63307	9.08148	6.40095	3.90066	7.24889	7.24889
1684	8.00602	7.00892	7.83197	8.20133	9.57778	6.9825	5.11096	7.83197	7.83197
1685	8.34554	7.49061	8.32939	8.68308	9.92593	7.4608	6.18215	8.32939	8.32939
1686	8.64306	7.88364	8.6989	9.03775	10.2259	7.84949	7.15414	8.64306	8.64306
1687	8.69265	8.25446	9.05935	9.38448	10.3444	8.21589	7.89873	8.69265	8.69265
1688	5.81432	7.20841	8.61877	8.90913	7.12222	6.52842	6.84506	7.12222	7.12222
1689	12.1171	6.35872	8.75765	6.69186	0.973333	2.87562	1.96987	6.35872	6.35872
1690	0	0.846925	2.936	1.21002	0	0	0	0	0
1691	0	0	0	0	0	0	0	0	0
1692	0	0	0	0	0	0	0	0	0
1693	0	0	0	0	0	0	0	0	0
1694	0	0	0	0	0	0	0	0	0
1695	0	0	0	0	0	0	0	0	0
1696	0	0	0	0	0	0	0	0	0
1697	0	0	0	0	0	0	0.765648	0	0
1698	0	0	0	0	0	0	0	0	0
1699	0	0	0	0	0	0	0	0	0
1700	0	0	0	0	0	0	0	0	0
1701	0	0	0	0	0	0	0	0	0
1702	0	0	0	0	0.124185	0.502103	0	0	0
1703	2.87427	0.917863	3.48682	3.87212	5.33333	2.20613	0	2.87427	2.87427
1704	5.44909	4.15819	5.40177	5.78975	6.50741	3.42427	0	5.40177	5.40177
1705	6.07864	4.98123	6.23276	6.52835	7.52963	4.32954	0	6.07864	6.07864
1706	6.6423	5.73191	6.78873	7.13883	8.34074	5.03735	0	6.6423	6.6423
1707	7.24489	6.39705	7.37878	7.74433	9.01111	5.65046	1.62322	7.24489	7.24489
1708	7.74368	7.04336	8.0242	8.38761	9.51481	6.21838	3.18419	7.74368	7.74368
1709	8.10995	7.53981	8.52429	8.88337	9.9037	6.69608	4.6223	8.10995	8.10995
1710	8.41431	7.96192	8.92105	9.27127	10.2296	7.16593	5.86439	8.41431	8.41431
1711	8.50106	8.30063	9.22063	9.55767	10.3593	7.57813	6.91843	8.50106	8.50106
1712	5.55139	7.49253	8.86143	9.16877	6.7963	6.11556	6.1251	6.7963	6.7963
1713	13.021	6.91163	9.1469	7.11487	0.878148	2.86892	1.87709	6.91163	6.91163
1714	0	1.15099	3.3497	1.51061	0	0.0017877	0	0.0017877	0.0017877
1715	0	0	0	0	0	0	0	0	0
1716	0	0	0	0	0	0	0	0	0
1717	0	0	0	0	0	0	0	0	0
1718	0	0	0	0	0	0	0	0	0
1719	0	0	0	0	0	0	0	0	0
1720	0	0	0	0	0	0	0	0	0
1721	0	0	0	0	0	0	0	0	0
1722	0	0	0	0	0	0	0	0	0
1723	0	0	0	0	0	0	0	0	0
1724	0	0	0	0	0	0	0	0	0
1725	0	0	0	0	0	0	0	0	0
1726	0	0	0	0	0	0	0	0	0
1727	0	0	0	0	0	0	0	0	0
1728	0	0	0	0	0	0	0	0	0
1729	1.40714	0	0	0	0	0	0	0	0
1730	3.12328	0.886364	0.962042	3.3594	2.60185	0	0	0.962042	0.962042
1731	3.84814	2.9027	3.55117	4.24121	3.78519	0.843363	0	3.55117	3.55117
1732	4.23756	3.39217	4.23434	4.78954	4.58889	1.7322	0	4.23434	4.23434
1733	4.44423	3.73313	4.61462	5.06702	5.01111	2.37521	0	4.44423	4.44423
1734	4.62453	4.04635	4.87904	5.27827	5.36667	2.91418	0	4.62453	4.62453
1735	4.73509	4.31359	5.05164	5.44896	5.56667	3.36718	0	4.73509	4.73509
1736	4.7025	4.41359	5.05286	5.4384	5.41481	3.62081	0	4.7025	4.7025
1737	13.4791	5.51313	6.7872	5.03559	0.625185	3.43347	0	5.03559	5.03559
1738	0.00577874	1.19902	4.11742	1.79674	0	0.965371	0	0.965371	0.965371
1739	0	0	0.614137	0	0	0	0	0	0
1740	0	0	0	0	0	0	0	0	0
1741	0	0	0	0	0	0	0	0	0
1742	0	0	0	0	0	0	0	0	0
1743	0	0	0	0	0	0	0	0	0
1744	0	0	0	0	0	0	0	0	0
1745	0	0	0	0	0	0	0	0	0
1746	0	0	0	0	0	0	0	0	0
1747	0	0	0	0	0	0	0	0	0
1748	0	0	0	0	0	0	0	0	0
1749	0	0	0	0	0	0	0	0	0
1750	0	0	0	0	0	0	0	0	0
1751	0	0	0	0	0	0	0	0	0
1752	0	0	0	0	0	0	0	0	0
1753	1.49857	0	0	0.823932	0.0915185	0.705768	0	0.0915185	0.0915185
1754	2.971	1.57853	1.61573	3.01831	2.82852	1.55463	0	1.61573	1.61573
1755	3.55313	2.66677	3.09724	3.71881	3.53444	2.26831	0	3.09724	3.09724
1756	3.97156	3.1278	3.7396	4.27729	4.17407	2.89567	0	3.7396	3.7396
1757	4.22106	3.46407	4.16122	4.62828	4.60741	3.37451	0.803951	4.16122	4.16122
1758	4.39873	3.73689	4.43487	4.84125	4.8963	3.76343	2.02228	4.39873	4.39873
1759	4.35754	3.96531	4.5998	4.99429	4.98519	4.06435	3.04821	4.35754	4.35754
1760	3.05141	3.26248	4.03509	4.3401	2.38333	3.08939	2.8458	3.08939	3.08939
1761	9.30951	2.70402	3.62264	1.75809	0.0339407	1.04533	0	1.75809	1.75809
1762	0	0.20329	0.986497	0.141303	0	0.0911682	0	0.0911682	0.0911682
1763	0	0	0	0	0	0	0	0	0
1764	0	0	0	0	0	0	0	0	0
1765	0	0	0	0	0	0	0	0	0
1766	0	0	0	0	0	0	0	0	0
1767	0	0	0	0	0	0	0	0	0
1768	0	0	0	0	0	0	0	0	0
1769	0	0	0	0	0	0	0	0	0
1770	0	0	0	0	0	0	0	0	0
1771	0	0	0	0	0	0	0	0	0
1772	0	0	0	0	0	0	0	0	0
1773	0	0	0	0	0	0	0	0	0
1774	0	0	0	0	0	0	0	0	0
1775	0	0	0	0	0	0	0	0	0
1776	0	0	0	0	0	0	0	0	0
1777	0	0	0	0	0	0	0	0	0
1778	1.70238	0	0	0.345426	0.452222	0.691388	0	0.345426	0.345426
1779	2.73218	1.66658	0.990986	2.55379	2.68	1.48696	0	1.66658	1.66658
1780	3.18184	2.36766	2.54212	3.22865	3.29556	2.15142	0	2.54212	2.54212
1781	3.48195	2.69734	3.0221	3.61965	3.71852	2.64499	0	3.0221	3.0221
1782	3.73188	2.98933	3.38529	3.92469	4.1037	3.08772	0.608353	3.38529	3.38529
1783	3.77089	3.22171	3.66699	4.15983	4.26667	3.45457	1.74714	3.66699	3.66699
1784	3.08788	3.01633	3.29167	3.6873	2.94444	3.34244	1.91244	3.08788	3.08788
1785	8.31679	2.12541	2.57137	1.00182	0.0761111	1.1174	0	1.1174	1.1174
1786	0	0	0.22058	0	0	0	0	0	0
1787	0	0	0	0	0	0	0	0	0
1788	0	0	0	0	0	0	0	0	0
1789	0	0	0	0	0	0	0	0	0
1790	0	0	0	0	0	0	0	0	0
1791	0	0	0	0	0	0	0	0	0
1792	0	0	0	0	0	0	0	0	0
1793	0	0	0	0	0	0	0	0	0
1794	0	0	0	0	0	0	0	0	0
1795	0	0	0	0	0	0	0	0	0
1796	0	0	0	0	0	0	0	0	0
1797	0	0	0	0	0	0	0	0	0
1798	0	0	0	0	0	0	0	0	0
1799	0	0	0	0	0	0	0	0	0
1800	0	0	0	0	0	0	0	0	0
1801	0	0	0	0	0	0	0	0	0
1802	0.592469	0	0	0	0	0	0	0	0
1803	1.72043	0	0	0.263336	0.270741	0	0	0	0
1804	2.15272	0	0	1.87853	1.93852	0.496377	0	0.496377	0.496377
1805	2.37412	1.40629	0.981532	2.35464	2.29185	1.04844	0	1.40629	1.40629
1806	2.54189	1.69161	1.82464	2.64429	2.52444	1.46502	0	1.82464	1.82464
1807	2.46048	1.91007	2.13305	2.85539	2.58963	1.82174	0	2.13305	2.13305
1808	0.402936	1.1238	1.69446	2.25491	0.368185	0.622388	0	0.622388	0.622388
1809	0	0	0	0	0	0	0	0	0
1810	0	0	0	0	0	0	0	0	0
1811	0	0	0	0	0	0	0	0	0
1812	0	0	0	0	0	0	0	0	0
1813	0	0	0	0	0	0	0	0	0
1814	0	0	0	0	0	0	0	0	0
1815	0	0	0	0	0	0	0	0	0
1816	0	0	0	0	0	0	0	0	0
1817	0	0	0	0	0	0	0	0	0
1818	0	0	0	0	0	0	0	0	0
1819	0	0	0	0	0	0	0	0	0
1820	0	0	0	0	0	0	0	0	0
1821	0	0	0	0	0	0	0	0	0
1822	0	0	0	0	0	0	0	0	0
1823	0	0	0	0	0	0	0	0	0
1824	0	0	0	0	0	0	0	0	0
1825	0	0	0	0	0	0	0	0	0
1826	0	0	0	0	0	0	0	0	0
1827	0	0	0	0	0	0	0	0	0
1828	0	0	0	0	0	0	0	0	0
1829	0	0	0	0	0	0	0	0	0
1830	0	0	0	0	0	0	0	0	0
1831	0.955647	0.551719	0.31739	2.49208	1.31852	0	0	0.551719	0.551719
1832	0.126294	1.02545	1.55536	2.23373	0.278741	0	0	0.278741	0.278741
1833	0	0	0	0.0197096	0	0	0	0	0
1834	0	0	0	0	0	0	0	0	0
1835	0	0	0	0	0	0	0	0	0
1836	0	0	0	0	0	0	0	0	0
1837	0	0	0	0	0	0	0	0	0
1838	0	0	0	0	0	0	0	0	0
1839	0	0	0	0	0	0	0	0	0
1840	0	0	0	0	0	0	0	0	0
1841	0	0	0	0	0	0	0	0	0
1842	0	0	0	0	0	0	0	0	0
1843	0	0	0	0	0	0	0	0	0
1844	0	0	0	0	0	0	0	0	0
1845	0	0	0	0	0	0	0	0	0
1846	0	0	0	0	0	0	0	0	0
1847	0	0	0	0	0	0	0	0	0
1848	0	0	0	0	0	0	0	0	0
1849	0	0	0	0	0	0	0	0	0
1850	0	0	0	0	0	0	0	0	0
1851	0	0	0	0	0	0	0	0	0
1852	0	0	0	0.57829	0	0	0	0	0
1853	0.250203	0.131901	0.535286	2.17327	1.57778	0.0254315	0	0.250203	0.250203
1854	1.59578	1.55584	1.96802	2.62764	2.25	0.608489	0	1.59578	1.59578
1855	1.73705	1.84365	2.34498	2.91342	2.57815	1.22748	0	1.84365	1.84365
1856	0.453537	1.26774	1.82327	2.21414	0.666667	0.730539	0	0.730539	0.730539
1857	6.1498	1.18761	0.414319	0.174669	0	0	0	0.174669	0.174669
1858	0	0	0	0	0	0	0	0	0
1859	0	0	0	0	0	0	0	0	0
1860	0	0	0	0	0	0	0	0	0
1861	0	0	0	0	0	0	0	0	0
1862	0	0	0	0	0	0	0	0	0
1863	0	0	0	0	0	0	0	0	0
1864	0	0	0	0	0	0	0	0	0
1865	0	0	0	0	0	0	0	0	0
1866	0	0	0	0	0	0	0	0	0
1867	0	0	0	0	0	0	0	0	0
1868	0	0	0	0	0	0	0	0	0
1869	0	0	0	0	0	0	0	0	0
1870	0	0	0	0	0	0	0	0	0
1871	0	0	0	0	0	0	0	0	0
1872	0	0	0	0	0	0	0	0	0
1873	0	0	0	0	0	0	0	0	0
1874	0	0	0	0	0	0	0	0	0
1875	0	0	0	0	0	0	0	0	0
1876	0	0	0	0	0	0	0	0	0
1877	0.433434	0	0	0	0.252556	0	0	0	0
1878	2.04193	0.282983	0.309242	2.38601	2.56556	0	0	0.309242	0.309242
1879	2.19955	1.88876	2.11118	2.95865	2.89333	0.658783	0	2.11118	2.11118
1880	0.567858	1.12072	1.71304	2.28557	0.67963	0.263913	0	0.67963	0.67963
1881	8.45985	1.21804	1.37923	0.229289	0	0	0	0.229289	0.229289
1882	0	0	0.297553	0	0	0	0	0	0
1883	0	0	0	0	0	0	0	0	0
1884	0	0	0	0	0	0	0	0	0
1885	0	0	0	0	0	0	0	0	0
1886	0	0	0	0	0	0	0	0	0
1887	0	0	0	0	0	0	0	0	0
1888	0	0	0	0	0	0	0	0	0
1889	0	0	0	0	0	0	0	0	0
1890	0	0	0	0	0	0	0	0	0
1891	0	0	0	0	0	0	0	0	0
1892	0	0	0	0	0	0	0	0	0
1893	0	0	0	0	0	0	0	0	0
1894	0	0	0	0	0	0	0	0	0
1895	0	0	0	0	0	0	0	0	0
1896	0	0	0	0	0	0	0	0	0
1897	0	0	0	0	0	0	0	0	0
1898	0	0	0	0	0	0	0	0	0
1899	0	0	0	0	0	0	0	0	0
1900	0	0	0	0	0	0	0	0	0
1901	0.026367	0	0	0.226644	1.22037	0.30241	0	0.026367	0.026367
1902	1.4299	0.0138683	0	1.67542	1.95222	1.02545	0	1.02545	1.02545
1903	1.62087	1.28407	0.390831	2.11595	2.35741	1.57772	0	1.57772	1.57772
1904	1.64013	1.41282	1.29491	2.20183	2.25778	1.88432	0	1.64013	1.64013
1905	8.43953	1.75413	2.19422	0.968449	0.113185	0.983572	0	0.983572	0.983572
1906	0	0	0.566358	0	0	0.0138251	0	0	0
1907	0	0	0	0	0	0	0	0	0
1908	0	0	0	0	0	0	0	0	0
1909	0	0	0	0	0	0	0	0	0
1910	0	0	0	0	0	0	0	0	0
1911	0	0	0	0	0	0	0	0	0
1912	0	0	0	0	0	0	0	0	0
1913	0	0	0	0	0	0	0	0	0
1914	0	0	0	0	0	0	0	0	0
1915	0	0	0	0	0	0	0	0	0
1916	0	0	0	0	0	0	0	0	0
1917	0	0	0	0	0	0	0	0	0
1918	0	0	0	0	0	0	0	0	0
1919	0	0	0	0	0	0	0	0	0
1920	0	0	0	0	0	0	0	0	0
1921	0	0	0	0	0	0	0	0	0
1922	0	0	0	0	0	0	0	0	0
1923	0	0	0	0	0.121889	0.355953	0	0	0
1924	1.67973	0	0	0.731882	2.90037	1.42186	0	0.731882	0.731882
1925	2.54217	0.482829	0.305047	2.6356	3.5637	2.23966	0	2.23966	2.23966
1926	2.96731	2.09465	2.26652	3.27314	4.17778	2.90397	0	2.90397	2.90397
1927	2.93409	2.46032	2.82758	3.69078	4.32593	3.4026	0	2.93409	2.93409
1928	0.484398	1.38924	1.98513	2.57747	0.980741	1.65054	0	1.38924	1.38924
1929	4.77871	0.744224	0.271389	0.0189583	0	0.0469107	0	0.0469107	0.0469107
1930	0	0	0	0	0	0	0	0	0
1931	0	0	0	0	0	0	0	0	0
1932	0	0	0	0	0	0	0	0	0
1933	0	0	0	0	0	0	0	0	0
1934	0	0	0	0	0	0	0	0	0
1935	0	0	0	0	0	0	0	0	0
1936	0	0	0	0	0	0	0	0	0
1937	0	0	0	0	0	0	0	0	0
1938	0	0	0	0	0	0	0	0	0
1939	0	0	0	0	0	0	0	0	0
1940	0	0	0	0	0	0	0	0	0
1941	0	0	0	0	0	0	0	0	0
1942	0	0	0	0	0	0	0	0	0
1943	0	0	0	0	0	0	0	0	0
1944	0	0	0	0	0	0	0	0	0
1945	0	0	0	0	0	0	0	0	0
1946	0	0	0	0	0	0	0	0	0
1947	0	0	0	0	0	0	0	0	0
1948	0	0	0	0	0	0	0	0	0
1949	0	0	0	0	0	0	0	0	0
1950	0	0	0	0	1.47074	0	0	0	0
1951	0.0871568	0.162733	0	2.05161	2.68407	0.535708	0	0.162733	0.162733
1952	0.0197388	0.785675	0.279948	1.59319	0.462222	0.194012	0	0.279948	0.279948
1953	3.87883	0.186185	0	0	0	0	0	0	0
1954	0	0	0	0	0	0	0	0	0
1955	0	0	0	0	0	0	0	0	0
1956	0	0	0	0	0	0	0	0	0
1957	0	0	0	0	0	0	0	0	0
1958	0	0	0	0	0	0	0	0	0
1959	0	0	0	0	0	0	0	0	0
1960	0	0	0	0	0	0	0	0	0
1961	0	0	0	0	0	0	0	0	0
1962	0	0	0	0	0	0	0	0	0
1963	0	0	0	0	0	0	0	0	0
1964	0	0	0	0	0	0	0	0	0
1965	0	0	0	0	0	0	0	0	0
1966	0	0	0	0	0	0	0	0	0
1967	0	0	0	0	0	0	0	0	0
1968	0	0	0	0	0	0	0	0	0
1969	0	0	0	0	0	0	0	0	0
1970	0	0	0	0	0	0	0	0	0
1971	0	0	0	0	0	0	0	0	0
1972	0	0	0	0	0	0	0	0	0
1973	0	0	0	0	0	0	0	0	0
1974	0	0	0	0	0	0	0	0	0
1975	0	0	0	0	0	0	0	0	0
1976	0	0	0	0.575894	0	0	0	0	0
1977	0	0	0	0	0	0	0	0	0
1978	0	0	0	0	0	0	0	0	0
1979	0	0	0	0	0	0	0	0	0
1980	0	0	0	0	0	0	0	0	0
1981	0	0	0	0	0	0	0	0	0
1982	0	0	0	0	0	0	0	0	0
1983	0	0	0	0	0	0	0	0	0
1984	0	0	0	0	0	0	0	0	0
1985	0	0	0	0	0	0	0	0	0
1986	0	0	0	0	0	0	0	0	0
1987	0	0	0	0	0	0	0	0	0
1988	0	0	0	0	0	0	0	0	0
1989	0	0	0	0	0	0	0	0	0
1990	0	0	0	0	0	0	0	0	0
1991	0	0	0	0	0	0	0	0	0
1992	0	0	0	0	0	0	0	0	0
1993	0	0	0	0	0	0	0	0	0
1994	0	0	0	0	0	0	0	0	0
1995	0	0	0	0	0	0	0	0	0
1996	0	0	0	0	0	0	0	0	0
1997	0	0	0	0	0	0	0	0	0
[truncated: 6,762 more rows]

## Sheet: Cooling
TOT [kWh/m2]	-25.1756	-24.9455	-23.7982	-24.4807	-24.8607	-25.1882	-25.7884	-24.3027
	Hourly average power [Wh/m2]
Time / [h]	EP	TRN	SIM IBK	SIM BO	IDA	MOD	DAL	MEDIAN	Abs(median)			EP	TRN	SIM IBK	SIM BO	IDA	MOD	DAL
1	0	0	0	0	0	0	0	0	0		MBE [Wh/m2]	-0.0996573	-0.073386	0.0576053	-0.0203135	-0.0636998	-0.101088	-0.169613
2	0	0	0	0	0	0	0	0	0		MAE [Wh/m2]	0.446371	0.171666	0.303946	0.167071	0.684008	0.252783	0.966442
3	0	0	0	0	0	0	0	0	0		RMSE [Wh/m2]	1.2835	0.557755	0.806031	0.530103	1.85271	0.756123	2.24107
4	0	0	0	0	0	0	0	0	0
5	0	0	0	0	0	0	0	0	0		NMBE [%]	3.59177	2.64492	-2.07617	0.732124	2.29582	3.64333	6.11307
6	0	0	0	0	0	0	0	0	0		NMAE [%]	16.0878	6.18704	10.9546	6.02145	24.6525	9.1106	34.8317
7	0	0	0	0	0	0	0	0	0		NRMSE (av) [%]	46.2588	20.1022	29.0503	19.1055	66.774	27.2516	80.7709
8	0	0	0	0	0	0	0	0	0		NRMSE (|av|>0) [%]	12.3212	5.3543	7.73769	5.08885	17.7856	7.25859	21.5137
9	0	0	0	0	0	0	0	0	0		R2 [%]	96.5336	99.3454	98.6329	99.4087	92.7773	98.797	89.432
10	0	0	0	0	0	0	0	0	0
11	0	0	0	0	0	0	0	0	0
12	0	0	0	0	0	0	0	0	0
13	0	0	0	0	0	0	0	0	0
14	0	0	0	0	0	0	0	0	0
15	0	0	0	0	0	0	0	0	0
16	0	0	0	0	0	0	0	0	0
17	0	0	0	0	0	0	0	0	0
18	0	0	0	0	0	0	0	0	0
19	0	0	0	0	0	0	0	0	0
20	0	0	0	0	0	0	0	0	0
21	0	0	0	0	0	0	0	0	0
22	0	0	0	0	0	0	0	0	0
23	0	0	0	0	0	0	0	0	0
24	0	0	0	0	0	0	0	0	0
25	0	0	0	0	0	0	0	0	0
26	0	0	0	0	0	0	0	0	0
27	0	0	0	0	0	0	0	0	0
28	0	0	0	0	0	0	0	0	0
29	0	0	0	0	0	0	0	0	0
30	0	0	0	0	0	0	0	0	0
31	0	0	0	0	0	0	0	0	0
32	0	0	0	0	0	0	0	0	0
33	0	0	0	0	0	0	0	0	0				2015-01-01
34	0	0	0	0	0	0	0	0	0			From:	2015-08-17		To:	2015-08-19
35	0	0	0	0	0	0	0	0	0			Hour	5473		Hour	5520
36	0	0	0	0	0	0	0	0	0
37	0	0	0	0	0	0	0	0	0
38	0	0	0	0	0	0	0	0	0
39	0	0	0	0	0	0	0	0	0
40	0	0	0	0	0	0	0	0	0
41	0	0	0	0	0	0	0	0	0
42	0	0	0	0	0	0	0	0	0
43	0	0	0	0	0	0	0	0	0
44	0	0	0	0	0	0	0	0	0
45	0	0	0	0	0	0	0	0	0
46	0	0	0	0	0	0	0	0	0			Category Primary Min: 5473
47	0	0	0	0	0	0	0	0	0			Category Primary Max: 5520
48	0	0	0	0	0	0	0	0	0
49	0	0	0	0	0	0	0	0	0
50	0	0	0	0	0	0	0	0	0
51	0	0	0	0	0	0	0	0	0
52	0	0	0	0	0	0	0	0	0
53	0	0	0	0	0	0	0	0	0
54	0	0	0	0	0	0	0	0	0
55	0	0	0	0	0	0	0	0	0
56	0	0	0	0	0	0	0	0	0
57	0	0	0	0	0	0	0	0	0
58	0	0	0	0	0	0	0	0	0
59	0	0	0	0	0	0	0	0	0
60	0	0	0	0	0	0	0	0	0
61	0	0	0	0	0	0	0	0	0
62	0	0	0	0	0	0	0	0	0
63	0	0	0	0	0	0	0	0	0
64	0	0	0	0	0	0	0	0	0
65	0	0	0	0	0	0	0	0	0
66	0	0	0	0	0	0	0	0	0
67	0	0	0	0	0	0	0	0	0
68	0	0	0	0	0	0	0	0	0
69	0	0	0	0	0	0	0	0	0
70	0	0	0	0	0	0	0	0	0
71	0	0	0	0	0	0	0	0	0
72	0	0	0	0	0	0	0	0	0
73	0	0	0	0	0	0	0	0	0
74	0	0	0	0	0	0	0	0	0
75	0	0	0	0	0	0	0	0	0
76	0	0	0	0	0	0	0	0	0
77	0	0	0	0	0	0	0	0	0
78	0	0	0	0	0	0	0	0	0
79	0	0	0	0	0	0	0	0	0
80	0	0	0	0	0	0	0	0	0
81	0	0	0	0	0	0	0	0	0
82	0	0	0	0	0	0	0	0	0
83	0	0	0	0	0	0	0	0	0
84	0	0	0	0	0	0	0	0	0
85	0	0	0	0	0	0	0	0	0
86	0	0	0	0	0	0	0	0	0
87	0	0	0	0	0	0	0	0	0
88	0	0	0	0	0	0	0	0	0
89	0	0	0	0	0	0	0	0	0
90	0	0	0	0	0	0	0	0	0
91	0	0	0	0	0	0	0	0	0
92	0	0	0	0	0	0	0	0	0
93	0	0	0	0	0	0	0	0	0
94	0	0	0	0	0	0	0	0	0
95	0	0	0	0	0	0	0	0	0
96	0	0	0	0	0	0	0	0	0
97	0	0	0	0	0	0	0	0	0
98	0	0	0	0	0	0	0	0	0
99	0	0	0	0	0	0	0	0	0
100	0	0	0	0	0	0	0	0	0
101	0	0	0	0	0	0	0	0	0
102	0	0	0	0	0	0	0	0	0
103	0	0	0	0	0	0	0	0	0
104	0	0	0	0	0	0	0	0	0
105	0	0	0	0	0	0	0	0	0
106	0	0	0	0	0	0	0	0	0
107	0	0	0	0	0	0	0	0	0
108	0	0	0	0	0	0	0	0	0
109	0	0	0	0	0	0	0	0	0
110	0	0	0	0	0	0	0	0	0
111	0	0	0	0	0	0	0	0	0
112	0	0	0	0	0	0	0	0	0
113	0	0	0	0	0	0	0	0	0
114	0	0	0	0	0	0	0	0	0
115	0	0	0	0	0	0	0	0	0
116	0	0	0	0	0	0	0	0	0
117	0	0	0	0	0	0	0	0	0
118	0	0	0	0	0	0	0	0	0
119	0	0	0	0	0	0	0	0	0
120	0	0	0	0	0	0	0	0	0
121	0	0	0	0	0	0	0	0	0
122	0	0	0	0	0	0	0	0	0
123	0	0	0	0	0	0	0	0	0
124	0	0	0	0	0	0	0	0	0
125	0	0	0	0	0	0	0	0	0
126	0	0	0	0	0	0	0	0	0
127	0	0	0	0	0	0	0	0	0
128	0	0	0	0	0	0	0	0	0
129	0	0	0	0	0	0	0	0	0
130	0	0	0	0	0	0	0	0	0
131	0	0	0	0	0	0	0	0	0
132	0	0	0	0	0	0	0	0	0
133	0	0	0	0	0	0	0	0	0
134	0	0	0	0	0	0	0	0	0
135	0	0	0	0	0	0	0	0	0
136	0	0	0	0	0	0	0	0	0
137	0	0	0	0	0	0	0	0	0
138	0	0	0	0	0	0	0	0	0
139	0	0	0	0	0	0	0	0	0
140	0	0	0	0	0	0	0	0	0
141	0	0	0	0	0	0	0	0	0
142	0	0	0	0	0	0	0	0	0
143	0	0	0	0	0	0	0	0	0
144	0	0	0	0	0	0	0	0	0
145	0	0	0	0	0	0	0	0	0
146	0	0	0	0	0	0	0	0	0
147	0	0	0	0	0	0	0	0	0
148	0	0	0	0	0	0	0	0	0
149	0	0	0	0	0	0	0	0	0
150	0	0	0	0	0	0	0	0	0
151	0	0	0	0	0	0	0	0	0
152	0	0	0	0	0	0	0	0	0
153	0	0	0	0	0	0	0	0	0
154	0	0	0	0	0	0	0	0	0
155	0	0	0	0	0	0	0	0	0
156	0	0	0	0	0	0	0	0	0
157	0	0	0	0	0	0	0	0	0
158	0	0	0	0	0	0	0	0	0
159	0	0	0	0	0	0	0	0	0
160	0	0	0	0	0	0	0	0	0
161	0	0	0	0	0	0	0	0	0
162	0	0	0	0	0	0	0	0	0
163	0	0	0	0	0	0	0	0	0
164	0	0	0	0	0	0	0	0	0
165	0	0	0	0	0	0	0	0	0
166	0	0	0	0	0	0	0	0	0
167	0	0	0	0	0	0	0	0	0
168	0	0	0	0	0	0	0	0	0
169	0	0	0	0	0	0	0	0	0
170	0	0	0	0	0	0	0	0	0
171	0	0	0	0	0	0	0	0	0
172	0	0	0	0	0	0	0	0	0
173	0	0	0	0	0	0	0	0	0
174	0	0	0	0	0	0	0	0	0
175	0	0	0	0	0	0	0	0	0
176	0	0	0	0	0	0	0	0	0
177	0	0	0	0	0	0	0	0	0
178	0	0	0	0	0	0	0	0	0
179	0	0	0	0	0	0	0	0	0
180	0	0	0	0	0	0	0	0	0
181	0	0	0	0	0	0	0	0	0
182	0	0	0	0	0	0	0	0	0
183	0	0	0	0	0	0	0	0	0
184	0	0	0	0	0	0	0	0	0
185	0	0	0	0	0	0	0	0	0
186	0	0	0	0	0	0	0	0	0
187	0	0	0	0	0	0	0	0	0
188	0	0	0	0	0	0	0	0	0
189	0	0	0	0	0	0	0	0	0
190	0	0	0	0	0	0	0	0	0
191	0	0	0	0	0	0	0	0	0
192	0	0	0	0	0	0	0	0	0
193	0	0	0	0	0	0	0	0	0
194	0	0	0	0	0	0	0	0	0
195	0	0	0	0	0	0	0	0	0
196	0	0	0	0	0	0	0	0	0
197	0	0	0	0	0	0	0	0	0
198	0	0	0	0	0	0	0	0	0
199	0	0	0	0	0	0	0	0	0
200	0	0	0	0	0	0	0	0	0
201	0	0	0	0	0	0	0	0	0
202	0	0	0	0	0	0	0	0	0
203	0	0	0	0	0	0	0	0	0
204	0	0	0	0	0	0	0	0	0
205	0	0	0	0	0	0	0	0	0
206	0	0	0	0	0	0	0	0	0
207	0	0	0	0	0	0	0	0	0
208	0	0	0	0	0	0	0	0	0
209	0	0	0	0	0	0	0	0	0
210	0	0	0	0	0	0	0	0	0
211	0	0	0	0	0	0	0	0	0
212	0	0	0	0	0	0	0	0	0
213	0	0	0	0	0	0	0	0	0
214	0	0	0	0	0	0	0	0	0
215	0	0	0	0	0	0	0	0	0
216	0	0	0	0	0	0	0	0	0
217	0	0	0	0	0	0	0	0	0
218	0	0	0	0	0	0	0	0	0
219	0	0	0	0	0	0	0	0	0
220	0	0	0	0	0	0	0	0	0
221	0	0	0	0	0	0	0	0	0
222	0	0	0	0	0	0	0	0	0
223	0	0	0	0	0	0	0	0	0
224	0	0	0	0	0	0	0	0	0
225	0	0	0	0	0	0	0	0	0
226	0	0	0	0	0	0	0	0	0
227	0	0	0	0	0	0	0	0	0
228	0	0	0	0	0	0	0	0	0
229	0	0	0	0	0	0	0	0	0
230	0	0	0	0	0	0	0	0	0
231	0	0	0	0	0	0	0	0	0
232	0	0	0	0	0	0	0	0	0
233	0	0	0	0	0	0	0	0	0
234	0	0	0	0	0	0	0	0	0
235	0	0	0	0	0	0	0	0	0
236	0	0	0	0	0	0	0	0	0
237	0	0	0	0	0	0	0	0	0
238	0	0	0	0	0	0	0	0	0
239	0	0	0	0	0	0	0	0	0
240	0	0	0	0	0	0	0	0	0
241	0	0	0	0	0	0	0	0	0
242	0	0	0	0	0	0	0	0	0
243	0	0	0	0	0	0	0	0	0
244	0	0	0	0	0	0	0	0	0
245	0	0	0	0	0	0	0	0	0
246	0	0	0	0	0	0	0	0	0
247	0	0	0	0	0	0	0	0	0
248	0	0	0	0	0	0	0	0	0
249	0	0	0	0	0	0	0	0	0
250	0	0	0	0	0	0	0	0	0
251	0	0	0	0	0	0	0	0	0
252	0	0	0	0	0	0	0	0	0
253	0	0	0	0	0	0	0	0	0
254	0	0	0	0	0	0	0	0	0
255	0	0	0	0	0	0	0	0	0
256	0	0	0	0	0	0	0	0	0
257	0	0	0	0	0	0	0	0	0
258	0	0	0	0	0	0	0	0	0
259	0	0	0	0	0	0	0	0	0
260	0	0	0	0	0	0	0	0	0
261	0	0	0	0	0	0	0	0	0
262	0	0	0	0	0	0	0	0	0
263	0	0	0	0	0	0	0	0	0
264	0	0	0	0	0	0	0	0	0
265	0	0	0	0	0	0	0	0	0
266	0	0	0	0	0	0	0	0	0
267	0	0	0	0	0	0	0	0	0
268	0	0	0	0	0	0	0	0	0
269	0	0	0	0	0	0	0	0	0
270	0	0	0	0	0	0	0	0	0
271	0	0	0	0	0	0	0	0	0
272	0	0	0	0	0	0	0	0	0
273	0	0	0	0	0	0	0	0	0
274	0	0	0	0	0	0	0	0	0
275	0	0	0	0	0	0	0	0	0
276	0	0	0	0	0	0	0	0	0
277	0	0	0	0	0	0	0	0	0
278	0	0	0	0	0	0	0	0	0
279	0	0	0	0	0	0	0	0	0
280	0	0	0	0	0	0	0	0	0
281	0	0	0	0	0	0	0	0	0
282	0	0	0	0	0	0	0	0	0
283	0	0	0	0	0	0	0	0	0
284	0	0	0	0	0	0	0	0	0
285	0	0	0	0	0	0	0	0	0
286	0	0	0	0	0	0	0	0	0
287	0	0	0	0	0	0	0	0	0
288	0	0	0	0	0	0	0	0	0
289	0	0	0	0	0	0	0	0	0
290	0	0	0	0	0	0	0	0	0
291	0	0	0	0	0	0	0	0	0
292	0	0	0	0	0	0	0	0	0
293	0	0	0	0	0	0	0	0	0
294	0	0	0	0	0	0	0	0	0
295	0	0	0	0	0	0	0	0	0
296	0	0	0	0	0	0	0	0	0
297	0	0	0	0	0	0	0	0	0
298	0	0	0	0	0	0	0	0	0
299	0	0	0	0	0	0	0	0	0
300	0	0	0	0	0	0	0	0	0
301	0	0	0	0	0	0	0	0	0
302	0	0	0	0	0	0	0	0	0
303	0	0	0	0	0	0	0	0	0
304	0	0	0	0	0	0	0	0	0
305	0	0	0	0	0	0	0	0	0
306	0	0	0	0	0	0	0	0	0
307	0	0	0	0	0	0	0	0	0
308	0	0	0	0	0	0	0	0	0
309	0	0	0	0	0	0	0	0	0
310	0	0	0	0	0	0	0	0	0
311	0	0	0	0	0	0	0	0	0
312	0	0	0	0	0	0	0	0	0
313	0	0	0	0	0	0	0	0	0
314	0	0	0	0	0	0	0	0	0
315	0	0	0	0	0	0	0	0	0
316	0	0	0	0	0	0	0	0	0
317	0	0	0	0	0	0	0	0	0
318	0	0	0	0	0	0	0	0	0
319	0	0	0	0	0	0	0	0	0
320	0	0	0	0	0	0	0	0	0
321	0	0	0	0	0	0	0	0	0
322	0	0	0	0	0	0	0	0	0
323	0	0	0	0	0	0	0	0	0
324	0	0	0	0	0	0	0	0	0
325	0	0	0	0	0	0	0	0	0
326	0	0	0	0	0	0	0	0	0
327	0	0	0	0	0	0	0	0	0
328	0	0	0	0	0	0	0	0	0
329	0	0	0	0	0	0	0	0	0
330	0	0	0	0	0	0	0	0	0
331	0	0	0	0	0	0	0	0	0
332	0	0	0	0	0	0	0	0	0
333	0	0	0	0	0	0	0	0	0
334	0	0	0	0	0	0	0	0	0
335	0	0	0	0	0	0	0	0	0
336	0	0	0	0	0	0	0	0	0
337	0	0	0	0	0	0	0	0	0
338	0	0	0	0	0	0	0	0	0
339	0	0	0	0	0	0	0	0	0
340	0	0	0	0	0	0	0	0	0
341	0	0	0	0	0	0	0	0	0
342	0	0	0	0	0	0	0	0	0
343	0	0	0	0	0	0	0	0	0
344	0	0	0	0	0	0	0	0	0
345	0	0	0	0	0	0	0	0	0
346	0	0	0	0	0	0	0	0	0
347	0	0	0	0	0	0	0	0	0
348	0	0	0	0	0	0	0	0	0
349	0	0	0	0	0	0	0	0	0
350	0	0	0	0	0	0	0	0	0
351	0	0	0	0	0	0	0	0	0
352	0	0	0	0	0	0	0	0	0
353	0	0	0	0	0	0	0	0	0
354	0	0	0	0	0	0	0	0	0
355	0	0	0	0	0	0	0	0	0
356	0	0	0	0	0	0	0	0	0
357	0	0	0	0	0	0	0	0	0
358	0	0	0	0	0	0	0	0	0
359	0	0	0	0	0	0	0	0	0
360	0	0	0	0	0	0	0	0	0
361	0	0	0	0	0	0	0	0	0
362	0	0	0	0	0	0	0	0	0
363	0	0	0	0	0	0	0	0	0
364	0	0	0	0	0	0	0	0	0
365	0	0	0	0	0	0	0	0	0
366	0	0	0	0	0	0	0	0	0
367	0	0	0	0	0	0	0	0	0
368	0	0	0	0	0	0	0	0	0
369	0	0	0	0	0	0	0	0	0
370	0	0	0	0	0	0	0	0	0
371	0	0	0	0	0	0	0	0	0
372	0	0	0	0	0	0	0	0	0
373	0	0	0	0	0	0	0	0	0
374	0	0	0	0	0	0	0	0	0
375	0	0	0	0	0	0	0	0	0
376	0	0	0	0	0	0	0	0	0
377	0	0	0	0	0	0	0	0	0
378	0	0	0	0	0	0	0	0	0
379	0	0	0	0	0	0	0	0	0
380	0	0	0	0	0	0	0	0	0
381	0	0	0	0	0	0	0	0	0
382	0	0	0	0	0	0	0	0	0
383	0	0	0	0	0	0	0	0	0
384	0	0	0	0	0	0	0	0	0
385	0	0	0	0	0	0	0	0	0
386	0	0	0	0	0	0	0	0	0
387	0	0	0	0	0	0	0	0	0
388	0	0	0	0	0	0	0	0	0
389	0	0	0	0	0	0	0	0	0
390	0	0	0	0	0	0	0	0	0
391	0	0	0	0	0	0	0	0	0
392	0	0	0	0	0	0	0	0	0
393	0	0	0	0	0	0	0	0	0
394	0	0	0	0	0	0	0	0	0
395	0	0	0	0	0	0	0	0	0
396	0	0	0	0	0	0	0	0	0
397	0	0	0	0	0	0	0	0	0
398	0	0	0	0	0	0	0	0	0
399	0	0	0	0	0	0	0	0	0
400	0	0	0	0	0	0	0	0	0
401	0	0	0	0	0	0	0	0	0
402	0	0	0	0	0	0	0	0	0
403	0	0	0	0	0	0	0	0	0
404	0	0	0	0	0	0	0	0	0
405	0	0	0	0	0	0	0	0	0
406	0	0	0	0	0	0	0	0	0
407	0	0	0	0	0	0	0	0	0
408	0	0	0	0	0	0	0	0	0
409	0	0	0	0	0	0	0	0	0
410	0	0	0	0	0	0	0	0	0
411	0	0	0	0	0	0	0	0	0
412	0	0	0	0	0	0	0	0	0
413	0	0	0	0	0	0	0	0	0
414	0	0	0	0	0	0	0	0	0
415	0	0	0	0	0	0	0	0	0
416	0	0	0	0	0	0	0	0	0
417	0	0	0	0	0	0	0	0	0
418	0	0	0	0	0	0	0	0	0
419	0	0	0	0	0	0	0	0	0
420	0	0	0	0	0	0	0	0	0
421	0	0	0	0	0	0	0	0	0
422	0	0	0	0	0	0	0	0	0
423	0	0	0	0	0	0	0	0	0
424	0	0	0	0	0	0	0	0	0
425	0	0	0	0	0	0	0	0	0
426	0	0	0	0	0	0	0	0	0
427	0	0	0	0	0	0	0	0	0
428	0	0	0	0	0	0	0	0	0
429	0	0	0	0	0	0	0	0	0
430	0	0	0	0	0	0	0	0	0
431	0	0	0	0	0	0	0	0	0
432	0	0	0	0	0	0	0	0	0
433	0	0	0	0	0	0	0	0	0
434	0	0	0	0	0	0	0	0	0
435	0	0	0	0	0	0	0	0	0
436	0	0	0	0	0	0	0	0	0
437	0	0	0	0	0	0	0	0	0
438	0	0	0	0	0	0	0	0	0
439	0	0	0	0	0	0	0	0	0
440	0	0	0	0	0	0	0	0	0
441	0	0	0	0	0	0	0	0	0
442	0	0	0	0	0	0	0	0	0
443	0	0	0	0	0	0	0	0	0
444	0	0	0	0	0	0	0	0	0
445	0	0	0	0	0	0	0	0	0
446	0	0	0	0	0	0	0	0	0
447	0	0	0	0	0	0	0	0	0
448	0	0	0	0	0	0	0	0	0
449	0	0	0	0	0	0	0	0	0
450	0	0	0	0	0	0	0	0	0
451	0	0	0	0	0	0	0	0	0
452	0	0	0	0	0	0	0	0	0
453	0	0	0	0	0	0	0	0	0
454	0	0	0	0	0	0	0	0	0
455	0	0	0	0	0	0	0	0	0
456	0	0	0	0	0	0	0	0	0
457	0	0	0	0	0	0	0	0	0
458	0	0	0	0	0	0	0	0	0
459	0	0	0	0	0	0	0	0	0
460	0	0	0	0	0	0	0	0	0
461	0	0	0	0	0	0	0	0	0
462	0	0	0	0	0	0	0	0	0
463	0	0	0	0	0	0	0	0	0
464	0	0	0	0	0	0	0	0	0
465	0	0	0	0	0	0	0	0	0
466	0	0	0	0	0	0	0	0	0
467	0	0	0	0	0	0	0	0	0
468	0	0	0	0	0	0	0	0	0
469	0	0	0	0	0	0	0	0	0
470	0	0	0	0	0	0	0	0	0
471	0	0	0	0	0	0	0	0	0
472	0	0	0	0	0	0	0	0	0
473	0	0	0	0	0	0	0	0	0
474	0	0	0	0	0	0	0	0	0
475	0	0	0	0	0	0	0	0	0
476	0	0	0	0	0	0	0	0	0
477	0	0	0	0	0	0	0	0	0
478	0	0	0	0	0	0	0	0	0
479	0	0	0	0	0	0	0	0	0
480	0	0	0	0	0	0	0	0	0
481	0	0	0	0	0	0	0	0	0
482	0	0	0	0	0	0	0	0	0
483	0	0	0	0	0	0	0	0	0
484	0	0	0	0	0	0	0	0	0
485	0	0	0	0	0	0	0	0	0
486	0	0	0	0	0	0	0	0	0
487	0	0	0	0	0	0	0	0	0
488	0	0	0	0	0	0	0	0	0
489	0	0	0	0	0	0	0	0	0
490	0	0	0	0	0	0	0	0	0
491	0	0	0	0	0	0	0	0	0
492	0	0	0	0	0	0	0	0	0
493	0	0	0	0	0	0	0	0	0
494	0	0	0	0	0	0	0	0	0
495	0	0	0	0	0	0	0	0	0
496	0	0	0	0	0	0	0	0	0
497	0	0	0	0	0	0	0	0	0
498	0	0	0	0	0	0	0	0	0
499	0	0	0	0	0	0	0	0	0
500	0	0	0	0	0	0	0	0	0
501	0	0	0	0	0	0	0	0	0
502	0	0	0	0	0	0	0	0	0
503	0	0	0	0	0	0	0	0	0
504	0	0	0	0	0	0	0	0	0
505	0	0	0	0	0	0	0	0	0
506	0	0	0	0	0	0	0	0	0
507	0	0	0	0	0	0	0	0	0
508	0	0	0	0	0	0	0	0	0
509	0	0	0	0	0	0	0	0	0
510	0	0	0	0	0	0	0	0	0
511	0	0	0	0	0	0	0	0	0
512	0	0	0	0	0	0	0	0	0
513	0	0	0	0	0	0	0	0	0
514	0	0	0	0	0	0	0	0	0
515	0	0	0	0	0	0	0	0	0
516	0	0	0	0	0	0	0	0	0
517	0	0	0	0	0	0	0	0	0
518	0	0	0	0	0	0	0	0	0
519	0	0	0	0	0	0	0	0	0
520	0	0	0	0	0	0	0	0	0
521	0	0	0	0	0	0	0	0	0
522	0	0	0	0	0	0	0	0	0
523	0	0	0	0	0	0	0	0	0
524	0	0	0	0	0	0	0	0	0
525	0	0	0	0	0	0	0	0	0
526	0	0	0	0	0	0	0	0	0
527	0	0	0	0	0	0	0	0	0
528	0	0	0	0	0	0	0	0	0
529	0	0	0	0	0	0	0	0	0
530	0	0	0	0	0	0	0	0	0
531	0	0	0	0	0	0	0	0	0
532	0	0	0	0	0	0	0	0	0
533	0	0	0	0	0	0	0	0	0
534	0	0	0	0	0	0	0	0	0
535	0	0	0	0	0	0	0	0	0
536	0	0	0	0	0	0	0	0	0
537	0	0	0	0	0	0	0	0	0
538	0	0	0	0	0	0	0	0	0
539	0	0	0	0	0	0	0	0	0
540	0	0	0	0	0	0	0	0	0
541	0	0	0	0	0	0	0	0	0
542	0	0	0	0	0	0	0	0	0
543	0	0	0	0	0	0	0	0	0
544	0	0	0	0	0	0	0	0	0
545	0	0	0	0	0	0	0	0	0
546	0	0	0	0	0	0	0	0	0
547	0	0	0	0	0	0	0	0	0
548	0	0	0	0	0	0	0	0	0
549	0	0	0	0	0	0	0	0	0
550	0	0	0	0	0	0	0	0	0
551	0	0	0	0	0	0	0	0	0
552	0	0	0	0	0	0	0	0	0
553	0	0	0	0	0	0	0	0	0
554	0	0	0	0	0	0	0	0	0
555	0	0	0	0	0	0	0	0	0
556	0	0	0	0	0	0	0	0	0
557	0	0	0	0	0	0	0	0	0
558	0	0	0	0	0	0	0	0	0
559	0	0	0	0	0	0	0	0	0
560	0	0	0	0	0	0	0	0	0
561	0	0	0	0	0	0	0	0	0
562	0	0	0	0	0	0	0	0	0
563	0	0	0	0	0	0	0	0	0
564	0	0	0	0	0	0	0	0	0
565	0	0	0	0	0	0	0	0	0
566	0	0	0	0	0	0	0	0	0
567	0	0	0	0	0	0	0	0	0
568	0	0	0	0	0	0	0	0	0
569	0	0	0	0	0	0	0	0	0
570	0	0	0	0	0	0	0	0	0
571	0	0	0	0	0	0	0	0	0
572	0	0	0	0	0	0	0	0	0
573	0	0	0	0	0	0	0	0	0
574	0	0	0	0	0	0	0	0	0
575	0	0	0	0	0	0	0	0	0
576	0	0	0	0	0	0	0	0	0
577	0	0	0	0	0	0	0	0	0
578	0	0	0	0	0	0	0	0	0
579	0	0	0	0	0	0	0	0	0
580	0	0	0	0	0	0	0	0	0
581	0	0	0	0	0	0	0	0	0
582	0	0	0	0	0	0	0	0	0
583	0	0	0	0	0	0	0	0	0
584	0	0	0	0	0	0	0	0	0
585	0	0	0	0	0	0	0	0	0
586	0	0	0	0	0	0	0	0	0
587	0	0	0	0	0	0	0	0	0
588	0	0	0	0	0	0	0	0	0
589	0	0	0	0	0	0	0	0	0
590	0	0	0	0	0	0	0	0	0
591	0	0	0	0	0	0	0	0	0
592	0	0	0	0	0	0	0	0	0
593	0	0	0	0	0	0	0	0	0
594	0	0	0	0	0	0	0	0	0
595	0	0	0	0	0	0	0	0	0
596	0	0	0	0	0	0	0	0	0
597	0	0	0	0	0	0	0	0	0
598	0	0	0	0	0	0	0	0	0
599	0	0	0	0	0	0	0	0	0
600	0	0	0	0	0	0	0	0	0
601	0	0	0	0	0	0	0	0	0
602	0	0	0	0	0	0	0	0	0
603	0	0	0	0	0	0	0	0	0
604	0	0	0	0	0	0	0	0	0
605	0	0	0	0	0	0	0	0	0
606	0	0	0	0	0	0	0	0	0
607	0	0	0	0	0	0	0	0	0
608	0	0	0	0	0	0	0	0	0
609	0	0	0	0	0	0	0	0	0
610	0	0	0	0	0	0	0	0	0
611	0	0	0	0	0	0	0	0	0
612	0	0	0	0	0	0	0	0	0
613	0	0	0	0	0	0	0	0	0
614	0	0	0	0	0	0	0	0	0
615	0	0	0	0	0	0	0	0	0
616	0	0	0	0	0	0	0	0	0
617	0	0	0	0	0	0	0	0	0
618	0	0	0	0	0	0	0	0	0
619	0	0	0	0	0	0	0	0	0
620	0	0	0	0	0	0	0	0	0
621	0	0	0	0	0	0	0	0	0
622	0	0	0	0	0	0	0	0	0
623	0	0	0	0	0	0	0	0	0
624	0	0	0	0	0	0	0	0	0
625	0	0	0	0	0	0	0	0	0
626	0	0	0	0	0	0	0	0	0
627	0	0	0	0	0	0	0	0	0
628	0	0	0	0	0	0	0	0	0
629	0	0	0	0	0	0	0	0	0
630	0	0	0	0	0	0	0	0	0
631	0	0	0	0	0	0	0	0	0
632	0	0	0	0	0	0	0	0	0
633	0	0	0	0	0	0	0	0	0
634	0	0	0	0	0	0	0	0	0
635	0	0	0	0	0	0	0	0	0
636	0	0	0	0	0	0	0	0	0
637	0	0	0	0	0	0	0	0	0
638	0	0	0	0	0	0	0	0	0
639	0	0	0	0	0	0	0	0	0
640	0	0	0	0	0	0	0	0	0
641	0	0	0	0	0	0	0	0	0
642	0	0	0	0	0	0	0	0	0
643	0	0	0	0	0	0	0	0	0
644	0	0	0	0	0	0	0	0	0
645	0	0	0	0	0	0	0	0	0
646	0	0	0	0	0	0	0	0	0
647	0	0	0	0	0	0	0	0	0
648	0	0	0	0	0	0	0	0	0
649	0	0	0	0	0	0	0	0	0
650	0	0	0	0	0	0	0	0	0
651	0	0	0	0	0	0	0	0	0
652	0	0	0	0	0	0	0	0	0
653	0	0	0	0	0	0	0	0	0
654	0	0	0	0	0	0	0	0	0
655	0	0	0	0	0	0	0	0	0
656	0	0	0	0	0	0	0	0	0
657	0	0	0	0	0	0	0	0	0
658	0	0	0	0	0	0	0	0	0
659	0	0	0	0	0	0	0	0	0
660	0	0	0	0	0	0	0	0	0
661	0	0	0	0	0	0	0	0	0
662	0	0	0	0	0	0	0	0	0
663	0	0	0	0	0	0	0	0	0
664	0	0	0	0	0	0	0	0	0
665	0	0	0	0	0	0	0	0	0
666	0	0	0	0	0	0	0	0	0
667	0	0	0	0	0	0	0	0	0
668	0	0	0	0	0	0	0	0	0
669	0	0	0	0	0	0	0	0	0
670	0	0	0	0	0	0	0	0	0
671	0	0	0	0	0	0	0	0	0
672	0	0	0	0	0	0	0	0	0
673	0	0	0	0	0	0	0	0	0
674	0	0	0	0	0	0	0	0	0
675	0	0	0	0	0	0	0	0	0
676	0	0	0	0	0	0	0	0	0
677	0	0	0	0	0	0	0	0	0
678	0	0	0	0	0	0	0	0	0
679	0	0	0	0	0	0	0	0	0
680	0	0	0	0	0	0	0	0	0
681	0	0	0	0	0	0	0	0	0
682	0	0	0	0	0	0	0	0	0
683	0	0	0	0	0	0	0	0	0
684	0	0	0	0	0	0	0	0	0
685	0	0	0	0	0	0	0	0	0
686	0	0	0	0	0	0	0	0	0
687	0	0	0	0	0	0	0	0	0
688	0	0	0	0	0	0	0	0	0
689	0	0	0	0	0	0	0	0	0
690	0	0	0	0	0	0	0	0	0
691	0	0	0	0	0	0	0	0	0
692	0	0	0	0	0	0	0	0	0
693	0	0	0	0	0	0	0	0	0
694	0	0	0	0	0	0	0	0	0
695	0	0	0	0	0	0	0	0	0
696	0	0	0	0	0	0	0	0	0
697	0	0	0	0	0	0	0	0	0
698	0	0	0	0	0	0	0	0	0
699	0	0	0	0	0	0	0	0	0
700	0	0	0	0	0	0	0	0	0
701	0	0	0	0	0	0	0	0	0
702	0	0	0	0	0	0	0	0	0
703	0	0	0	0	0	0	0	0	0
704	0	0	0	0	0	0	0	0	0
705	0	0	0	0	0	0	0	0	0
706	0	0	0	0	0	0	0	0	0
707	0	0	0	0	0	0	0	0	0
708	0	0	0	0	0	0	0	0	0
709	0	0	0	0	0	0	0	0	0
710	0	0	0	0	0	0	0	0	0
711	0	0	0	0	0	0	0	0	0
712	0	0	0	0	0	0	0	0	0
713	0	0	0	0	0	0	0	0	0
714	0	0	0	0	0	0	0	0	0
715	0	0	0	0	0	0	0	0	0
716	0	0	0	0	0	0	0	0	0
717	0	0	0	0	0	0	0	0	0
718	0	0	0	0	0	0	0	0	0
719	0	0	0	0	0	0	0	0	0
720	0	0	0	0	0	0	0	0	0
721	0	0	0	0	0	0	0	0	0
722	0	0	0	0	0	0	0	0	0
723	0	0	0	0	0	0	0	0	0
724	0	0	0	0	0	0	0	0	0
725	0	0	0	0	0	0	0	0	0
726	0	0	0	0	0	0	0	0	0
727	0	0	0	0	0	0	0	0	0
728	0	0	0	0	0	0	0	0	0
729	0	0	0	0	0	0	0	0	0
730	0	0	0	0	0	0	0	0	0
731	0	0	0	0	0	0	0	0	0
732	0	0	0	0	0	0	0	0	0
733	0	0	0	0	0	0	0	0	0
734	0	0	0	0	0	0	0	0	0
735	0	0	0	0	0	0	0	0	0
736	0	0	0	0	0	0	0	0	0
737	0	0	0	0	0	0	0	0	0
738	0	0	0	0	0	0	0	0	0
739	0	0	0	0	0	0	0	0	0
740	0	0	0	0	0	0	0	0	0
741	0	0	0	0	0	0	0	0	0
742	0	0	0	0	0	0	0	0	0
743	0	0	0	0	0	0	0	0	0
744	0	0	0	0	0	0	0	0	0
745	0	0	0	0	0	0	0	0	0
746	0	0	0	0	0	0	0	0	0
747	0	0	0	0	0	0	0	0	0
748	0	0	0	0	0	0	0	0	0
749	0	0	0	0	0	0	0	0	0
750	0	0	0	0	0	0	0	0	0
751	0	0	0	0	0	0	0	0	0
752	0	0	0	0	0	0	0	0	0
753	0	0	0	0	0	0	0	0	0
754	0	0	0	0	0	0	0	0	0
755	0	0	0	0	0	0	0	0	0
756	0	0	0	0	0	0	0	0	0
757	0	0	0	0	0	0	0	0	0
758	0	0	0	0	0	0	0	0	0
759	0	0	0	0	0	0	0	0	0
760	0	0	0	0	0	0	0	0	0
761	0	0	0	0	0	0	0	0	0
762	0	0	0	0	0	0	0	0	0
763	0	0	0	0	0	0	0	0	0
764	0	0	0	0	0	0	0	0	0
765	0	0	0	0	0	0	0	0	0
766	0	0	0	0	0	0	0	0	0
767	0	0	0	0	0	0	0	0	0
768	0	0	0	0	0	0	0	0	0
769	0	0	0	0	0	0	0	0	0
770	0	0	0	0	0	0	0	0	0
771	0	0	0	0	0	0	0	0	0
772	0	0	0	0	0	0	0	0	0
773	0	0	0	0	0	0	0	0	0
774	0	0	0	0	0	0	0	0	0
775	0	0	0	0	0	0	0	0	0
776	0	0	0	0	0	0	0	0	0
777	0	0	0	0	0	0	0	0	0
778	0	0	0	0	0	0	0	0	0
779	0	0	0	0	0	0	0	0	0
780	0	0	0	0	0	0	0	0	0
781	0	0	0	0	0	0	0	0	0
782	0	0	0	0	0	0	0	0	0
783	0	0	0	0	0	0	0	0	0
784	0	0	0	0	0	0	0	0	0
785	0	0	0	0	0	0	0	0	0
786	0	0	0	0	0	0	0	0	0
787	0	0	0	0	0	0	0	0	0
788	0	0	0	0	0	0	0	0	0
789	0	0	0	0	0	0	0	0	0
790	0	0	0	0	0	0	0	0	0
791	0	0	0	0	0	0	0	0	0
792	0	0	0	0	0	0	0	0	0
793	0	0	0	0	0	0	0	0	0
794	0	0	0	0	0	0	0	0	0
795	0	0	0	0	0	0	0	0	0
796	0	0	0	0	0	0	0	0	0
797	0	0	0	0	0	0	0	0	0
798	0	0	0	0	0	0	0	0	0
799	0	0	0	0	0	0	0	0	0
800	0	0	0	0	0	0	0	0	0
801	0	0	0	0	0	0	0	0	0
802	0	0	0	0	0	0	0	0	0
803	0	0	0	0	0	0	0	0	0
804	0	0	0	0	0	0	0	0	0
805	0	0	0	0	0	0	0	0	0
806	0	0	0	0	0	0	0	0	0
807	0	0	0	0	0	0	0	0	0
808	0	0	0	0	0	0	0	0	0
809	0	0	0	0	0	0	0	0	0
810	0	0	0	0	0	0	0	0	0
811	0	0	0	0	0	0	0	0	0
812	0	0	0	0	0	0	0	0	0
813	0	0	0	0	0	0	0	0	0
814	0	0	0	0	0	0	0	0	0
815	0	0	0	0	0	0	0	0	0
816	0	0	0	0	0	0	0	0	0
817	0	0	0	0	0	0	0	0	0
818	0	0	0	0	0	0	0	0	0
819	0	0	0	0	0	0	0	0	0
820	0	0	0	0	0	0	0	0	0
821	0	0	0	0	0	0	0	0	0
822	0	0	0	0	0	0	0	0	0
823	0	0	0	0	0	0	0	0	0
824	0	0	0	0	0	0	0	0	0
825	0	0	0	0	0	0	0	0	0
826	0	0	0	0	0	0	0	0	0
827	0	0	0	0	0	0	0	0	0
828	0	0	0	0	0	0	0	0	0
829	0	0	0	0	0	0	0	0	0
830	0	0	0	0	0	0	0	0	0
831	0	0	0	0	0	0	0	0	0
832	0	0	0	0	0	0	0	0	0
833	0	0	0	0	0	0	0	0	0
834	0	0	0	0	0	0	0	0	0
835	0	0	0	0	0	0	0	0	0
836	0	0	0	0	0	0	0	0	0
837	0	0	0	0	0	0	0	0	0
838	0	0	0	0	0	0	0	0	0
839	0	0	0	0	0	0	0	0	0
840	0	0	0	0	0	0	0	0	0
841	0	0	0	0	0	0	0	0	0
842	0	0	0	0	0	0	0	0	0
843	0	0	0	0	0	0	0	0	0
844	0	0	0	0	0	0	0	0	0
845	0	0	0	0	0	0	0	0	0
846	0	0	0	0	0	0	0	0	0
847	0	0	0	0	0	0	0	0	0
848	0	0	0	0	0	0	0	0	0
849	0	0	0	0	0	0	0	0	0
850	0	0	0	0	0	0	0	0	0
851	0	0	0	0	0	0	0	0	0
852	0	0	0	0	0	0	0	0	0
853	0	0	0	0	0	0	0	0	0
854	0	0	0	0	0	0	0	0	0
855	0	0	0	0	0	0	0	0	0
856	0	0	0	0	0	0	0	0	0
857	0	0	0	0	0	0	0	0	0
858	0	0	0	0	0	0	0	0	0
859	0	0	0	0	0	0	0	0	0
860	0	0	0	0	0	0	0	0	0
861	0	0	0	0	0	0	0	0	0
862	0	0	0	0	0	0	0	0	0
863	0	0	0	0	0	0	0	0	0
864	0	0	0	0	0	0	0	0	0
865	0	0	0	0	0	0	0	0	0
866	0	0	0	0	0	0	0	0	0
867	0	0	0	0	0	0	0	0	0
868	0	0	0	0	0	0	0	0	0
869	0	0	0	0	0	0	0	0	0
870	0	0	0	0	0	0	0	0	0
871	0	0	0	0	0	0	0	0	0
872	0	0	0	0	0	0	0	0	0
873	0	0	0	0	0	0	0	0	0
874	0	0	0	0	0	0	0	0	0
875	0	0	0	0	0	0	0	0	0
876	0	0	0	0	0	0	0	0	0
877	0	0	0	0	0	0	0	0	0
878	0	0	0	0	0	0	0	0	0
879	0	0	0	0	0	0	0	0	0
880	0	0	0	0	0	0	0	0	0
881	0	0	0	0	0	0	0	0	0
882	0	0	0	0	0	0	0	0	0
883	0	0	0	0	0	0	0	0	0
884	0	0	0	0	0	0	0	0	0
885	0	0	0	0	0	0	0	0	0
886	0	0	0	0	0	0	0	0	0
887	0	0	0	0	0	0	0	0	0
888	0	0	0	0	0	0	0	0	0
889	0	0	0	0	0	0	0	0	0
890	0	0	0	0	0	0	0	0	0
891	0	0	0	0	0	0	0	0	0
892	0	0	0	0	0	0	0	0	0
893	0	0	0	0	0	0	0	0	0
894	0	0	0	0	0	0	0	0	0
895	0	0	0	0	0	0	0	0	0
896	0	0	0	0	0	0	0	0	0
897	0	0	0	0	0	0	0	0	0
898	0	0	0	0	0	0	0	0	0
899	0	0	0	0	0	0	0	0	0
900	0	0	0	0	0	0	0	0	0
901	0	0	0	0	0	0	0	0	0
902	0	0	0	0	0	0	0	0	0
903	0	0	0	0	0	0	0	0	0
904	0	0	0	0	0	0	0	0	0
905	0	0	0	0	0	0	0	0	0
906	0	0	0	0	0	0	0	0	0
907	0	0	0	0	0	0	0	0	0
908	0	0	0	0	0	0	0	0	0
909	0	0	0	0	0	0	0	0	0
910	0	0	0	0	0	0	0	0	0
911	0	0	0	0	0	0	0	0	0
912	0	0	0	0	0	0	0	0	0
913	0	0	0	0	0	0	0	0	0
914	0	0	0	0	0	0	0	0	0
915	0	0	0	0	0	0	0	0	0
916	0	0	0	0	0	0	0	0	0
917	0	0	0	0	0	0	0	0	0
918	0	0	0	0	0	0	0	0	0
919	0	0	0	0	0	0	0	0	0
920	0	0	0	0	0	0	0	0	0
921	0	0	0	0	0	0	0	0	0
922	0	0	0	0	0	0	0	0	0
923	0	0	0	0	0	0	0	0	0
924	0	0	0	0	0	0	0	0	0
925	0	0	0	0	0	0	0	0	0
926	0	0	0	0	0	0	0	0	0
927	0	0	0	0	0	0	0	0	0
928	0	0	0	0	0	0	0	0	0
929	0	0	0	0	0	0	0	0	0
930	0	0	0	0	0	0	0	0	0
931	0	0	0	0	0	0	0	0	0
932	0	0	0	0	0	0	0	0	0
933	0	0	0	0	0	0	0	0	0
934	0	0	0	0	0	0	0	0	0
935	0	0	0	0	0	0	0	0	0
936	0	0	0	0	0	0	0	0	0
937	0	0	0	0	0	0	0	0	0
938	0	0	0	0	0	0	0	0	0
939	0	0	0	0	0	0	0	0	0
940	0	0	0	0	0	0	0	0	0
941	0	0	0	0	0	0	0	0	0
942	0	0	0	0	0	0	0	0	0
943	0	0	0	0	0	0	0	0	0
944	0	0	0	0	0	0	0	0	0
945	0	0	0	0	0	0	0	0	0
946	0	0	0	0	0	0	0	0	0
947	0	0	0	0	0	0	0	0	0
948	0	0	0	0	0	0	0	0	0
949	0	0	0	0	0	0	0	0	0
950	0	0	0	0	0	0	0	0	0
951	0	0	0	0	0	0	0	0	0
952	0	0	0	0	0	0	0	0	0
953	0	0	0	0	0	0	0	0	0
954	0	0	0	0	0	0	0	0	0
955	0	0	0	0	0	0	0	0	0
956	0	0	0	0	0	0	0	0	0
957	0	0	0	0	0	0	0	0	0
958	0	0	0	0	0	0	0	0	0
959	0	0	0	0	0	0	0	0	0
960	0	0	0	0	0	0	0	0	0
961	0	0	0	0	0	0	0	0	0
962	0	0	0	0	0	0	0	0	0
963	0	0	0	0	0	0	0	0	0
964	0	0	0	0	0	0	0	0	0
965	0	0	0	0	0	0	0	0	0
966	0	0	0	0	0	0	0	0	0
967	0	0	0	0	0	0	0	0	0
968	0	0	0	0	0	0	0	0	0
969	0	0	0	0	0	0	0	0	0
970	0	0	0	0	0	0	0	0	0
971	0	0	0	0	0	0	0	0	0
972	0	0	0	0	0	0	0	0	0
973	0	0	0	0	0	0	0	0	0
974	0	0	0	0	0	0	0	0	0
975	0	0	0	0	0	0	0	0	0
976	0	0	0	0	0	0	0	0	0
977	0	0	0	0	0	0	0	0	0
978	0	0	0	0	0	0	0	0	0
979	0	0	0	0	0	0	0	0	0
980	0	0	0	0	0	0	0	0	0
981	0	0	0	0	0	0	0	0	0
982	0	0	0	0	0	0	0	0	0
983	0	0	0	0	0	0	0	0	0
984	0	0	0	0	0	0	0	0	0
985	0	0	0	0	0	0	0	0	0
986	0	0	0	0	0	0	0	0	0
987	0	0	0	0	0	0	0	0	0
988	0	0	0	0	0	0	0	0	0
989	0	0	0	0	0	0	0	0	0
990	0	0	0	0	0	0	0	0	0
991	0	0	0	0	0	0	0	0	0
992	0	0	0	0	0	0	0	0	0
993	0	0	0	0	0	0	0	0	0
994	0	0	0	0	0	0	0	0	0
995	0	0	0	0	0	0	0	0	0
996	0	0	0	0	0	0	0	0	0
997	0	0	0	0	0	0	0	0	0
998	0	0	0	0	0	0	0	0	0
999	0	0	0	0	0	0	0	0	0
1000	0	0	0	0	0	0	0	0	0
1001	0	0	0	0	0	0	0	0	0
1002	0	0	0	0	0	0	0	0	0
1003	0	0	0	0	0	0	0	0	0
1004	0	0	0	0	0	0	0	0	0
1005	0	0	0	0	0	0	0	0	0
1006	0	0	0	0	0	0	0	0	0
1007	0	0	0	0	0	0	0	0	0
1008	0	0	0	0	0	0	0	0	0
1009	0	0	0	0	0	0	0	0	0
1010	0	0	0	0	0	0	0	0	0
1011	0	0	0	0	0	0	0	0	0
1012	0	0	0	0	0	0	0	0	0
1013	0	0	0	0	0	0	0	0	0
1014	0	0	0	0	0	0	0	0	0
1015	0	0	0	0	0	0	0	0	0
1016	0	0	0	0	0	0	0	0	0
1017	0	0	0	0	0	0	0	0	0
1018	0	0	0	0	0	0	0	0	0
1019	0	0	0	0	0	0	0	0	0
1020	0	0	0	0	0	0	0	0	0
1021	0	0	0	0	0	0	0	0	0
1022	0	0	0	0	0	0	0	0	0
1023	0	0	0	0	0	0	0	0	0
1024	0	0	0	0	0	0	0	0	0
1025	0	0	0	0	0	0	0	0	0
1026	0	0	0	0	0	0	0	0	0
1027	0	0	0	0	0	0	0	0	0
1028	0	0	0	0	0	0	0	0	0
1029	0	0	0	0	0	0	0	0	0
1030	0	0	0	0	0	0	0	0	0
1031	0	0	0	0	0	0	0	0	0
1032	0	0	0	0	0	0	0	0	0
1033	0	0	0	0	0	0	0	0	0
1034	0	0	0	0	0	0	0	0	0
1035	0	0	0	0	0	0	0	0	0
1036	0	0	0	0	0	0	0	0	0
1037	0	0	0	0	0	0	0	0	0
1038	0	0	0	0	0	0	0	0	0
1039	0	0	0	0	0	0	0	0	0
1040	0	0	0	0	0	0	0	0	0
1041	0	0	0	0	0	0	0	0	0
1042	0	0	0	0	0	0	0	0	0
1043	0	0	0	0	0	0	0	0	0
1044	0	0	0	0	0	0	0	0	0
1045	0	0	0	0	0	0	0	0	0
1046	0	0	0	0	0	0	0	0	0
1047	0	0	0	0	0	0	0	0	0
1048	0	0	0	0	0	0	0	0	0
1049	0	0	0	0	0	0	0	0	0
1050	0	0	0	0	0	0	0	0	0
1051	0	0	0	0	0	0	0	0	0
1052	0	0	0	0	0	0	0	0	0
1053	0	0	0	0	0	0	0	0	0
1054	0	0	0	0	0	0	0	0	0
1055	0	0	0	0	0	0	0	0	0
1056	0	0	0	0	0	0	0	0	0
1057	0	0	0	0	0	0	0	0	0
1058	0	0	0	0	0	0	0	0	0
1059	0	0	0	0	0	0	0	0	0
1060	0	0	0	0	0	0	0	0	0
1061	0	0	0	0	0	0	0	0	0
1062	0	0	0	0	0	0	0	0	0
1063	0	0	0	0	0	0	0	0	0
1064	0	0	0	0	0	0	0	0	0
1065	0	0	0	0	0	0	0	0	0
1066	0	0	0	0	0	0	0	0	0
1067	0	0	0	0	0	0	0	0	0
1068	0	0	0	0	0	0	0	0	0
1069	0	0	0	0	0	0	0	0	0
1070	0	0	0	0	0	0	0	0	0
1071	0	0	0	0	0	0	0	0	0
1072	0	0	0	0	0	0	0	0	0
1073	0	0	0	0	0	0	0	0	0
1074	0	0	0	0	0	0	0	0	0
1075	0	0	0	0	0	0	0	0	0
1076	0	0	0	0	0	0	0	0	0
1077	0	0	0	0	0	0	0	0	0
1078	0	0	0	0	0	0	0	0	0
1079	0	0	0	0	0	0	0	0	0
1080	0	0	0	0	0	0	0	0	0
1081	0	0	0	0	0	0	0	0	0
1082	0	0	0	0	0	0	0	0	0
1083	0	0	0	0	0	0	0	0	0
1084	0	0	0	0	0	0	0	0	0
1085	0	0	0	0	0	0	0	0	0
1086	0	0	0	0	0	0	0	0	0
1087	0	0	0	0	0	0	0	0	0
1088	0	0	0	0	0	0	0	0	0
1089	0	0	0	0	0	0	0	0	0
1090	0	0	0	0	0	0	0	0	0
1091	0	0	0	0	0	0	0	0	0
1092	0	0	0	0	0	0	0	0	0
1093	0	0	0	0	0	0	0	0	0
1094	0	0	0	0	0	0	0	0	0
1095	0	0	0	0	0	0	0	0	0
1096	0	0	0	0	0	0	0	0	0
1097	0	0	0	0	0	0	0	0	0
1098	0	0	0	0	0	0	0	0	0
1099	0	0	0	0	0	0	0	0	0
1100	0	0	0	0	0	0	0	0	0
1101	0	0	0	0	0	0	0	0	0
1102	0	0	0	0	0	0	0	0	0
1103	0	0	0	0	0	0	0	0	0
1104	0	0	0	0	0	0	0	0	0
1105	0	0	0	0	0	0	0	0	0
1106	0	0	0	0	0	0	0	0	0
1107	0	0	0	0	0	0	0	0	0
1108	0	0	0	0	0	0	0	0	0
1109	0	0	0	0	0	0	0	0	0
1110	0	0	0	0	0	0	0	0	0
1111	0	0	0	0	0	0	0	0	0
1112	0	0	0	0	0	0	0	0	0
1113	0	0	0	0	0	0	0	0	0
1114	0	0	0	0	0	0	0	0	0
1115	0	0	0	0	0	0	0	0	0
1116	0	0	0	0	0	0	0	0	0
1117	0	0	0	0	0	0	0	0	0
1118	0	0	0	0	0	0	0	0	0
1119	0	0	0	0	0	0	0	0	0
1120	0	0	0	0	0	0	0	0	0
1121	0	0	0	0	0	0	0	0	0
1122	0	0	0	0	0	0	0	0	0
1123	0	0	0	0	0	0	0	0	0
1124	0	0	0	0	0	0	0	0	0
1125	0	0	0	0	0	0	0	0	0
1126	0	0	0	0	0	0	0	0	0
1127	0	0	0	0	0	0	0	0	0
1128	0	0	0	0	0	0	0	0	0
1129	0	0	0	0	0	0	0	0	0
1130	0	0	0	0	0	0	0	0	0
1131	0	0	0	0	0	0	0	0	0
1132	0	0	0	0	0	0	0	0	0
1133	0	0	0	0	0	0	0	0	0
1134	0	0	0	0	0	0	0	0	0
1135	0	0	0	0	0	0	0	0	0
1136	0	0	0	0	0	0	0	0	0
1137	0	0	0	0	0	0	0	0	0
1138	0	0	0	0	0	0	0	0	0
1139	0	0	0	0	0	0	0	0	0
1140	0	0	0	0	0	0	0	0	0
1141	0	0	0	0	0	0	0	0	0
1142	0	0	0	0	0	0	0	0	0
1143	0	0	0	0	0	0	0	0	0
1144	0	0	0	0	0	0	0	0	0
1145	0	0	0	0	0	0	0	0	0
1146	0	0	0	0	0	0	0	0	0
1147	0	0	0	0	0	0	0	0	0
1148	0	0	0	0	0	0	0	0	0
1149	0	0	0	0	0	0	0	0	0
1150	0	0	0	0	0	0	0	0	0
1151	0	0	0	0	0	0	0	0	0
1152	0	0	0	0	0	0	0	0	0
1153	0	0	0	0	0	0	0	0	0
1154	0	0	0	0	0	0	0	0	0
1155	0	0	0	0	0	0	0	0	0
1156	0	0	0	0	0	0	0	0	0
1157	0	0	0	0	0	0	0	0	0
1158	0	0	0	0	0	0	0	0	0
1159	0	0	0	0	0	0	0	0	0
1160	0	0	0	0	0	0	0	0	0
1161	0	0	0	0	0	0	0	0	0
1162	0	0	0	0	0	0	0	0	0
1163	0	0	0	0	0	0	0	0	0
1164	0	0	0	0	0	0	0	0	0
1165	0	0	0	0	0	0	0	0	0
1166	0	0	0	0	0	0	0	0	0
1167	0	0	0	0	0	0	0	0	0
1168	0	0	0	0	0	0	0	0	0
1169	0	0	0	0	0	0	0	0	0
1170	0	0	0	0	0	0	0	0	0
1171	0	0	0	0	0	0	0	0	0
1172	0	0	0	0	0	0	0	0	0
1173	0	0	0	0	0	0	0	0	0
1174	0	0	0	0	0	0	0	0	0
1175	0	0	0	0	0	0	0	0	0
1176	0	0	0	0	0	0	0	0	0
1177	0	0	0	0	0	0	0	0	0
1178	0	0	0	0	0	0	0	0	0
1179	0	0	0	0	0	0	0	0	0
1180	0	0	0	0	0	0	0	0	0
1181	0	0	0	0	0	0	0	0	0
1182	0	0	0	0	0	0	0	0	0
1183	0	0	0	0	0	0	0	0	0
1184	0	0	0	0	0	0	0	0	0
1185	0	0	0	0	0	0	0	0	0
1186	0	0	0	0	0	0	0	0	0
1187	0	0	0	0	0	0	0	0	0
1188	0	0	0	0	0	0	0	0	0
1189	0	0	0	0	0	0	0	0	0
1190	0	0	0	0	0	0	0	0	0
1191	0	0	0	0	0	0	0	0	0
1192	0	0	0	0	0	0	0	0	0
1193	0	0	0	0	0	0	0	0	0
1194	0	0	0	0	0	0	0	0	0
1195	0	0	0	0	0	0	0	0	0
1196	0	0	0	0	0	0	0	0	0
1197	0	0	0	0	0	0	0	0	0
1198	0	0	0	0	0	0	0	0	0
1199	0	0	0	0	0	0	0	0	0
1200	0	0	0	0	0	0	0	0	0
1201	0	0	0	0	0	0	0	0	0
1202	0	0	0	0	0	0	0	0	0
1203	0	0	0	0	0	0	0	0	0
1204	0	0	0	0	0	0	0	0	0
1205	0	0	0	0	0	0	0	0	0
1206	0	0	0	0	0	0	0	0	0
1207	0	0	0	0	0	0	0	0	0
1208	0	0	0	0	0	0	0	0	0
1209	0	0	0	0	0	0	0	0	0
1210	0	0	0	0	0	0	0	0	0
1211	0	0	0	0	0	0	0	0	0
1212	0	0	0	0	0	0	0	0	0
1213	0	0	0	0	0	0	0	0	0
1214	0	0	0	0	0	0	0	0	0
1215	0	0	0	0	0	0	0	0	0
1216	0	0	0	0	0	0	0	0	0
1217	0	0	0	0	0	0	0	0	0
1218	0	0	0	0	0	0	0	0	0
1219	0	0	0	0	0	0	0	0	0
1220	0	0	0	0	0	0	0	0	0
1221	0	0	0	0	0	0	0	0	0
1222	0	0	0	0	0	0	0	0	0
1223	0	0	0	0	0	0	0	0	0
1224	0	0	0	0	0	0	0	0	0
1225	0	0	0	0	0	0	0	0	0
1226	0	0	0	0	0	0	0	0	0
1227	0	0	0	0	0	0	0	0	0
1228	0	0	0	0	0	0	0	0	0
1229	0	0	0	0	0	0	0	0	0
1230	0	0	0	0	0	0	0	0	0
1231	0	0	0	0	0	0	0	0	0
1232	0	0	0	0	0	0	0	0	0
1233	0	0	0	0	0	0	0	0	0
1234	0	0	0	0	0	0	0	0	0
1235	0	0	0	0	0	0	0	0	0
1236	0	0	0	0	0	0	0	0	0
1237	0	0	0	0	0	0	0	0	0
1238	0	0	0	0	0	0	0	0	0
1239	0	0	0	0	0	0	0	0	0
1240	0	0	0	0	0	0	0	0	0
1241	0	0	0	0	0	0	0	0	0
1242	0	0	0	0	0	0	0	0	0
1243	0	0	0	0	0	0	0	0	0
1244	0	0	0	0	0	0	0	0	0
1245	0	0	0	0	0	0	0	0	0
1246	0	0	0	0	0	0	0	0	0
1247	0	0	0	0	0	0	0	0	0
1248	0	0	0	0	0	0	0	0	0
1249	0	0	0	0	0	0	0	0	0
1250	0	0	0	0	0	0	0	0	0
1251	0	0	0	0	0	0	0	0	0
1252	0	0	0	0	0	0	0	0	0
1253	0	0	0	0	0	0	0	0	0
1254	0	0	0	0	0	0	0	0	0
1255	0	0	0	0	0	0	0	0	0
1256	0	0	0	0	0	0	0	0	0
1257	0	0	0	0	0	0	0	0	0
1258	0	0	0	0	0	0	0	0	0
1259	0	0	0	0	0	0	0	0	0
1260	0	0	0	0	0	0	0	0	0
1261	0	0	0	0	0	0	0	0	0
1262	0	0	0	0	0	0	0	0	0
1263	0	0	0	0	0	0	0	0	0
1264	0	0	0	0	0	0	0	0	0
1265	0	0	0	0	0	0	0	0	0
1266	0	0	0	0	0	0	0	0	0
1267	0	0	0	0	0	0	0	0	0
1268	0	0	0	0	0	0	0	0	0
1269	0	0	0	0	0	0	0	0	0
1270	0	0	0	0	0	0	0	0	0
1271	0	0	0	0	0	0	0	0	0
1272	0	0	0	0	0	0	0	0	0
1273	0	0	0	0	0	0	0	0	0
1274	0	0	0	0	0	0	0	0	0
1275	0	0	0	0	0	0	0	0	0
1276	0	0	0	0	0	0	0	0	0
1277	0	0	0	0	0	0	0	0	0
1278	0	0	0	0	0	0	0	0	0
1279	0	0	0	0	0	0	0	0	0
1280	0	0	0	0	0	0	0	0	0
1281	0	0	0	0	0	0	0	0	0
1282	0	0	0	0	0	0	0	0	0
1283	0	0	0	0	0	0	0	0	0
1284	0	0	0	0	0	0	0	0	0
1285	0	0	0	0	0	0	0	0	0
1286	0	0	0	0	0	0	0	0	0
1287	0	0	0	0	0	0	0	0	0
1288	0	0	0	0	0	0	0	0	0
1289	0	0	0	0	0	0	0	0	0
1290	0	0	0	0	0	0	0	0	0
1291	0	0	0	0	0	0	0	0	0
1292	0	0	0	0	0	0	0	0	0
1293	0	0	0	0	0	0	0	0	0
1294	0	0	0	0	0	0	0	0	0
1295	0	0	0	0	0	0	0	0	0
1296	0	0	0	0	0	0	0	0	0
1297	0	0	0	0	0	0	0	0	0
1298	0	0	0	0	0	0	0	0	0
1299	0	0	0	0	0	0	0	0	0
1300	0	0	0	0	0	0	0	0	0
1301	0	0	0	0	0	0	0	0	0
1302	0	0	0	0	0	0	0	0	0
1303	0	0	0	0	0	0	0	0	0
1304	0	0	0	0	0	0	0	0	0
1305	0	0	0	0	0	0	0	0	0
1306	0	0	0	0	0	0	0	0	0
1307	0	0	0	0	0	0	0	0	0
1308	0	0	0	0	0	0	0	0	0
1309	0	0	0	0	0	0	0	0	0
1310	0	0	0	0	0	0	0	0	0
1311	0	0	0	0	0	0	0	0	0
1312	0	0	0	0	0	0	0	0	0
1313	0	0	0	0	0	0	0	0	0
1314	0	0	0	0	0	0	0	0	0
1315	0	0	0	0	0	0	0	0	0
1316	0	0	0	0	0	0	0	0	0
1317	0	0	0	0	0	0	0	0	0
1318	0	0	0	0	0	0	0	0	0
1319	0	0	0	0	0	0	0	0	0
1320	0	0	0	0	0	0	0	0	0
1321	0	0	0	0	0	0	0	0	0
1322	0	0	0	0	0	0	0	0	0
1323	0	0	0	0	0	0	0	0	0
1324	0	0	0	0	0	0	0	0	0
1325	0	0	0	0	0	0	0	0	0
1326	0	0	0	0	0	0	0	0	0
1327	0	0	0	0	0	0	0	0	0
1328	0	0	0	0	0	0	0	0	0
1329	0	0	0	0	0	0	0	0	0
1330	0	0	0	0	0	0	0	0	0
1331	0	0	0	0	0	0	0	0	0
1332	0	0	0	0	0	0	0	0	0
1333	0	0	0	0	0	0	0	0	0
1334	0	0	0	0	0	0	0	0	0
1335	0	0	0	0	0	0	0	0	0
1336	0	0	0	0	0	0	0	0	0
1337	0	0	0	0	0	0	0	0	0
1338	0	0	0	0	0	0	0	0	0
1339	0	0	0	0	0	0	0	0	0
1340	0	0	0	0	0	0	0	0	0
1341	0	0	0	0	0	0	0	0	0
1342	0	0	0	0	0	0	0	0	0
1343	0	0	0	0	0	0	0	0	0
1344	0	0	0	0	0	0	0	0	0
1345	0	0	0	0	0	0	0	0	0
1346	0	0	0	0	0	0	0	0	0
1347	0	0	0	0	0	0	0	0	0
1348	0	0	0	0	0	0	0	0	0
1349	0	0	0	0	0	0	0	0	0
1350	0	0	0	0	0	0	0	0	0
1351	0	0	0	0	0	0	0	0	0
1352	0	0	0	0	0	0	0	0	0
1353	0	0	0	0	0	0	0	0	0
1354	0	0	0	0	0	0	0	0	0
1355	0	0	0	0	0	0	0	0	0
1356	0	0	0	0	0	0	0	0	0
1357	0	0	0	0	0	0	0	0	0
1358	0	0	0	0	0	0	0	0	0
1359	0	0	0	0	0	0	0	0	0
1360	0	0	0	0	0	0	0	0	0
1361	0	0	0	0	0	0	0	0	0
1362	0	0	0	0	0	0	0	0	0
1363	0	0	0	0	0	0	0	0	0
1364	0	0	0	0	0	0	0	0	0
1365	0	0	0	0	0	0	0	0	0
1366	0	0	0	0	0	0	0	0	0
1367	0	0	0	0	0	0	0	0	0
1368	0	0	0	0	0	0	0	0	0
1369	0	0	0	0	0	0	0	0	0
1370	0	0	0	0	0	0	0	0	0
1371	0	0	0	0	0	0	0	0	0
1372	0	0	0	0	0	0	0	0	0
1373	0	0	0	0	0	0	0	0	0
1374	0	0	0	0	0	0	0	0	0
1375	0	0	0	0	0	0	0	0	0
1376	0	0	0	0	0	0	0	0	0
1377	0	0	0	0	0	0	0	0	0
1378	0	0	0	0	0	0	0	0	0
1379	0	0	0	0	0	0	0	0	0
1380	0	0	0	0	0	0	0	0	0
1381	0	0	0	0	0	0	0	0	0
1382	0	0	0	0	0	0	0	0	0
1383	0	0	0	0	0	0	0	0	0
1384	0	0	0	0	0	0	0	0	0
1385	0	0	0	0	0	0	0	0	0
1386	0	0	0	0	0	0	0	0	0
1387	0	0	0	0	0	0	0	0	0
1388	0	0	0	0	0	0	0	0	0
1389	0	0	0	0	0	0	0	0	0
1390	0	0	0	0	0	0	0	0	0
1391	0	0	0	0	0	0	0	0	0
1392	0	0	0	0	0	0	0	0	0
1393	0	0	0	0	0	0	0	0	0
1394	0	0	0	0	0	0	0	0	0
1395	0	0	0	0	0	0	0	0	0
1396	0	0	0	0	0	0	0	0	0
1397	0	0	0	0	0	0	0	0	0
1398	0	0	0	0	0	0	0	0	0
1399	0	0	0	0	0	0	0	0	0
1400	0	0	0	0	0	0	0	0	0
1401	0	0	0	0	0	0	0	0	0
1402	0	0	0	0	0	0	0	0	0
1403	0	0	0	0	0	0	0	0	0
1404	0	0	0	0	0	0	0	0	0
1405	0	0	0	0	0	0	0	0	0
1406	0	0	0	0	0	0	0	0	0
1407	0	0	0	0	0	0	0	0	0
1408	0	0	0	0	0	0	0	0	0
1409	0	0	0	0	0	0	0	0	0
1410	0	0	0	0	0	0	0	0	0
1411	0	0	0	0	0	0	0	0	0
1412	0	0	0	0	0	0	0	0	0
1413	0	0	0	0	0	0	0	0	0
1414	0	0	0	0	0	0	0	0	0
1415	0	0	0	0	0	0	0	0	0
1416	0	0	0	0	0	0	0	0	0
1417	0	0	0	0	0	0	0	0	0
1418	0	0	0	0	0	0	0	0	0
1419	0	0	0	0	0	0	0	0	0
1420	0	0	0	0	0	0	0	0	0
1421	0	0	0	0	0	0	0	0	0
1422	0	0	0	0	0	0	0	0	0
1423	0	0	0	0	0	0	0	0	0
1424	0	0	0	0	0	0	0	0	0
1425	0	0	0	0	0	0	0	0	0
1426	0	0	0	0	0	0	0	0	0
1427	0	0	0	0	0	0	0	0	0
1428	0	0	0	0	0	0	0	0	0
1429	0	0	0	0	0	0	0	0	0
1430	0	0	0	0	0	0	0	0	0
1431	0	0	0	0	0	0	0	0	0
1432	0	0	0	0	0	0	0	0	0
1433	0	0	0	0	0	0	0	0	0
1434	0	0	0	0	0	0	0	0	0
1435	0	0	0	0	0	0	0	0	0
1436	0	0	0	0	0	0	0	0	0
1437	0	0	0	0	0	0	0	0	0
1438	0	0	0	0	0	0	0	0	0
1439	0	0	0	0	0	0	0	0	0
1440	0	0	0	0	0	0	0	0	0
1441	0	0	0	0	0	0	0	0	0
1442	0	0	0	0	0	0	0	0	0
1443	0	0	0	0	0	0	0	0	0
1444	0	0	0	0	0	0	0	0	0
1445	0	0	0	0	0	0	0	0	0
1446	0	0	0	0	0	0	0	0	0
1447	0	0	0	0	0	0	0	0	0
1448	0	0	0	0	0	0	0	0	0
1449	0	0	0	0	0	0	0	0	0
1450	0	0	0	0	0	0	0	0	0
1451	0	0	0	0	0	0	0	0	0
1452	0	0	0	0	0	0	0	0	0
1453	0	0	0	0	0	0	0	0	0
1454	0	0	0	0	0	0	0	0	0
1455	0	0	0	0	0	0	0	0	0
1456	0	0	0	0	0	0	0	0	0
1457	0	0	0	0	0	0	0	0	0
1458	0	0	0	0	0	0	0	0	0
1459	0	0	0	0	0	0	0	0	0
1460	0	0	0	0	0	0	0	0	0
1461	0	0	0	0	0	0	0	0	0
1462	0	0	0	0	0	0	0	0	0
1463	0	0	0	0	0	0	0	0	0
1464	0	0	0	0	0	0	0	0	0
1465	0	0	0	0	0	0	0	0	0
1466	0	0	0	0	0	0	0	0	0
1467	0	0	0	0	0	0	0	0	0
1468	0	0	0	0	0	0	0	0	0
1469	0	0	0	0	0	0	0	0	0
1470	0	0	0	0	0	0	0	0	0
1471	0	0	0	0	0	0	0	0	0
1472	0	0	0	0	0	0	0	0	0
1473	0	0	0	0	0	0	0	0	0
1474	0	0	0	0	0	0	0	0	0
1475	0	0	0	0	0	0	0	0	0
1476	0	0	0	0	0	0	0	0	0
1477	0	0	0	0	0	0	0	0	0
1478	0	0	0	0	0	0	0	0	0
1479	0	0	0	0	0	0	0	0	0
1480	0	0	0	0	0	0	0	0	0
1481	0	0	0	0	0	0	0	0	0
1482	0	0	0	0	0	0	0	0	0
1483	0	0	0	0	0	0	0	0	0
1484	0	0	0	0	0	0	0	0	0
1485	0	0	0	0	0	0	0	0	0
1486	0	0	0	0	0	0	0	0	0
1487	0	0	0	0	0	0	0	0	0
1488	0	0	0	0	0	0	0	0	0
1489	0	0	0	0	0	0	0	0	0
1490	0	0	0	0	0	0	0	0	0
1491	0	0	0	0	0	0	0	0	0
1492	0	0	0	0	0	0	0	0	0
1493	0	0	0	0	0	0	0	0	0
1494	0	0	0	0	0	0	0	0	0
1495	0	0	0	0	0	0	0	0	0
1496	0	0	0	0	0	0	0	0	0
1497	0	0	0	0	0	0	0	0	0
1498	0	0	0	0	0	0	0	0	0
1499	0	0	0	0	0	0	0	0	0
1500	0	0	0	0	0	0	0	0	0
1501	0	0	0	0	0	0	0	0	0
1502	0	0	0	0	0	0	0	0	0
1503	0	0	0	0	0	0	0	0	0
1504	0	0	0	0	0	0	0	0	0
1505	0	0	0	0	0	0	0	0	0
1506	0	0	0	0	0	0	0	0	0
1507	0	0	0	0	0	0	0	0	0
1508	0	0	0	0	0	0	0	0	0
1509	0	0	0	0	0	0	0	0	0
1510	0	0	0	0	0	0	0	0	0
1511	0	0	0	0	0	0	0	0	0
1512	0	0	0	0	0	0	0	0	0
1513	0	0	0	0	0	0	0	0	0
1514	0	0	0	0	0	0	0	0	0
1515	0	0	0	0	0	0	0	0	0
1516	0	0	0	0	0	0	0	0	0
1517	0	0	0	0	0	0	0	0	0
1518	0	0	0	0	0	0	0	0	0
1519	0	0	0	0	0	0	0	0	0
1520	0	0	0	0	0	0	0	0	0
1521	0	0	0	0	0	0	0	0	0
1522	0	0	0	0	0	0	0	0	0
1523	0	0	0	0	0	0	0	0	0
1524	0	0	0	0	0	0	0	0	0
1525	0	0	0	0	0	0	0	0	0
1526	0	0	0	0	0	0	0	0	0
1527	0	0	0	0	0	0	0	0	0
1528	0	0	0	0	0	0	0	0	0
1529	0	0	0	0	0	0	0	0	0
1530	0	0	0	0	0	0	0	0	0
1531	0	0	0	0	0	0	0	0	0
1532	0	0	0	0	0	0	0	0	0
1533	0	0	0	0	0	0	0	0	0
1534	0	0	0	0	0	0	0	0	0
1535	0	0	0	0	0	0	0	0	0
1536	0	0	0	0	0	0	0	0	0
1537	0	0	0	0	0	0	0	0	0
1538	0	0	0	0	0	0	0	0	0
1539	0	0	0	0	0	0	0	0	0
1540	0	0	0	0	0	0	0	0	0
1541	0	0	0	0	0	0	0	0	0
1542	0	0	0	0	0	0	0	0	0
1543	0	0	0	0	0	0	0	0	0
1544	0	0	0	0	0	0	0	0	0
1545	0	0	0	0	0	0	0	0	0
1546	0	0	0	0	0	0	0	0	0
1547	0	0	0	0	0	0	0	0	0
1548	0	0	0	0	0	0	0	0	0
1549	0	0	0	0	0	0	0	0	0
1550	0	0	0	0	0	0	0	0	0
1551	0	0	0	0	0	0	0	0	0
1552	0	0	0	0	0	0	0	0	0
1553	0	0	0	0	0	0	0	0	0
1554	0	0	0	0	0	0	0	0	0
1555	0	0	0	0	0	0	0	0	0
1556	0	0	0	0	0	0	0	0	0
1557	0	0	0	0	0	0	0	0	0
1558	0	0	0	0	0	0	0	0	0
1559	0	0	0	0	0	0	0	0	0
1560	0	0	0	0	0	0	0	0	0
1561	0	0	0	0	0	0	0	0	0
1562	0	0	0	0	0	0	0	0	0
1563	0	0	0	0	0	0	0	0	0
1564	0	0	0	0	0	0	0	0	0
1565	0	0	0	0	0	0	0	0	0
1566	0	0	0	0	0	0	0	0	0
1567	0	0	0	0	0	0	0	0	0
1568	0	0	0	0	0	0	0	0	0
1569	0	0	0	0	0	0	0	0	0
1570	0	0	0	0	0	0	0	0	0
1571	0	0	0	0	0	0	0	0	0
1572	0	0	0	0	0	0	0	0	0
1573	0	0	0	0	0	0	0	0	0
1574	0	0	0	0	0	0	0	0	0
1575	0	0	0	0	0	0	0	0	0
1576	0	0	0	0	0	0	0	0	0
1577	0	0	0	0	0	0	0	0	0
1578	0	0	0	0	0	0	0	0	0
1579	0	0	0	0	0	0	0	0	0
1580	0	0	0	0	0	0	0	0	0
1581	0	0	0	0	0	0	0	0	0
1582	0	0	0	0	0	0	0	0	0
1583	0	0	0	0	0	0	0	0	0
1584	0	0	0	0	0	0	0	0	0
1585	0	0	0	0	0	0	0	0	0
1586	0	0	0	0	0	0	0	0	0
1587	0	0	0	0	0	0	0	0	0
1588	0	0	0	0	0	0	0	0	0
1589	0	0	0	0	0	0	0	0	0
1590	0	0	0	0	0	0	0	0	0
1591	0	0	0	0	0	0	0	0	0
1592	0	0	0	0	0	0	0	0	0
1593	0	0	0	0	0	0	0	0	0
1594	0	0	0	0	0	0	0	0	0
1595	0	0	0	0	0	0	0	0	0
1596	0	0	0	0	0	0	0	0	0
1597	0	0	0	0	0	0	0	0	0
1598	0	0	0	0	0	0	0	0	0
1599	0	0	0	0	0	0	0	0	0
1600	0	0	0	0	0	0	0	0	0
1601	0	0	0	0	0	0	0	0	0
1602	0	0	0	0	0	0	0	0	0
1603	0	0	0	0	0	0	0	0	0
1604	0	0	0	0	0	0	0	0	0
1605	0	0	0	0	0	0	0	0	0
1606	0	0	0	0	0	0	0	0	0
1607	0	0	0	0	0	0	0	0	0
1608	0	0	0	0	0	0	0	0	0
1609	0	0	0	0	0	0	0	0	0
1610	0	0	0	0	0	0	0	0	0
1611	0	0	0	0	0	0	0	0	0
1612	0	0	0	0	0	0	0	0	0
1613	0	0	0	0	0	0	0	0	0
1614	0	0	0	0	0	0	0	0	0
1615	0	0	0	0	0	0	0	0	0
1616	0	0	0	0	0	0	0	0	0
1617	0	0	0	0	0	0	0	0	0
1618	0	0	0	0	0	0	0	0	0
1619	0	0	0	0	0	0	0	0	0
1620	0	0	0	0	0	0	0	0	0
1621	0	0	0	0	0	0	0	0	0
1622	0	0	0	0	0	0	0	0	0
1623	0	0	0	0	0	0	0	0	0
1624	0	0	0	0	0	0	0	0	0
1625	0	0	0	0	0	0	0	0	0
1626	0	0	0	0	0	0	0	0	0
1627	0	0	0	0	0	0	0	0	0
1628	0	0	0	0	0	0	0	0	0
1629	0	0	0	0	0	0	0	0	0
1630	0	0	0	0	0	0	0	0	0
1631	0	0	0	0	0	0	0	0	0
1632	0	0	0	0	0	0	0	0	0
1633	0	0	0	0	0	0	0	0	0
1634	0	0	0	0	0	0	0	0	0
1635	0	0	0	0	0	0	0	0	0
1636	0	0	0	0	0	0	0	0	0
1637	0	0	0	0	0	0	0	0	0
1638	0	0	0	0	0	0	0	0	0
1639	0	0	0	0	0	0	0	0	0
1640	0	0	0	0	0	0	0	0	0
1641	0	0	0	0	0	0	0	0	0
1642	0	0	0	0	0	0	0	0	0
1643	0	0	0	0	0	0	0	0	0
1644	0	0	0	0	0	0	0	0	0
1645	0	0	0	0	0	0	0	0	0
1646	0	0	0	0	0	0	0	0	0
1647	0	0	0	0	0	0	0	0	0
1648	0	0	0	0	0	0	0	0	0
1649	0	0	0	0	0	0	0	0	0
1650	0	0	0	0	0	0	0	0	0
1651	0	0	0	0	0	0	0	0	0
1652	0	0	0	0	0	0	0	0	0
1653	0	0	0	0	0	0	0	0	0
1654	0	0	0	0	0	0	0	0	0
1655	0	0	0	0	0	0	0	0	0
1656	0	0	0	0	0	0	0	0	0
1657	0	0	0	0	0	0	0	0	0
1658	0	0	0	0	0	0	0	0	0
1659	0	0	0	0	0	0	0	0	0
1660	0	0	0	0	0	0	0	0	0
1661	0	0	0	0	0	0	0	0	0
1662	0	0	0	0	0	0	0	0	0
1663	0	0	0	0	0	0	0	0	0
1664	0	0	0	0	0	0	0	0	0
1665	0	0	0	0	0	0	0	0	0
1666	0	0	0	0	0	0	0	0	0
1667	0	0	0	0	0	0	0	0	0
1668	0	0	0	0	0	0	0	0	0
1669	0	0	0	0	0	0	0	0	0
1670	0	0	0	0	0	0	0	0	0
1671	0	0	0	0	0	0	0	0	0
1672	0	0	0	0	0	0	0	0	0
1673	0	0	0	0	0	0	0	0	0
1674	0	0	0	0	0	0	0	0	0
1675	0	0	0	0	0	0	0	0	0
1676	0	0	0	0	0	0	0	0	0
1677	0	0	0	0	0	0	0	0	0
1678	0	0	0	0	0	0	0	0	0
1679	0	0	0	0	0	0	0	0	0
1680	0	0	0	0	0	0	0	0	0
1681	0	0	0	0	0	0	0	0	0
1682	0	0	0	0	0	0	0	0	0
1683	0	0	0	0	0	0	0	0	0
1684	0	0	0	0	0	0	0	0	0
1685	0	0	0	0	0	0	0	0	0
1686	0	0	0	0	0	0	0	0	0
1687	0	0	0	0	0	0	0	0	0
1688	0	0	0	0	0	0	0	0	0
1689	0	0	0	0	0	0	0	0	0
1690	0	0	0	0	0	0	0	0	0
1691	0	0	0	0	0	0	0	0	0
1692	0	0	0	0	0	0	0	0	0
1693	0	0	0	0	0	0	0	0	0
1694	0	0	0	0	0	0	0	0	0
1695	0	0	0	0	0	0	0	0	0
1696	0	0	0	0	0	0	0	0	0
1697	0	0	0	0	0	0	0	0	0
1698	0	0	0	0	0	0	0	0	0
1699	0	0	0	0	0	0	0	0	0
1700	0	0	0	0	0	0	0	0	0
1701	0	0	0	0	0	0	0	0	0
1702	0	0	0	0	0	0	0	0	0
1703	0	0	0	0	0	0	0	0	0
1704	0	0	0	0	0	0	0	0	0
1705	0	0	0	0	0	0	0	0	0
1706	0	0	0	0	0	0	0	0	0
1707	0	0	0	0	0	0	0	0	0
1708	0	0	0	0	0	0	0	0	0
1709	0	0	0	0	0	0	0	0	0
1710	0	0	0	0	0	0	0	0	0
1711	0	0	0	0	0	0	0	0	0
1712	0	0	0	0	0	0	0	0	0
1713	0	0	0	0	0	0	0	0	0
1714	0	0	0	0	0	0	0	0	0
1715	0	0	0	0	0	0	0	0	0
1716	0	0	0	0	0	0	0	0	0
1717	0	0	0	0	0	0	0	0	0
1718	0	0	0	0	0	0	0	0	0
1719	0	0	0	0	0	0	0	0	0
1720	0	0	0	0	0	0	0	0	0
1721	0	0	0	0	0	0	0	0	0
1722	0	0	0	0	0	0	0	0	0
1723	0	0	0	0	0	0	0	0	0
1724	0	0	0	0	0	0	0	0	0
1725	0	0	0	0	0	0	0	0	0
1726	0	0	0	0	0	0	0	0	0
1727	0	0	0	0	0	0	0	0	0
1728	0	0	0	0	0	0	0	0	0
1729	0	0	0	0	0	0	0	0	0
1730	0	0	0	0	0	0	0	0	0
1731	0	0	0	0	0	0	0	0	0
1732	0	0	0	0	0	0	0	0	0
1733	0	0	0	0	0	0	0	0	0
1734	0	0	0	0	0	0	0	0	0
1735	0	0	0	0	0	0	0	0	0
1736	0	0	0	0	0	0	0	0	0
1737	0	0	0	0	0	0	0	0	0
1738	0	0	0	0	0	0	0	0	0
1739	0	0	0	0	0	0	0	0	0
1740	0	0	0	0	0	0	0	0	0
1741	0	0	0	0	0	0	0	0	0
1742	0	0	0	0	0	0	0	0	0
1743	0	0	0	0	0	0	0	0	0
1744	0	0	0	0	0	0	0	0	0
1745	0	0	0	0	0	0	0	0	0
1746	0	0	0	0	0	0	0	0	0
1747	0	0	0	0	0	0	0	0	0
1748	0	0	0	0	0	0	0	0	0
1749	0	0	0	0	0	0	0	0	0
1750	0	0	0	0	0	0	0	0	0
1751	0	0	0	0	0	0	0	0	0
1752	0	0	0	0	0	0	0	0	0
1753	0	0	0	0	0	0	0	0	0
1754	0	0	0	0	0	0	0	0	0
1755	0	0	0	0	0	0	0	0	0
1756	0	0	0	0	0	0	0	0	0
1757	0	0	0	0	0	0	0	0	0
1758	0	0	0	0	0	0	0	0	0
1759	0	0	0	0	0	0	0	0	0
1760	0	0	0	0	0	0	0	0	0
1761	0	0	0	0	0	0	0	0	0
1762	0	0	0	0	0	0	0	0	0
1763	0	0	0	0	0	0	0	0	0
1764	0	0	0	0	0	0	0	0	0
1765	0	0	0	0	0	0	0	0	0
1766	0	0	0	0	0	0	0	0	0
1767	0	0	0	0	0	0	0	0	0
1768	0	0	0	0	0	0	0	0	0
1769	0	0	0	0	0	0	0	0	0
1770	0	0	0	0	0	0	0	0	0
1771	0	0	0	0	0	0	0	0	0
1772	0	0	0	0	0	0	0	0	0
1773	0	0	0	0	0	0	0	0	0
1774	0	0	0	0	0	0	0	0	0
1775	0	0	0	0	0	0	0	0	0
1776	0	0	0	0	0	0	0	0	0
1777	0	0	0	0	0	0	0	0	0
1778	0	0	0	0	0	0	0	0	0
1779	0	0	0	0	0	0	0	0	0
1780	0	0	0	0	0	0	0	0	0
1781	0	0	0	0	0	0	0	0	0
1782	0	0	0	0	0	0	0	0	0
1783	0	0	0	0	0	0	0	0	0
1784	0	0	0	0	0	0	0	0	0
1785	0	0	0	0	0	0	0	0	0
1786	0	0	0	0	0	0	0	0	0
1787	0	0	0	0	0	0	0	0	0
1788	0	0	0	0	0	0	0	0	0
1789	0	0	0	0	0	0	0	0	0
1790	0	0	0	0	0	0	0	0	0
1791	0	0	0	0	0	0	0	0	0
1792	0	0	0	0	0	0	0	0	0
1793	0	0	0	0	0	0	0	0	0
1794	0	0	0	0	0	0	0	0	0
1795	0	0	0	0	0	0	0	0	0
1796	0	0	0	0	0	0	0	0	0
1797	0	0	0	0	0	0	0	0	0
1798	0	0	0	0	0	0	0	0	0
1799	0	0	0	0	0	0	0	0	0
1800	0	0	0	0	0	0	0	0	0
1801	0	0	0	0	0	0	0	0	0
1802	0	0	0	0	0	0	0	0	0
1803	0	0	0	0	0	0	0	0	0
1804	0	0	0	0	0	0	0	0	0
1805	0	0	0	0	0	0	0	0	0
1806	0	0	0	0	0	0	0	0	0
1807	0	0	0	0	0	0	0	0	0
1808	0	0	0	0	0	0	0	0	0
1809	0	0	0	0	0	0	0	0	0
1810	0	0	0	0	0	0	0	0	0
1811	0	0	0	0	0	0	0	0	0
1812	0	0	0	0	0	0	0	0	0
1813	0	0	0	0	0	0	0	0	0
1814	0	0	0	0	0	0	0	0	0
1815	0	0	0	0	0	0	0	0	0
1816	0	0	0	0	0	0	0	0	0
1817	0	0	0	0	0	0	0	0	0
1818	0	0	0	0	0	0	0	0	0
1819	0	0	0	0	0	0	0	0	0
1820	0	0	0	0	0	0	0	0	0
1821	0	0	0	0	0	0	0	0	0
1822	0	0	0	0	0	0	0	0	0
1823	0	0	0	0	0	0	0	0	0
1824	0	0	0	0	0	0	0	0	0
1825	0	0	0	0	0	0	0	0	0
1826	0	0	0	0	0	0	0	0	0
1827	0	0	0	0	0	0	0	0	0
1828	0	0	0	0	0	0	0	0	0
1829	0	0	0	0	0	0	0	0	0
1830	0	0	0	0	0	0	0	0	0
1831	0	0	0	0	0	0	0	0	0
1832	0	0	0	0	0	0	0	0	0
1833	0	0	0	0	0	0	0	0	0
1834	0	0	0	0	0	0	0	0	0
1835	0	0	0	0	0	0	0	0	0
1836	0	0	0	0	0	0	0	0	0
1837	0	0	0	0	0	0	0	0	0
1838	0	0	0	0	0	0	0	0	0
1839	0	0	0	0	0	0	0	0	0
1840	0	0	0	0	0	0	0	0	0
1841	0	0	0	0	0	0	0	0	0
1842	0	0	0	0	0	0	0	0	0
1843	0	0	0	0	0	0	0	0	0
1844	0	0	0	0	0	0	0	0	0
1845	0	0	0	0	0	0	0	0	0
1846	0	0	0	0	0	0	0	0	0
1847	0	0	0	0	0	0	0	0	0
1848	0	0	0	0	0	0	0	0	0
1849	0	0	0	0	0	0	0	0	0
1850	0	0	0	0	0	0	0	0	0
1851	0	0	0	0	0	0	0	0	0
1852	0	0	0	0	0	0	0	0	0
1853	0	0	0	0	0	0	0	0	0
1854	0	0	0	0	0	0	0	0	0
1855	0	0	0	0	0	0	0	0	0
1856	0	0	0	0	0	0	0	0	0
1857	0	0	0	0	0	0	0	0	0
1858	0	0	0	0	0	0	0	0	0
1859	0	0	0	0	0	0	0	0	0
1860	0	0	0	0	0	0	0	0	0
1861	0	0	0	0	0	0	0	0	0
1862	0	0	0	0	0	0	0	0	0
1863	0	0	0	0	0	0	0	0	0
1864	0	0	0	0	0	0	0	0	0
1865	0	0	0	0	0	0	0	0	0
1866	0	0	0	0	0	0	0	0	0
1867	0	0	0	0	0	0	0	0	0
1868	0	0	0	0	0	0	0	0	0
1869	0	0	0	0	0	0	0	0	0
1870	0	0	0	0	0	0	0	0	0
1871	0	0	0	0	0	0	0	0	0
1872	0	0	0	0	0	0	0	0	0
1873	0	0	0	0	0	0	0	0	0
1874	0	0	0	0	0	0	0	0	0
1875	0	0	0	0	0	0	0	0	0
1876	0	0	0	0	0	0	0	0	0
1877	0	0	0	0	0	0	0	0	0
1878	0	0	0	0	0	0	0	0	0
1879	0	0	0	0	0	0	0	0	0
1880	0	0	0	0	0	0	0	0	0
1881	0	0	0	0	0	0	0	0	0
1882	0	0	0	0	0	0	0	0	0
1883	0	0	0	0	0	0	0	0	0
1884	0	0	0	0	0	0	0	0	0
1885	0	0	0	0	0	0	0	0	0
1886	0	0	0	0	0	0	0	0	0
1887	0	0	0	0	0	0	0	0	0
1888	0	0	0	0	0	0	0	0	0
1889	0	0	0	0	0	0	0	0	0
1890	0	0	0	0	0	0	0	0	0
1891	0	0	0	0	0	0	0	0	0
1892	0	0	0	0	0	0	0	0	0
1893	0	0	0	0	0	0	0	0	0
1894	0	0	0	0	0	0	0	0	0
1895	0	0	0	0	0	0	0	0	0
1896	0	0	0	0	0	0	0	0	0
1897	0	0	0	0	0	0	0	0	0
1898	0	0	0	0	0	0	0	0	0
1899	0	0	0	0	0	0	0	0	0
1900	0	0	0	0	0	0	0	0	0
1901	0	0	0	0	0	0	0	0	0
1902	0	0	0	0	0	0	0	0	0
1903	0	0	0	0	0	0	0	0	0
1904	0	0	0	0	0	0	0	0	0
1905	0	0	0	0	0	0	0	0	0
1906	0	0	0	0	0	0	0	0	0
1907	0	0	0	0	0	0	0	0	0
1908	0	0	0	0	0	0	0	0	0
1909	0	0	0	0	0	0	0	0	0
1910	0	0	0	0	0	0	0	0	0
1911	0	0	0	0	0	0	0	0	0
1912	0	0	0	0	0	0	0	0	0
1913	0	0	0	0	0	0	0	0	0
1914	0	0	0	0	0	0	0	0	0
1915	0	0	0	0	0	0	0	0	0
1916	0	0	0	0	0	0	0	0	0
1917	0	0	0	0	0	0	0	0	0
1918	0	0	0	0	0	0	0	0	0
1919	0	0	0	0	0	0	0	0	0
1920	0	0	0	0	0	0	0	0	0
1921	0	0	0	0	0	0	0	0	0
1922	0	0	0	0	0	0	0	0	0
1923	0	0	0	0	0	0	0	0	0
1924	0	0	0	0	0	0	0	0	0
1925	0	0	0	0	0	0	0	0	0
1926	0	0	0	0	0	0	0	0	0
1927	0	0	0	0	0	0	0	0	0
1928	0	0	0	0	0	0	0	0	0
1929	0	0	0	0	0	0	0	0	0
1930	0	0	0	0	0	0	0	0	0
1931	0	0	0	0	0	0	0	0	0
1932	0	0	0	0	0	0	0	0	0
1933	0	0	0	0	0	0	0	0	0
1934	0	0	0	0	0	-0.590421	0	0	0
1935	-6.14991	0	0	0	-0.786667	-3.005	0	0	0
1936	-8.80539	0	0	0	-5.01481	-5.62126	0	0	0
1937	-3.51669	-0.377892	0	-1.22085	-0.819259	-2.98527	0	-0.819259	0.819259
1938	0	0	0	0	0	-0.285357	0	0	0
1939	0	0	0	0	0	0	0	0	0
1940	0	0	0	0	0	0	0	0	0
1941	0	0	0	0	0	0	0	0	0
1942	0	0	0	0	0	0	0	0	0
1943	0	0	0	0	0	0	0	0	0
1944	0	0	0	0	0	0	0	0	0
1945	0	0	0	0	0	0	0	0	0
1946	0	0	0	0	0	0	0	0	0
1947	0	0	0	0	0	0	0	0	0
1948	0	0	0	0	0	0	0	0	0
1949	0	0	0	0	0	0	0	0	0
1950	0	0	0	0	0	0	0	0	0
1951	0	0	0	0	0	0	0	0	0
1952	0	0	0	0	0	0	0	0	0
1953	0	0	0	0	0	0	0	0	0
1954	0	0	0	0	0	0	0	0	0
1955	0	0	0	0	0	0	0	0	0
1956	0	0	0	0	0	0	0	0	0
1957	0	0	0	0	0	0	0	0	0
1958	0	0	0	0	0	0	0	0	0
1959	-2.91936	0	0	0	0	-0.830403	0	0	0
1960	-6.58049	0	0	0	-1.98222	-2.69272	0	0	0
1961	-1.5218	0	0	0	-0.121519	-0.752326	0	0	0
1962	0	0	0	0	0	0	0	0	0
1963	0	0	0	0	0	0	0	0	0
1964	0	0	0	0	0	0	0	0	0
1965	0	0	0	0	0	0	0	0	0
1966	0	0	0	0	0	0	0	0	0
1967	0	0	0	0	0	0	0	0	0
1968	0	0	0	0	0	0	0	0	0
1969	0	0	0	0	0	0	0	0	0
1970	0	0	0	0	0	0	0	0	0
1971	0	0	0	0	0	0	0	0	0
1972	0	0	0	0	0	0	0	0	0
1973	0	0	0	0	0	0	0	0	0
1974	0	0	0	0	0	0	0	0	0
1975	0	0	0	0	0	0	0	0	0
1976	0	0	0	0	0	0	0	0	0
1977	0	0	0	0	0	0	0	0	0
1978	0	0	0	0	0	0	0	0	0
1979	0	0	0	0	0	0	0	0	0
1980	0	0	0	0	0	0	0	0	0
1981	0	0	0	0	0	0	0	0	0
1982	0	0	0	0	0	0	0	0	0
1983	-0.0973258	0	0	0	0	-0.0312401	0	0	0
1984	-1.55034	0	0	0	0	0	0	0	0
1985	-0.00601454	0	0	0	0	0	0	0	0
1986	0	0	0	0	0	0	0	0	0
1987	0	0	0	0	0	0	0	0	0
1988	0	0	0	0	0	0	0	0	0
1989	0	0	0	0	0	0	0	0	0
1990	0	0	0	0	0	0	0	0	0
1991	0	0	0	0	0	0	0	0	0
1992	0	0	0	0	0	0	0	0	0
1993	0	0	0	0	0	0	0	0	0
1994	0	0	0	0	0	0	0	0	0
1995	0	0	0	0	0	0	0	0	0
1996	0	0	0	0	0	0	0	0	0
1997	0	0	0	0	0	0	0	0	0
[truncated: 6,762 more rows]

## Sheet: Infiltration
TOT [kWh/m2]	-17.6447	-17.6387	-17.568	-17.5301	-16.8087	-17.3565	-17.8387	-17.5104
	Hourly average power [Wh/m2]
Time / [h]	EP	TRN	SIM IBK	SIM BO	IDA	MOD	DAL	MEDIAN	Abs(median)			EP	TRN	SIM IBK	SIM BO	IDA	MOD	DAL
1	-2.0017	-3.08673	-2.98264	-2.98244	-1.75148	-1.79932	-1.8513	-2.0017	2.0017		MBE [Wh/m2]	-0.0153333	-0.0146526	-0.00658164	-0.00225348	0.080103	0.0175719	-0.0374844
2	-1.92855	-1.9419	-1.89035	-1.89022	-1.77259	-1.82603	-1.8972	-1.89035	1.89035		MAE [Wh/m2]	0.0531854	0.0181347	0.0136177	0.00809365	0.0830394	0.0320958	0.0907867
3	-1.95905	-1.89621	-1.89035	-1.89022	-1.81667	-1.8718	-1.9431	-1.89035	1.89035		RMSE [Wh/m2]	0.0769965	0.0287248	0.02727	0.0221164	0.0984192	0.0477733	0.115002
4	-1.97147	-1.93513	-1.92739	-1.92726	-1.84741	-1.90907	-1.9584	-1.92739	1.92739
5	-1.97355	-1.95206	-1.94339	-1.94326	-1.86333	-1.92354	-1.9737	-1.94339	1.94339		NMBE [%]	0.767	0.73295	0.329226	0.112723	-4.0069	-0.87898	1.87504
6	-1.977	-1.96729	-1.95854	-1.95841	-1.87852	-1.93848	-1.989	-1.95854	1.95854		NMAE [%]	2.66043	0.907132	0.681184	0.404859	4.15378	1.60549	4.54131
7	-1.98145	-1.98252	-1.9737	-1.97356	-1.8937	-1.95348	-2.0043	-1.9737	1.9737		NRMSE (av) [%]	3.85151	1.43687	1.3641	1.1063	4.9231	2.38971	5.75261
8	-1.98808	-1.99775	-1.98885	-1.98872	-1.90889	-1.96848	-2.0196	-1.98872	1.98872		NRMSE (|av|>0) [%]	3.85151	1.43687	1.3641	1.1063	4.9231	2.38971	5.75261
9	-1.97885	-2.00282	-1.99137	-1.99125	-1.90741	-1.98288	-1.989	-1.989	1.989		R2 [%]	99.417	99.9189	99.9269	99.9519	99.0474	99.7755	98.6993
10	-1.93143	-1.94936	-1.92598	-1.93497	-1.85481	-1.92381	-1.82331	-1.92598	1.92598
11	-1.88532	-1.85203	-1.80119	-1.83624	-1.79074	-1.87537	-1.71423	-1.83624	1.83624
12	-1.8777	-1.79841	-1.73348	-1.78102	-1.74222	-1.86871	-1.64829	-1.78102	1.78102
13	-1.82946	-1.78818	-1.70154	-1.75377	-1.69111	-1.81005	-1.59673	-1.75377	1.75377
14	-1.71166	-1.76323	-1.67174	-1.72371	-1.63444	-1.71583	-1.60217	-1.71166	1.71166
15	-1.66959	-1.74416	-1.66869	-1.71781	-1.62333	-1.7052	-1.63798	-1.66959	1.66959
16	-1.70019	-1.73125	-1.71475	-1.76126	-1.67185	-1.70146	-1.71132	-1.71132	1.71132
17	-1.75087	-1.83237	-1.79469	-1.7822	-1.72926	-1.78817	-1.80284	-1.78817	1.78817
18	-1.7763	-1.89901	-1.85407	-1.86218	-1.76926	-1.89067	-1.88594	-1.86218	1.86218
19	-1.87184	-1.92867	-1.88191	-1.90765	-1.79037	-1.92079	-1.96809	-1.90765	1.90765
20	-2.00726	-1.94089	-1.89805	-1.92151	-1.80185	-1.87493	-1.94273	-1.92151	1.92151
21	-2.05076	-1.93575	-1.92272	-1.92482	-1.81481	-1.84673	-2.00106	-1.92482	1.92482
22	-2.06685	-1.94517	-1.94614	-1.93792	-1.83148	-1.86883	-2.04416	-1.94517	1.94517
23	-2.0962	-1.96028	-1.96685	-1.9542	-1.85815	-1.89861	-2.10168	-1.96028	1.96028
24	-2.13913	-1.99813	-2.00134	-1.9924	-1.9263	-1.96708	-2.15874	-1.99813	1.99813
25	-2.217	-2.07898	-2.07726	-2.07712	-2.01963	-2.05364	-2.25961	-2.07726	2.07726
26	-2.31598	-2.19828	-2.19722	-2.19707	-2.13593	-2.17442	-2.35968	-2.19722	2.19722
27	-2.4172	-2.32013	-2.31844	-2.31829	-2.25148	-2.29449	-2.45896	-2.31844	2.31844
28	-2.49192	-2.43182	-2.42704	-2.42688	-2.34556	-2.40624	-2.51317	-2.42704	2.42704
29	-2.54728	-2.50713	-2.49986	-2.49969	-2.41037	-2.47462	-2.5704	-2.49986	2.49986
30	-2.62186	-2.57228	-2.5651	-2.56493	-2.47556	-2.53977	-2.6469	-2.5651	2.5651
31	-2.68289	-2.64082	-2.63203	-2.63185	-2.53333	-2.60564	-2.6928	-2.63203	2.63203
32	-2.73179	-2.6882	-2.67833	-2.67815	-2.5763	-2.65093	-2.7387	-2.67833	2.67833
33	-2.7414	-2.72035	-2.70694	-2.70677	-2.5963	-2.69201	-2.7234	-2.70694	2.70694				2015-01-01
34	-2.66261	-2.66597	-2.63877	-2.6395	-2.53704	-2.64403	-2.55436	-2.6395	2.6395			From:	2015-02-02		To:	2015-02-04
35	-2.57781	-2.52085	-2.45632	-2.47637	-2.44815	-2.59805	-2.42055	-2.47637	2.47637			Hour	769		Hour	816
36	-2.53777	-2.42878	-2.35311	-2.3886	-2.38556	-2.56145	-2.31925	-2.3886	2.3886
37	-2.50764	-2.37802	-2.29905	-2.33993	-2.32296	-2.48134	-2.34631	-2.34631	2.34631
38	-2.37596	-2.34726	-2.2626	-2.30466	-2.26222	-2.39551	-2.35994	-2.34726	2.34726
39	-2.29979	-2.4046	-2.25464	-2.29715	-2.29815	-2.36604	-2.41126	-2.29979	2.29979
40	-2.47457	-2.45833	-2.35709	-2.40063	-2.35741	-2.39766	-2.22444	-2.39766	2.39766
41	-2.6136	-2.52468	-2.49646	-2.53833	-2.46148	-2.51	-2.59107	-2.52468	2.52468
42	-2.59998	-2.6395	-2.58105	-2.62255	-2.52481	-2.63579	-2.66412	-2.62255	2.62255
43	-2.59932	-2.67074	-2.59757	-2.63978	-2.53741	-2.64598	-2.73635	-2.63978	2.63978
44	-2.71903	-2.68176	-2.60449	-2.63668	-2.52704	-2.60746	-2.72293	-2.63668	2.63668
45	-2.75366	-2.67655	-2.62228	-2.63359	-2.52111	-2.59661	-2.77505	-2.63359	2.63359
46	-2.78684	-2.69018	-2.64665	-2.64767	-2.53704	-2.61973	-2.82675	-2.64767	2.64767			Category Primary Min: 769
47	-2.81726	-2.71019	-2.68295	-2.68231	-2.58259	-2.65762	-2.86328	-2.68295	2.68295			Category Primary Max: 816
48	-2.85772	-2.75505	-2.74695	-2.74676	-2.64926	-2.71937	-2.91428	-2.74695	2.74695
49	-2.88061	-2.8202	-2.80966	-2.80947	-2.70111	-2.78408	-2.9206	-2.80966	2.80966
50	-2.8985	-2.84981	-2.83702	-2.83683	-2.72296	-2.80856	-2.91212	-2.83702	2.83702
51	-2.91679	-2.86589	-2.85259	-2.8524	-2.73778	-2.8245	-2.90371	-2.85259	2.85259
52	-2.92407	-2.87774	-2.86354	-2.86334	-2.74519	-2.83474	-2.8917	-2.86354	2.86354
53	-2.9241	-2.87858	-2.86396	-2.86376	-2.74519	-2.83487	-2.8917	-2.86396	2.86396
54	-2.92414	-2.87858	-2.86395	-2.86376	-2.74519	-2.83486	-2.8917	-2.86395	2.86395
55	-2.92417	-2.87858	-2.86395	-2.86376	-2.74519	-2.83485	-2.8917	-2.86395	2.86395
56	-2.92606	-2.87858	-2.86395	-2.86376	-2.74556	-2.83484	-2.8917	-2.86395	2.86395
57	-2.8879	-2.86505	-2.84711	-2.84693	-2.72778	-2.83607	-2.8305	-2.84693	2.84693
58	-2.64258	-2.72826	-2.683	-2.68483	-2.56037	-2.725	-2.46224	-2.683	2.683
59	-2.33846	-2.40843	-2.30284	-2.32839	-2.31148	-2.52989	-2.1586	-2.32839	2.32839
60	-2.10302	-2.16042	-2.0513	-2.09002	-2.08259	-2.19494	-1.9319	-2.09002	2.09002
61	-1.94115	-1.98064	-1.89171	-1.93139	-1.83667	-1.95218	-1.79131	-1.93139	1.93139
62	-1.80413	-1.76915	-1.75113	-1.74887	-1.70407	-1.80916	-1.54662	-1.75113	1.75113
63	-1.77682	-1.67475	-1.6386	-1.65417	-1.66778	-1.74084	-1.76081	-1.67475	1.67475
64	-1.88349	-1.71687	-1.68413	-1.70615	-1.74407	-1.79265	-1.70377	-1.71687	1.71687
65	-2.03871	-1.85591	-1.83701	-1.85925	-1.86185	-1.89032	-2.10882	-1.86185	1.86185
66	-2.0915	-2.02085	-2.01522	-2.01469	-1.96963	-2.00139	-1.97882	-2.01469	2.01469
67	-2.07813	-2.15411	-2.12826	-2.13815	-2.06926	-2.14262	-2.31087	-2.13815	2.13815
68	-2.18666	-2.22295	-2.18728	-2.19765	-2.11333	-2.20315	-2.32693	-2.19765	2.19765
69	-2.28937	-2.26135	-2.24568	-2.23892	-2.15148	-2.22182	-2.41171	-2.24568	2.24568
70	-2.36662	-2.30743	-2.29909	-2.28546	-2.19815	-2.27666	-2.49582	-2.29909	2.29909
71	-2.45408	-2.36557	-2.35798	-2.34072	-2.26	-2.34364	-2.59401	-2.35798	2.35798
72	-2.5391	-2.43674	-2.42653	-2.40736	-2.32815	-2.42242	-2.67667	-2.42653	2.42653
73	-2.65076	-2.51246	-2.50136	-2.48533	-2.41667	-2.50362	-2.80293	-2.50362	2.50362
74	-2.79287	-2.63543	-2.6333	-2.63312	-2.56481	-2.62485	-2.94295	-2.6333	2.6333
75	-2.9428	-2.79989	-2.79956	-2.79937	-2.72407	-2.77372	-3.08186	-2.79956	2.79956
76	-3.05527	-2.95051	-2.9452	-2.945	-2.84741	-2.9179	-3.14587	-2.9452	2.9452
77	-3.15535	-3.04612	-3.03822	-3.03802	-2.93407	-3.0072	-3.20938	-3.03822	3.03822
78	-3.25579	-3.1375	-3.12914	-3.12893	-3.02037	-3.09892	-3.27238	-3.12914	3.12914
79	-3.33559	-3.22212	-3.21164	-3.21142	-3.09259	-3.1794	-3.30537	-3.21164	3.21164
80	-3.403	-3.28473	-3.27309	-3.27287	-3.15	-3.23965	-3.3507	-3.27309	3.27309
81	-3.41905	-3.32873	-3.31265	-3.31244	-3.18222	-3.29657	-3.34351	-3.31265	3.31265
82	-3.27008	-3.25761	-3.22385	-3.22377	-3.1	-3.23088	-3.12479	-3.22385	3.22385
83	-3.1049	-3.05132	-2.96968	-2.98642	-2.97074	-3.16931	-2.9341	-2.98642	2.98642
84	-3.01604	-2.91032	-2.81522	-2.85176	-2.86556	-3.01198	-2.79495	-2.86556	2.86556
85	-2.90021	-2.8401	-2.73897	-2.78097	-2.69074	-2.81543	-2.71362	-2.78097	2.78097
86	-2.7118	-2.74441	-2.69817	-2.73402	-2.58407	-2.6715	-2.6943	-2.69817	2.69817
87	-2.65664	-2.68257	-2.66835	-2.66121	-2.52185	-2.61398	-2.42838	-2.65664	2.65664
88	-2.72687	-2.70196	-2.69648	-2.68445	-2.60963	-2.63497	-2.83605	-2.69648	2.69648
89	-2.83325	-2.8114	-2.83443	-2.82864	-2.76037	-2.8116	-2.6775	-2.8116	2.8116
90	-2.94205	-2.99473	-3.00618	-2.99781	-2.88704	-2.99454	-3.04196	-2.99473	2.99473
91	-3.04702	-3.0399	-3.0241	-3.02894	-2.91741	-2.99701	-3.12346	-3.02894	3.02894
92	-3.17136	-3.06939	-3.03592	-3.04071	-2.92185	-2.98598	-3.13824	-3.04071	3.04071
93	-3.20712	-3.08611	-3.06543	-3.05307	-2.92852	-3.00371	-3.20181	-3.06543	3.06543
94	-3.24169	-3.1154	-3.10018	-3.0803	-2.95667	-3.04184	-3.26487	-3.10018	3.10018
95	-3.2801	-3.14907	-3.13402	-3.11165	-2.98889	-3.08455	-3.31267	-3.13402	3.13402
96	-3.32919	-3.18879	-3.17727	-3.17482	-3.06222	-3.14394	-3.37485	-3.17727	3.17727
97	-3.3442	-3.25766	-3.24448	-3.24426	-3.11222	-3.2143	-3.36275	-3.24448	3.24448
98	-3.36792	-3.2805	-3.26595	-3.26573	-3.13407	-3.23336	-3.36551	-3.26595	3.26595
99	-3.39101	-3.30673	-3.29162	-3.2914	-3.15556	-3.25844	-3.35349	-3.29162	3.29162
100	-3.4056	-3.32281	-3.30719	-3.30697	-3.16963	-3.27357	-3.3507	-3.30719	3.30719
101	-3.42106	-3.33804	-3.32235	-3.32212	-3.1837	-3.28856	-3.366	-3.32235	3.32235
102	-3.42744	-3.34989	-3.33329	-3.33307	-3.19074	-3.30011	-3.366	-3.33329	3.33329
103	-3.43793	-3.35412	-3.33792	-3.33769	-3.19778	-3.30361	-3.3813	-3.33792	3.33792
104	-3.44195	-3.36512	-3.34844	-3.34822	-3.20444	-3.31538	-3.3813	-3.34844	3.34844
105	-3.4196	-3.35919	-3.34043	-3.34022	-3.19926	-3.31318	-3.3507	-3.34043	3.34043
106	-3.27669	-3.28987	-3.26048	-3.26067	-3.11963	-3.23562	-3.1365	-3.26048	3.26048
107	-3.13375	-3.11282	-3.07811	-3.09491	-3.02111	-3.09045	-2.97734	-3.09045	3.09045
108	-3.06082	-3.00902	-2.97355	-3.0093	-2.95741	-3.07405	-2.88398	-3.00902	3.00902
109	-3.00831	-2.95617	-2.91327	-2.96081	-2.90519	-3.03607	-2.80914	-2.95617	2.95617
110	-2.96691	-2.91079	-2.86243	-2.91415	-2.84593	-2.95495	-2.77671	-2.91079	2.91079
111	-2.96218	-2.88493	-2.8432	-2.89427	-2.83259	-2.93716	-2.78511	-2.88493	2.88493
112	-3.03305	-2.92234	-2.88725	-2.93468	-2.88222	-2.94526	-2.84112	-2.92234	2.92234
113	-3.13893	-3.01035	-2.97984	-3.02199	-2.94926	-3.03681	-2.94433	-3.01035	3.01035
114	-3.18829	-3.0852	-3.04668	-3.08637	-2.98481	-3.0798	-2.9987	-3.0798	3.0798
115	-3.1897	-3.09441	-3.04636	-3.08784	-2.97889	-3.02763	-3.05259	-3.05259	3.05259
116	-3.25857	-3.09439	-3.03854	-3.07132	-2.95444	-2.98959	-3.03539	-3.03854	3.03854
117	-3.25096	-3.08544	-3.05052	-3.06019	-2.93556	-2.98017	-3.07027	-3.06019	3.06019
118	-3.23811	-3.09035	-3.06748	-3.06584	-2.94	-3.01476	-3.1212	-3.06748	3.06748
119	-3.24392	-3.11827	-3.10642	-3.10621	-2.98296	-3.07472	-3.1824	-3.10642	3.10642
120	-3.25844	-3.17473	-3.16282	-3.16261	-3.03407	-3.12988	-3.2283	-3.16282	3.16282
121	-3.32466	-3.22804	-3.21712	-3.2169	-3.09222	-3.18369	-3.3048	-3.21712	3.21712
122	-3.40839	-3.3025	-3.29204	-3.29182	-3.16444	-3.25834	-3.3813	-3.29204	3.29204
123	-3.48194	-3.37527	-3.3636	-3.36337	-3.22889	-3.33081	-3.4425	-3.3636	3.3636
124	-3.54114	-3.43365	-3.42042	-3.42019	-3.27926	-3.38673	-3.4884	-3.42042	3.42042
125	-3.58273	-3.47681	-3.46209	-3.46186	-3.31481	-3.42707	-3.519	-3.46209	3.46209
126	-3.62719	-3.5115	-3.49703	-3.49679	-3.35074	-3.46109	-3.5649	-3.49703	3.49703
127	-3.66752	-3.55296	-3.53786	-3.53762	-3.38667	-3.50276	-3.5955	-3.53786	3.53786
128	-3.6909	-3.58088	-3.56437	-3.56413	-3.40778	-3.52905	-3.6108	-3.56437	3.56437
129	-3.68673	-3.59019	-3.57153	-3.57129	-3.41	-3.54334	-3.5955	-3.57153	3.57153
130	-3.50041	-3.5225	-3.48988	-3.48965	-3.28148	-3.46559	-3.3354	-3.48965	3.48965
131	-3.25247	-3.28727	-3.25164	-3.25143	-3.06481	-3.21856	-3.1212	-3.25143	3.25143
132	-3.06141	-3.07489	-3.04266	-3.04263	-2.90852	-3.01092	-2.9223	-3.04263	3.04263
133	-2.92929	-2.89593	-2.87149	-2.87271	-2.79519	-2.85023	-2.7846	-2.87149	2.87149
134	-2.87287	-2.79265	-2.77578	-2.77746	-2.74111	-2.76716	-2.7234	-2.77578	2.77578
135	-2.87843	-2.76615	-2.75194	-2.75293	-2.73704	-2.74185	-2.7387	-2.75194	2.75194
136	-2.96672	-2.83463	-2.81022	-2.81241	-2.82037	-2.90391	-2.8458	-2.83463	2.83463
137	-3.08323	-2.93679	-2.92821	-2.92804	-2.90259	-2.96473	-2.9988	-2.93679	2.93679
138	-3.1313	-3.02053	-3.01165	-3.00562	-2.93074	-2.96178	-3.06	-3.01165	3.01165
139	-3.14895	-3.05682	-3.04585	-3.0456	-2.92963	-3.0147	-3.1212	-3.04585	3.04585
140	-3.2038	-3.1172	-3.10642	-3.10621	-2.98111	-3.07466	-3.1824	-3.10642	3.10642
141	-3.27066	-3.17812	-3.16703	-3.16682	-3.03852	-3.13463	-3.2436	-3.16703	3.16703
142	-3.32722	-3.23566	-3.22343	-3.22321	-3.08963	-3.19073	-3.2895	-3.22343	3.22343
143	-3.38805	-3.28558	-3.27352	-3.2733	-3.14037	-3.2398	-3.3507	-3.27352	3.27352
144	-3.45532	-3.34566	-3.33371	-3.33349	-3.19815	-3.29959	-3.4119	-3.33371	3.33371
145	-3.51232	-3.40319	-3.39011	-3.38988	-3.24852	-3.3566	-3.4578	-3.39011	3.39011
146	-3.56315	-3.44973	-3.43599	-3.43576	-3.29185	-3.40093	-3.5037	-3.43599	3.43599
147	-3.61407	-3.49542	-3.48145	-3.48122	-3.33519	-3.44676	-3.5496	-3.48145	3.48145
148	-3.64376	-3.53435	-3.51849	-3.51826	-3.36407	-3.48405	-3.5649	-3.51849	3.51849
149	-3.66079	-3.55127	-3.53449	-3.53425	-3.37815	-3.4985	-3.5802	-3.53449	3.53449
150	-3.6885	-3.56988	-3.55385	-3.55361	-3.4	-3.51733	-3.6108	-3.55385	3.55385
151	-3.7013	-3.59273	-3.57531	-3.57507	-3.41444	-3.5398	-3.6108	-3.57531	3.57531
152	-3.71195	-3.59781	-3.58037	-3.58013	-3.42185	-3.54327	-3.6261	-3.58037	3.58037
153	-3.70773	-3.60542	-3.58668	-3.58644	-3.4237	-3.55644	-3.6108	-3.58668	3.58668
154	-3.47896	-3.52419	-3.4882	-3.48797	-3.26889	-3.46679	-3.2895	-3.47896	3.47896
155	-3.19996	-3.24544	-3.20787	-3.20765	-3.01111	-3.174	-3.0753	-3.19996	3.19996
156	-2.97933	-3.03362	-2.99699	-2.99679	-2.82	-2.96575	-2.8764	-2.97933	2.97933
157	-2.82036	-2.84787	-2.81288	-2.813	-2.68741	-2.78202	-2.7234	-2.81288	2.81288
158	-2.70197	-2.71444	-2.6736	-2.67754	-2.60148	-2.66372	-2.54253	-2.6736	2.6736
159	-2.67647	-2.62568	-2.58913	-2.59653	-2.56704	-2.57342	-2.5245	-2.58913	2.58913
160	-2.75089	-2.64121	-2.62986	-2.63469	-2.6137	-2.57439	-2.66873	-2.63469	2.63469
161	-2.8836	-2.74583	-2.75299	-2.75416	-2.72333	-2.69938	-2.8152	-2.75299	2.75299
162	-2.93797	-2.84792	-2.86222	-2.85795	-2.76444	-2.7735	-2.8764	-2.85795	2.85795
163	-2.94839	-2.87631	-2.87455	-2.87011	-2.75926	-2.83465	-2.9376	-2.87455	2.87455
164	-2.98975	-2.93104	-2.92037	-2.92017	-2.80259	-2.89074	-2.9835	-2.92037	2.92037
165	-3.04842	-2.98097	-2.97045	-2.97026	-2.85296	-2.9398	-3.0447	-2.97045	2.97045
166	-3.11465	-3.04104	-3.03065	-3.03044	-2.91148	-2.99959	-3.1059	-3.03065	3.03065
167	-3.16864	-3.09858	-3.08705	-3.08684	-2.96259	-3.05569	-3.1518	-3.08705	3.08705
168	-3.22771	-3.1485	-3.13714	-3.13693	-3.0137	-3.10476	-3.213	-3.13714	3.13714
169	-3.29431	-3.20858	-3.19733	-3.19711	-3.07148	-3.16455	-3.2742	-3.19733	3.19733
170	-3.36945	-3.27289	-3.26215	-3.26193	-3.1363	-3.22798	-3.3507	-3.26215	3.26215
171	-3.44149	-3.34481	-3.33328	-3.33306	-3.20148	-3.30023	-3.4119	-3.33328	3.33328
172	-3.4982	-3.40319	-3.39011	-3.38988	-3.25185	-3.35661	-3.4578	-3.39011	3.39011
173	-3.5383	-3.44635	-3.43178	-3.43155	-3.28778	-3.39698	-3.4884	-3.43178	3.43178
174	-3.5804	-3.48104	-3.46672	-3.46648	-3.3237	-3.431	-3.5343	-3.46672	3.46672
175	-3.61919	-3.5225	-3.50754	-3.50731	-3.36	-3.47282	-3.5649	-3.50754	3.50754
176	-3.64249	-3.55042	-3.53406	-3.53383	-3.38185	-3.49895	-3.5802	-3.53406	3.53406
177	-3.64641	-3.56311	-3.54542	-3.54519	-3.39111	-3.51298	-3.5802	-3.54542	3.54542
178	-3.61326	-3.55381	-3.53322	-3.53299	-3.37259	-3.49831	-3.5343	-3.53322	3.53322
179	-3.57207	-3.51065	-3.48904	-3.48881	-3.34333	-3.45378	-3.4884	-3.48881	3.48881
180	-3.55487	-3.46835	-3.4478	-3.44758	-3.33667	-3.4109	-3.4578	-3.4478	3.4478
181	-3.54128	-3.44048	-3.42128	-3.42106	-3.32407	-3.38631	-3.4425	-3.42128	3.42128
182	-3.50055	-3.42435	-3.40569	-3.40547	-3.28778	-3.37117	-3.4272	-3.40569	3.40569
183	-3.47317	-3.4125	-3.39475	-3.39453	-3.27259	-3.35884	-3.4272	-3.39475	3.39475
184	-3.49859	-3.41544	-3.39855	-3.39831	-3.30222	-3.36449	-3.4425	-3.39855	3.39855
185	-3.54888	-3.43651	-3.4217	-3.42148	-3.33259	-3.38879	-3.4884	-3.4217	3.4217
186	-3.59488	-3.48358	-3.47052	-3.47029	-3.35815	-3.43428	-3.5496	-3.47052	3.47052
187	-3.66406	-3.54704	-3.5349	-3.53468	-3.39296	-3.49863	-3.6261	-3.5349	3.5349
188	-3.76569	-3.60932	-3.59342	-3.59318	-3.43741	-3.55824	-3.6414	-3.59342	3.59342
189	-3.75706	-3.63757	-3.62288	-3.62264	-3.47481	-3.58551	-3.7026	-3.62288	3.62288
190	-3.81261	-3.69257	-3.67802	-3.67777	-3.52593	-3.64064	-3.7485	-3.67802	3.67802
191	-3.86387	-3.73911	-3.7239	-3.72365	-3.56926	-3.68579	-3.7944	-3.7239	3.7239
192	-3.91518	-3.7848	-3.76936	-3.7691	-3.61259	-3.73123	-3.8403	-3.76936	3.76936
193	-3.95583	-3.82711	-3.81061	-3.81035	-3.64889	-3.77236	-3.8709	-3.81061	3.81061
194	-3.9901	-3.85842	-3.84133	-3.84107	-3.67741	-3.80208	-3.9015	-3.84133	3.84133
195	-4.0137	-3.8855	-3.86743	-3.86717	-3.69926	-3.82907	-3.9168	-3.86743	3.86743
196	-4.0309	-3.90157	-3.883	-3.88274	-3.71481	-3.84339	-3.9321	-3.883	3.883
197	-4.03734	-3.91342	-3.89395	-3.89368	-3.72222	-3.85444	-3.9321	-3.89395	3.89395
198	-4.04806	-3.91765	-3.89858	-3.89831	-3.72593	-3.85852	-3.9474	-3.89858	3.89858
199	-4.06528	-3.93203	-3.91331	-3.91304	-3.74074	-3.87332	-3.9627	-3.91331	3.91331
200	-4.07175	-3.94388	-3.92425	-3.92399	-3.74815	-3.88718	-3.9627	-3.92425	3.92425
201	-4.05024	-3.93796	-3.91624	-3.91599	-3.73704	-3.877	-3.9321	-3.91624	3.91624
202	-4.01575	-3.90919	-3.88679	-3.88654	-3.70741	-3.84729	-3.9015	-3.88679	3.88679
203	-3.98344	-3.87534	-3.85229	-3.85204	-3.67333	-3.81465	-3.8556	-3.85229	3.85229
204	-3.94725	-3.82711	-3.80305	-3.8028	-3.62889	-3.76545	-3.7944	-3.8028	3.8028
205	-3.92555	-3.77719	-3.75548	-3.75524	-3.59481	-3.71806	-3.7791	-3.75548	3.75548
206	-3.79434	-3.71276	-3.68014	-3.6799	-3.49593	-3.65127	-3.5496	-3.6799	3.6799
207	-3.64777	-3.52618	-3.48828	-3.49221	-3.36815	-3.44751	-3.4272	-3.48828	3.48828
208	-3.61397	-3.43916	-3.40243	-3.42204	-3.34926	-3.40751	-3.42535	-3.42204	3.42204
209	-3.67034	-3.46114	-3.43445	-3.46207	-3.39259	-3.50099	-3.4884	-3.46207	3.46207
210	-3.69971	-3.50607	-3.48319	-3.51184	-3.4037	-3.44495	-3.5343	-3.50607	3.50607
211	-3.68782	-3.52633	-3.51176	-3.51539	-3.38407	-3.47593	-3.5802	-3.51539	3.51539
212	-3.76537	-3.57232	-3.55722	-3.55698	-3.40407	-3.52088	-3.6261	-3.55722	3.55722
213	-3.74553	-3.61727	-3.60268	-3.60244	-3.45	-3.56586	-3.672	-3.60268	3.60268
214	-3.79018	-3.66296	-3.64814	-3.64789	-3.49481	-3.61083	-3.7179	-3.64814	3.64814
215	-3.84146	-3.70865	-3.69359	-3.69334	-3.53852	-3.65581	-3.7638	-3.69359	3.69359
216	-3.8928	-3.75434	-3.73905	-3.7388	-3.58185	-3.70033	-3.8097	-3.73905	3.73905
217	-3.95753	-3.80342	-3.78872	-3.78846	-3.63222	-3.74918	-3.8709	-3.78872	3.78872
218	-4.02796	-3.8635	-3.84891	-3.84865	-3.69	-3.80943	-3.9321	-3.84891	3.84891
219	-4.09713	-3.92442	-3.90952	-3.90926	-3.74815	-3.86945	-3.9933	-3.90952	3.90952
220	-4.15568	-3.98196	-3.96592	-3.96566	-3.8	-3.92738	-4.0392	-3.96592	3.96592
221	-4.19967	-4.02511	-4.00759	-4.00732	-3.83333	-3.96696	-4.0698	-4.00759	4.00759
222	-4.23604	-4.05642	-4.03832	-4.03805	-3.86296	-3.99702	-4.1004	-4.03832	4.03832
223	-4.27081	-4.08688	-4.06863	-4.06835	-3.89259	-4.02701	-4.131	-4.06863	4.06863
224	-4.2947	-4.11395	-4.09472	-4.09445	-3.91481	-4.05412	-4.1463	-4.09472	4.09472
225	-4.29315	-4.12326	-4.10187	-4.1016	-3.91481	-4.07151	-4.131	-4.10187	4.10187
226	-4.0955	-4.04203	-4.0034	-4.00314	-3.78148	-3.97645	-3.8097	-4.00314	4.00314
227	-3.83178	-3.74806	-3.70205	-3.70401	-3.54444	-3.6697	-3.519	-3.70205	3.70205
228	-3.61694	-3.49813	-3.43821	-3.45808	-3.38074	-3.48052	-3.2589	-3.45808	3.45808
229	-3.45884	-3.32449	-3.25488	-3.28561	-3.25148	-3.32527	-3.13323	-3.28561	3.28561
230	-3.35524	-3.21386	-3.14659	-3.18087	-3.15704	-3.18204	-3.08627	-3.18087	3.18087
231	-3.32743	-3.16059	-3.10329	-3.1385	-3.13111	-3.11856	-3.10655	-3.13111	3.13111
232	-3.41455	-3.20515	-3.15747	-3.1919	-3.2063	-3.21485	-3.24802	-3.2063	3.2063
233	-3.57774	-3.35859	-3.31579	-3.34925	-3.34074	-3.40373	-3.41348	-3.35859	3.35859
234	-3.61165	-3.46848	-3.42146	-3.45384	-3.37296	-3.3984	-3.41963	-3.42146	3.42146
235	-3.55088	-3.42275	-3.36682	-3.40052	-3.31111	-3.31885	-3.42591	-3.40052	3.40052
236	-3.59178	-3.38052	-3.35687	-3.35861	-3.25333	-3.32246	-3.4119	-3.35861	3.35861
237	-3.52631	-3.39812	-3.38254	-3.38231	-3.23481	-3.34834	-3.4272	-3.38254	3.38254
238	-3.49817	-3.41419	-3.39811	-3.39788	-3.25185	-3.36351	-3.4425	-3.39811	3.39811
239	-3.51487	-3.42942	-3.41326	-3.41303	-3.26741	-3.3785	-3.4578	-3.41326	3.41326
240	-3.52929	-3.44465	-3.42841	-3.42818	-3.28185	-3.3944	-3.4731	-3.42841	3.42841
241	-3.53409	-3.4565	-3.43936	-3.43912	-3.28852	-3.40464	-3.4731	-3.43936	3.43936
242	-3.53411	-3.45735	-3.43978	-3.43954	-3.28852	-3.40476	-3.4731	-3.43978	3.43978
243	-3.54242	-3.46073	-3.44398	-3.44375	-3.29556	-3.40754	-3.4884	-3.44398	3.44398
244	-3.56859	-3.4785	-3.46293	-3.46269	-3.31704	-3.4302	-3.519	-3.46293	3.46293
245	-3.55789	-3.49458	-3.47597	-3.47574	-3.31741	-3.44176	-3.4884	-3.47597	3.47597
246	-3.52299	-3.4675	-3.44735	-3.44712	-3.28852	-3.41142	-3.4578	-3.44735	3.44735
247	-3.51048	-3.44381	-3.42546	-3.42523	-3.27407	-3.38913	-3.4578	-3.42546	3.42546
248	-3.5082	-3.44212	-3.42462	-3.42439	-3.27444	-3.38966	-3.4578	-3.42462	3.42462
249	-3.49635	-3.43873	-3.4204	-3.42018	-3.27	-3.38719	-3.4425	-3.4204	3.4204
250	-3.46905	-3.42096	-3.40146	-3.40125	-3.25111	-3.36866	-3.4119	-3.40146	3.40146
251	-3.4228	-3.38796	-3.36738	-3.36717	-3.22333	-3.33368	-3.366	-3.36717	3.36717
252	-3.37497	-3.34312	-3.32235	-3.32214	-3.20185	-3.28885	-3.3201	-3.32214	3.32214
253	-3.34139	-3.30419	-3.28531	-3.2851	-3.1763	-3.25025	-3.3048	-3.28531	3.28531
254	-3.31367	-3.28389	-3.2651	-3.26489	-3.12704	-3.23172	-3.2742	-3.2651	3.2651
255	-3.30247	-3.26104	-3.24363	-3.24342	-3.10296	-3.20884	-3.2742	-3.24363	3.24363
256	-3.31291	-3.26273	-3.24701	-3.2468	-3.13259	-3.21282	-3.2895	-3.24701	3.24701
257	-3.35029	-3.28389	-3.27016	-3.26995	-3.16704	-3.23773	-3.3354	-3.27016	3.27016
258	-3.37115	-3.31773	-3.30214	-3.30193	-3.16815	-3.26939	-3.3354	-3.30214	3.30214
259	-3.37252	-3.32027	-3.30339	-3.30318	-3.15444	-3.26888	-3.3354	-3.30339	3.30339
260	-3.4323	-3.32743	-3.31182	-3.31159	-3.17074	-3.27657	-3.366	-3.31182	3.31182
261	-3.42676	-3.35581	-3.34128	-3.34106	-3.20111	-3.30709	-3.3966	-3.34128	3.34128
262	-3.48352	-3.39304	-3.38001	-3.37978	-3.24481	-3.34384	-3.4578	-3.38001	3.38001
263	-3.4996	-3.43535	-3.41873	-3.4185	-3.26667	-3.38498	-3.4425	-3.41873	3.41873
264	-3.58805	-3.45819	-3.44777	-3.44754	-3.32407	-3.40749	-3.5802	-3.44777	3.44777
265	-3.6685	-3.56311	-3.54627	-3.54603	-3.4037	-3.50806	-3.6108	-3.54627	3.54627
266	-3.83144	-3.64011	-3.61951	-3.61926	-3.51889	-3.59327	-3.825	-3.61951	3.61951
267	-4.07154	-3.84319	-3.82618	-3.82592	-3.72222	-3.80694	-4.0392	-3.82618	3.82618
268	-4.24888	-4.03611	-4.01307	-4.01279	-3.87778	-3.98843	-4.1616	-4.01307	4.01307
269	-4.3911	-4.16303	-4.13682	-4.13654	-3.9963	-4.1092	-4.284	-4.13682	4.13682
270	-4.53317	-4.28488	-4.25804	-4.25775	-4.11111	-4.22919	-4.4064	-4.25804	4.25804
271	-4.65225	-4.39995	-4.36664	-4.36634	-4.21111	-4.34322	-4.4982	-4.36664	4.36664
272	-4.75859	-4.49303	-4.44787	-4.44757	-4.2963	-4.43188	-4.59	-4.44787	4.44787
273	-4.82395	-4.57087	-4.51732	-4.51702	-4.35556	-4.51562	-4.6206	-4.51732	4.51732
274	-4.77968	-4.56749	-4.49671	-4.49643	-4.32222	-4.49649	-4.4829	-4.49649	4.49649
275	-4.75472	-4.45605	-4.38459	-4.39145	-4.27037	-4.37758	-4.3911	-4.3911	4.3911
276	-4.74231	-4.39545	-4.29956	-4.32687	-4.22593	-4.28939	-4.2993	-4.29956	4.29956
277	-4.70216	-4.33166	-4.2107	-4.24382	-4.15185	-4.21762	-4.2381	-4.2381	4.2381
278	-4.6632	-4.30091	-4.14979	-4.18131	-4.09259	-4.15858	-4.2368	-4.18131	4.18131
279	-4.66593	-4.25893	-4.12675	-4.1409	-4.09259	-4.14206	-4.29821	-4.14206	4.14206
280	-4.74404	-4.28234	-4.1577	-4.17536	-4.15185	-4.21313	-4.35637	-4.21313	4.21313
281	-4.86597	-4.36776	-4.24467	-4.27259	-4.23704	-4.36648	-4.4217	-4.36648	4.36648
282	-4.91367	-4.42416	-4.33215	-4.34233	-4.25556	-4.34678	-4.4676	-4.34678	4.34678
283	-4.90447	-4.45495	-4.39022	-4.38993	-4.24074	-4.39086	-4.5135	-4.39086	4.39086
284	-5.00771	-4.50064	-4.4361	-4.43581	-4.28519	-4.43581	-4.5594	-4.4361	4.4361
285	-4.89643	-4.54633	-4.48577	-4.48547	-4.32963	-4.48079	-4.6053	-4.48577	4.48577
286	-4.83857	-4.58864	-4.54175	-4.54144	-4.36667	-4.52187	-4.6359	-4.54175	4.54175
287	-4.88541	-4.62333	-4.58763	-4.58732	-4.4	-4.55593	-4.6818	-4.58763	4.58763
288	-4.9359	-4.66818	-4.6373	-4.63698	-4.44444	-4.60072	-4.7277	-4.6373	4.6373
289	-4.90944	-4.69018	-4.66381	-4.6635	-4.43704	-4.6265	-4.6665	-4.66381	4.66381
290	-4.81583	-4.62841	-4.60657	-4.60625	-4.36667	-4.55258	-4.5747	-4.60625	4.60625
291	-4.72034	-4.5421	-4.54595	-4.54565	-4.28519	-4.465	-4.4982	-4.5421	4.5421
292	-4.70929	-4.4888	-4.51059	-4.51029	-4.26296	-4.41777	-4.5288	-4.51029	4.51029
293	-4.63119	-4.47949	-4.50049	-4.50019	-4.22222	-4.40768	-4.4064	-4.47949	4.47949
294	-4.54354	-4.38303	-4.41504	-4.41474	-4.14074	-4.30809	-4.3605	-4.38303	4.38303
295	-4.50185	-4.33649	-4.37211	-4.37181	-4.10741	-4.26729	-4.3299	-4.33649	4.33649
296	-4.4668	-4.30518	-4.34559	-4.3453	-4.07778	-4.23718	-4.2993	-4.30518	4.30518
297	-4.41801	-4.27134	-4.3216	-4.3213	-4.04074	-4.20574	-4.2534	-4.27134	4.27134
298	-4.30961	-4.20957	-4.26014	-4.25986	-3.96296	-4.14356	-4.131	-4.20957	4.20957
299	-4.14939	-4.08519	-4.14734	-4.14706	-3.83333	-4.01121	-3.978	-4.08519	4.08519
300	-3.99876	-3.94134	-4.01601	-4.01574	-3.70333	-3.87035	-3.8556	-3.94134	3.94134
301	-3.86191	-3.8178	-3.89858	-3.89831	-3.58778	-3.75008	-3.7332	-3.8178	3.8178
302	-3.75766	-3.70611	-3.80471	-3.80446	-3.49407	-3.63833	-3.6567	-3.70611	3.70611
303	-3.69397	-3.63419	-3.74705	-3.7468	-3.4363	-3.57109	-3.6108	-3.63419	3.63419
304	-3.69355	-3.60373	-3.718	-3.71775	-3.42852	-3.54333	-3.6414	-3.6414	3.6414
305	-3.76834	-3.6435	-3.75252	-3.75226	-3.4863	-3.59666	-3.7332	-3.7332	3.7332
306	-3.79596	-3.7078	-3.81607	-3.81582	-3.52333	-3.6549	-3.7179	-3.7179	3.7179
307	-3.77909	-3.6985	-3.81439	-3.81413	-3.50889	-3.64095	-3.7026	-3.7026	3.7026
308	-3.77279	-3.68665	-3.79965	-3.7994	-3.50222	-3.62983	-3.7026	-3.7026	3.7026
309	-3.76217	-3.68242	-3.78871	-3.78845	-3.49481	-3.62574	-3.6873	-3.6873	3.6873
310	-3.7453	-3.66804	-3.78408	-3.78382	-3.48074	-3.61093	-3.672	-3.672	3.672
311	-3.74949	-3.65957	-3.78197	-3.78172	-3.48074	-3.60221	-3.6873	-3.6873	3.6873
312	-3.74516	-3.66634	-3.79418	-3.79393	-3.48111	-3.61066	-3.672	-3.672	3.672
313	-3.82378	-3.68327	-3.80765	-3.80739	-3.53148	-3.63046	-3.7944	-3.7944	3.7944
314	-3.8428	-3.76027	-3.87837	-3.8781	-3.56778	-3.70576	-3.7485	-3.76027	3.76027
315	-3.84492	-3.7408	-3.85858	-3.85832	-3.56037	-3.68163	-3.7791	-3.7791	3.7791
316	-3.8897	-3.77042	-3.89099	-3.89073	-3.59667	-3.71581	-3.825	-3.825	3.825
317	-3.94098	-3.81527	-3.93182	-3.93156	-3.64	-3.7607	-3.8709	-3.8709	3.8709
318	-3.94952	-3.84742	-3.94571	-3.94545	-3.65444	-3.79196	-3.8556	-3.8556	3.8556
319	-3.95381	-3.84234	-3.92972	-3.92945	-3.65444	-3.7838	-3.8709	-3.8709	3.8709
320	-3.96837	-3.85588	-3.94361	-3.94334	-3.66889	-3.79829	-3.8862	-3.8862	3.8862
321	-3.97321	-3.86773	-3.95455	-3.95429	-3.67593	-3.81077	-3.8862	-3.8862	3.8862
322	-3.96245	-3.86519	-3.95076	-3.9505	-3.66889	-3.80579	-3.8709	-3.8709	3.8709
323	-3.95599	-3.85419	-3.93603	-3.93577	-3.66148	-3.79479	-3.8709	-3.8709	3.8709
324	-3.94527	-3.84996	-3.92088	-3.92062	-3.65407	-3.79025	-3.8556	-3.8556	3.8556
325	-3.93882	-3.83896	-3.90994	-3.90967	-3.64667	-3.77978	-3.8556	-3.8556	3.8556
326	-3.93881	-3.83811	-3.90531	-3.90504	-3.6463	-3.77962	-3.8556	-3.8556	3.8556
327	-3.94138	-3.83811	-3.89899	-3.89873	-3.6463	-3.77962	-3.8556	-3.8556	3.8556
328	-3.95342	-3.8415	-3.90909	-3.90883	-3.65296	-3.78258	-3.8709	-3.8709	3.8709
329	-3.9706	-3.85588	-3.91793	-3.91767	-3.66741	-3.79824	-3.8862	-3.8862	3.8862
330	-3.98783	-3.87111	-3.94319	-3.94292	-3.68185	-3.81329	-3.9015	-3.9015	3.9015
331	-4.0264	-3.89311	-3.96297	-3.9627	-3.71111	-3.83515	-3.9474	-3.9474	3.9474
332	-4.05908	-3.93034	-3.99285	-3.99259	-3.74074	-3.87301	-3.9627	-3.9627	3.9627
333	-4.09939	-3.95403	-4.02316	-4.02289	-3.76667	-3.89634	-4.0086	-4.0086	4.0086
334	-4.11877	-3.98788	-4.04925	-4.04898	-3.78889	-3.92854	-4.0086	-4.0086	4.0086
335	-4.1404	-3.99719	-4.06483	-4.06456	-3.8037	-3.93731	-4.0392	-4.0392	4.0392
336	-4.17769	-4.02596	-4.08419	-4.08392	-3.83333	-3.96695	-4.0698	-4.0698	4.0698
337	-4.26816	-4.07334	-4.13512	-4.13484	-3.8963	-4.00875	-4.1769	-4.13484	4.13484
338	-4.43376	-4.18926	-4.2433	-4.24301	-4.02593	-4.13534	-4.3452	-4.24301	4.24301
339	-4.61592	-4.35003	-4.36831	-4.36802	-4.17778	-4.30044	-4.4982	-4.36802	4.36802
340	-4.74847	-4.48964	-4.48743	-4.48713	-4.29259	-4.4312	-4.59	-4.48743	4.48743
341	-4.85824	-4.58441	-4.56067	-4.56036	-4.38148	-4.52168	-4.6818	-4.56067	4.56067
342	-4.96732	-4.67579	-4.62591	-4.6256	-4.46667	-4.61167	-4.7736	-4.62591	4.62591
343	-5.06377	-4.76379	-4.69705	-4.69673	-4.54444	-4.69899	-4.8501	-4.69899	4.69899
344	-5.14257	-4.83741	-4.75808	-4.75776	-4.61111	-4.77001	-4.9113	-4.77001	4.77001
345	-5.19206	-4.89241	-4.79764	-4.79732	-4.65185	-4.82859	-4.9419	-4.82859	4.82859
346	-5.19954	-4.90425	-4.74252	-4.74222	-4.64815	-4.82912	-4.8807	-4.82912	4.82912
347	-5.22255	-4.84845	-4.58849	-4.5882	-4.5963	-4.76996	-4.8195	-4.76996	4.76996
348	-5.25086	-4.80896	-4.45987	-4.46121	-4.58148	-4.71554	-4.7889	-4.71554	4.71554
349	-5.31934	-4.84773	-4.38383	-4.40744	-4.64444	-4.70245	-4.7736	-4.70245	4.70245
350	-5.37311	-4.89355	-4.36126	-4.39956	-4.66667	-4.72712	-4.7889	-4.72712	4.72712
351	-5.41674	-4.90841	-4.36163	-4.40367	-4.67407	-4.7283	-4.8195	-4.7283	4.7283
352	-5.5087	-4.93427	-4.39939	-4.44022	-4.72593	-4.81647	-4.896	-4.81647	4.81647
353	-5.59774	-4.98945	-4.46878	-4.50735	-4.76296	-4.87685	-4.9878	-4.87685	4.87685
354	-5.61274	-4.99323	-4.5257	-4.53961	-4.74444	-4.89763	-5.0184	-4.89763	4.89763
355	-5.59587	-5.0041	-4.56826	-4.56797	-4.75185	-4.93133	-5.0643	-4.93133	4.93133
356	-5.69732	-5.04556	-4.6032	-4.6029	-4.78889	-4.97224	-5.0949	-4.97224	4.97224
357	-5.52791	-5.08025	-4.64403	-4.64372	-4.82963	-5.00619	-5.1408	-5.00619	5.00619
358	-5.36555	-5.08787	-4.67475	-4.67444	-4.79259	-5.0095	-5.0184	-5.0095	5.0095
359	-5.3129	-5.00241	-4.70927	-4.70895	-4.73704	-4.9212	-5.0184	-4.9212	4.9212
360	-5.31289	-4.99564	-4.75009	-4.74977	-4.73704	-4.92138	-5.0184	-4.92138	4.92138
361	-5.26738	-4.9821	-4.76398	-4.76366	-4.70741	-4.90592	-4.9572	-4.90592	4.90592
362	-5.1947	-4.92456	-4.73115	-4.73083	-4.64815	-4.84486	-4.896	-4.84486	4.84486
363	-5.11092	-4.86025	-4.68611	-4.6858	-4.58519	-4.77992	-4.8195	-4.77992	4.77992
364	-5.04322	-4.79172	-4.64486	-4.64455	-4.52593	-4.71376	-4.7736	-4.71376	4.71376
365	-4.98929	-4.74433	-4.61834	-4.61803	-4.48519	-4.66844	-4.7277	-4.66844	4.66844
366	-4.93865	-4.69864	-4.59856	-4.59825	-4.44074	-4.62297	-4.6818	-4.62297	4.62297
367	-4.89808	-4.65633	-4.56867	-4.56837	-4.4037	-4.58184	-4.6512	-4.58184	4.58184
368	-4.86233	-4.62503	-4.54257	-4.54227	-4.37778	-4.5521	-4.6206	-4.5521	4.5521
369	-4.7819	-4.58103	-4.51015	-4.50986	-4.32222	-4.51551	-4.5288	-4.51551	4.51551
370	-4.46493	-4.41518	-4.33929	-4.33901	-4.08519	-4.33466	-4.0851	-4.33901	4.33901
371	-4.15112	-4.03759	-3.97942	-3.97978	-3.76667	-3.94598	-3.825	-3.97942	3.97942
372	-3.89015	-3.76371	-3.72585	-3.73278	-3.55815	-3.68307	-3.519	-3.72585	3.72585
373	-3.6125	-3.50092	-3.44668	-3.46931	-3.34519	-3.44829	-3.23089	-3.44829	3.44829
374	-3.36653	-3.27271	-3.22439	-3.25708	-3.14815	-3.2126	-3.07243	-3.22439	3.22439
375	-3.28639	-3.13596	-3.11347	-3.14997	-3.06815	-3.07418	-3.15105	-3.13596	3.13596
376	-3.38236	-3.18869	-3.1664	-3.20256	-3.16	-3.22511	-3.28662	-3.20256	3.20256
377	-3.5779	-3.35757	-3.35036	-3.38667	-3.3263	-3.43352	-3.47832	-3.38667	3.38667
378	-3.59783	-3.48109	-3.47357	-3.50827	-3.35667	-3.42971	-3.44118	-3.47357	3.47357
379	-3.50378	-3.39969	-3.40682	-3.42647	-3.26296	-3.32128	-3.41904	-3.40682	3.40682
380	-3.48982	-3.34603	-3.3758	-3.37558	-3.17185	-3.29232	-3.34079	-3.34603	3.34603
381	-3.38289	-3.31519	-3.36023	-3.36	-3.14074	-3.26243	-3.3048	-3.31519	3.31519
382	-3.33303	-3.28473	-3.34086	-3.34064	-3.11111	-3.23241	-3.2742	-3.28473	3.28473
383	-3.30879	-3.25766	-3.31518	-3.31496	-3.08963	-3.20555	-3.2589	-3.2589	3.2589
384	-3.28166	-3.23819	-3.29961	-3.29938	-3.06815	-3.18665	-3.2283	-3.23819	3.23819
385	-3.2899	-3.22212	-3.29708	-3.29686	-3.06852	-3.16924	-3.2589	-3.2589	3.2589
386	-3.34227	-3.25596	-3.32612	-3.3259	-3.11185	-3.21031	-3.3201	-3.3201	3.3201
387	-3.38721	-3.30842	-3.35222	-3.35199	-3.15556	-3.26303	-3.3507	-3.3507	3.3507
388	-3.41029	-3.33719	-3.36779	-3.36757	-3.17778	-3.28817	-3.366	-3.366	3.366
389	-3.43754	-3.35666	-3.38294	-3.38272	-3.19963	-3.30731	-3.3966	-3.38272	3.38272
390	-3.45851	-3.38289	-3.40231	-3.40208	-3.22185	-3.33323	-3.4119	-3.40208	3.40208
391	-3.48459	-3.40235	-3.42377	-3.42354	-3.24407	-3.35216	-3.4425	-3.42354	3.42354
392	-3.50776	-3.42858	-3.42882	-3.42859	-3.26593	-3.37919	-3.4578	-3.42859	3.42859
393	-3.50353	-3.43788	-3.43513	-3.43491	-3.26852	-3.38959	-3.4425	-3.43513	3.43513
394	-3.44251	-3.41081	-3.39978	-3.39956	-3.22852	-3.3576	-3.366	-3.39956	3.39956
395	-3.34716	-3.33466	-3.31098	-3.31077	-3.15889	-3.2761	-3.2742	-3.31077	3.31077
396	-3.27079	-3.25089	-3.22428	-3.22408	-3.11519	-3.19546	-3.213	-3.22408	3.22408
397	-3.20285	-3.18852	-3.15231	-3.1521	-3.07185	-3.13518	-3.1518	-3.1521	3.1521
398	-3.15587	-3.13415	-3.09968	-3.09948	-3.0137	-3.07924	-3.1212	-3.09968	3.09968
399	-3.15366	-3.11212	-3.07695	-3.07675	-2.99778	-3.06249	-3.1365	-3.07695	3.07695
400	-3.18136	-3.13054	-3.08454	-3.08436	-3.03852	-3.09368	-3.1671	-3.09368	3.09368
401	-3.23432	-3.16774	-3.12663	-3.12643	-3.08074	-3.13339	-3.2283	-3.13339	3.13339
402	-3.28217	-3.21704	-3.18429	-3.18408	-3.09593	-3.17284	-3.2589	-3.18429	3.18429
403	-3.30637	-3.24581	-3.20532	-3.20511	-3.08963	-3.19847	-3.2742	-3.20532	3.20532
404	-3.39959	-3.27594	-3.24363	-3.24341	-3.13481	-3.22959	-3.3507	-3.24363	3.24363
405	-3.38585	-3.32789	-3.28235	-3.28213	-3.16519	-3.28021	-3.3354	-3.28235	3.28235
406	-3.39004	-3.3245	-3.27772	-3.2775	-3.16556	-3.27267	-3.3507	-3.27772	3.27772
407	-3.41736	-3.34142	-3.29624	-3.29602	-3.18741	-3.29225	-3.3813	-3.29624	3.29624
408	-3.45315	-3.37104	-3.32191	-3.32169	-3.2163	-3.32212	-3.4119	-3.32212	3.32212
409	-3.47767	-3.39812	-3.33749	-3.33726	-3.23815	-3.3496	-3.4272	-3.3496	3.3496
410	-3.48402	-3.41081	-3.35685	-3.35662	-3.24556	-3.35914	-3.4272	-3.35914	3.35914
411	-3.49459	-3.41504	-3.38252	-3.3823	-3.25296	-3.36356	-3.4425	-3.38252	3.38252
412	-3.51145	-3.42942	-3.39389	-3.39366	-3.26778	-3.37885	-3.4578	-3.39389	3.39389
413	-3.51776	-3.44127	-3.39852	-3.39829	-3.27519	-3.38999	-3.4578	-3.39852	3.39852
414	-3.52004	-3.44212	-3.40904	-3.40881	-3.27519	-3.38972	-3.4578	-3.40904	3.40904
415	-3.5214	-3.44212	-3.41367	-3.41344	-3.27519	-3.38968	-3.4578	-3.41367	3.41367
416	-3.52126	-3.44212	-3.42419	-3.42396	-3.27519	-3.38968	-3.4578	-3.42419	3.42419
417	-3.50006	-3.43535	-3.41198	-3.41176	-3.26222	-3.3896	-3.4272	-3.41198	3.41198
418	-3.29958	-3.35247	-3.30887	-3.30866	-3.14037	-3.29687	-3.1518	-3.29958	3.29958
419	-3.06431	-3.11474	-3.07564	-3.08503	-2.97407	-3.06189	-2.9223	-3.06431	3.06431
420	-2.89448	-2.9454	-2.89708	-2.92693	-2.83481	-2.94141	-2.74568	-2.89708	2.89708
421	-2.73819	-2.76561	-2.70571	-2.74065	-2.66963	-2.74168	-2.66102	-2.73819	2.73819
422	-2.67026	-2.66603	-2.59725	-2.63466	-2.60074	-2.63465	-2.63297	-2.63465	2.63465
423	-2.66221	-2.65747	-2.59708	-2.63671	-2.60481	-2.6396	-2.65927	-2.6396	2.6396
424	-2.75504	-2.71703	-2.66275	-2.70189	-2.6763	-2.74787	-2.76073	-2.71703	2.71703
425	-2.89845	-2.84113	-2.79103	-2.82772	-2.78259	-2.88039	-2.9111	-2.84113	2.84113
426	-2.92115	-2.92743	-2.86183	-2.8986	-2.80926	-2.88025	-2.90935	-2.8986	2.8986
427	-2.86877	-2.87953	-2.82063	-2.85847	-2.75593	-2.78154	-2.92214	-2.85847	2.85847
428	-2.90687	-2.83302	-2.77982	-2.80407	-2.69852	-2.73364	-2.87091	-2.80407	2.80407
429	-2.85235	-2.79543	-2.79199	-2.7918	-2.65741	-2.74859	-2.86282	-2.79199	2.79199
430	-2.83347	-2.80497	-2.80714	-2.80695	-2.67407	-2.76356	-2.8548	-2.80695	2.80695
431	-2.83781	-2.81681	-2.81808	-2.81789	-2.68111	-2.77466	-2.83208	-2.81789	2.81789
432	-2.84707	-2.82105	-2.82271	-2.82252	-2.68815	-2.77873	-2.8458	-2.82252	2.82252
433	-2.86342	-2.83543	-2.83744	-2.83725	-2.70296	-2.79353	-2.8611	-2.83725	2.83725
434	-2.87977	-2.85066	-2.85259	-2.8524	-2.71778	-2.80852	-2.8764	-2.8524	2.8524
435	-2.89624	-2.86589	-2.86774	-2.86755	-2.73222	-2.82351	-2.8917	-2.86755	2.86755
436	-2.91266	-2.88112	-2.87869	-2.87849	-2.74704	-2.83896	-2.907	-2.87869	2.87869
437	-2.91878	-2.89297	-2.88331	-2.88312	-2.75444	-2.85009	-2.907	-2.88331	2.88331
438	-2.91887	-2.89381	-2.89384	-2.89364	-2.75444	-2.84982	-2.907	-2.89381	2.89381
439	-2.92731	-2.8972	-2.89426	-2.89406	-2.76185	-2.85307	-2.9223	-2.89426	2.89426
440	-2.93232	-2.9082	-2.89426	-2.89406	-2.76926	-2.86547	-2.9223	-2.89426	2.89426
441	-2.91173	-2.90228	-2.89004	-2.88985	-2.75815	-2.86089	-2.8917	-2.89004	2.89004
442	-2.82771	-2.85658	-2.84585	-2.84567	-2.70407	-2.81172	-2.7846	-2.82771	2.82771
443	-2.70432	-2.75182	-2.72338	-2.72535	-2.62815	-2.71064	-2.6469	-2.71064	2.71064
444	-2.6224	-2.65408	-2.60121	-2.62033	-2.57148	-2.65627	-2.56077	-2.62033	2.62033
445	-2.56326	-2.59954	-2.52511	-2.55734	-2.51889	-2.60679	-2.50635	-2.55734	2.55734
446	-2.50883	-2.5451	-2.47221	-2.51035	-2.45926	-2.51288	-2.492	-2.50883	2.50883
447	-2.47949	-2.50715	-2.43233	-2.47369	-2.43815	-2.47448	-2.49011	-2.47448	2.47448
448	-2.51751	-2.51876	-2.44417	-2.4875	-2.47481	-2.55052	-2.52318	-2.51751	2.51751
449	-2.59424	-2.58214	-2.50765	-2.55199	-2.52926	-2.62496	-2.59393	-2.58214	2.58214
450	-2.64758	-2.64072	-2.5614	-2.60756	-2.56852	-2.62048	-2.65254	-2.62048	2.62048
451	-2.67644	-2.66811	-2.58673	-2.62548	-2.58852	-2.59971	-2.72492	-2.62548	2.62548
452	-2.75386	-2.68621	-2.64298	-2.64487	-2.57222	-2.63246	-2.7081	-2.64487	2.64487
453	-2.7494	-2.70428	-2.68296	-2.68278	-2.58815	-2.66551	-2.754	-2.68296	2.68296
454	-2.80215	-2.75251	-2.73852	-2.73834	-2.63926	-2.71479	-2.8152	-2.73852	2.73852
455	-2.85925	-2.8092	-2.78861	-2.78842	-2.69111	-2.77096	-2.8611	-2.78861	2.78861
456	-2.91991	-2.85912	-2.84459	-2.8444	-2.74222	-2.81775	-2.9223	-2.84459	2.84459
457	-3.01873	-2.92935	-2.90731	-2.90711	-2.82222	-2.88884	-3.0294	-2.90731	2.90731
458	-3.14634	-3.03681	-3.01591	-3.0157	-2.93074	-2.99942	-3.1518	-3.01591	3.01591
459	-3.27975	-3.15781	-3.14092	-3.14071	-3.0463	-3.11936	-3.2742	-3.14092	3.14092
460	-3.37407	-3.26612	-3.25583	-3.25561	-3.13296	-3.22671	-3.3354	-3.25583	3.25583
461	-3.45324	-3.33381	-3.32276	-3.32253	-3.19778	-3.2889	-3.4119	-3.32276	3.32276
462	-3.52923	-3.40573	-3.39389	-3.39366	-3.26222	-3.36027	-3.4731	-3.39389	3.39389
463	-3.58787	-3.46412	-3.45071	-3.45048	-3.31222	-3.41605	-3.519	-3.45071	3.45071
464	-3.64959	-3.51404	-3.5008	-3.50057	-3.36222	-3.46422	-3.5802	-3.5008	3.5008
465	-3.62422	-3.54365	-3.52311	-3.52288	-3.35815	-3.51391	-3.5037	-3.52288	3.52288
466	-3.28789	-3.39389	-3.35013	-3.3499	-3.11148	-3.32773	-3.06	-3.32773	3.32773
467	-2.8542	-2.98349	-2.93343	-2.93323	-2.75741	-2.91235	-2.6622	-2.91235	2.91235
468	-2.55336	-2.63491	-2.57969	-2.58302	-2.52704	-2.66531	-2.3409	-2.57969	2.57969
469	-2.38039	-2.41961	-2.35592	-2.36222	-2.38963	-2.50768	-2.17815	-2.38039	2.38039
470	-2.30307	-2.31144	-2.23161	-2.23753	-2.31963	-2.40342	-2.1008	-2.30307	2.30307
471	-2.29412	-2.27466	-2.19739	-2.20067	-2.29704	-2.33782	-2.09937	-2.27466	2.27466
472	-2.36522	-2.30072	-2.24411	-2.24345	-2.33296	-2.31829	-2.20173	-2.30072	2.30072
473	-2.54693	-2.42292	-2.40583	-2.40029	-2.47148	-2.49123	-2.44907	-2.44907	2.44907
474	-2.60547	-2.57758	-2.56711	-2.55563	-2.53593	-2.56154	-2.47113	-2.56154	2.56154
475	-2.57639	-2.56682	-2.54396	-2.52878	-2.49519	-2.50035	-2.49574	-2.52878	2.52878
476	-2.55965	-2.5509	-2.52913	-2.51285	-2.46778	-2.47532	-2.5245	-2.5245	2.5245
477	-2.5498	-2.53974	-2.52311	-2.51461	-2.44556	-2.48247	-2.5551	-2.52311	2.52311
478	-2.58825	-2.55197	-2.5529	-2.55273	-2.44296	-2.51622	-2.601	-2.55273	2.55273
479	-2.63542	-2.59682	-2.58784	-2.58766	-2.48815	-2.561	-2.6469	-2.58784	2.58784
480	-2.68345	-2.64251	-2.63287	-2.6327	-2.53148	-2.60966	-2.6928	-2.63287	2.63287
481	-2.69157	-2.67466	-2.66149	-2.66132	-2.54667	-2.63565	-2.6775	-2.66149	2.66149
482	-2.6736	-2.66282	-2.64802	-2.64785	-2.53222	-2.62117	-2.6622	-2.64802	2.64802
483	-2.65642	-2.64759	-2.63287	-2.63269	-2.51815	-2.60617	-2.6469	-2.63287	2.63287
484	-2.63845	-2.63236	-2.61772	-2.61754	-2.50407	-2.59116	-2.6316	-2.61772	2.61772
485	-2.62121	-2.61712	-2.60256	-2.60239	-2.49	-2.57616	-2.6163	-2.60256	2.60256
486	-2.60513	-2.60189	-2.58741	-2.58723	-2.47556	-2.56115	-2.601	-2.58741	2.58741
487	-2.59739	-2.59005	-2.57646	-2.57629	-2.46889	-2.54958	-2.601	-2.57646	2.57646
488	-2.58633	-2.58582	-2.57183	-2.57166	-2.46185	-2.54648	-2.5857	-2.57183	2.57183
489	-2.55837	-2.56805	-2.55289	-2.55272	-2.44074	-2.53177	-2.5551	-2.55289	2.55289
490	-2.44449	-2.51136	-2.48933	-2.48917	-2.35481	-2.46955	-2.4021	-2.46955	2.46955
491	-2.29414	-2.3692	-2.34538	-2.34522	-2.21704	-2.32117	-2.2644	-2.32117	2.32117
492	-2.16911	-2.23805	-2.217	-2.21685	-2.10111	-2.19189	-2.1573	-2.19189	2.19189
493	-2.07712	-2.13651	-2.1143	-2.11416	-2.0137	-2.09557	-2.0808	-2.09557	2.09557
494	-2.00807	-2.06205	-2.03559	-2.03545	-1.94815	-2.02443	-2.0196	-2.02443	2.02443
495	-1.96607	-2.00705	-1.99307	-1.99294	-1.9037	-1.96993	-1.989	-1.989	1.989
496	-1.97496	-1.98844	-1.97918	-1.97905	-1.90259	-1.95388	-2.0196	-1.97905	1.97905
497	-2.03749	-2.02567	-2.02043	-2.0203	-1.95333	-1.99966	-2.0961	-2.02043	2.02043
498	-2.09757	-2.09252	-2.08651	-2.08637	-2.01259	-2.06567	-2.142	-2.08651	2.08651
499	-2.14651	-2.1399	-2.13281	-2.13267	-2.05704	-2.11097	-2.1879	-2.13281	2.13281
500	-2.225	-2.19574	-2.1909	-2.19075	-2.12259	-2.16764	-2.2797	-2.1909	2.1909
501	-2.27237	-2.26767	-2.25951	-2.25936	-2.1737	-2.23759	-2.295	-2.25951	2.25951
502	-2.30925	-2.2939	-2.28519	-2.28503	-2.20296	-2.26132	-2.3409	-2.28519	2.28519
503	-2.35887	-2.3379	-2.3298	-2.32965	-2.24667	-2.30593	-2.3868	-2.3298	2.3298
504	-2.40802	-2.38359	-2.37526	-2.3751	-2.29037	-2.35092	-2.4327	-2.37526	2.37526
505	-2.49845	-2.44282	-2.43756	-2.43739	-2.36296	-2.40873	-2.5398	-2.43756	2.43756
506	-2.60288	-2.54266	-2.53774	-2.53757	-2.45741	-2.51162	-2.6316	-2.53774	2.53774
507	-2.70236	-2.63489	-2.62908	-2.6289	-2.54444	-2.60198	-2.7234	-2.62908	2.62908
508	-2.76071	-2.71274	-2.70316	-2.70298	-2.60222	-2.67916	-2.754	-2.70316	2.70316
509	-2.80558	-2.74997	-2.73936	-2.73917	-2.63852	-2.71124	-2.7999	-2.73936	2.73936
510	-2.856	-2.79482	-2.7844	-2.78421	-2.68185	-2.75586	-2.8458	-2.7844	2.7844
511	-2.88651	-2.83374	-2.82144	-2.82125	-2.71074	-2.79474	-2.8611	-2.82144	2.82144
512	-2.91438	-2.85405	-2.84164	-2.84145	-2.73222	-2.81208	-2.8917	-2.84164	2.84164
513	-2.85634	-2.8532	-2.83364	-2.83346	-2.70148	-2.82946	-2.7846	-2.83346	2.83346
514	-2.55874	-2.68624	-2.64312	-2.64996	-2.5037	-2.63469	-2.3562	-2.63469	2.63469
515	-2.26593	-2.35674	-2.27516	-2.30655	-2.25704	-2.40739	-2.06696	-2.27516	2.27516
516	-2.04514	-2.14689	-2.03921	-2.08238	-2.06556	-2.20825	-1.86016	-2.06556	2.06556
517	-1.90725	-1.98543	-1.89788	-1.93908	-1.83741	-1.93525	-1.72558	-1.90725	1.90725
518	-1.76909	-1.79651	-1.75209	-1.75533	-1.70407	-1.79627	-1.66962	-1.75533	1.75533
519	-1.81253	-1.74964	-1.68679	-1.70864	-1.73222	-1.77015	-1.64531	-1.73222	1.73222
520	-1.81248	-1.84467	-1.77202	-1.79739	-1.75926	-1.85749	-1.7763	-1.79739	1.79739
521	-1.88016	-1.82906	-1.77758	-1.80145	-1.79	-1.8947	-1.77461	-1.80145	1.80145
522	-1.90531	-1.9341	-1.92423	-1.92924	-1.87444	-1.93194	-2.05529	-1.92924	1.92924
523	-1.8916	-2.02554	-2.00469	-2.01516	-1.94148	-2.01049	-1.90732	-2.00469	2.00469
524	-2.03535	-2.08298	-2.04963	-2.06158	-1.9737	-2.07667	-2.11981	-2.06158	2.06158
525	-2.08895	-2.10566	-2.09294	-2.08766	-2.00185	-2.06893	-2.19148	-2.08895	2.08895
526	-2.1143	-2.13322	-2.13044	-2.11781	-2.02926	-2.10209	-2.24783	-2.11781	2.11781
527	-2.15182	-2.16315	-2.16317	-2.14775	-2.06407	-2.13971	-2.31848	-2.15182	2.15182
528	-2.2012	-2.20965	-2.20859	-2.1917	-2.11222	-2.19252	-2.38857	-2.2012	2.2012
529	-2.29744	-2.27174	-2.27057	-2.25294	-2.18704	-2.26191	-2.50237	-2.27057	2.27057
530	-2.43958	-2.37381	-2.37203	-2.36754	-2.30259	-2.3661	-2.61527	-2.37203	2.37203
531	-2.59464	-2.50882	-2.50829	-2.50812	-2.44148	-2.48664	-2.74203	-2.50829	2.50829
532	-2.70498	-2.64336	-2.63835	-2.63817	-2.55074	-2.61272	-2.79399	-2.63835	2.63835
533	-2.78575	-2.72374	-2.71622	-2.71604	-2.62333	-2.68842	-2.84554	-2.71622	2.71622
534	-2.86773	-2.79989	-2.79198	-2.7918	-2.69593	-2.76386	-2.89668	-2.79198	2.79198
535	-2.93776	-2.87266	-2.86354	-2.86335	-2.76111	-2.83498	-2.9376	-2.86354	2.86354
536	-3.0025	-2.93443	-2.92457	-2.92438	-2.81889	-2.8947	-2.9988	-2.92457	2.92457
537	-3.015	-2.97843	-2.96413	-2.96394	-2.84926	-2.94531	-2.99552	-2.96413	2.96413
538	-2.93575	-2.94712	-2.92584	-2.92565	-2.81667	-2.8994	-2.90668	-2.92565	2.92565
539	-2.84788	-2.85697	-2.82699	-2.83531	-2.78148	-2.86989	-2.82818	-2.83531	2.83531
540	-2.80938	-2.80698	-2.76157	-2.79244	-2.75889	-2.90108	-2.77342	-2.79244	2.79244
541	-2.80135	-2.7892	-2.73765	-2.78103	-2.73963	-2.88681	-2.76033	-2.78103	2.78103
542	-2.78044	-2.77584	-2.72169	-2.7716	-2.72556	-2.85099	-2.75628	-2.7716	2.7716
543	-2.78781	-2.7851	-2.71386	-2.76736	-2.74111	-2.86395	-2.76342	-2.76736	2.76736
544	-2.85117	-2.82014	-2.76235	-2.81365	-2.78259	-2.84579	-2.81376	-2.81376	2.81376
545	-2.93178	-2.87917	-2.82953	-2.87654	-2.77593	-2.88035	-2.8662	-2.87654	2.87654
546	-3.00663	-2.94674	-2.9068	-2.9493	-2.85259	-2.98213	-2.97572	-2.9493	2.9493
547	-3.0633	-3.01061	-2.96591	-3.00707	-2.90333	-2.99946	-3.08622	-3.00707	3.00707
548	-3.19755	-3.07038	-3.0189	-3.05239	-2.94037	-3.01118	-3.14398	-3.05239	3.05239
549	-3.24223	-3.12431	-3.09076	-3.10287	-2.97519	-3.05805	-3.22226	-3.10287	3.10287
550	-3.28209	-3.17473	-3.1522	-3.1537	-3.02926	-3.11377	-3.31467	-3.1537	3.1537
551	-3.38261	-3.26473	-3.25795	-3.25773	-3.14296	-3.22453	-3.40635	-3.25795	3.25795
552	-3.51706	-3.38627	-3.37917	-3.37895	-3.25778	-3.34724	-3.5037	-3.37917	3.37917
553	-3.62063	-3.49796	-3.48777	-3.48754	-3.35185	-3.45297	-3.5802	-3.48777	3.48777
554	-3.70544	-3.57665	-3.5648	-3.56456	-3.42407	-3.52834	-3.6567	-3.5648	3.5648
555	-3.80115	-3.65619	-3.64477	-3.64453	-3.5037	-3.60813	-3.7485	-3.64477	3.64477
556	-3.86092	-3.73319	-3.71843	-3.71818	-3.56148	-3.68242	-3.7791	-3.71843	3.71843
557	-3.90587	-3.77042	-3.75463	-3.75438	-3.59741	-3.71615	-3.825	-3.75463	3.75463
558	-3.95726	-3.81527	-3.79967	-3.79941	-3.64037	-3.76135	-3.8709	-3.79967	3.79967
559	-3.99806	-3.85757	-3.84092	-3.84066	-3.6763	-3.80247	-3.9015	-3.84092	3.84092
560	-4.03252	-3.88888	-3.87164	-3.87138	-3.7037	-3.83219	-3.9321	-3.87164	3.87164
561	-4.00239	-3.89903	-3.87668	-3.87643	-3.69333	-3.84522	-3.8709	-3.87643	3.87643
562	-3.91317	-3.83642	-3.81019	-3.80994	-3.62704	-3.76991	-3.7791	-3.80994	3.80994
563	-3.89092	-3.76704	-3.74538	-3.74514	-3.60407	-3.70439	-3.7791	-3.74538	3.74538
564	-3.91463	-3.75857	-3.73866	-3.73841	-3.6237	-3.7036	-3.7638	-3.73866	3.73866
565	-3.83386	-3.71259	-3.6787	-3.68467	-3.57815	-3.67487	-3.5802	-3.6787	3.6787
566	-3.71667	-3.59823	-3.53756	-3.56612	-3.48333	-3.58004	-3.4578	-3.56612	3.56612
567	-3.64457	-3.51455	-3.45512	-3.4978	-3.41444	-3.54453	-3.4249	-3.4978	3.4978
568	-3.62185	-3.46134	-3.40808	-3.45471	-3.38963	-3.50318	-3.46028	-3.46028	3.46028
569	-3.66681	-3.48557	-3.43395	-3.48091	-3.41815	-3.54763	-3.5152	-3.48557	3.48557
570	-3.72458	-3.54304	-3.50545	-3.55218	-3.46481	-3.56418	-3.57636	-3.55218	3.55218
571	-3.74309	-3.58258	-3.54252	-3.58826	-3.47	-3.50141	-3.62289	-3.58258	3.58258
572	-3.83916	-3.58728	-3.5473	-3.57106	-3.44519	-3.50972	-3.64027	-3.57106	3.57106
573	-3.80292	-3.61644	-3.60227	-3.60202	-3.44926	-3.56623	-3.672	-3.60227	3.60227
574	-3.79961	-3.66634	-3.65235	-3.65211	-3.50296	-3.61485	-3.7332	-3.65235	3.65235
575	-3.85879	-3.72304	-3.70833	-3.70808	-3.55444	-3.67086	-3.7791	-3.70833	3.70833
576	-3.92094	-3.77296	-3.75842	-3.75817	-3.60519	-3.72101	-3.8403	-3.75842	3.75842
577	-3.96818	-3.82627	-3.81019	-3.80994	-3.64852	-3.77186	-3.8709	-3.81019	3.81019
578	-4.00256	-3.85842	-3.84134	-3.84108	-3.67741	-3.80215	-3.9015	-3.84134	3.84134
579	-4.02624	-3.8855	-3.86743	-3.86717	-3.69926	-3.82917	-3.9168	-3.86743	3.86743
580	-4.0435	-3.90157	-3.88301	-3.88275	-3.71481	-3.84349	-3.9321	-3.88301	3.88301
581	-4.06066	-3.9168	-3.89816	-3.8979	-3.72963	-3.85843	-3.9474	-3.89816	3.89816
582	-4.06971	-3.92865	-3.9091	-3.90884	-3.73333	-3.86998	-3.9474	-3.9091	3.9091
583	-4.08206	-3.93288	-3.91373	-3.91347	-3.74074	-3.87323	-3.9627	-3.91373	3.91373
584	-4.08847	-3.94388	-3.92426	-3.92399	-3.74815	-3.88963	-3.9627	-3.92426	3.92426
585	-3.93763	-3.89734	-3.86574	-3.86549	-3.65333	-3.84083	-3.7485	-3.86549	3.86549
586	-3.71041	-3.68919	-3.6511	-3.65273	-3.47222	-3.61591	-3.5037	-3.6511	3.6511
587	-3.51391	-3.45694	-3.4158	-3.42517	-3.31407	-3.40157	-3.31562	-3.4158	3.4158
588	-3.27496	-3.24565	-3.19029	-3.22084	-3.14407	-3.2916	-3.00657	-3.22084	3.22084
589	-3.12426	-3.0469	-2.98628	-3.02659	-2.99185	-3.11819	-2.89219	-3.02659	3.02659
590	-3.05952	-2.95909	-2.91869	-2.95925	-2.90963	-2.96939	-2.94411	-2.95909	2.95909
591	-3.16823	-2.98174	-2.96403	-3.00326	-2.98444	-3.00665	-3.10145	-3.00326	3.00326
592	-3.35894	-3.15993	-3.16147	-3.19781	-3.15259	-3.16834	-3.27985	-3.16834	3.16834
593	-3.51943	-3.33966	-3.32982	-3.36534	-3.29222	-3.31535	-3.42816	-3.33966	3.33966
594	-3.63462	-3.4611	-3.43913	-3.47739	-3.38852	-3.39094	-3.54633	-3.4611	3.4611
595	-3.59208	-3.4957	-3.45364	-3.49484	-3.36407	-3.40019	-3.4806	-3.4806	3.4806
596	-3.56345	-3.39656	-3.36824	-3.37668	-3.24037	-3.33418	-3.38974	-3.37668	3.37668
597	-3.43588	-3.34312	-3.32235	-3.32213	-3.16259	-3.28876	-3.3201	-3.32213	3.32213
598	-3.33491	-3.29404	-3.27268	-3.27246	-3.11407	-3.23985	-3.2589	-3.27246	3.27246
599	-3.27843	-3.23735	-3.2167	-3.21648	-3.06407	-3.18393	-3.213	-3.21648	3.21648
600	-3.22842	-3.19081	-3.17081	-3.1706	-3.02111	-3.13873	-3.1671	-3.1706	3.1706
601	-3.22202	-3.15866	-3.14219	-3.14198	-3.00667	-3.10635	-3.1824	-3.14219	3.14219
602	-3.22959	-3.16712	-3.15145	-3.15124	-3.01407	-3.11915	-3.1824	-3.15145	3.15145
603	-3.24017	-3.17135	-3.15608	-3.15587	-3.02185	-3.12413	-3.1977	-3.15608	3.15608
604	-3.24639	-3.18235	-3.1666	-3.16639	-3.02926	-3.13463	-3.1977	-3.1666	3.1666
605	-3.24636	-3.1832	-3.16702	-3.16681	-3.02963	-3.13478	-3.1977	-3.16702	3.16702
606	-3.24644	-3.1832	-3.16702	-3.16681	-3.02963	-3.13478	-3.1977	-3.16702	3.16702
607	-3.24644	-3.1832	-3.16702	-3.16681	-3.03	-3.13478	-3.1977	-3.16702	3.16702
608	-3.24634	-3.1832	-3.16702	-3.16681	-3.03	-3.13477	-3.1977	-3.16702	3.16702
609	-3.21497	-3.17304	-3.15438	-3.15418	-3.01185	-3.13824	-3.1518	-3.15418	3.15418
610	-2.98323	-3.06899	-3.03444	-3.03448	-2.87	-3.01299	-2.8305	-3.01299	3.01299
611	-2.71372	-2.79278	-2.74354	-2.76131	-2.67704	-2.77126	-2.54891	-2.74354	2.74354
612	-2.50703	-2.56466	-2.51905	-2.55692	-2.48778	-2.63193	-2.34237	-2.51905	2.51905
613	-2.30604	-2.33124	-2.29404	-2.3359	-2.26407	-2.39338	-2.19215	-2.30604	2.30604
614	-2.14646	-2.14482	-2.10978	-2.15174	-2.08222	-2.1915	-2.02792	-2.14482	2.14482
615	-2.07058	-2.02295	-1.99639	-2.03657	-1.99222	-2.06388	-1.99209	-2.02295	2.02295
616	-1.98267	-2.01138	-1.99531	-2.02814	-1.91259	-1.96236	-2.00299	-1.99531	1.99531
617	-2.02115	-2.04785	-2.03838	-2.02075	-1.97407	-2.0067	-1.92236	-2.02075	2.02075
618	-2.13143	-2.18735	-2.19754	-2.22522	-2.17852	-2.18242	-2.34457	-2.18735	2.18735
619	-2.23172	-2.3424	-2.34619	-2.3735	-2.25259	-2.32093	-2.39272	-2.3424	2.3424
620	-2.32826	-2.34199	-2.33725	-2.35608	-2.22889	-2.25126	-2.3526	-2.33725	2.33725
621	-2.32538	-2.31531	-2.33441	-2.33234	-2.20741	-2.20622	-2.37815	-2.32538	2.32538
622	-2.30674	-2.30046	-2.32957	-2.319	-2.19778	-2.20069	-2.4035	-2.30674	2.30674
623	-2.29821	-2.29629	-2.32748	-2.3123	-2.19778	-2.20843	-2.42864	-2.29821	2.29821
624	-2.30105	-2.2991	-2.33018	-2.31222	-2.20481	-2.24606	-2.45358	-2.30105	2.30105
625	-2.34852	-2.32628	-2.34185	-2.32516	-2.23444	-2.29309	-2.49309	-2.32628	2.32628
626	-2.42287	-2.38951	-2.38372	-2.38311	-2.30148	-2.35849	-2.54703	-2.38372	2.38372
627	-2.50188	-2.46482	-2.45862	-2.45845	-2.37407	-2.4334	-2.60055	-2.45862	2.45862
628	-2.55149	-2.53082	-2.52175	-2.52158	-2.42481	-2.49878	-2.60937	-2.52175	2.52175
629	-2.59418	-2.5672	-2.55753	-2.55736	-2.46111	-2.53138	-2.63287	-2.55753	2.55753
630	-2.63285	-2.60866	-2.59836	-2.59818	-2.49778	-2.57233	-2.6469	-2.59836	2.59836
631	-2.68389	-2.64674	-2.6375	-2.63733	-2.54185	-2.61104	-2.7081	-2.6375	2.6375
632	-2.70721	-2.69243	-2.68044	-2.68026	-2.57148	-2.65574	-2.7081	-2.68044	2.68044
633	-2.69706	-2.69243	-2.67791	-2.67773	-2.56444	-2.65345	-2.6928	-2.67791	2.67791
634	-2.62003	-2.65774	-2.63793	-2.63775	-2.50704	-2.6148	-2.5857	-2.62003	2.62003
635	-2.5254	-2.56297	-2.5428	-2.54263	-2.42	-2.51689	-2.5092	-2.5254	2.5254
636	-2.44389	-2.48513	-2.46619	-2.46603	-2.34778	-2.4414	-2.4327	-2.44389	2.44389
637	-2.38357	-2.41574	-2.39885	-2.39869	-2.28926	-2.37191	-2.3868	-2.3868	2.3868
638	-2.3454	-2.37174	-2.35676	-2.3566	-2.25333	-2.33119	-2.3562	-2.3562	2.3562
639	-2.33333	-2.3472	-2.33445	-2.33429	-2.23852	-2.30894	-2.3562	-2.33429	2.33429
640	-2.34324	-2.3489	-2.33781	-2.33766	-2.24519	-2.31044	-2.3715	-2.33781	2.33781
641	-2.38938	-2.37344	-2.36517	-2.36501	-2.28074	-2.34011	-2.4327	-2.36517	2.36517
642	-2.45361	-2.43182	-2.42452	-2.42436	-2.33926	-2.39969	-2.4939	-2.42452	2.42452
643	-2.528	-2.49613	-2.48934	-2.48917	-2.40481	-2.4631	-2.5704	-2.48934	2.48934
644	-2.59858	-2.56805	-2.56047	-2.5603	-2.47	-2.53396	-2.6316	-2.56047	2.56047
645	-2.67345	-2.6332	-2.62572	-2.62554	-2.53519	-2.59849	-2.7081	-2.62572	2.62572
646	-2.75466	-2.70851	-2.70106	-2.70088	-2.60778	-2.67332	-2.7846	-2.70106	2.70106
647	-2.83617	-2.78466	-2.77683	-2.77664	-2.68	-2.74876	-2.8611	-2.77683	2.77683
648	-2.90772	-2.85743	-2.84838	-2.84819	-2.74481	-2.81989	-2.9223	-2.84838	2.84838
649	-2.97335	-2.9192	-2.90942	-2.90922	-2.80222	-2.87961	-2.9835	-2.90942	2.90942
650	-3.0289	-2.97674	-2.96582	-2.96562	-2.85259	-2.93623	-3.0294	-2.96582	2.96582
651	-3.099	-3.03004	-3.02012	-3.01991	-2.91037	-2.98966	-3.1059	-3.02012	3.02012
652	-3.14052	-3.09097	-3.0782	-3.078	-2.95333	-3.04805	-3.1212	-3.0782	3.0782
653	-3.16764	-3.11297	-3.09925	-3.09904	-2.97481	-3.06736	-3.1518	-3.09925	3.09925
654	-3.20081	-3.14258	-3.12913	-3.12892	-3.00407	-3.09806	-3.1824	-3.12913	3.12913
655	-3.22361	-3.16966	-3.15523	-3.15502	-3.02556	-3.1233	-3.1977	-3.15523	3.15523
656	-3.24023	-3.18573	-3.17081	-3.17059	-3.04	-3.13842	-3.213	-3.17081	3.17081
657	-3.20486	-3.18404	-3.16491	-3.1647	-3.01852	-3.13932	-3.1518	-3.1647	3.1647
658	-3.12805	-3.12397	-3.1022	-3.10199	-2.95333	-3.07137	-3.0753	-3.10199	3.10199
659	-3.05571	-3.05204	-3.03106	-3.03086	-2.88741	-2.99574	-3.0141	-3.03086	3.03086
660	-3.03277	-3.00381	-2.98687	-2.98667	-2.85778	-2.95524	-3.0141	-2.98687	2.98687
661	-3.0338	-3.00043	-2.98518	-2.98498	-2.86111	-2.95476	-3.0141	-2.98518	2.98518
662	-2.86954	-2.9463	-2.91785	-2.91765	-2.75148	-2.90279	-2.7693	-2.90279	2.90279
663	-2.6799	-2.73982	-2.7116	-2.71142	-2.58111	-2.67822	-2.65027	-2.6799	2.6799
664	-2.60631	-2.62512	-2.60191	-2.60191	-2.51889	-2.57921	-2.601	-2.60191	2.60191
665	-2.64407	-2.62428	-2.60971	-2.61326	-2.57519	-2.66524	-2.6622	-2.62428	2.62428
666	-2.72874	-2.67746	-2.69078	-2.69424	-2.62556	-2.65559	-2.7693	-2.69078	2.69078
667	-2.79195	-2.75758	-2.7499	-2.74968	-2.63778	-2.72152	-2.7999	-2.7499	2.7499
668	-2.82455	-2.79228	-2.78062	-2.78043	-2.66852	-2.75224	-2.8305	-2.78062	2.78062
669	-2.85717	-2.82274	-2.81092	-2.81073	-2.69741	-2.78221	-2.8611	-2.81092	2.81092
670	-2.88987	-2.8532	-2.84123	-2.84104	-2.72593	-2.81219	-2.8917	-2.84123	2.84123
671	-2.92275	-2.88366	-2.87153	-2.87134	-2.75481	-2.84218	-2.9223	-2.87153	2.87153
672	-2.95573	-2.91412	-2.90184	-2.90164	-2.7837	-2.87217	-2.9529	-2.90184	2.90184
673	-2.98877	-2.94458	-2.93214	-2.93195	-2.81296	-2.90216	-2.9835	-2.93214	2.93214
674	-3.01136	-2.97166	-2.95824	-2.95804	-2.83481	-2.92918	-2.9988	-2.95824	2.95824
675	-3.02768	-2.98774	-2.97381	-2.97361	-2.84926	-2.94351	-3.0141	-2.97381	2.97381
676	-3.03376	-2.99958	-2.98476	-2.98456	-2.8563	-2.95501	-3.0141	-2.98476	2.98476
677	-3.04425	-3.00381	-2.98939	-2.98919	-2.86333	-2.95912	-3.0294	-2.98939	2.98939
678	-3.05063	-3.01481	-2.99991	-2.99971	-2.87074	-2.96957	-3.0294	-2.99991	2.99991
679	-3.05068	-3.01566	-3.00033	-3.00013	-2.87074	-2.96973	-3.0294	-3.00033	3.00033
680	-3.05068	-3.01566	-3.00033	-3.00013	-2.87111	-2.96972	-3.0294	-3.00033	3.00033
681	-3.01977	-3.00551	-2.98769	-2.9875	-2.85222	-2.96149	-2.9835	-2.9875	2.9875
682	-2.96004	-2.95897	-2.9393	-2.93911	-2.80815	-2.90982	-2.9223	-2.93911	2.93911
683	-2.90494	-2.90228	-2.88333	-2.88315	-2.77963	-2.85378	-2.8764	-2.88315	2.88315
684	-2.85738	-2.85552	-2.83325	-2.83735	-2.76222	-2.8098	-2.8152	-2.83325	2.83325
685	-2.8387	-2.81397	-2.78569	-2.80127	-2.74444	-2.76675	-2.7999	-2.7999	2.7999
686	-2.63526	-2.71614	-2.67133	-2.69822	-2.59667	-2.68239	-2.46043	-2.67133	2.67133
687	-2.4335	-2.45606	-2.39273	-2.43171	-2.39407	-2.44942	-2.30785	-2.43171	2.43171
688	-2.38909	-2.34118	-2.30474	-2.34589	-2.33667	-2.39831	-2.25957	-2.34118	2.34118
689	-2.45171	-2.35801	-2.33508	-2.37503	-2.35815	-2.43146	-2.37914	-2.37503	2.37503
690	-2.53634	-2.44551	-2.43677	-2.4757	-2.4263	-2.48145	-2.46885	-2.46885	2.46885
691	-2.54035	-2.50228	-2.49105	-2.52919	-2.43222	-2.43685	-2.50133	-2.50133	2.50133
692	-2.57818	-2.4806	-2.4631	-2.49174	-2.38667	-2.3593	-2.45023	-2.4631	2.4631
693	-2.52003	-2.43972	-2.44288	-2.4511	-2.33926	-2.35843	-2.44549	-2.44288	2.44288
694	-2.46392	-2.41505	-2.41563	-2.41536	-2.31148	-2.37748	-2.45555	-2.41536	2.41536
695	-2.45094	-2.44197	-2.4321	-2.43193	-2.33963	-2.40727	-2.4786	-2.4321	2.4321
696	-2.47148	-2.46905	-2.45819	-2.45803	-2.36074	-2.43337	-2.4939	-2.45819	2.45819
697	-2.50764	-2.4919	-2.48218	-2.48202	-2.38963	-2.4545	-2.5398	-2.48218	2.48218
698	-2.56616	-2.53928	-2.53101	-2.53084	-2.44037	-2.50471	-2.601	-2.53101	2.53101
699	-2.63098	-2.59936	-2.5912	-2.59102	-2.49815	-2.56462	-2.6622	-2.5912	2.5912
700	-2.67558	-2.65351	-2.64339	-2.64322	-2.54148	-2.61805	-2.6928	-2.64339	2.64339
701	-2.71811	-2.68905	-2.67875	-2.67857	-2.57778	-2.65179	-2.7387	-2.67875	2.67875
702	-2.75687	-2.73051	-2.71958	-2.7194	-2.61407	-2.69205	-2.7693	-2.71958	2.71958
703	-2.78963	-2.76182	-2.75031	-2.75012	-2.64296	-2.72219	-2.7999	-2.75031	2.75031
704	-2.81222	-2.78889	-2.7764	-2.77622	-2.66481	-2.74944	-2.8152	-2.7764	2.7764
705	-2.80822	-2.7982	-2.78355	-2.78337	-2.66889	-2.75868	-2.7999	-2.78355	2.78355
706	-2.71888	-2.76097	-2.73979	-2.73961	-2.62074	-2.71561	-2.6775	-2.71888	2.71888
707	-2.68403	-2.67734	-2.65527	-2.66221	-2.60889	-2.64864	-2.6775	-2.66221	2.66221
708	-2.6508	-2.6717	-2.63221	-2.66066	-2.60444	-2.68099	-2.57282	-2.6508	2.6508
709	-2.61084	-2.61652	-2.57064	-2.61052	-2.55667	-2.63033	-2.54568	-2.61052	2.61052
710	-2.57915	-2.58138	-2.53688	-2.58174	-2.5163	-2.55793	-2.54419	-2.55793	2.55793
711	-2.57297	-2.55626	-2.51685	-2.56422	-2.51259	-2.52568	-2.56685	-2.55626	2.55626
712	-2.61933	-2.58429	-2.54779	-2.59675	-2.56111	-2.60906	-2.60195	-2.59675	2.59675
713	-2.69678	-2.65012	-2.6127	-2.66239	-2.61741	-2.69208	-2.67314	-2.66239	2.66239
714	-2.73979	-2.7083	-2.66742	-2.71815	-2.65111	-2.69333	-2.71569	-2.7083	2.7083
715	-2.69408	-2.70404	-2.65681	-2.70609	-2.61407	-2.63981	-2.68871	-2.68871	2.68871
716	-2.68225	-2.63524	-2.60973	-2.62127	-2.5137	-2.58346	-2.601	-2.60973	2.60973
717	-2.58771	-2.58497	-2.5689	-2.56872	-2.45556	-2.54265	-2.5704	-2.5689	2.5689
718	-2.52576	-2.55028	-2.53396	-2.53379	-2.41963	-2.50857	-2.5245	-2.52576	2.52576
719	-2.48761	-2.50882	-2.49313	-2.49296	-2.3837	-2.46732	-2.4939	-2.49296	2.49296
720	-2.44544	-2.47413	-2.45819	-2.45802	-2.34778	-2.43377	-2.448	-2.448	2.448
721	-2.45742	-2.44959	-2.4384	-2.43824	-2.34778	-2.41335	-2.4939	-2.4384	2.4384
722	-2.41541	-2.45974	-2.44346	-2.44329	-2.3263	-2.42155	-2.4021	-2.42155	2.42155
723	-2.34082	-2.38274	-2.36474	-2.36458	-2.2537	-2.3389	-2.3409	-2.3409	2.3409
724	-2.29777	-2.3269	-2.31171	-2.31155	-2.21037	-2.28649	-2.3103	-2.3103	2.3103
725	-2.27584	-2.29813	-2.28477	-2.28461	-2.18852	-2.2614	-2.295	-2.28461	2.28461
726	-2.25	-2.27867	-2.26498	-2.26483	-2.16667	-2.24179	-2.2644	-2.2644	2.2644
727	-2.22825	-2.25244	-2.23931	-2.23916	-2.14444	-2.21629	-2.2491	-2.23916	2.23916
728	-2.21243	-2.23636	-2.22373	-2.22358	-2.13	-2.20113	-2.2338	-2.22358	2.22358
729	-2.16685	-2.21098	-2.19595	-2.19581	-2.10963	-2.18185	-2.1726	-2.18185	2.18185
730	-2.06674	-2.13844	-2.11557	-2.11931	-2.05074	-2.1072	-2.03783	-2.1072	2.1072
731	-1.97183	-2.03108	-1.99208	-2.01534	-1.98185	-2.04974	-1.93096	-1.99208	1.99208
732	-1.90536	-1.95293	-1.90545	-1.94241	-1.91222	-2.01076	-1.84195	-1.91222	1.91222
733	-1.84038	-1.88724	-1.83784	-1.88025	-1.83074	-1.94198	-1.76857	-1.84038	1.84038
734	-1.78548	-1.81842	-1.77275	-1.81756	-1.75037	-1.851	-1.75044	-1.78548	1.78548
735	-1.74794	-1.77249	-1.73355	-1.77946	-1.71259	-1.81168	-1.72846	-1.74794	1.74794
736	-1.78497	-1.77078	-1.74074	-1.78712	-1.7363	-1.85352	-1.77317	-1.77317	1.77317
737	-1.85736	-1.83907	-1.81283	-1.85987	-1.79111	-1.93559	-1.8413	-1.8413	1.8413
738	-1.91784	-1.89966	-1.87663	-1.92412	-1.83889	-1.95691	-1.9224	-1.91784	1.91784
739	-1.92996	-1.93628	-1.9112	-1.95938	-1.84889	-1.94328	-1.96185	-1.93628	1.93628
740	-1.95119	-1.91922	-1.89499	-1.93318	-1.81185	-1.85345	-1.87725	-1.89499	1.89499
741	-1.89413	-1.86874	-1.87165	-1.88587	-1.76926	-1.77544	-1.87707	-1.87165	1.87165
742	-1.84271	-1.83294	-1.84834	-1.85105	-1.7437	-1.77367	-1.87689	-1.84271	1.84271
743	-1.81898	-1.82037	-1.83297	-1.82872	-1.74333	-1.79185	-1.89147	-1.82037	1.82037
744	-1.82431	-1.84459	-1.83747	-1.83679	-1.76741	-1.81633	-1.89117	-1.83679	1.83679
745	-1.8681	-1.87083	-1.86511	-1.86499	-1.80444	-1.84516	-1.93515	-1.86511	1.86511
746	-1.93131	-1.92921	-1.92446	-1.92433	-1.86333	-1.90471	-1.989	-1.92446	1.92446
747	-2.00472	-1.99352	-1.98928	-1.98915	-1.92926	-1.96951	-2.0655	-1.98928	1.98928
748	-2.04416	-2.05528	-2.04779	-2.04765	-1.97333	-2.02898	-2.0808	-2.04765	2.04765
749	-2.06989	-2.07728	-2.06884	-2.0687	-1.99481	-2.04783	-2.1114	-2.06884	2.06884
750	-2.09164	-2.10352	-2.09451	-2.09437	-2.01667	-2.07363	-2.1267	-2.09437	2.09437
751	-2.11739	-2.12298	-2.1143	-2.11415	-2.03852	-2.09317	-2.1573	-2.1143	2.1143
752	-2.11948	-2.14244	-2.13155	-2.13141	-2.04556	-2.11155	-2.142	-2.13141	2.13141
753	-2.11353	-2.13313	-2.12187	-2.12174	-2.05815	-2.1004	-2.15273	-2.12174	2.12174
754	-2.09772	-2.1264	-2.10883	-2.11394	-2.07296	-2.11653	-2.12318	-2.11394	2.11394
755	-2.06845	-2.10186	-2.06372	-2.09012	-2.06778	-2.1486	-2.06351	-2.06845	2.06845
756	-2.05428	-2.07681	-2.02907	-2.06936	-2.05148	-2.16497	-2.02009	-2.05428	2.05428
757	-2.00638	-2.04121	-1.99642	-2.04331	-2.00111	-2.15824	-1.95661	-2.00638	2.00638
758	-1.97446	-1.95052	-1.93007	-1.97874	-1.92741	-2.03972	-1.92712	-1.95052	1.95052
759	-1.93745	-1.91443	-1.91695	-1.9631	-1.88815	-2.01199	-1.97129	-1.93745	1.93745
760	-1.9318	-1.89038	-1.8821	-1.92556	-1.86593	-1.90979	-1.7737	-1.89038	1.89038
761	-1.91953	-1.93622	-1.92706	-1.93266	-1.85222	-1.92194	-2.01554	-1.92706	1.92706
762	-1.86394	-2.00693	-2.00534	-1.98838	-1.91667	-2.01228	-1.85895	-1.98838	1.98838
763	-1.92509	-2.04321	-2.03695	-2.04599	-1.94333	-2.04383	-2.15086	-2.04321	2.04321
764	-2.03087	-2.05804	-2.05157	-2.06211	-1.94852	-2.00163	-2.11709	-2.05157	2.05157
765	-2.05006	-2.04838	-2.06914	-2.0609	-1.95481	-1.97077	-2.17403	-2.05006	2.05006
766	-2.0654	-2.06445	-2.09756	-2.08111	-1.97889	-1.99801	-2.23051	-2.0654	2.0654
767	-2.08233	-2.08955	-2.12399	-2.10382	-2.00407	-2.03126	-2.27179	-2.08955	2.08955
768	-2.11933	-2.1144	-2.14782	-2.12554	-2.03556	-2.07408	-2.3275	-2.11933	2.11933
769	-2.1965	-2.17544	-2.18567	-2.1719	-2.1037	-2.14845	-2.38276	-2.17544	2.17544
770	-2.27614	-2.25159	-2.24647	-2.24632	-2.17556	-2.22343	-2.43758	-2.24647	2.24647
771	-2.35612	-2.32774	-2.32224	-2.32208	-2.24778	-2.29933	-2.49197	-2.32224	2.32224
772	-2.4164	-2.39713	-2.38958	-2.38942	-2.30519	-2.36659	-2.51641	-2.38958	2.38958
773	-2.46469	-2.44451	-2.43588	-2.43572	-2.34852	-2.41151	-2.54066	-2.43588	2.43588
774	-2.50293	-2.48682	-2.47713	-2.47697	-2.38444	-2.45258	-2.54995	-2.47713	2.47713
775	-2.53522	-2.51813	-2.50786	-2.50769	-2.41333	-2.4823	-2.55918	-2.50786	2.50786
776	-2.54894	-2.54182	-2.52975	-2.52958	-2.42815	-2.50745	-2.5551	-2.52975	2.52975
777	-2.47305	-2.51666	-2.49691	-2.49675	-2.41	-2.48426	-2.52754	-2.49675	2.49675
778	-2.29771	-2.37794	-2.33659	-2.34501	-2.2963	-2.39061	-2.28657	-2.33659	2.33659
779	-2.20703	-2.20697	-2.14823	-2.17984	-2.20185	-2.32019	-2.24728	-2.20697	2.20697
780	-2.28184	-2.21302	-2.17258	-2.21413	-2.24259	-2.36787	-2.29862	-2.24259	2.24259
781	-2.3115	-2.29107	-2.25338	-2.2967	-2.26185	-2.39742	-2.29308	-2.29308	2.29308
782	-2.27171	-2.27464	-2.2282	-2.27411	-2.22704	-2.36328	-2.28198	-2.27411	2.27411
783	-2.25885	-2.25005	-2.20567	-2.25246	-2.21333	-2.30365	-2.27694	-2.25246	2.25246
784	-2.28321	-2.25792	-2.22377	-2.26848	-2.16222	-2.24213	-2.00846	-2.24213	2.24213
785	-2.20243	-2.28075	-2.24978	-2.24043	-2.16	-2.21053	-2.35418	-2.24043	2.24043
786	-2.18044	-2.27639	-2.30974	-2.29975	-2.21963	-2.26727	-2.14059	-2.26727	2.26727
787	-2.28166	-2.35082	-2.3684	-2.3767	-2.26741	-2.34712	-2.47428	-2.35082	2.35082
788	-2.41433	-2.39267	-2.39567	-2.40268	-2.28704	-2.33856	-2.48127	-2.39567	2.39567
789	-2.46206	-2.41797	-2.43988	-2.42905	-2.31407	-2.34592	-2.56482	-2.42905	2.42905
790	-2.49122	-2.46012	-2.48782	-2.46974	-2.35296	-2.39404	-2.63295	-2.46974	2.46974
791	-2.52657	-2.50092	-2.52827	-2.50638	-2.39333	-2.44134	-2.70054	-2.50638	2.50638
792	-2.57936	-2.54719	-2.5727	-2.54887	-2.44222	-2.50102	-2.76759	-2.54887	2.54887
793	-2.66247	-2.61628	-2.61938	-2.6096	-2.51815	-2.58331	-2.81935	-2.61628	2.61628
794	-2.74389	-2.69328	-2.68592	-2.68573	-2.59	-2.65842	-2.8707	-2.68592	2.68592
795	-2.82557	-2.76943	-2.76168	-2.76149	-2.66259	-2.7334	-2.92164	-2.76168	2.76168
796	-2.8767	-2.83543	-2.82482	-2.82463	-2.71333	-2.79946	-2.9279	-2.82482	2.82482
797	-2.9095	-2.86843	-2.85639	-2.85619	-2.74222	-2.82746	-2.93412	-2.85639	2.85639
798	-2.94236	-2.89889	-2.88669	-2.8865	-2.77111	-2.85727	-2.94029	-2.88669	2.88669
799	-2.97526	-2.92935	-2.917	-2.9168	-2.8	-2.88726	-2.9682	-2.917	2.917
800	-2.97734	-2.94966	-2.93468	-2.93448	-2.80704	-2.90872	-2.9529	-2.93468	2.93468
801	-2.95052	-2.93358	-2.91658	-2.91638	-2.78556	-2.88891	-2.9223	-2.91658	2.91658
802	-2.87662	-2.89043	-2.86986	-2.86966	-2.72778	-2.84317	-2.8305	-2.86966	2.86966
803	-2.80927	-2.81258	-2.79325	-2.79306	-2.66185	-2.76532	-2.7846	-2.79306	2.79306
804	-2.72963	-2.7542	-2.7339	-2.73372	-2.59815	-2.70834	-2.6928	-2.72963	2.72963
805	-2.62608	-2.66216	-2.64032	-2.64052	-2.5237	-2.6149	-2.5857	-2.62608	2.62608
806	-2.51294	-2.56541	-2.5391	-2.54328	-2.45037	-2.54394	-2.52026	-2.5391	2.5391
807	-2.42607	-2.45326	-2.43085	-2.43554	-2.37444	-2.43486	-2.5012	-2.43486	2.43486
808	-2.39824	-2.40241	-2.38951	-2.39263	-2.35259	-2.42048	-2.46105	-2.39824	2.39824
809	-2.43328	-2.41567	-2.41771	-2.41921	-2.37815	-2.50515	-2.49476	-2.41921	2.41921
810	-2.48099	-2.45822	-2.47386	-2.46949	-2.40407	-2.4719	-2.55971	-2.4719	2.4719
811	-2.55867	-2.51697	-2.52436	-2.5174	-2.43815	-2.48527	-2.62788	-2.5174	2.5174
812	-2.66602	-2.60782	-2.60299	-2.60282	-2.5137	-2.57568	-2.71027	-2.60299	2.60299
813	-2.78002	-2.71359	-2.70864	-2.70846	-2.61593	-2.68076	-2.8152	-2.70864	2.70864
814	-2.88445	-2.81681	-2.81051	-2.81032	-2.71	-2.78186	-2.907	-2.81051	2.81051
815	-2.99355	-2.91243	-2.90605	-2.90586	-2.80407	-2.87593	-3.0141	-2.90605	2.90605
816	-3.11131	-3.0182	-3.0117	-3.0115	-2.90556	-2.98072	-3.1212	-3.0117	3.0117
817	-3.26017	-3.13497	-3.1304	-3.13019	-3.02852	-3.09325	-3.2742	-3.1304	3.1304
818	-3.44874	-3.2915	-3.28909	-3.28887	-3.18741	-3.25414	-3.4578	-3.28909	3.28909
819	-3.64091	-3.46919	-3.46588	-3.46564	-3.35333	-3.4327	-3.6261	-3.46588	3.46588
820	-3.78546	-3.62404	-3.61614	-3.6159	-3.48333	-3.5826	-3.7332	-3.61614	3.61614
821	-3.89456	-3.73065	-3.71969	-3.71944	-3.57667	-3.68254	-3.825	-3.71969	3.71969
822	-3.98694	-3.8195	-3.80682	-3.80656	-3.65593	-3.76875	-3.9015	-3.80682	3.80682
823	-4.06238	-3.89311	-3.8788	-3.87854	-3.72222	-3.84043	-3.9627	-3.8788	3.8788
824	-4.0991	-3.94473	-3.9272	-3.92694	-3.75556	-3.89231	-3.978	-3.9272	3.9272
825	-4.05153	-3.94219	-3.91836	-3.9181	-3.73333	-3.88776	-3.9015	-3.9181	3.9181
826	-3.91413	-3.85419	-3.82409	-3.82383	-3.61778	-3.78873	-3.7485	-3.82383	3.82383
827	-3.73372	-3.70273	-3.67046	-3.67021	-3.46741	-3.63403	-3.5802	-3.67021	3.67021
828	-3.55759	-3.53942	-3.50841	-3.50818	-3.33296	-3.47054	-3.4272	-3.50818	3.50818
829	-3.43747	-3.39981	-3.3733	-3.37307	-3.25074	-3.33612	-3.3354	-3.37307	3.37307
830	-3.36302	-3.30883	-3.28492	-3.28491	-3.20037	-3.24987	-3.2589	-3.28491	3.28491
831	-3.33532	-3.25377	-3.2298	-3.23034	-3.16778	-3.1912	-3.28047	-3.23034	3.23034
832	-3.35538	-3.28838	-3.24028	-3.24007	-3.1663	-3.31197	-3.33215	-3.28838	3.28838
833	-3.4512	-3.35679	-3.30131	-3.30109	-3.21741	-3.45745	-3.42718	-3.35679	3.35679
834	-3.58157	-3.43667	-3.41833	-3.4181	-3.31037	-3.45124	-3.5649	-3.43667	3.43667
835	-3.65354	-3.54365	-3.5307	-3.53047	-3.37889	-3.49827	-3.5802	-3.5307	3.5307
836	-3.68115	-3.56988	-3.55385	-3.55361	-3.4	-3.51749	-3.6108	-3.55385	3.55385
837	-3.71523	-3.5995	-3.58373	-3.58349	-3.42963	-3.5472	-3.6414	-3.58373	3.58373
838	-3.74922	-3.62996	-3.61404	-3.6138	-3.45889	-3.57717	-3.672	-3.61404	3.61404
839	-3.78335	-3.66042	-3.64434	-3.6441	-3.48778	-3.60716	-3.7026	-3.64434	3.64434
840	-3.81752	-3.69088	-3.67465	-3.6744	-3.51667	-3.63714	-3.7332	-3.67465	3.67465
841	-3.79829	-3.70442	-3.68391	-3.68366	-3.50963	-3.65379	-3.6873	-3.68391	3.68391
842	-3.7258	-3.65619	-3.63214	-3.63189	-3.45185	-3.59594	-3.6108	-3.63189	3.63189
843	-3.65143	-3.58511	-3.56142	-3.56118	-3.38667	-3.52434	-3.5496	-3.56118	3.56118
844	-3.59423	-3.52673	-3.50459	-3.50436	-3.3363	-3.46739	-3.5037	-3.50436	3.50436
845	-3.55181	-3.48358	-3.46292	-3.46269	-3.30037	-3.42742	-3.4731	-3.46292	3.46292
846	-3.51665	-3.45227	-3.4322	-3.43197	-3.27148	-3.39732	-3.4425	-3.4322	3.4322
847	-3.48292	-3.42181	-3.40189	-3.40166	-3.24259	-3.36732	-3.4119	-3.40189	3.40189
848	-3.45974	-3.39473	-3.37579	-3.37557	-3.22111	-3.34243	-3.3966	-3.37579	3.37579
849	-3.36953	-3.35496	-3.33075	-3.33053	-3.15889	-3.3042	-3.2742	-3.33053	3.33053
850	-3.21514	-3.23227	-3.20406	-3.20386	-3.03889	-3.17224	-3.1212	-3.20386	3.20386
851	-3.10116	-3.09858	-3.07443	-3.07424	-2.95963	-3.03838	-3.0447	-3.07424	3.07424
852	-3.08195	-3.03657	-3.01762	-3.02055	-2.96111	-2.99295	-3.0447	-3.02055	3.02055
853	-2.87611	-2.95438	-2.91235	-2.93324	-2.83296	-2.94994	-2.64156	-2.91235	2.91235
854	-2.59955	-2.65596	-2.58791	-2.62367	-2.56593	-2.64913	-2.41904	-2.59955	2.59955
855	-2.5016	-2.46456	-2.41508	-2.45567	-2.45185	-2.48568	-2.4058	-2.45567	2.45567
856	-2.5267	-2.46766	-2.44027	-2.48255	-2.48037	-2.55047	-2.42554	-2.48037	2.48037
857	-2.6066	-2.53542	-2.50986	-2.55218	-2.53926	-2.61963	-2.52055	-2.53926	2.53926
858	-2.69668	-2.62783	-2.606	-2.6468	-2.60037	-2.68048	-2.62058	-2.62783	2.62783
859	-2.71113	-2.68233	-2.65637	-2.69575	-2.60963	-2.64022	-2.6651	-2.6651	2.6651
860	-2.77212	-2.67283	-2.64075	-2.6709	-2.57704	-2.57128	-2.63444	-2.64075	2.64075
861	-2.74341	-2.65128	-2.64007	-2.64988	-2.55037	-2.56127	-2.65775	-2.64988	2.64988
862	-2.70694	-2.64774	-2.64075	-2.6414	-2.53963	-2.60601	-2.6928	-2.6414	2.6414
863	-2.72035	-2.6882	-2.67834	-2.67816	-2.57407	-2.65098	-2.7387	-2.67834	2.67834
864	-2.75899	-2.73051	-2.71958	-2.7194	-2.60963	-2.69023	-2.7693	-2.71958	2.71958
865	-2.85293	-2.78212	-2.77557	-2.77538	-2.68222	-2.74342	-2.8917	-2.77557	2.77557
866	-2.97399	-2.89551	-2.89006	-2.88986	-2.79074	-2.86002	-2.9988	-2.89006	2.89006
867	-3.10835	-3.00974	-3.00497	-3.00476	-2.9063	-2.9727	-3.1365	-3.00497	3.00497
868	-3.2358	-3.13835	-3.13208	-3.13187	-3.02222	-3.10384	-3.2436	-3.13208	3.13208
869	-3.28989	-3.22635	-3.21374	-3.21353	-3.08037	-3.1838	-3.2589	-3.21374	3.21374
870	-3.33784	-3.25681	-3.24405	-3.24383	-3.1163	-3.21064	-3.3201	-3.24405	3.24405
871	-3.38376	-3.30842	-3.29498	-3.29476	-3.16	-3.26438	-3.3507	-3.29498	3.29498
872	-3.39639	-3.33381	-3.31771	-3.31748	-3.17407	-3.28454	-3.3507	-3.31771	3.31771
873	-3.39648	-3.3355	-3.31854	-3.31832	-3.17667	-3.28474	-3.3507	-3.31854	3.31854
874	-3.38596	-3.33212	-3.31434	-3.31413	-3.17407	-3.28184	-3.3354	-3.31434	3.31434
875	-3.36927	-3.31773	-3.29962	-3.29941	-3.1763	-3.26628	-3.3201	-3.29962	3.29962
876	-3.36627	-3.30589	-3.28868	-3.28847	-3.19667	-3.25435	-3.3201	-3.28868	3.28868
877	-3.3554	-3.30175	-3.28405	-3.28384	-3.20148	-3.2533	-3.3048	-3.28405	3.28405
878	-3.28548	-3.26041	-3.23565	-3.23684	-3.15593	-3.21053	-3.22828	-3.23565	3.23565
879	-3.2003	-3.14956	-3.11977	-3.12649	-3.07963	-3.11501	-3.18846	-3.12649	3.12649
880	-3.19323	-3.11288	-3.06912	-3.09228	-3.07259	-3.27406	-3.18694	-3.11288	3.11288
881	-3.24457	-3.17431	-3.07728	-3.10912	-3.10963	-3.35769	-3.21334	-3.17431	3.17431
882	-3.28902	-3.19605	-3.11572	-3.15261	-3.13444	-3.28572	-3.25428	-3.19605	3.19605
883	-3.27964	-3.20884	-3.14359	-3.17371	-3.11704	-3.18635	-3.29072	-3.18635	3.18635
884	-3.33873	-3.20169	-3.17839	-3.17818	-3.08185	-3.14628	-3.2818	-3.17839	3.17839
885	-3.33663	-3.23989	-3.22806	-3.22784	-3.09963	-3.19442	-3.31472	-3.22806	3.22806
886	-3.38306	-3.29658	-3.28404	-3.28382	-3.15185	-3.25072	-3.3507	-3.28404	3.28404
887	-3.44522	-3.3465	-3.33413	-3.3339	-3.20296	-3.29966	-3.4119	-3.33413	3.33413
888	-3.502	-3.40319	-3.39011	-3.38988	-3.2537	-3.35723	-3.4578	-3.39011	3.39011
889	-3.53154	-3.44296	-3.42757	-3.42734	-3.28222	-3.39473	-3.4731	-3.42757	3.42757
890	-3.54014	-3.4565	-3.43935	-3.43912	-3.28926	-3.40453	-3.4731	-3.43935	3.43935
891	-3.55202	-3.46073	-3.44398	-3.44375	-3.2963	-3.40911	-3.4884	-3.44398	3.44398
892	-3.55835	-3.47173	-3.45451	-3.45427	-3.30296	-3.4196	-3.4884	-3.45451	3.45451
893	-3.55842	-3.47258	-3.45493	-3.45469	-3.30296	-3.41975	-3.4884	-3.45493	3.45493
894	-3.56082	-3.47258	-3.45493	-3.45469	-3.30296	-3.41974	-3.4884	-3.45493	3.45493
895	-3.56219	-3.47258	-3.45492	-3.45469	-3.30296	-3.41974	-3.4884	-3.45492	3.45492
896	-3.55158	-3.46919	-3.45072	-3.45048	-3.2963	-3.4182	-3.4731	-3.45072	3.45072
897	-3.41879	-3.41758	-3.38967	-3.38946	-3.21111	-3.37259	-3.2895	-3.38946	3.38946
898	-3.16816	-3.22381	-3.18723	-3.18702	-3.0237	-3.15812	-3.05795	-3.16816	3.16816
899	-2.93077	-2.96828	-2.92046	-2.92817	-2.85111	-2.95929	-2.78888	-2.92817	2.92817
900	-2.75514	-2.76304	-2.69506	-2.72284	-2.70259	-2.83662	-2.59877	-2.72284	2.72284
901	-2.62411	-2.6085	-2.53736	-2.5731	-2.57	-2.6994	-2.4612	-2.5731	2.5731
902	-2.50704	-2.4796	-2.41548	-2.4531	-2.43778	-2.54452	-2.3681	-2.4531	2.4531
903	-2.44757	-2.38293	-2.33298	-2.37045	-2.36481	-2.44738	-2.33943	-2.37045	2.37045
904	-2.48328	-2.38144	-2.34602	-2.38273	-2.34	-2.42347	-2.39072	-2.38273	2.38273
905	-2.48741	-2.46824	-2.44065	-2.47627	-2.43852	-2.46454	-2.54485	-2.46824	2.46824
906	-2.54981	-2.5956	-2.57698	-2.61162	-2.56407	-2.60214	-2.69215	-2.5956	2.5956
907	-2.63588	-2.69131	-2.6725	-2.70595	-2.61185	-2.65829	-2.76391	-2.6725	2.6725
908	-2.75819	-2.70389	-2.67956	-2.70316	-2.60407	-2.61652	-2.7662	-2.70316	2.70316
909	-2.77709	-2.70516	-2.70246	-2.7057	-2.60222	-2.6108	-2.81798	-2.70516	2.70516
910	-2.7779	-2.71698	-2.72252	-2.71638	-2.61407	-2.64479	-2.86934	-2.71698	2.71698
911	-2.80897	-2.75541	-2.75266	-2.74851	-2.6437	-2.71842	-2.92029	-2.75266	2.75266
912	-2.88768	-2.83035	-2.82229	-2.8221	-2.71704	-2.79339	-2.97083	-2.82229	2.82229
913	-2.99051	-2.91328	-2.90647	-2.90628	-2.80333	-2.87432	-3.05049	-2.90647	2.90647
914	-3.10409	-3.0182	-3.0117	-3.0115	-2.90481	-2.98063	-3.12951	-3.0117	3.0117
915	-3.22925	-3.1282	-3.12198	-3.12177	-3.01333	-3.09238	-3.2436	-3.12198	3.12198
916	-3.31861	-3.23566	-3.22595	-3.22573	-3.10037	-3.19403	-3.3048	-3.22595	3.22595
917	-3.38412	-3.29996	-3.28825	-3.28802	-3.15815	-3.25552	-3.366	-3.28825	3.28825
918	-3.44062	-3.3575	-3.34465	-3.34442	-3.20852	-3.31076	-3.4119	-3.34465	3.34465
919	-3.48867	-3.40404	-3.39053	-3.3903	-3.25148	-3.35588	-3.4578	-3.39053	3.39053
920	-3.51679	-3.44296	-3.42757	-3.42734	-3.28037	-3.39492	-3.4731	-3.42757	3.42757
921	-3.53144	-3.45988	-3.44355	-3.44333	-3.29778	-3.40858	-3.4884	-3.44355	3.44355
922	-3.55746	-3.4785	-3.46292	-3.4627	-3.32593	-3.42696	-3.519	-3.46292	3.46292
923	-3.58448	-3.50473	-3.48861	-3.48839	-3.37037	-3.4534	-3.5343	-3.48861	3.48861
924	-3.62622	-3.52419	-3.50841	-3.50818	-3.42	-3.47303	-3.5649	-3.50841	3.50841
925	-3.65978	-3.55042	-3.53408	-3.53386	-3.4463	-3.4985	-3.5802	-3.53408	3.53408
926	-3.65769	-3.5665	-3.54965	-3.54942	-3.43296	-3.51359	-3.5955	-3.54965	3.54965
927	-3.66108	-3.58173	-3.5648	-3.56457	-3.43407	-3.52858	-3.6108	-3.5648	3.5648
928	-3.66454	-3.58681	-3.56734	-3.56711	-3.44926	-3.53267	-3.5802	-3.56734	3.56734
929	-3.67976	-3.56904	-3.55092	-3.55069	-3.44778	-3.51331	-3.5955	-3.55092	3.55092
930	-3.69474	-3.58511	-3.56901	-3.56878	-3.44852	-3.53129	-3.6261	-3.56901	3.56901
931	-3.78357	-3.63842	-3.62835	-3.62811	-3.49519	-3.58937	-3.7638	-3.62835	3.62835
932	-3.91372	-3.72941	-3.71127	-3.71103	-3.53815	-3.67703	-3.7179	-3.71127	3.71127
933	-3.8426	-3.71373	-3.69612	-3.69587	-3.53926	-3.6543	-3.7638	-3.69612	3.69612
934	-3.90725	-3.7645	-3.75168	-3.75143	-3.60481	-3.71398	-3.8556	-3.75168	3.75168
935	-3.96865	-3.8398	-3.8245	-3.82424	-3.66259	-3.78676	-3.8862	-3.8245	3.8245
936	-4.01356	-3.87703	-3.8607	-3.86044	-3.69815	-3.82162	-3.9321	-3.8607	3.8607
937	-4.04357	-3.91511	-3.89732	-3.89705	-3.72593	-3.85804	-3.9474	-3.89732	3.89732
938	-4.07157	-3.93542	-3.91752	-3.91726	-3.74815	-3.87727	-3.978	-3.91752	3.91752
939	-4.10865	-3.96503	-3.9474	-3.94714	-3.77778	-3.90706	-4.0086	-3.9474	3.9474
940	-4.13405	-3.99211	-3.9735	-3.97323	-3.8	-3.93408	-4.0239	-3.9735	3.9735
941	-4.15139	-4.00819	-3.98907	-3.98881	-3.81481	-3.94841	-4.0392	-3.98907	3.98907
942	-4.16857	-4.02342	-4.00423	-4.00396	-3.82593	-3.96334	-4.0545	-4.00423	4.00423
943	-4.1858	-4.03865	-4.01938	-4.01911	-3.84074	-3.97833	-4.0698	-4.01938	4.01938
944	-4.19501	-4.05049	-4.03032	-4.03005	-3.84815	-3.99182	-4.0698	-4.03032	4.03032
945	-4.1102	-4.02426	-3.99707	-3.99681	-3.79259	-3.9682	-3.9474	-3.99681	3.99681
946	-3.94125	-3.89565	-3.86239	-3.86214	-3.66667	-3.82524	-3.7638	-3.86214	3.86214
947	-3.78651	-3.72435	-3.68304	-3.69	-3.55852	-3.64761	-3.5802	-3.68304	3.68304
948	-3.6836	-3.60477	-3.53876	-3.56879	-3.48852	-3.54111	-3.4425	-3.54111	3.54111
949	-3.59702	-3.54278	-3.45665	-3.49764	-3.41815	-3.46624	-3.3354	-3.46624	3.46624
950	-3.50072	-3.47012	-3.37686	-3.41983	-3.32815	-3.34999	-3.28678	-3.37686	3.37686
951	-3.45115	-3.41509	-3.31936	-3.36324	-3.28852	-3.29411	-3.29256	-3.31936	3.31936
952	-3.48256	-3.42472	-3.33193	-3.37579	-3.32111	-3.35801	-3.33726	-3.35801	3.35801
953	-3.54522	-3.47969	-3.38654	-3.42903	-3.3637	-3.45679	-3.39933	-3.42903	3.42903
954	-3.62287	-3.52674	-3.43654	-3.47894	-3.41	-3.45633	-3.519	-3.47894	3.47894
955	-3.63657	-3.56117	-3.49172	-3.51236	-3.41704	-3.4633	-3.5496	-3.51236	3.51236
956	-3.69041	-3.53893	-3.51892	-3.51868	-3.36778	-3.48316	-3.5649	-3.51892	3.51892
957	-3.65833	-3.55465	-3.5387	-3.53846	-3.38593	-3.50238	-3.5955	-3.5387	3.5387
958	-3.67587	-3.58088	-3.56437	-3.56413	-3.40667	-3.5283	-3.6108	-3.56437	3.56437
959	-3.70339	-3.60034	-3.58416	-3.58391	-3.42815	-3.54782	-3.6414	-3.58416	3.58416
960	-3.72673	-3.62658	-3.60983	-3.60959	-3.45037	-3.57329	-3.6567	-3.60983	3.60983
961	-3.74372	-3.64265	-3.6254	-3.62516	-3.46481	-3.58844	-3.672	-3.6254	3.6254
962	-3.76076	-3.65788	-3.64056	-3.64031	-3.47926	-3.60343	-3.6873	-3.64056	3.64056
963	-3.77785	-3.67311	-3.65571	-3.65546	-3.4937	-3.61842	-3.7026	-3.65571	3.65571
964	-3.79493	-3.68834	-3.67086	-3.67061	-3.50815	-3.63433	-3.7179	-3.67086	3.67086
965	-3.80134	-3.70019	-3.6818	-3.68156	-3.51556	-3.64458	-3.7179	-3.6818	3.6818
966	-3.80137	-3.70104	-3.68222	-3.68198	-3.51556	-3.6447	-3.7179	-3.68222	3.68222
967	-3.80143	-3.70104	-3.68222	-3.68198	-3.51593	-3.64469	-3.7179	-3.68222	3.68222
968	-3.80148	-3.70104	-3.68222	-3.68197	-3.5163	-3.64469	-3.7179	-3.68222	3.68222
969	-3.71651	-3.67396	-3.64856	-3.64831	-3.46	-3.62366	-3.5955	-3.64831	3.64831
970	-3.54944	-3.54873	-3.51808	-3.51784	-3.32296	-3.48414	-3.4272	-3.51784	3.51784
971	-3.36465	-3.38373	-3.35266	-3.35243	-3.16407	-3.31913	-3.2589	-3.35243	3.35243
972	-3.202	-3.22296	-3.1944	-3.19418	-3.01889	-3.15952	-3.1212	-3.19418	3.19418
973	-3.07368	-3.09182	-3.0656	-3.0654	-2.91037	-3.03057	-3.0141	-3.0654	3.0654
974	-3.00139	-3.00533	-2.97552	-2.97533	-2.84741	-2.94269	-2.9682	-2.97533	2.97533
975	-2.96334	-2.9666	-2.93259	-2.93239	-2.80889	-2.90126	-2.9376	-2.93259	2.93259
976	-2.97155	-2.94459	-2.91869	-2.9185	-2.7937	-2.88343	-2.9682	-2.91869	2.91869
977	-3.03552	-2.97024	-2.95994	-2.95974	-2.84333	-2.92701	-3.0447	-2.95994	2.95994
978	-3.13892	-3.05035	-3.04285	-3.04265	-2.93037	-3.01182	-3.1518	-3.04285	3.04285
979	-3.21358	-3.14173	-3.13124	-3.13103	-3.00333	-3.10098	-3.1977	-3.13124	3.13124
980	-3.28679	-3.19758	-3.1868	-3.18659	-3.06148	-3.15477	-3.2742	-3.1868	3.1868
981	-3.34052	-3.26189	-3.2491	-3.24888	-3.11259	-3.21688	-3.3048	-3.2491	3.2491
982	-3.38451	-3.29827	-3.28488	-3.28465	-3.14926	-3.25037	-3.3507	-3.28488	3.28488
983	-3.44534	-3.3465	-3.33412	-3.3339	-3.2	-3.29968	-3.4119	-3.33412	3.33412
984	-3.5021	-3.40319	-3.3901	-3.38987	-3.25111	-3.35516	-3.4578	-3.3901	3.3901
985	-3.56555	-3.45312	-3.44019	-3.43996	-3.30185	-3.40467	-3.519	-3.44019	3.44019
986	-3.63464	-3.51319	-3.50038	-3.50015	-3.35963	-3.46449	-3.5802	-3.50038	3.50038
987	-3.70255	-3.57411	-3.561	-3.56076	-3.41741	-3.5254	-3.6414	-3.561	3.561
988	-3.74936	-3.62827	-3.61319	-3.61295	-3.46074	-3.57767	-3.672	-3.61319	3.61319
989	-3.78346	-3.66042	-3.64434	-3.64409	-3.48963	-3.60712	-3.7026	-3.64434	3.64434
990	-3.82008	-3.69088	-3.67464	-3.6744	-3.51815	-3.63706	-3.7332	-3.67464	3.67464
991	-3.84483	-3.71796	-3.70074	-3.70049	-3.53963	-3.66415	-3.7485	-3.70074	3.70074
992	-3.85108	-3.73065	-3.7121	-3.71185	-3.54667	-3.6768	-3.7485	-3.7121	3.7121
993	-3.73361	-3.69427	-3.66623	-3.66598	-3.47111	-3.64536	-3.5802	-3.66598	3.66598
994	-3.48351	-3.51573	-3.47894	-3.47871	-3.27778	-3.44591	-3.3201	-3.47871	3.47871
995	-3.22241	-3.28168	-3.23426	-3.23692	-3.05926	-3.19971	-3.0906	-3.22241	3.22241
996	-2.96567	-3.0547	-3.00051	-3.00271	-2.8437	-2.9702	-2.8458	-2.9702	2.9702
997	-2.76248	-2.83261	-2.77559	-2.77623	-2.68037	-2.74218	-2.6622	-2.76248	2.76248
998	-2.63236	-2.6793	-2.6163	-2.6194	-2.57556	-2.57477	-2.5245	-2.6163	2.6163
999	-2.56422	-2.58533	-2.51994	-2.5237	-2.51593	-2.47345	-2.448	-2.51994	2.51994
1000	-2.56201	-2.55021	-2.49235	-2.49451	-2.50593	-2.42739	-2.4633	-2.49451	2.49451
1001	-2.62626	-2.57673	-2.53666	-2.53558	-2.54593	-2.44137	-2.60233	-2.54593	2.54593
1002	-2.75492	-2.67744	-2.6504	-2.64577	-2.64778	-2.57591	-2.7693	-2.6504	2.6504
1003	-2.83372	-2.78755	-2.76985	-2.76557	-2.70037	-2.73208	-2.8458	-2.76985	2.76985
1004	-2.91084	-2.84558	-2.83744	-2.83725	-2.72407	-2.80832	-2.9223	-2.83744	2.83744
1005	-3.0024	-2.92512	-2.91742	-2.91722	-2.80667	-2.88673	-3.0141	-2.91742	2.91742
1006	-3.09133	-3.01227	-3.0037	-3.0035	-2.88704	-2.97305	-3.0906	-3.0037	3.0037
1007	-3.18477	-3.09266	-3.0841	-3.08389	-2.9663	-3.05215	-3.1824	-3.0841	3.0841
1008	-3.27444	-3.17981	-3.17038	-3.17017	-3.0463	-3.13804	-3.2589	-3.17038	3.17038
1009	-3.36641	-3.26019	-3.25078	-3.25056	-3.12593	-3.21711	-3.3507	-3.25078	3.25078
1010	-3.45528	-3.34735	-3.33707	-3.33684	-3.20556	-3.30317	-3.4272	-3.33707	3.33707
1011	-3.55012	-3.42773	-3.41746	-3.41723	-3.28481	-3.3824	-3.519	-3.41746	3.41746
1012	-3.63052	-3.5115	-3.49954	-3.49931	-3.35741	-3.46565	-3.5802	-3.49954	3.49954
1013	-3.68544	-3.57073	-3.55679	-3.55655	-3.40778	-3.52145	-3.6261	-3.55679	3.55679
1014	-3.72439	-3.61388	-3.59846	-3.59821	-3.44407	-3.56215	-3.6567	-3.59846	3.59846
1015	-3.7691	-3.64857	-3.63339	-3.63315	-3.48037	-3.59573	-3.7026	-3.63339	3.63339
1016	-3.78831	-3.68327	-3.6658	-3.66556	-3.50222	-3.63411	-3.7026	-3.6658	3.6658
1017	-3.73514	-3.66888	-3.64601	-3.64578	-3.46889	-3.61389	-3.6261	-3.64578	3.64578
1018	-3.62673	-3.59019	-3.56394	-3.56372	-3.38889	-3.52839	-3.519	-3.56372	3.56372
1019	-3.52555	-3.48867	-3.46294	-3.46272	-3.32333	-3.4278	-3.4272	-3.46272	3.46272
1020	-3.44137	-3.40574	-3.3676	-3.37422	-3.28074	-3.3407	-3.3201	-3.3676	3.3676
1021	-3.37469	-3.34681	-3.27839	-3.30513	-3.23296	-3.26829	-3.2589	-3.27839	3.27839
1022	-3.3132	-3.30579	-3.22286	-3.25625	-3.1837	-3.20055	-3.2283	-3.2283	3.2283
1023	-3.27123	-3.27221	-3.19398	-3.21795	-3.15926	-3.16653	-3.213	-3.213	3.213
1024	-3.29428	-3.27828	-3.19605	-3.2233	-3.18741	-3.20964	-3.2436	-3.2233	3.2233
1025	-3.34852	-3.32858	-3.23532	-3.27053	-3.22556	-3.2912	-3.3048	-3.2912	3.2912
1026	-3.41221	-3.36956	-3.29668	-3.31217	-3.26	-3.29617	-3.3966	-3.31217	3.31217
1027	-3.4567	-3.39419	-3.36569	-3.36548	-3.25296	-3.335	-3.4119	-3.36569	3.36569
1028	-3.50857	-3.39684	-3.37875	-3.37852	-3.22333	-3.344	-3.4119	-3.37875	3.37875
1029	-3.47722	-3.39981	-3.38338	-3.38315	-3.23444	-3.34863	-3.4272	-3.38338	3.38338
1030	-3.49407	-3.41419	-3.39811	-3.39788	-3.25	-3.36347	-3.4425	-3.39811	3.39811
1031	-3.51096	-3.42942	-3.41326	-3.41303	-3.26444	-3.37845	-3.4578	-3.41326	3.41326
1032	-3.53843	-3.44804	-3.43262	-3.43239	-3.2863	-3.39917	-3.4884	-3.43262	3.43262
1033	-3.509	-3.45735	-3.43725	-3.43701	-3.27222	-3.40573	-3.4272	-3.43701	3.43701
1034	-3.45226	-3.40489	-3.38337	-3.38314	-3.22185	-3.34894	-3.3813	-3.38314	3.38314
1035	-3.40194	-3.35835	-3.33749	-3.33726	-3.17852	-3.30301	-3.3354	-3.33726	3.33726
1036	-3.36219	-3.31604	-3.29624	-3.29601	-3.14259	-3.26216	-3.3048	-3.29624	3.29624
1037	-3.33092	-3.28473	-3.26551	-3.26529	-3.11407	-3.23229	-3.2742	-3.26551	3.26551
1038	-3.2988	-3.25427	-3.2352	-3.23498	-3.08519	-3.20231	-3.2436	-3.2352	3.2352
1039	-3.26544	-3.22381	-3.20489	-3.20468	-3.05667	-3.17231	-3.213	-3.20489	3.20489
1040	-3.24253	-3.19673	-3.1788	-3.17858	-3.03519	-3.14697	-3.1977	-3.1788	3.1788
1041	-3.11182	-3.14343	-3.11692	-3.11672	-2.94704	-3.10089	-3.0141	-3.11182	3.11182
1042	-2.86565	-2.95313	-2.91868	-2.91891	-2.77296	-2.89283	-2.754	-2.89283	2.89283
1043	-2.6335	-2.73119	-2.67452	-2.69294	-2.62519	-2.70542	-2.51198	-2.67452	2.67452
1044	-2.48314	-2.59213	-2.49613	-2.53361	-2.50778	-2.63676	-2.35855	-2.50778	2.50778
1045	-2.38055	-2.50945	-2.38509	-2.4304	-2.39333	-2.49804	-2.24671	-2.39333	2.39333
1046	-2.30057	-2.40809	-2.30024	-2.34728	-2.24	-2.3641	-2.20275	-2.30057	2.30057
1047	-2.25814	-2.31717	-2.25126	-2.29698	-2.19148	-2.29455	-2.19302	-2.25814	2.25814
1048	-2.28851	-2.26904	-2.26207	-2.2847	-2.1737	-2.24832	-2.23584	-2.26207	2.26207
1049	-2.29217	-2.32524	-2.32804	-2.29499	-2.23444	-2.2784	-2.32745	-2.29499	2.29499
1050	-2.30271	-2.39413	-2.41057	-2.40823	-2.33296	-2.39602	-2.46468	-2.39602	2.39602
1051	-2.38268	-2.50348	-2.48336	-2.49486	-2.3937	-2.47706	-2.5674	-2.48336	2.48336
1052	-2.54237	-2.5578	-2.52284	-2.53068	-2.43	-2.46481	-2.60713	-2.53068	2.53068
1053	-2.5993	-2.60132	-2.58485	-2.5737	-2.46704	-2.49017	-2.68968	-2.58485	2.58485
1054	-2.64522	-2.64685	-2.63818	-2.61961	-2.5163	-2.54095	-2.78633	-2.63818	2.63818
1055	-2.73134	-2.70813	-2.69947	-2.67863	-2.57704	-2.63601	-2.86746	-2.69947	2.69947
1056	-2.85591	-2.78043	-2.77451	-2.77328	-2.68037	-2.74024	-2.96269	-2.77451	2.77451
1057	-3.07001	-2.92597	-2.92794	-2.92775	-2.8537	-2.89083	-3.17522	-2.92775	2.92775
1058	-3.34663	-3.16627	-3.17123	-3.17102	-3.09296	-3.13744	-3.40082	-3.17102	3.17102
1059	-3.64347	-3.42773	-3.43263	-3.43239	-3.34593	-3.39989	-3.672	-3.43239	3.43239
1060	-3.85407	-3.67057	-3.66708	-3.66683	-3.54074	-3.63501	-3.8097	-3.66708	3.66708
1061	-4.01935	-3.81865	-3.81145	-3.8112	-3.67741	-3.77471	-3.9627	-3.81145	3.81145
1062	-4.15976	-3.95996	-3.94993	-3.94967	-3.8	-3.91023	-4.0698	-3.94993	3.94993
1063	-4.28145	-4.06911	-4.05727	-4.05699	-3.9	-4.01562	-4.1769	-4.05727	4.05727
1064	-4.34905	-4.1588	-4.14229	-4.14201	-3.96667	-4.10902	-4.2075	-4.14229	4.14229
1065	-4.3293	-4.17657	-4.15365	-4.15338	-3.95926	-4.11578	-4.1616	-4.15365	4.15365
1066	-4.27465	-4.12834	-4.10189	-4.10163	-3.92222	-4.06237	-4.0851	-4.10163	4.10163
1067	-4.24437	-4.06466	-4.02074	-4.02913	-3.92222	-4.01803	-3.978	-4.02074	4.02074
1068	-4.26258	-4.06316	-3.96728	-4.00247	-3.95185	-4.08137	-3.9168	-4.00247	4.00247
1069	-4.27822	-4.10794	-3.97587	-4.02356	-3.97037	-4.1203	-3.89983	-4.02356	4.02356
1070	-4.27644	-4.13277	-3.97734	-4.02814	-3.95926	-4.08577	-3.90701	-4.02814	4.02814
1071	-4.28962	-4.14268	-3.9856	-4.03616	-3.96296	-4.0654	-3.93332	-4.03616	4.03616
1072	-4.34616	-4.17962	-4.02832	-4.07565	-4	-4.12975	-3.97374	-4.07565	4.07565
1073	-4.41782	-4.23042	-4.0861	-4.12832	-4.03704	-4.19169	-4.03662	-4.12832	4.12832
1074	-4.48447	-4.26191	-4.12635	-4.16554	-4.05556	-4.19051	-4.10756	-4.16554	4.16554
1075	-4.5247	-4.27311	-4.13876	-4.17903	-4.06296	-4.11533	-4.1769	-4.1769	4.1769
1076	-4.72658	-4.2803	-4.16087	-4.17672	-4.05185	-4.11785	-4.2687	-4.17672	4.17672
1077	-4.6804	-4.29219	-4.25048	-4.2502	-4.07037	-4.20705	-4.3605	-4.25048	4.25048
1078	-4.64284	-4.35934	-4.34561	-4.34532	-4.17037	-4.30089	-4.4676	-4.34561	4.34561
1079	-4.7277	-4.46172	-4.44705	-4.44675	-4.26296	-4.40177	-4.5594	-4.44705	4.44705
1080	-4.83447	-4.55395	-4.53838	-4.53808	-4.34815	-4.49194	-4.6512	-4.53838	4.53838
1081	-4.86351	-4.62164	-4.59984	-4.59953	-4.38519	-4.56271	-4.6359	-4.59984	4.59984
1082	-4.82339	-4.60556	-4.57921	-4.5789	-4.35556	-4.53337	-4.59	-4.57921	4.57921
1083	-4.78107	-4.56495	-4.5388	-4.53849	-4.32222	-4.49124	-4.5594	-4.5388	4.5388
1084	-4.7566	-4.53703	-4.51228	-4.51198	-4.3	-4.4661	-4.5441	-4.51228	4.51228
1085	-4.73882	-4.52095	-4.49671	-4.4964	-4.28519	-4.45098	-4.5288	-4.49671	4.49671
1086	-4.70992	-4.50233	-4.47734	-4.47704	-4.26296	-4.43208	-4.4982	-4.47734	4.47734
1087	-4.68554	-4.4761	-4.45167	-4.45137	-4.24074	-4.40615	-4.4829	-4.45167	4.45167
1088	-4.66788	-4.46003	-4.43609	-4.43579	-4.22593	-4.39096	-4.4676	-4.43609	4.43609
1089	-4.5727	-4.4211	-4.39147	-4.39118	-4.16667	-4.36107	-4.3452	-4.39118	4.39118
1090	-4.34308	-4.26457	-4.2227	-4.22243	-4	-4.19187	-4.0392	-4.22243	4.22243
1091	-4.02475	-3.95547	-3.89945	-3.9004	-3.73704	-3.86562	-3.6414	-3.89945	3.89945
1092	-3.80351	-3.66046	-3.57775	-3.59644	-3.55111	-3.62968	-3.4731	-3.59644	3.59644
1093	-3.67609	-3.58594	-3.46419	-3.50336	-3.48889	-3.59405	-3.35776	-3.50336	3.50336
1094	-3.57486	-3.52752	-3.38666	-3.4351	-3.40778	-3.49641	-3.31592	-3.4351	3.4351
1095	-3.45688	-3.43219	-3.2977	-3.34486	-3.3	-3.3744	-3.20003	-3.34486	3.34486
1096	-3.45435	-3.37403	-3.24238	-3.28647	-3.29259	-3.33316	-3.26928	-3.29259	3.29259
1097	-3.58321	-3.45963	-3.35339	-3.39368	-3.38778	-3.43555	-3.42792	-3.42792	3.42792
1098	-3.70666	-3.58503	-3.48583	-3.52391	-3.48481	-3.49117	-3.56056	-3.52391	3.52391
1099	-3.72364	-3.63783	-3.52826	-3.56862	-3.49667	-3.48715	-3.57869	-3.56862	3.56862
1100	-3.77419	-3.60123	-3.50381	-3.51872	-3.43556	-3.46861	-3.55026	-3.51872	3.51872
1101	-3.69782	-3.55388	-3.51934	-3.5191	-3.37519	-3.48357	-3.5649	-3.51934	3.51934
1102	-3.65715	-3.55127	-3.53449	-3.53425	-3.37852	-3.49853	-3.5802	-3.53449	3.53449
1103	-3.67645	-3.5665	-3.54964	-3.5494	-3.39259	-3.51351	-3.5955	-3.54964	3.54964
1104	-3.70568	-3.58511	-3.569	-3.56876	-3.41481	-3.52964	-3.6261	-3.569	3.569
1105	-3.76107	-3.6215	-3.6073	-3.60706	-3.45815	-3.56979	-3.6873	-3.6073	3.6073
1106	-3.82941	-3.68073	-3.66707	-3.66683	-3.51593	-3.62957	-3.7485	-3.66707	3.66707
1107	-3.89811	-3.74165	-3.72769	-3.72744	-3.57333	-3.68955	-3.8097	-3.72769	3.72769
1108	-3.94796	-3.7958	-3.77988	-3.77963	-3.61667	-3.74359	-3.8403	-3.77988	3.77988
1109	-3.9839	-3.82796	-3.81103	-3.81077	-3.64556	-3.77225	-3.8709	-3.81103	3.81103
1110	-4.01861	-3.85842	-3.84133	-3.84107	-3.67444	-3.80212	-3.9015	-3.84133	3.84133
1111	-4.04257	-3.8855	-3.86743	-3.86717	-3.6963	-3.82918	-3.9168	-3.86743	3.86743
1112	-4.04907	-3.89819	-3.87879	-3.87853	-3.7037	-3.84294	-3.9168	-3.87879	3.87879
1113	-3.84748	-3.83473	-3.79923	-3.79899	-3.58444	-3.78622	-3.6261	-3.79899	3.79899
1114	-3.50054	-3.54111	-3.49408	-3.49386	-3.32556	-3.4689	-3.2436	-3.49386	3.49386
1115	-3.18978	-3.193	-3.13102	-3.14048	-3.09704	-3.23705	-2.92014	-3.14048	3.14048
1116	-2.95822	-2.93509	-2.84633	-2.87595	-2.89111	-3.06619	-2.68029	-2.89111	2.89111
1117	-2.79699	-2.74914	-2.65349	-2.68887	-2.63778	-2.78422	-2.51675	-2.68887	2.68887
1118	-2.57609	-2.61475	-2.52536	-2.56158	-2.46148	-2.5807	-2.4379	-2.56158	2.56158
1119	-2.40934	-2.53395	-2.46277	-2.49811	-2.37111	-2.47068	-2.43228	-2.46277	2.46277
1120	-2.40347	-2.49429	-2.49043	-2.47885	-2.35519	-2.44477	-2.4983	-2.47885	2.47885
1121	-2.5097	-2.53907	-2.5367	-2.57126	-2.47926	-2.52196	-2.40076	-2.52196	2.52196
1122	-2.78913	-2.74056	-2.74181	-2.72989	-2.69778	-2.73049	-2.88341	-2.74056	2.74056
1123	-2.90217	-2.9036	-2.89071	-2.88223	-2.80259	-2.86121	-2.9522	-2.89071	2.89071
1124	-3.01364	-2.92336	-2.89504	-2.89108	-2.79704	-2.82099	-2.96103	-2.89504	2.89504
1125	-3.03572	-2.93166	-2.9201	-2.90211	-2.80222	-2.8236	-3.02601	-2.9201	2.9201
1126	-3.03525	-2.95397	-2.94692	-2.92301	-2.82037	-2.85159	-3.07571	-2.94692	2.94692
1127	-3.04611	-2.97402	-2.9667	-2.94226	-2.84185	-2.89846	-3.12502	-2.9667	2.9667
1128	-3.11835	-3.01801	-3.00961	-3.00814	-2.89519	-2.97731	-3.18869	-3.00961	3.00961
1129	-3.20802	-3.10366	-3.09463	-3.09442	-2.97704	-3.0632	-3.2371	-3.09463	3.09463
1130	-3.29179	-3.18066	-3.17081	-3.1706	-3.05	-3.13837	-3.28513	-3.17081	3.17081
1131	-3.37597	-3.25681	-3.24658	-3.24636	-3.12222	-3.21335	-3.3354	-3.24658	3.24658
1132	-3.42879	-3.32281	-3.30972	-3.30949	-3.17296	-3.27886	-3.366	-3.30972	3.30972
1133	-3.47329	-3.35919	-3.34549	-3.34527	-3.20926	-3.31181	-3.4119	-3.34549	3.34549
1134	-3.50303	-3.39727	-3.38211	-3.38188	-3.23852	-3.34871	-3.4272	-3.38211	3.38211
1135	-3.53055	-3.41758	-3.40232	-3.40209	-3.26074	-3.36702	-3.4578	-3.40232	3.40232
1136	-3.53256	-3.43704	-3.41957	-3.41934	-3.26963	-3.39392	-3.4425	-3.41957	3.41957
1137	-3.31524	-3.36004	-3.32571	-3.32549	-3.11852	-3.31464	-3.1365	-3.31524	3.31524
1138	-2.92747	-3.0512	-3.0054	-3.0052	-2.81333	-2.98367	-2.7387	-2.98367	2.98367
1139	-2.56831	-2.67453	-2.62079	-2.62128	-2.53185	-2.70535	-2.39552	-2.62079	2.62079
1140	-2.30669	-2.36365	-2.2982	-2.30157	-2.32407	-2.48622	-2.13869	-2.30669	2.30669
1141	-2.13074	-2.14927	-2.08114	-2.08684	-2.1763	-2.29635	-1.95182	-2.13074	2.13074
1142	-2.02901	-2.00915	-1.94925	-1.95399	-2.07556	-2.14522	-1.84675	-2.00915	2.00915
1143	-1.99275	-1.93873	-1.89269	-1.8946	-2.02259	-2.05731	-1.81829	-1.93873	1.93873
1144	-2.01708	-1.93107	-1.90048	-1.89907	-2.02259	-2.01953	-1.85927	-1.93107	1.93107
1145	-2.12155	-1.9894	-1.98194	-1.97637	-2.08889	-2.04681	-2.06003	-2.04681	2.04681
1146	-2.30273	-2.14197	-2.15584	-2.14623	-2.23778	-2.23378	-2.25723	-2.23378	2.23378
1147	-2.40971	-2.30761	-2.32829	-2.31365	-2.33444	-2.31676	-2.35653	-2.32829	2.32829
1148	-2.47971	-2.38448	-2.40078	-2.38333	-2.3837	-2.36152	-2.47059	-2.38448	2.38448
1149	-2.56313	-2.4693	-2.48146	-2.46309	-2.44963	-2.43764	-2.58374	-2.4693	2.4693
1150	-2.65156	-2.55856	-2.56582	-2.54673	-2.52519	-2.52397	-2.69599	-2.55856	2.55856
1151	-2.73454	-2.64794	-2.65012	-2.63239	-2.60111	-2.61245	-2.79259	-2.64794	2.64794
1152	-2.84292	-2.75024	-2.74743	-2.74677	-2.68259	-2.71845	-2.90317	-2.74743	2.74743
1153	-2.99056	-2.8862	-2.88291	-2.88271	-2.78778	-2.85322	-3.0141	-2.88291	2.88291
1154	-3.13783	-3.02327	-3.01928	-3.01908	-2.91963	-2.98819	-3.1518	-3.01928	3.01928
1155	-3.29704	-3.16373	-3.15987	-3.15966	-3.05741	-3.13073	-3.3048	-3.15987	3.15987
1156	-3.41235	-3.29827	-3.28993	-3.28971	-3.16593	-3.25762	-3.3813	-3.28993	3.28993
1157	-3.49442	-3.37865	-3.3678	-3.36758	-3.23815	-3.33425	-3.4578	-3.3678	3.3678
1158	-3.56693	-3.45142	-3.43936	-3.43913	-3.30333	-3.40448	-3.519	-3.43936	3.43936
1159	-3.63471	-3.51319	-3.50039	-3.50016	-3.36111	-3.4646	-3.5802	-3.50039	3.50039
1160	-3.66015	-3.56058	-3.54417	-3.54393	-3.39	-3.51343	-3.5802	-3.54417	3.54417
1161	-3.64719	-3.56058	-3.54164	-3.5414	-3.38259	-3.50683	-3.5649	-3.54164	3.54164
1162	-3.6183	-3.54281	-3.5227	-3.52246	-3.36111	-3.48678	-3.5343	-3.5227	3.5227
1163	-3.595	-3.51658	-3.49702	-3.49679	-3.33926	-3.46126	-3.519	-3.49702	3.49702
1164	-3.57577	-3.5005	-3.48145	-3.48122	-3.32481	-3.4461	-3.5037	-3.48145	3.48145
1165	-3.54778	-3.48188	-3.46209	-3.46186	-3.30778	-3.42986	-3.4731	-3.46209	3.46209
1166	-3.37503	-3.4015	-3.36908	-3.36886	-3.20148	-3.34677	-3.213	-3.36886	3.36886
1167	-3.20897	-3.19777	-3.15024	-3.15255	-3.07926	-3.11924	-3.06	-3.15024	3.15024
1168	-3.14559	-3.07083	-3.04039	-3.04628	-3.03	-3.01399	-2.9988	-3.04039	3.04039
1169	-3.13684	-3.02993	-3.01162	-3.0165	-3.01222	-2.95786	-3.0141	-3.0141	3.0141
1170	-3.17867	-3.0491	-3.04186	-3.04365	-3.04148	-3.01932	-3.1212	-3.04365	3.04365
1171	-3.18062	-3.10829	-3.0988	-3.09812	-3.03556	-3.06782	-3.1518	-3.0988	3.0988
1172	-3.19016	-3.1392	-3.12493	-3.12473	-2.99815	-3.09268	-3.1671	-3.12493	3.12493
1173	-3.21721	-3.15866	-3.14472	-3.14451	-3.01444	-3.11237	-3.1977	-3.14472	3.14472
1174	-3.25042	-3.18827	-3.1746	-3.17439	-3.04333	-3.14221	-3.2283	-3.1746	3.1746
1175	-3.27324	-3.21535	-3.2007	-3.20048	-3.06519	-3.16904	-3.2436	-3.2007	3.2007
1176	-3.30023	-3.23481	-3.22048	-3.22026	-3.08704	-3.19036	-3.2742	-3.22048	3.22048
1177	-3.29182	-3.25089	-3.23353	-3.23331	-3.08704	-3.2018	-3.2436	-3.23353	3.23353
1178	-3.25842	-3.22381	-3.2049	-3.20469	-3.05815	-3.17237	-3.213	-3.2049	3.2049
1179	-3.22509	-3.19335	-3.1746	-3.17438	-3.02889	-3.14237	-3.1824	-3.1746	3.1746
1180	-3.20014	-3.16627	-3.1485	-3.14829	-3.00704	-3.11534	-3.1671	-3.1485	3.1485
1181	-3.18235	-3.1502	-3.13292	-3.13271	-2.99222	-3.101	-3.1518	-3.13292	3.13292
1182	-3.16593	-3.13497	-3.11777	-3.11756	-2.97778	-3.08606	-3.1365	-3.11777	3.11777
1183	-3.14943	-3.11973	-3.10262	-3.10241	-2.96333	-3.07105	-3.1212	-3.10262	3.10262
1184	-3.14329	-3.10789	-3.09167	-3.09146	-2.95667	-3.06116	-3.1212	-3.09167	3.09167
1185	-3.07109	-3.08335	-3.06178	-3.06158	-2.91444	-3.03871	-3.0141	-3.06158	3.06158
1186	-2.93548	-2.97589	-2.95025	-2.95006	-2.82333	-2.92159	-2.8764	-2.93548	2.93548
1187	-2.80655	-2.84553	-2.81473	-2.82029	-2.75296	-2.7968	-2.7387	-2.80655	2.80655
1188	-2.72644	-2.74348	-2.69741	-2.72492	-2.69667	-2.72935	-2.6316	-2.72492	2.72492
1189	-2.68182	-2.68244	-2.63044	-2.67126	-2.65	-2.6799	-2.57489	-2.67126	2.67126
1190	-2.61201	-2.62839	-2.57292	-2.61999	-2.58148	-2.58635	-2.52217	-2.58635	2.58635
1191	-2.57331	-2.5605	-2.5101	-2.56068	-2.54444	-2.5195	-2.52248	-2.54444	2.54444
1192	-2.59686	-2.56575	-2.51955	-2.57171	-2.57148	-2.58292	-2.53207	-2.57148	2.57148
1193	-2.64857	-2.60829	-2.56137	-2.613	-2.60222	-2.63327	-2.57877	-2.60829	2.60829
1194	-2.71254	-2.65852	-2.61207	-2.66323	-2.63963	-2.64571	-2.66277	-2.65852	2.65852
1195	-2.70258	-2.69239	-2.63809	-2.69003	-2.63333	-2.60464	-2.6643	-2.6643	2.6643
1196	-2.73164	-2.65237	-2.59514	-2.63463	-2.56593	-2.56492	-2.6163	-2.6163	2.6163
1197	-2.66973	-2.60841	-2.59121	-2.59267	-2.50259	-2.56488	-2.6163	-2.59267	2.59267
1198	-2.61781	-2.60782	-2.59541	-2.59524	-2.48593	-2.56753	-2.6316	-2.59541	2.59541
1199	-2.66061	-2.63236	-2.62277	-2.6226	-2.52333	-2.59515	-2.6928	-2.62277	2.62277
1200	-2.6446	-2.66366	-2.64845	-2.64827	-2.52444	-2.6235	-2.6316	-2.6446	2.6446
1201	-2.64231	-2.62982	-2.61646	-2.61628	-2.51	-2.58856	-2.6622	-2.61646	2.61646
1202	-2.66561	-2.65182	-2.64003	-2.63985	-2.53259	-2.61301	-2.6775	-2.64003	2.64003
1203	-2.69195	-2.67128	-2.65981	-2.65963	-2.55481	-2.63285	-2.7081	-2.65981	2.65981
1204	-2.71421	-2.69751	-2.68549	-2.68531	-2.57667	-2.65835	-2.7234	-2.68549	2.68549
1205	-2.73056	-2.71359	-2.70106	-2.70088	-2.59148	-2.6735	-2.7387	-2.70106	2.70106
1206	-2.74695	-2.72882	-2.71621	-2.71603	-2.60593	-2.68896	-2.754	-2.71621	2.71621
1207	-2.75299	-2.74066	-2.72716	-2.72697	-2.6137	-2.70009	-2.754	-2.72716	2.72716
1208	-2.75292	-2.74151	-2.72758	-2.72739	-2.61407	-2.69982	-2.754	-2.72758	2.72758
1209	-2.66153	-2.71105	-2.68969	-2.68952	-2.56519	-2.67397	-2.6163	-2.67397	2.67397
1210	-2.51597	-2.57907	-2.55291	-2.55525	-2.47185	-2.52853	-2.4633	-2.52853	2.52853
1211	-2.40607	-2.45026	-2.41434	-2.43766	-2.4037	-2.4495	-2.33275	-2.41434	2.41434
1212	-2.34316	-2.36934	-2.32653	-2.36686	-2.35037	-2.42489	-2.25286	-2.35037	2.35037
1213	-2.30683	-2.32195	-2.27844	-2.32588	-2.29963	-2.38244	-2.21335	-2.30683	2.30683
1214	-2.25765	-2.27988	-2.23715	-2.28655	-2.23593	-2.302	-2.18474	-2.25765	2.25765
1215	-2.23417	-2.23513	-2.19995	-2.24801	-2.2063	-2.25495	-2.19334	-2.23417	2.23417
1216	-2.2814	-2.25494	-2.22639	-2.27255	-2.24407	-2.3277	-2.23837	-2.25494	2.25494
1217	-2.35236	-2.32334	-2.29276	-2.33791	-2.29148	-2.39702	-2.30258	-2.32334	2.32334
1218	-2.43455	-2.38715	-2.35765	-2.40281	-2.34889	-2.4408	-2.41675	-2.40281	2.40281
1219	-2.4207	-2.43305	-2.39574	-2.44144	-2.35111	-2.40451	-2.40733	-2.40733	2.40733
1220	-2.42666	-2.376	-2.33523	-2.37044	-2.27889	-2.28641	-2.32345	-2.33523	2.33523
1221	-2.35402	-2.31096	-2.29399	-2.3072	-2.21519	-2.20787	-2.30497	-2.30497	2.30497
1222	-2.29954	-2.2648	-2.26052	-2.26234	-2.18333	-2.19744	-2.31614	-2.26234	2.26234
1223	-2.22497	-2.24406	-2.23444	-2.23258	-2.14	-2.20862	-2.25344	-2.23258	2.23258
1224	-2.20022	-2.21436	-2.2027	-2.20255	-2.11519	-2.1799	-2.25026	-2.20255	2.20255
1225	-2.18637	-2.21605	-2.20354	-2.20339	-2.10852	-2.18178	-2.2032	-2.2032	2.2032
1226	-2.17444	-2.1949	-2.18291	-2.18276	-2.09407	-2.16046	-2.2032	-2.18276	2.18276
1227	-2.15468	-2.18644	-2.17365	-2.1735	-2.07963	-2.15182	-2.1726	-2.1726	2.1726
1228	-2.14284	-2.16444	-2.1526	-2.15246	-2.06519	-2.13057	-2.1726	-2.15246	2.15246
1229	-2.13297	-2.15936	-2.14755	-2.1474	-2.05815	-2.12602	-2.1573	-2.1474	2.1474
1230	-2.11734	-2.14498	-2.13282	-2.13267	-2.04296	-2.11119	-2.142	-2.13267	2.13267
1231	-2.10164	-2.12975	-2.11766	-2.11752	-2.02852	-2.09618	-2.1267	-2.11752	2.11752
1232	-2.08573	-2.11451	-2.10251	-2.10237	-2.01481	-2.08349	-2.1114	-2.10237	2.10237
1233	-2.02057	-2.08236	-2.06631	-2.06618	-2.00185	-2.04921	-2.04507	-2.04921	2.04921
1234	-1.95056	-2.00412	-1.97893	-1.98783	-1.9763	-2.00438	-1.97833	-1.97893	1.97893
1235	-1.90302	-1.95122	-1.9055	-1.93865	-1.94259	-2.02766	-1.89292	-1.93865	1.93865
1236	-1.84234	-1.89752	-1.84153	-1.88652	-1.87519	-2.00654	-1.78709	-1.87519	1.87519
1237	-1.78341	-1.82932	-1.77195	-1.82104	-1.78815	-1.93727	-1.72062	-1.78815	1.78815
1238	-1.72115	-1.7651	-1.71085	-1.76101	-1.69926	-1.84147	-1.68005	-1.72115	1.72115
1239	-1.68308	-1.70683	-1.66043	-1.71038	-1.65037	-1.77598	-1.66749	-1.68308	1.68308
1240	-1.70228	-1.70398	-1.66395	-1.71297	-1.66074	-1.72035	-1.67877	-1.70228	1.70228
1241	-1.74927	-1.74349	-1.70531	-1.7531	-1.68222	-1.74692	-1.72441	-1.74349	1.74349
1242	-1.81107	-1.78859	-1.7565	-1.80416	-1.71852	-1.7753	-1.81775	-1.78859	1.78859
1243	-1.83377	-1.83466	-1.80433	-1.85248	-1.73778	-1.83278	-1.87175	-1.83377	1.83377
1244	-1.90038	-1.841	-1.8164	-1.85436	-1.7463	-1.8046	-1.8578	-1.841	1.841
1245	-1.85689	-1.83613	-1.83697	-1.85023	-1.7363	-1.76852	-1.84302	-1.83697	1.83697
1246	-1.80628	-1.79217	-1.80652	-1.80751	-1.71037	-1.73368	-1.85787	-1.80628	1.80628
1247	-1.79547	-1.7813	-1.80205	-1.79715	-1.71407	-1.73604	-1.88736	-1.79547	1.79547
1248	-1.78886	-1.78695	-1.80834	-1.79939	-1.7237	-1.7502	-1.90185	-1.78886	1.78886
1249	-1.81149	-1.79778	-1.82101	-1.80938	-1.75185	-1.76905	-1.9605	-1.80938	1.80938
1250	-1.84638	-1.84898	-1.85944	-1.84847	-1.78963	-1.82566	-1.98917	-1.84847	1.84847
1251	-1.90263	-1.89959	-1.89464	-1.89445	-1.83519	-1.87633	-2.03237	-1.89464	1.89464
1252	-1.94584	-1.9529	-1.94635	-1.94622	-1.87926	-1.92705	-2.04571	-1.94622	1.94622
1253	-1.97736	-1.98505	-1.9775	-1.97737	-1.90852	-1.9578	-2.05894	-1.97737	1.97737
1254	-1.99901	-2.01213	-2.0036	-2.00346	-1.93074	-1.98392	-2.05732	-2.00346	2.00346
1255	-2.01475	-2.02821	-2.01917	-2.01904	-1.94519	-1.99865	-2.0557	-2.01904	2.01904
1256	-1.99088	-2.0299	-2.01749	-2.01735	-1.93148	-2.00458	-2.0043	-2.00458	2.00458
1257	-1.87783	-1.96503	-1.94425	-1.94708	-1.88444	-1.93834	-1.9577	-1.94425	1.94425
1258	-1.81288	-1.85845	-1.82816	-1.85063	-1.8463	-1.90707	-1.90766	-1.85063	1.85063
1259	-1.8639	-1.85842	-1.82203	-1.86365	-1.8763	-1.98157	-1.93318	-1.8639	1.8639
1260	-1.83076	-1.89291	-1.84114	-1.8914	-1.85556	-2.02016	-1.80738	-1.85556	1.85556
1261	-1.7485	-1.8076	-1.74453	-1.79903	-1.75185	-1.87305	-1.70535	-1.75185	1.75185
1262	-1.63841	-1.70679	-1.64931	-1.70568	-1.56778	-1.68322	-1.62091	-1.64931	1.64931
1263	-1.44085	-1.5439	-1.50652	-1.52052	-1.43185	-1.46586	-1.41598	-1.46586	1.46586
1264	-1.37179	-1.40626	-1.42363	-1.39211	-1.37444	-1.43084	-1.38257	-1.39211	1.39211
1265	-1.41272	-1.4104	-1.42141	-1.42288	-1.41074	-1.51862	-1.43874	-1.42141	1.42141
1266	-1.4682	-1.44759	-1.47235	-1.48443	-1.44481	-1.52559	-1.51877	-1.47235	1.47235
1267	-1.5175	-1.55497	-1.55005	-1.55588	-1.51778	-1.55094	-1.63737	-1.55094	1.55094
1268	-1.63513	-1.69571	-1.69228	-1.69191	-1.63778	-1.70453	-1.86763	-1.69228	1.69228
1269	-1.76099	-1.78265	-1.80624	-1.79077	-1.72704	-1.77206	-1.98558	-1.78265	1.78265
1270	-1.86937	-1.86879	-1.90613	-1.88445	-1.81741	-1.85888	-2.11734	-1.86937	1.86937
1271	-1.98425	-1.9733	-2.01409	-1.99014	-1.91926	-1.96515	-2.24806	-1.98425	1.98425
1272	-2.10144	-2.08357	-2.1224	-2.09735	-2.02556	-2.07656	-2.37774	-2.09735	2.09735
1273	-2.23206	-2.20059	-2.23664	-2.21114	-2.14222	-2.193	-2.52114	-2.21114	2.21114
1274	-2.39703	-2.33784	-2.37169	-2.34609	-2.28333	-2.33187	-2.69291	-2.34609	2.34609
1275	-2.59322	-2.50097	-2.52534	-2.50445	-2.44	-2.49315	-2.84857	-2.50445	2.50445
1276	-2.73781	-2.66366	-2.66169	-2.6609	-2.57926	-2.63524	-2.92919	-2.66169	2.66169
1277	-2.85251	-2.77451	-2.76926	-2.76907	-2.68074	-2.74205	-3.00918	-2.76926	2.76926
1278	-2.94698	-2.87435	-2.86691	-2.86672	-2.76778	-2.83871	-3.05902	-2.86691	2.86691
1279	-3.0295	-2.9522	-2.94352	-2.94332	-2.84037	-2.91343	-3.10846	-2.94352	2.94352
1280	-3.05222	-3.00804	-2.99403	-2.99383	-2.87037	-2.98339	-3.07092	-2.99403	2.99403
1281	-2.89578	-2.95051	-2.92247	-2.92229	-2.80704	-2.90143	-2.93865	-2.92229	2.92229
1282	-2.71653	-2.76526	-2.71714	-2.73194	-2.71333	-2.73253	-2.78198	-2.73194	2.73194
1283	-2.64478	-2.66635	-2.59788	-2.63867	-2.66593	-2.69314	-2.67723	-2.66593	2.66593
1284	-2.65539	-2.64652	-2.58188	-2.6324	-2.57148	-2.64942	-2.64807	-2.64652	2.64652
1285	-2.63876	-2.64905	-2.59653	-2.63875	-2.49148	-2.59926	-2.32196	-2.59926	2.59926
1286	-2.45495	-2.52478	-2.53186	-2.49324	-2.38852	-2.48232	-2.57827	-2.49324	2.49324
1287	-2.27898	-2.4501	-2.43939	-2.43138	-2.29926	-2.3824	-2.21774	-2.3824	2.3824
1288	-2.27051	-2.36711	-2.34764	-2.34889	-2.24185	-2.31779	-2.48614	-2.34764	2.34764
1289	-2.39544	-2.36356	-2.35401	-2.35004	-2.2763	-2.33068	-2.32989	-2.35004	2.35004
1290	-2.52358	-2.48198	-2.47313	-2.45786	-2.39296	-2.42398	-2.72574	-2.47313	2.47313
1291	-2.51639	-2.61033	-2.60373	-2.56483	-2.50333	-2.57357	-2.4799	-2.56483	2.56483
1292	-2.60332	-2.63669	-2.61966	-2.5964	-2.50333	-2.55423	-2.75037	-2.60332	2.60332
1293	-2.63666	-2.63536	-2.63732	-2.60382	-2.50148	-2.54297	-2.80227	-2.63536	2.63536
1294	-2.65192	-2.65114	-2.66077	-2.62366	-2.51926	-2.56664	-2.85376	-2.65114	2.65114
1295	-2.67928	-2.67557	-2.68715	-2.64915	-2.54593	-2.5999	-2.90483	-2.67557	2.67557
1296	-2.71536	-2.70632	-2.718	-2.68025	-2.57963	-2.64169	-2.9555	-2.70632	2.70632
1297	-2.70122	-2.72236	-2.72836	-2.69131	-2.5763	-2.66212	-2.91723	-2.70122	2.70122
1298	-2.68068	-2.68214	-2.68122	-2.66301	-2.55259	-2.63646	-2.87926	-2.68068	2.68068
1299	-2.66438	-2.66282	-2.6481	-2.64786	-2.53815	-2.62126	-2.84159	-2.6481	2.6481
1300	-2.6464	-2.64759	-2.63288	-2.6327	-2.5237	-2.60624	-2.80422	-2.63288	2.63288
1301	-2.62924	-2.63236	-2.61773	-2.61755	-2.50852	-2.59123	-2.76715	-2.61773	2.61773
1302	-2.6233	-2.62051	-2.60678	-2.60661	-2.50111	-2.57933	-2.74513	-2.60678	2.60678
1303	-2.61143	-2.61628	-2.60215	-2.60198	-2.4937	-2.57636	-2.70853	-2.60215	2.60215
1304	-2.65496	-2.6222	-2.61267	-2.6125	-2.52259	-2.58842	-2.76125	-2.61267	2.61267
1305	-2.6045	-2.64928	-2.6312	-2.63102	-2.50111	-2.6092	-2.62562	-2.62562	2.62562
1306	-2.49387	-2.5452	-2.52386	-2.52369	-2.39963	-2.49817	-2.52329	-2.52329	2.52329
1307	-2.39662	-2.45213	-2.4321	-2.43194	-2.31259	-2.40773	-2.42474	-2.42474	2.42474
1308	-2.33078	-2.3709	-2.35381	-2.35365	-2.24667	-2.32721	-2.37154	-2.35365	2.35365
1309	-2.27156	-2.31928	-2.30288	-2.30273	-2.19556	-2.27926	-2.3035	-2.30273	2.30273
1310	-2.22844	-2.26597	-2.25111	-2.25096	-2.15185	-2.22606	-2.2642	-2.25096	2.25096
1311	-2.2075	-2.23721	-2.22417	-2.22402	-2.12963	-2.20131	-2.23749	-2.22402	2.22402
1312	-2.19307	-2.22113	-2.20859	-2.20845	-2.11519	-2.18624	-2.2185	-2.20845	2.20845
1313	-2.20781	-2.21605	-2.20607	-2.20592	-2.12222	-2.17946	-2.2491	-2.20607	2.20607
1314	-2.25096	-2.24736	-2.23932	-2.23917	-2.15889	-2.21666	-2.295	-2.23932	2.23932
1315	-2.28966	-2.28882	-2.28015	-2.27999	-2.19556	-2.25714	-2.3256	-2.28015	2.28015
1316	-2.32307	-2.32013	-2.31087	-2.31072	-2.22481	-2.28728	-2.3562	-2.31087	2.31087
1317	-2.36595	-2.35397	-2.34539	-2.34523	-2.26111	-2.3207	-2.4021	-2.34539	2.34539
1318	-2.40556	-2.39543	-2.38622	-2.38605	-2.29741	-2.36204	-2.4327	-2.38622	2.38622
1319	-2.44867	-2.43013	-2.42115	-2.42099	-2.3337	-2.39577	-2.4786	-2.42115	2.42115
1320	-2.48851	-2.47159	-2.46198	-2.46182	-2.36963	-2.43327	-2.5092	-2.46198	2.46198
1321	-2.62297	-2.53674	-2.5348	-2.53463	-2.47111	-2.5004	-2.6928	-2.5348	2.5348
1322	-2.83064	-2.71443	-2.71664	-2.71646	-2.65222	-2.68774	-2.8917	-2.71646	2.71646
1323	-3.04585	-2.91158	-2.91321	-2.91301	-2.84037	-2.88288	-3.0906	-2.91301	2.91301
1324	-3.20151	-3.08927	-3.08494	-3.08474	-2.98519	-3.06081	-3.1977	-3.08494	3.08494
1325	-3.30939	-3.19758	-3.18933	-3.18912	-3.07889	-3.15823	-3.2895	-3.18933	3.18933
1326	-3.40167	-3.28643	-3.27646	-3.27624	-3.15778	-3.24312	-3.366	-3.27646	3.27646
1327	-3.48723	-3.36342	-3.35265	-3.35242	-3.22963	-3.31823	-3.4425	-3.35265	3.35265
1328	-3.50004	-3.41589	-3.39895	-3.39872	-3.25259	-3.39009	-3.4119	-3.39895	3.39895
1329	-3.23654	-3.31689	-3.279	-3.27878	-3.06481	-3.25677	-3.0447	-3.25677	3.25677
1330	-2.83908	-2.96658	-2.92038	-2.92018	-2.72963	-2.8923	-2.6622	-2.8923	2.8923
1331	-2.5032	-2.60135	-2.55128	-2.55234	-2.46037	-2.58328	-2.295	-2.55128	2.55128
1332	-2.24663	-2.30062	-2.24285	-2.24711	-2.2563	-2.36651	-2.00662	-2.24711	2.24711
1333	-2.07698	-2.08196	-2.02421	-2.03103	-2.11074	-2.17691	-1.83078	-2.07698	2.07698
1334	-1.98059	-1.94849	-1.8993	-1.90528	-2.0137	-2.04176	-1.72562	-1.94849	1.94849
1335	-1.94938	-1.87872	-1.84396	-1.84753	-1.96	-1.95176	-1.69789	-1.87872	1.87872
1336	-1.97045	-1.86892	-1.8526	-1.85306	-1.95148	-1.90582	-1.72876	-1.86892	1.86892
1337	-2.08261	-1.92178	-1.93086	-1.9275	-2.01667	-1.9138	-1.96328	-1.93086	1.93086
1338	-2.27507	-2.09151	-2.11776	-2.11039	-2.1763	-2.12258	-2.17061	-2.12258	2.12258
1339	-2.43311	-2.28251	-2.32097	-2.30849	-2.31222	-2.24541	-2.34223	-2.31222	2.31222
1340	-2.5551	-2.4189	-2.45492	-2.4391	-2.41222	-2.34124	-2.50067	-2.4391	2.4391
1341	-2.67987	-2.54452	-2.57646	-2.55961	-2.5137	-2.45353	-2.65785	-2.55961	2.55961
1342	-2.82119	-2.67675	-2.70377	-2.68642	-2.63111	-2.58246	-2.82854	-2.68642	2.68642
1343	-2.96465	-2.81981	-2.84129	-2.82354	-2.75667	-2.75942	-2.98311	-2.82354	2.82354
1344	-3.1287	-2.97448	-2.98177	-2.97498	-2.89333	-2.94397	-3.1518	-2.97498	2.97498
1345	-3.28987	-3.15358	-3.14977	-3.14956	-3.04481	-3.12008	-3.2742	-3.14977	3.14977
1346	-3.44577	-3.28643	-3.28152	-3.2813	-3.17444	-3.24738	-3.4272	-3.28152	3.28152
1347	-3.60477	-3.43365	-3.428	-3.42777	-3.31185	-3.39486	-3.5649	-3.428	3.428
1348	-3.7263	-3.56142	-3.55217	-3.55193	-3.42037	-3.51861	-3.6567	-3.55217	3.55217
1349	-3.81837	-3.65196	-3.64014	-3.6399	-3.5	-3.60392	-3.7332	-3.64014	3.64014
1350	-3.89106	-3.72557	-3.71212	-3.71187	-3.56481	-3.67503	-3.7944	-3.71212	3.71212
1351	-3.94772	-3.78396	-3.76894	-3.76869	-3.61519	-3.73173	-3.8403	-3.76894	3.76894
1352	-3.94558	-3.81357	-3.79377	-3.79352	-3.62333	-3.76947	-3.8097	-3.79377	3.79377
1353	-3.73369	-3.7298	-3.69402	-3.69378	-3.50259	-3.67189	-3.519	-3.69378	3.69378
1354	-3.4169	-3.44171	-3.39644	-3.3974	-3.25741	-3.37055	-3.1671	-3.39644	3.39644
1355	-3.16784	-3.13608	-3.08423	-3.10344	-3.05444	-3.1729	-3.00921	-3.10344	3.10344
1356	-2.97799	-2.9341	-2.87125	-2.90924	-2.8937	-3.05821	-2.73448	-2.90924	2.90924
1357	-2.82872	-2.76682	-2.69627	-2.74195	-2.69	-2.82638	-2.57147	-2.74195	2.74195
1358	-2.60287	-2.63408	-2.56657	-2.6124	-2.49926	-2.62269	-2.46806	-2.60287	2.60287
1359	-2.42587	-2.54005	-2.48863	-2.51892	-2.36185	-2.46926	-2.4399	-2.46926	2.46926
1360	-2.40234	-2.46347	-2.45733	-2.45471	-2.35444	-2.42014	-2.19221	-2.42014	2.42014
1361	-2.46391	-2.49721	-2.5144	-2.49033	-2.41926	-2.46501	-2.65137	-2.49033	2.49033
1362	-2.63863	-2.6706	-2.64279	-2.66408	-2.60444	-2.6232	-2.5245	-2.63863	2.63863
1363	-2.81429	-2.84021	-2.82237	-2.82002	-2.74333	-2.80377	-2.90268	-2.82002	2.82002
1364	-2.9674	-2.89592	-2.87323	-2.87476	-2.77741	-2.79882	-2.95406	-2.87476	2.87476
1365	-3.02733	-2.94298	-2.93883	-2.92563	-2.81185	-2.83432	-3.03385	-2.93883	2.93883
1366	-3.06857	-2.98551	-2.98822	-2.96854	-2.85111	-2.88026	-3.11301	-2.98551	2.98551
1367	-3.12324	-3.03452	-3.03927	-3.0167	-2.90074	-2.94166	-3.19153	-3.03452	3.03452
1368	-3.19859	-3.09184	-3.09465	-3.07761	-2.96593	-3.04267	-3.26943	-3.09184	3.09184
1369	-3.28186	-3.17558	-3.16577	-3.16556	-3.04704	-3.13516	-3.30244	-3.16577	3.16577
1370	-3.34901	-3.23904	-3.22764	-3.22743	-3.10481	-3.19474	-3.33519	-3.22764	3.22764
1371	-3.41639	-3.29996	-3.28825	-3.28803	-3.16259	-3.25466	-3.36768	-3.28825	3.28825
1372	-3.47343	-3.3575	-3.34466	-3.34443	-3.21296	-3.31259	-3.4119	-3.34466	3.34466
1373	-3.51365	-3.40065	-3.38633	-3.3861	-3.24926	-3.35216	-3.4425	-3.38633	3.38633
1374	-3.54984	-3.43196	-3.41705	-3.41682	-3.27778	-3.38222	-3.4731	-3.41705	3.41705
1375	-3.58519	-3.46242	-3.44736	-3.44713	-3.30667	-3.41221	-3.5037	-3.44736	3.44736
1376	-3.54485	-3.46919	-3.4482	-3.44797	-3.28667	-3.44148	-3.4272	-3.44797	3.44797
1377	-3.20178	-3.31435	-3.27015	-3.26994	-3.0763	-3.24955	-3.00196	-3.24955	3.24955
1378	-2.77132	-2.88746	-2.82482	-2.83295	-2.73222	-2.87271	-2.58672	-2.82482	2.82482
1379	-2.43049	-2.50622	-2.42125	-2.45254	-2.44593	-2.64429	-2.23489	-2.44593	2.44593
1380	-2.1313	-2.22313	-2.12806	-2.17043	-2.10704	-2.24793	-1.94723	-2.1313	2.1313
1381	-1.88685	-1.97183	-1.91464	-1.93896	-1.84259	-1.9562	-1.75288	-1.91464	1.91464
1382	-1.69328	-1.70821	-1.68046	-1.68737	-1.66741	-1.76564	-1.45257	-1.68737	1.68737
1383	-1.61124	-1.56052	-1.53064	-1.55016	-1.57444	-1.6406	-1.59135	-1.57444	1.57444
1384	-1.65667	-1.54319	-1.52508	-1.54769	-1.59074	-1.63261	-1.48598	-1.54769	1.54769
1385	-1.7901	-1.63595	-1.6339	-1.65647	-1.68	-1.68569	-1.70551	-1.68	1.68
1386	-1.97721	-1.80411	-1.81517	-1.83751	-1.84593	-1.85756	-1.92377	-1.84593	1.84593
1387	-2.0133	-1.96647	-1.97973	-1.99174	-1.92815	-1.95619	-2.23299	-1.97973	1.97973
1388	-2.03956	-2.06429	-2.06541	-2.06508	-2.00556	-2.06381	-2.2316	-2.06429	2.06429
1389	-2.10983	-2.10978	-2.12787	-2.11506	-2.04444	-2.11399	-2.28762	-2.11399	2.11399
1390	-2.16502	-2.14386	-2.16937	-2.15125	-2.07852	-2.1451	-2.35796	-2.15125	2.15125
1391	-2.22339	-2.19154	-2.21866	-2.19776	-2.1237	-2.19542	-2.42774	-2.19776	2.19776
1392	-2.2722	-2.23997	-2.26534	-2.2429	-2.16667	-2.24908	-2.4822	-2.24908	2.24908
1393	-2.30816	-2.27763	-2.3001	-2.2768	-2.20037	-2.2883	-2.52148	-2.2883	2.2883
1394	-2.34243	-2.30723	-2.32748	-2.30372	-2.23148	-2.32138	-2.56044	-2.32138	2.32138
1395	-2.37782	-2.33933	-2.35775	-2.33376	-2.26556	-2.35611	-2.59909	-2.35611	2.35611
1396	-2.38662	-2.36407	-2.37817	-2.35407	-2.28037	-2.38245	-2.59317	-2.37817	2.37817
1397	-2.3917	-2.36776	-2.37444	-2.35715	-2.2837	-2.37948	-2.60204	-2.37444	2.37444
1398	-2.40002	-2.3929	-2.38345	-2.38227	-2.29037	-2.3845	-2.5961	-2.3845	2.3845
1399	-2.41513	-2.40897	-2.39801	-2.39785	-2.30444	-2.38087	-2.5902	-2.39801	2.39801
1400	-2.42119	-2.42082	-2.40895	-2.40879	-2.31185	-2.38626	-2.57031	-2.40895	2.40895
1401	-2.39108	-2.41151	-2.39674	-2.39659	-2.34667	-2.3885	-2.59124	-2.39659	2.39659
1402	-2.33685	-2.36549	-2.34057	-2.34734	-2.35148	-2.40181	-2.50318	-2.35148	2.35148
1403	-2.33207	-2.32579	-2.2853	-2.31071	-2.34926	-2.44235	-2.47216	-2.33207	2.33207
1404	-2.37189	-2.35118	-2.30154	-2.33921	-2.37111	-2.49895	-2.4679	-2.37111	2.37111
1405	-2.40746	-2.3881	-2.33009	-2.37766	-2.38074	-2.507	-2.46342	-2.3881	2.3881
1406	-2.28296	-2.33714	-2.27015	-2.32435	-2.26444	-2.43572	-2.32728	-2.32435	2.32435
1407	-2.11844	-2.12628	-2.05574	-2.11177	-2.06333	-2.13611	-1.96325	-2.11177	2.11177
1408	-1.97897	-2.04685	-1.9676	-2.01759	-1.88889	-1.97081	-2.16636	-1.97897	1.97897
1409	-1.87788	-1.93104	-1.94955	-1.91828	-1.81667	-1.90416	-1.91933	-1.91828	1.91828
1410	-1.88216	-1.97271	-1.92858	-1.95081	-1.88259	-1.90765	-1.97225	-1.92858	1.92858
1411	-1.90077	-2.00645	-2.03993	-2.02466	-1.97519	-2.03617	-2.28729	-2.02466	2.02466
1412	-2.05015	-2.08189	-2.09473	-2.08882	-2.00296	-2.08019	-2.27303	-2.08189	2.08189
1413	-2.11375	-2.11082	-2.13715	-2.11797	-2.02741	-2.06908	-2.34348	-2.11375	2.11375
1414	-2.14929	-2.14989	-2.18055	-2.15593	-2.06148	-2.1077	-2.39861	-2.14989	2.14989
1415	-2.19676	-2.18822	-2.21958	-2.19235	-2.10296	-2.14896	-2.46807	-2.19235	2.19235
1416	-2.24642	-2.23822	-2.26781	-2.23944	-2.15	-2.20238	-2.52221	-2.23944	2.23944
1417	-2.30529	-2.28563	-2.3137	-2.28492	-2.20074	-2.25171	-2.59068	-2.28563	2.28563
1418	-2.38358	-2.34993	-2.37703	-2.34818	-2.27	-2.31911	-2.67336	-2.34993	2.34993
1419	-2.46089	-2.42524	-2.44982	-2.42104	-2.34185	-2.39544	-2.74063	-2.42524	2.42524
1420	-2.52104	-2.49217	-2.50686	-2.48488	-2.39593	-2.46137	-2.77785	-2.49217	2.49217
1421	-2.57487	-2.55028	-2.54391	-2.54137	-2.44704	-2.51673	-2.80001	-2.54391	2.54391
1422	-2.61325	-2.59343	-2.58322	-2.58304	-2.48296	-2.55747	-2.80725	-2.58322	2.58322
1423	-2.65565	-2.62812	-2.61815	-2.61797	-2.51926	-2.59173	-2.82918	-2.61815	2.61815
1424	-2.66366	-2.65943	-2.64635	-2.64617	-2.5337	-2.62415	-2.79264	-2.64635	2.64635
1425	-2.62716	-2.64082	-2.62446	-2.62429	-2.54519	-2.59747	-2.80353	-2.62446	2.62446
1426	-2.61622	-2.60947	-2.58843	-2.59445	-2.57333	-2.58903	-2.79243	-2.59445	2.59445
1427	-2.64578	-2.62286	-2.58683	-2.61	-2.61519	-2.6613	-2.78447	-2.62286	2.62286
1428	-2.69374	-2.66151	-2.61547	-2.64911	-2.65407	-2.73564	-2.79112	-2.66151	2.66151
1429	-2.7099	-2.69429	-2.63786	-2.67938	-2.6637	-2.75597	-2.76653	-2.69429	2.69429
1430	-2.62749	-2.6534	-2.58569	-2.63554	-2.59333	-2.70011	-2.73387	-2.63554	2.63554
1431	-2.53342	-2.52986	-2.4513	-2.50653	-2.48333	-2.57315	-2.28936	-2.50653	2.50653
1432	-2.51791	-2.46621	-2.40445	-2.458	-2.36444	-2.45798	-2.50449	-2.458	2.458
1433	-2.41477	-2.46255	-2.4296	-2.4309	-2.31778	-2.39419	-2.22698	-2.41477	2.41477
1434	-2.35209	-2.41899	-2.43835	-2.45654	-2.34148	-2.42667	-2.58221	-2.42667	2.42667
1435	-2.38467	-2.4961	-2.49025	-2.49014	-2.40593	-2.45936	-2.32573	-2.45936	2.45936
1436	-2.53509	-2.52499	-2.52218	-2.51229	-2.41259	-2.42211	-2.5874	-2.52218	2.52218
1437	-2.57691	-2.54111	-2.55839	-2.53664	-2.42148	-2.41487	-2.64059	-2.54111	2.54111
1438	-2.59355	-2.56275	-2.58815	-2.56149	-2.44111	-2.43955	-2.69336	-2.56275	2.56275
1439	-2.61148	-2.58782	-2.61514	-2.58623	-2.46259	-2.47057	-2.73096	-2.58782	2.58782
1440	-2.64273	-2.61109	-2.63952	-2.60961	-2.49074	-2.50194	-2.78301	-2.61109	2.61109
1441	-2.67859	-2.64605	-2.67372	-2.6434	-2.52407	-2.5646	-2.81989	-2.64605	2.64605
1442	-2.71293	-2.67515	-2.70159	-2.67114	-2.55778	-2.62474	-2.85648	-2.67515	2.67515
1443	-2.76665	-2.7212	-2.73178	-2.7125	-2.61593	-2.68563	-2.89277	-2.7212	2.7212
1444	-2.81154	-2.77535	-2.76505	-2.76445	-2.65889	-2.73789	-2.89927	-2.76505	2.76505
1445	-2.84425	-2.80751	-2.79578	-2.79559	-2.68741	-2.7678	-2.90571	-2.79578	2.79578
1446	-2.86676	-2.83458	-2.82188	-2.82169	-2.70926	-2.79388	-2.89735	-2.82188	2.82188
1447	-2.88297	-2.85066	-2.83745	-2.83726	-2.72333	-2.8086	-2.88905	-2.83745	2.83745
1448	-2.87876	-2.85912	-2.84418	-2.84399	-2.72333	-2.82404	-2.8611	-2.84418	2.84418
1449	-2.79084	-2.82189	-2.8004	-2.80022	-2.69259	-2.77449	-2.79765	-2.79765	2.79765
1450	-2.68475	-2.71255	-2.68383	-2.69094	-2.64259	-2.67504	-2.7047	-2.68475	2.68475
1451	-2.60316	-2.6294	-2.58518	-2.61344	-2.59926	-2.67442	-2.59139	-2.60316	2.60316
1452	-2.58405	-2.5834	-2.52824	-2.57223	-2.56852	-2.6791	-2.54187	-2.57223	2.57223
1453	-2.55995	-2.57723	-2.51853	-2.57169	-2.51074	-2.62133	-2.48257	-2.55995	2.55995
1454	-2.52158	-2.55731	-2.48697	-2.53604	-2.40074	-2.5039	-2.43861	-2.5039	2.5039
1455	-2.40587	-2.49036	-2.47248	-2.45477	-2.35519	-2.44773	-2.44589	-2.44773	2.44773
1456	-2.31052	-2.45638	-2.43155	-2.43168	-2.32296	-2.41009	-2.21766	-2.41009	2.41009
1457	-2.26563	-2.41099	-2.41165	-2.40963	-2.30111	-2.37409	-2.51937	-2.40963	2.40963
1458	-2.37654	-2.43364	-2.41815	-2.42245	-2.33148	-2.39919	-2.29701	-2.39919	2.39919
1459	-2.49369	-2.49167	-2.51523	-2.5276	-2.42296	-2.46797	-2.6563	-2.49369	2.49369
1460	-2.62575	-2.56629	-2.57655	-2.5833	-2.45259	-2.48197	-2.65486	-2.57655	2.57655
1461	-2.64688	-2.58563	-2.60751	-2.59574	-2.45815	-2.47559	-2.70752	-2.59574	2.59574
1462	-2.65177	-2.60597	-2.63221	-2.61176	-2.47556	-2.49831	-2.75975	-2.61176	2.61176
1463	-2.68088	-2.63628	-2.66394	-2.63889	-2.50963	-2.53463	-2.82633	-2.63889	2.63889
1464	-2.71763	-2.67992	-2.70633	-2.67874	-2.55074	-2.58533	-2.87763	-2.67992	2.67992
1465	-2.74531	-2.7151	-2.73881	-2.70982	-2.58259	-2.63918	-2.91376	-2.7151	2.7151
1466	-2.78859	-2.74776	-2.7689	-2.74036	-2.63407	-2.7036	-2.96435	-2.74776	2.74776
1467	-2.86611	-2.81512	-2.81401	-2.80696	-2.70778	-2.77842	-3.01455	-2.81401	2.81401
1468	-2.91721	-2.88112	-2.87029	-2.87009	-2.75889	-2.84379	-3.02007	-2.87029	2.87029
1469	-2.96031	-2.91751	-2.90606	-2.90586	-2.79481	-2.877	-3.04031	-2.90606	2.90606
1470	-2.99742	-2.95897	-2.94689	-2.94669	-2.83111	-2.91713	-3.04563	-2.94689	2.94689
1471	-3.02913	-2.99027	-2.97762	-2.97741	-2.86	-2.94726	-3.05091	-2.97762	2.97762
1472	-3.04144	-3.01397	-2.9995	-2.9993	-2.87481	-2.97177	-3.0294	-2.9995	2.9995
1473	-3.03115	-3.01227	-2.99614	-2.99593	-2.86778	-2.96749	-3.0141	-2.99614	2.99614
1474	-2.99423	-2.99112	-2.97299	-2.97279	-2.83852	-2.94347	-2.9682	-2.97279	2.97279
1475	-2.95341	-2.95051	-2.93258	-2.93238	-2.80222	-2.90267	-2.9376	-2.93258	2.93258
1476	-2.91939	-2.9192	-2.90186	-2.90166	-2.77333	-2.8725	-2.907	-2.90186	2.90186
1477	-2.90706	-2.89551	-2.87997	-2.87978	-2.75852	-2.84748	-2.907	-2.87997	2.87997
1478	-2.98897	-2.92089	-2.9128	-2.91261	-2.81593	-2.88318	-3.0294	-2.9128	2.9128
1479	-2.98687	-2.99197	-2.97594	-2.97574	-2.83741	-2.94992	-2.9529	-2.97574	2.97574
1480	-2.93555	-2.93697	-2.91827	-2.91808	-2.78667	-2.88666	-2.9223	-2.91827	2.91827
1481	-2.92322	-2.91074	-2.89512	-2.89492	-2.77185	-2.86369	-2.9223	-2.89512	2.89512
1482	-2.94367	-2.91581	-2.90269	-2.9025	-2.78593	-2.87053	-2.9529	-2.90269	2.90269
1483	-3.00725	-2.95474	-2.94478	-2.94458	-2.83667	-2.91562	-3.0294	-2.94478	2.94478
1484	-3.04827	-3.01481	-3.00245	-3.00225	-2.88037	-2.97287	-3.0447	-3.00245	3.00245
1485	-3.06481	-3.03343	-3.01928	-3.01908	-2.89481	-2.98724	-3.06	-3.01928	3.01928
1486	-3.10186	-3.05543	-3.04285	-3.04265	-2.9237	-3.01063	-3.1059	-3.04285	3.04285
1487	-3.15132	-3.09943	-3.08747	-3.08726	-2.96704	-3.05493	-3.1518	-3.08747	3.08747
1488	-3.21126	-3.1485	-3.13714	-3.13693	-3.01741	-3.10471	-3.213	-3.13714	3.13714
1489	-3.27772	-3.20858	-3.19733	-3.19712	-3.07519	-3.16456	-3.2742	-3.19733	3.19733
1490	-3.30264	-3.25596	-3.24111	-3.24089	-3.10407	-3.21358	-3.2742	-3.24111	3.24111
1491	-3.28176	-3.25258	-3.23437	-3.23415	-3.08926	-3.20135	-3.2436	-3.23437	3.23437
1492	-3.29011	-3.23735	-3.22174	-3.22153	-3.08889	-3.18725	-3.2742	-3.22174	3.22174
1493	-3.30044	-3.25766	-3.24195	-3.24173	-3.10333	-3.21085	-3.2742	-3.24195	3.24195
1494	-3.27827	-3.25258	-3.23437	-3.23415	-3.08852	-3.20175	-3.2436	-3.23437	3.23437
1495	-3.26584	-3.23058	-3.21332	-3.21311	-3.0737	-3.17995	-3.2436	-3.21332	3.21332
1496	-3.25561	-3.2255	-3.20827	-3.20806	-3.06667	-3.17812	-3.2283	-3.20827	3.20827
1497	-3.2183	-3.20435	-3.18512	-3.18491	-3.03778	-3.1534	-3.1824	-3.18491	3.18491
1498	-3.16861	-3.16035	-3.14051	-3.14029	-2.99444	-3.10865	-3.1365	-3.14029	3.14029
1499	-3.11909	-3.11466	-3.09505	-3.09484	-2.95074	-3.06367	-3.0906	-3.09484	3.09484
1500	-3.0697	-3.06897	-3.04959	-3.04939	-2.90741	-3.01868	-3.0447	-3.04939	3.04939
1501	-3.04095	-3.03004	-3.01255	-3.01235	-2.87815	-2.97965	-3.0294	-3.01255	3.01255
1502	-3.0265	-3.01312	-2.99656	-2.99636	-2.8637	-2.96599	-3.0141	-2.99656	2.99656
1503	-3.02152	-3.00127	-2.98561	-2.98541	-2.8563	-2.95316	-3.0141	-2.98561	2.98561
1504	-3.07304	-3.01735	-3.00624	-3.00604	-2.89222	-2.96976	-3.0906	-3.00624	3.00624
1505	-3.1991	-3.10281	-3.09673	-3.09653	-2.9937	-3.06488	-3.2283	-3.09673	3.09673
1506	-3.13205	-3.16543	-3.14303	-3.14282	-2.97259	-3.11854	-3.0447	-3.13205	3.13205
1507	-3.0782	-3.04781	-3.02896	-3.02876	-2.9	-2.99498	-3.0753	-3.02896	3.02896
1508	-3.11323	-3.06643	-3.05337	-3.05317	-2.92926	-3.02213	-3.1059	-3.05337	3.05337
1509	-3.15781	-3.10027	-3.08789	-3.08768	-2.96556	-3.05556	-3.1518	-3.08789	3.08789
1510	-3.19925	-3.14173	-3.12872	-3.12851	-3.00185	-3.09689	-3.1824	-3.12872	3.12872
1511	-3.24406	-3.17643	-3.16365	-3.16344	-3.03778	-3.13077	-3.2283	-3.16365	3.16365
1512	-3.2836	-3.21789	-3.20448	-3.20427	-3.0737	-3.1712	-3.2589	-3.20448	3.20448
1513	-3.35059	-3.25935	-3.24784	-3.24762	-3.12444	-3.21165	-3.3354	-3.24784	3.24784
1514	-3.44622	-3.33635	-3.32655	-3.32633	-3.2037	-3.29201	-3.4272	-3.32655	3.32655
1515	-3.53669	-3.4235	-3.41284	-3.41261	-3.28333	-3.38043	-3.5037	-3.41284	3.41284
1516	-3.60233	-3.49373	-3.4806	-3.48037	-3.34111	-3.44553	-3.5496	-3.4806	3.4806
1517	-3.65452	-3.54111	-3.52691	-3.52667	-3.38444	-3.49121	-3.5955	-3.52691	3.52691
1518	-3.69482	-3.58342	-3.56816	-3.56792	-3.42074	-3.53234	-3.6261	-3.56816	3.56816
1519	-3.73122	-3.61473	-3.59888	-3.59864	-3.44926	-3.56207	-3.6567	-3.59888	3.59888
1520	-3.64985	-3.60796	-3.58289	-3.58265	-3.40074	-3.56633	-3.519	-3.58265	3.58265
1521	-3.40304	-3.44973	-3.41326	-3.41304	-3.21519	-3.38198	-3.2436	-3.40304	3.40304
1522	-3.146	-3.19186	-3.15272	-3.15284	-3.01296	-3.12146	-2.9988	-3.146	3.146
1523	-2.97056	-2.98333	-2.92416	-2.94155	-2.89111	-2.98237	-2.76952	-2.94155	2.94155
1524	-2.87015	-2.86169	-2.77196	-2.80712	-2.79963	-2.92106	-2.63539	-2.80712	2.80712
1525	-2.76873	-2.78561	-2.67402	-2.71481	-2.66037	-2.8203	-2.50433	-2.71481	2.71481
1526	-2.68747	-2.71059	-2.58951	-2.63177	-2.55556	-2.64239	-2.58405	-2.63177	2.63177
1527	-2.60881	-2.67989	-2.62024	-2.66122	-2.57926	-2.65298	-2.67089	-2.65298	2.65298
1528	-2.74022	-2.78812	-2.7694	-2.80904	-2.72296	-2.78299	-2.81966	-2.78299	2.78299
1529	-2.94132	-2.94363	-2.92395	-2.95569	-2.81963	-2.90432	-2.95723	-2.94132	2.94132
1530	-3.08408	-3.03275	-3.04019	-3.0209	-2.94185	-3.01202	-3.08849	-3.03275	3.03275
1531	-3.17821	-3.13941	-3.12943	-3.13384	-3.01074	-3.04921	-3.2242	-3.13384	3.13384
1532	-3.24138	-3.1883	-3.15605	-3.16123	-2.99741	-3.03371	-3.1687	-3.16123	3.16123
1533	-3.17436	-3.12977	-3.10973	-3.09936	-2.93111	-2.97042	-3.15824	-3.10973	3.10973
1534	-3.09288	-3.07628	-3.06241	-3.04532	-2.88	-2.96979	-3.13311	-3.06241	3.06241
1535	-3.05369	-3.02552	-3.01204	-3.00241	-2.86852	-2.9699	-3.10818	-3.01204	3.01204
1536	-3.05369	-3.01566	-3.00035	-3.00014	-2.86889	-2.96988	-3.08345	-3.00035	3.00035
1537	-3.0536	-3.01566	-3.00034	-3.00014	-2.86963	-2.96986	-3.05891	-3.00034	3.00034
1538	-3.04135	-3.01227	-2.99613	-2.99593	-2.86259	-2.96688	-3.01982	-2.99613	2.99613
1539	-3.02374	-2.99789	-2.9814	-2.9812	-2.84815	-2.95121	-2.9988	-2.9814	2.9814
1540	-3.00732	-2.98266	-2.96624	-2.96604	-2.8337	-2.93614	-2.9835	-2.96624	2.96624
1541	-3.00125	-2.97081	-2.9553	-2.9551	-2.82704	-2.92457	-2.9835	-2.9553	2.9553
1542	-2.98916	-2.96658	-2.95067	-2.95047	-2.82	-2.92113	-2.9682	-2.95067	2.95067
1543	-2.9818	-2.95558	-2.94015	-2.93995	-2.81296	-2.90973	-2.9682	-2.94015	2.94015
1544	-2.95088	-2.94458	-2.9271	-2.9269	-2.79185	-2.90324	-2.9223	-2.9269	2.9269
1545	-2.83845	-2.88112	-2.85764	-2.85746	-2.72037	-2.83112	-2.7846	-2.83845	2.83845
1546	-2.72472	-2.761	-2.73643	-2.73668	-2.64963	-2.70893	-2.69593	-2.72472	2.72472
1547	-2.65346	-2.68963	-2.64867	-2.66251	-2.62148	-2.68324	-2.6201	-2.65346	2.65346
1548	-2.61271	-2.65463	-2.58808	-2.62205	-2.59148	-2.69367	-2.55863	-2.61271	2.61271
1549	-2.59062	-2.63663	-2.5556	-2.59971	-2.56037	-2.66257	-2.53742	-2.59062	2.59062
1550	-2.55055	-2.6185	-2.52779	-2.57529	-2.51593	-2.59073	-2.52086	-2.55055	2.55055
1551	-2.51667	-2.58575	-2.4895	-2.53858	-2.48741	-2.54214	-2.50839	-2.51667	2.51667
1552	-2.55424	-2.59415	-2.50098	-2.54961	-2.52037	-2.59818	-2.54955	-2.54961	2.54961
1553	-2.61549	-2.65554	-2.5621	-2.60885	-2.56222	-2.65853	-2.5923	-2.60885	2.60885
1554	-2.65795	-2.69149	-2.6009	-2.6466	-2.58481	-2.64237	-2.65072	-2.6466	2.6466
1555	-2.68369	-2.71334	-2.62575	-2.67187	-2.59852	-2.61078	-2.72172	-2.67187	2.67187
1556	-2.7579	-2.72528	-2.6364	-2.6738	-2.57778	-2.57036	-2.67828	-2.6738	2.6738
1557	-2.72476	-2.69702	-2.63231	-2.64628	-2.54074	-2.57234	-2.68648	-2.64628	2.64628
1558	-2.69006	-2.67647	-2.63581	-2.63731	-2.53444	-2.60482	-2.70937	-2.63731	2.63731
1559	-2.76622	-2.70619	-2.69939	-2.6992	-2.61481	-2.66967	-2.8152	-2.69939	2.69939
1560	-2.80485	-2.79228	-2.78062	-2.78043	-2.66519	-2.75507	-2.7999	-2.78062	2.78062
1561	-2.86002	-2.80835	-2.79872	-2.79853	-2.70111	-2.76972	-2.8917	-2.79872	2.79872
1562	-2.90707	-2.87689	-2.86564	-2.86545	-2.75185	-2.83715	-2.907	-2.86564	2.86564
1563	-2.94405	-2.90312	-2.89132	-2.89113	-2.78074	-2.8619	-2.9529	-2.89132	2.89132
1564	-2.98306	-2.94374	-2.93173	-2.93153	-2.81704	-2.90207	-2.9835	-2.93173	2.93173
1565	-3.01596	-2.97504	-2.96245	-2.96226	-2.8463	-2.93221	-3.0141	-2.96245	2.96245
1566	-3.0386	-3.00212	-2.98855	-2.98835	-2.86778	-2.95923	-3.0294	-2.98855	2.98855
1567	-3.05499	-3.0182	-3.00412	-3.00392	-2.88259	-2.97356	-3.0447	-3.00412	3.00412
1568	-3.05078	-3.02666	-3.01086	-3.01066	-2.88259	-2.98347	-3.0294	-3.01086	3.01086
1569	-3.02403	-3.00974	-2.99233	-2.99214	-2.86481	-2.96239	-2.9988	-2.99233	2.99233
1570	-2.99095	-2.98012	-2.96245	-2.96227	-2.84852	-2.93249	-2.9682	-2.96245	2.96245
1571	-2.9643	-2.9541	-2.93216	-2.93433	-2.85889	-2.90758	-2.9376	-2.93433	2.93433
1572	-2.96119	-2.94825	-2.90743	-2.92262	-2.87556	-2.91744	-2.9223	-2.9223	2.9223
1573	-2.96127	-2.95537	-2.89446	-2.92421	-2.87926	-2.91354	-2.907	-2.91354	2.91354
1574	-2.84648	-2.90082	-2.83081	-2.87181	-2.80593	-2.86883	-2.79672	-2.84648	2.84648
1575	-2.71671	-2.74329	-2.66119	-2.71076	-2.68519	-2.75807	-2.71628	-2.71628	2.71628
1576	-2.72685	-2.75199	-2.64501	-2.70088	-2.70667	-2.80228	-2.69153	-2.70667	2.70667
1577	-2.75656	-2.79198	-2.70762	-2.76034	-2.66704	-2.75287	-2.69271	-2.75287	2.75287
1578	-2.77404	-2.80184	-2.73868	-2.78496	-2.68963	-2.77452	-2.7296	-2.77404	2.77404
1579	-2.7814	-2.80501	-2.75321	-2.79323	-2.68	-2.727	-2.79308	-2.7814	2.7814
1580	-2.88314	-2.817	-2.76578	-2.79335	-2.67852	-2.67813	-2.81114	-2.79335	2.79335
1581	-2.89897	-2.83442	-2.80428	-2.81087	-2.69074	-2.6801	-2.87731	-2.81087	2.81087
1582	-2.9055	-2.86051	-2.83889	-2.83565	-2.71519	-2.73715	-2.94296	-2.83889	2.83889
1583	-2.93579	-2.89506	-2.87682	-2.86992	-2.75519	-2.8271	-3.00808	-2.87682	2.87682
1584	-3.0235	-2.95521	-2.94731	-2.94711	-2.84185	-2.91615	-3.07268	-2.94731	2.94731
1585	-3.14331	-3.05289	-3.04664	-3.04644	-2.94259	-3.01385	-3.1671	-3.04664	3.04664
1586	-3.27624	-3.17304	-3.16703	-3.16681	-3.05889	-3.13437	-3.2895	-3.16703	3.16703
1587	-3.39933	-3.2915	-3.28404	-3.28382	-3.16741	-3.25205	-3.3966	-3.28404	3.28404
1588	-3.49338	-3.39219	-3.38211	-3.38189	-3.25444	-3.35107	-3.4731	-3.38211	3.38211
1589	-3.55507	-3.46327	-3.4503	-3.45007	-3.31222	-3.4157	-3.519	-3.4503	3.4503
1590	-3.60556	-3.51065	-3.4966	-3.49637	-3.35556	-3.46363	-3.5649	-3.4966	3.4966
1591	-3.62443	-3.54619	-3.52944	-3.5292	-3.37704	-3.49437	-3.5649	-3.52944	3.52944
1592	-3.62444	-3.54873	-3.5307	-3.53046	-3.37704	-3.49477	-3.5649	-3.5307	3.5307
1593	-3.59272	-3.53858	-3.51806	-3.51784	-3.35778	-3.48749	-3.519	-3.51806	3.51806
1594	-3.51082	-3.48527	-3.46125	-3.46103	-3.31037	-3.42711	-3.4272	-3.46103	3.46103
1595	-3.45415	-3.40826	-3.38039	-3.38695	-3.29222	-3.36107	-3.366	-3.38039	3.38039
1596	-3.42641	-3.37267	-3.33125	-3.35993	-3.2863	-3.37533	-3.2895	-3.35993	3.35993
1597	-3.39154	-3.34665	-3.29583	-3.33922	-3.25815	-3.35777	-3.24956	-3.33922	3.33922
1598	-3.34973	-3.3128	-3.26014	-3.31069	-3.21444	-3.28057	-3.24735	-3.28057	3.28057
1599	-3.32424	-3.28464	-3.23517	-3.28849	-3.19593	-3.23555	-3.25037	-3.25037	3.25037
1600	-3.35863	-3.2958	-3.24972	-3.30324	-3.22852	-3.27641	-3.28587	-3.28587	3.28587
1601	-3.40674	-3.34851	-3.29717	-3.3499	-3.26296	-3.31402	-3.32326	-3.32326	3.32326
1602	-3.4296	-3.37472	-3.31564	-3.36777	-3.2737	-3.28919	-3.35766	-3.35766	3.35766
1603	-3.43132	-3.37406	-3.33105	-3.35962	-3.26481	-3.296	-3.3966	-3.35962	3.35962
1604	-3.56705	-3.4041	-3.39222	-3.392	-3.27	-3.35345	-3.5037	-3.39222	3.39222
1605	-3.62265	-3.50219	-3.4924	-3.49217	-3.35889	-3.45669	-3.5955	-3.4924	3.4924
1606	-3.74269	-3.60119	-3.59216	-3.59192	-3.45889	-3.55531	-3.7179	-3.59216	3.59216
1607	-3.80419	-3.69765	-3.68307	-3.68283	-3.52407	-3.64858	-3.7332	-3.68307	3.68307
1608	-3.86383	-3.73234	-3.71801	-3.71776	-3.56741	-3.67976	-3.8097	-3.71801	3.71801
1609	-3.92788	-3.79834	-3.78367	-3.78342	-3.62556	-3.74524	-3.8556	-3.78367	3.78367
1610	-3.98993	-3.84911	-3.83418	-3.83392	-3.67593	-3.79469	-3.9168	-3.83418	3.83418
1611	-4.0479	-3.9058	-3.89016	-3.8899	-3.72593	-3.85214	-3.9627	-3.89016	3.89016
1612	-4.07799	-3.94557	-3.92762	-3.92736	-3.75556	-3.88842	-3.978	-3.92762	3.92762
1613	-4.10595	-3.96588	-3.94783	-3.94756	-3.77778	-3.9073	-4.0086	-3.94783	3.94783
1614	-4.12968	-3.99211	-3.9735	-3.97324	-3.7963	-3.93426	-4.0239	-3.9735	3.9735
1615	-4.12544	-4.00142	-3.98066	-3.98039	-3.8	-3.94314	-4.0086	-3.98066	3.98066
1616	-4.07589	-3.97773	-3.95372	-3.95346	-3.76296	-3.9175	-3.9474	-3.95346	3.95346
1617	-3.97491	-3.90919	-3.88174	-3.88148	-3.68556	-3.84376	-3.8403	-3.88148	3.88148
1618	-3.88823	-3.81527	-3.78956	-3.78932	-3.61333	-3.75163	-3.7791	-3.78932	3.78932
1619	-3.79115	-3.73496	-3.70666	-3.70642	-3.54741	-3.67125	-3.6414	-3.70642	3.70642
1620	-3.70099	-3.62097	-3.58093	-3.5866	-3.4737	-3.54769	-3.5343	-3.58093	3.58093
1621	-3.62674	-3.54988	-3.48368	-3.50824	-3.41037	-3.4619	-3.4578	-3.48368	3.48368
1622	-3.52273	-3.48156	-3.40177	-3.43087	-3.32815	-3.37175	-3.366	-3.40177	3.40177
1623	-3.4359	-3.40831	-3.32106	-3.34838	-3.26852	-3.29825	-3.3048	-3.32106	3.32106
1624	-3.40845	-3.38699	-3.28483	-3.3232	-3.25778	-3.3033	-3.2742	-3.3033	3.3033
1625	-3.4328	-3.39917	-3.2949	-3.33788	-3.26704	-3.31657	-3.3201	-3.3201	3.3201
1626	-3.45593	-3.4241	-3.31975	-3.36421	-3.27963	-3.3056	-3.366	-3.36421	3.36421
1627	-3.48531	-3.43169	-3.35771	-3.3762	-3.28926	-3.32335	-3.4578	-3.3762	3.3762
1628	-3.57605	-3.45032	-3.42632	-3.42609	-3.2763	-3.39283	-3.4731	-3.42632	3.42632
1629	-3.54991	-3.46327	-3.44778	-3.44755	-3.29926	-3.4124	-3.5037	-3.44778	3.44778
1630	-3.58351	-3.49288	-3.47767	-3.47743	-3.32741	-3.44217	-3.5343	-3.47767	3.47767
1631	-3.61866	-3.52335	-3.50797	-3.50773	-3.35593	-3.47216	-3.5649	-3.50797	3.50797
1632	-3.64185	-3.55042	-3.53407	-3.53383	-3.37778	-3.49779	-3.5802	-3.53407	3.53407
1633	-3.69042	-3.57665	-3.56227	-3.56203	-3.4137	-3.52462	-3.6414	-3.56227	3.56227
1634	-3.7477	-3.63165	-3.61741	-3.61716	-3.46407	-3.58059	-3.6873	-3.61741	3.61741
1635	-3.8013	-3.67819	-3.66329	-3.66304	-3.50741	-3.6258	-3.7332	-3.66329	3.66329
1636	-3.83269	-3.71711	-3.70033	-3.70008	-3.5363	-3.66423	-3.7485	-3.70033	3.70033
1637	-3.86051	-3.73742	-3.72053	-3.72028	-3.55778	-3.68251	-3.7791	-3.72053	3.72053
1638	-3.88405	-3.76365	-3.74621	-3.74595	-3.57926	-3.70912	-3.7944	-3.74621	3.74621
1639	-3.89056	-3.77634	-3.75757	-3.75732	-3.58667	-3.72006	-3.7944	-3.75757	3.75757
1640	-3.88253	-3.7738	-3.75378	-3.75353	-3.58037	-3.71758	-3.7791	-3.75378	3.75378
1641	-3.72834	-3.71542	-3.68434	-3.68409	-3.47407	-3.65201	-3.5649	-3.68409	3.68409
1642	-3.61789	-3.55381	-3.52818	-3.52794	-3.35481	-3.489	-3.5343	-3.52818	3.52818
1643	-3.56293	-3.50642	-3.4844	-3.48417	-3.31778	-3.45802	-3.4731	-3.48417	3.48417
1644	-3.28648	-3.37953	-3.34046	-3.34024	-3.12556	-3.32232	-3.1059	-3.32232	3.32232
1645	-2.94041	-3.06976	-2.99911	-3.00035	-2.84963	-2.96397	-2.7846	-2.96397	2.96397
1646	-2.789	-2.85408	-2.76672	-2.77237	-2.71222	-2.73963	-2.7234	-2.76672	2.76672
1647	-2.68635	-2.82205	-2.70255	-2.70889	-2.64074	-2.69367	-2.5704	-2.69367	2.69367
1648	-2.62385	-2.72939	-2.60556	-2.60938	-2.57704	-2.58222	-2.5551	-2.60556	2.60556
1649	-2.6232	-2.73343	-2.60072	-2.60204	-2.56556	-2.63188	-2.59204	-2.60204	2.60204
1650	-2.67476	-2.7359	-2.61693	-2.61433	-2.59593	-2.63271	-2.6622	-2.63271	2.63271
1651	-2.77555	-2.81411	-2.71488	-2.70959	-2.66667	-2.66021	-2.8152	-2.71488	2.71488
1652	-2.86701	-2.88206	-2.80385	-2.80157	-2.70074	-2.7738	-2.8764	-2.80385	2.80385
1653	-2.93286	-2.89118	-2.86396	-2.86377	-2.75037	-2.83464	-2.9376	-2.86396	2.86396
1654	-2.99889	-2.93443	-2.92457	-2.92438	-2.80815	-2.89462	-2.9988	-2.92457	2.92457
1655	-3.06506	-2.99535	-2.98518	-2.98498	-2.86704	-2.95461	-3.06	-2.98518	2.98518
1656	-3.13142	-3.05627	-3.04579	-3.04559	-2.92556	-3.01459	-3.1212	-3.04579	3.04579
1657	-3.19786	-3.1172	-3.10641	-3.1062	-2.98407	-3.07458	-3.1824	-3.10641	3.10641
1658	-3.26466	-3.17812	-3.16702	-3.16681	-3.04222	-3.13456	-3.2436	-3.16702	3.16702
1659	-3.33168	-3.23904	-3.22763	-3.22741	-3.10037	-3.19455	-3.3048	-3.22763	3.22763
1660	-3.37787	-3.29319	-3.27982	-3.2796	-3.14444	-3.24813	-3.3354	-3.27982	3.27982
1661	-3.42199	-3.32873	-3.31518	-3.31496	-3.18111	-3.28158	-3.3813	-3.31518	3.31518
1662	-3.45141	-3.36681	-3.3518	-3.35158	-3.21037	-3.31916	-3.3966	-3.3518	3.3518
1663	-3.45995	-3.38035	-3.36359	-3.36336	-3.21815	-3.33173	-3.3966	-3.36359	3.36359
1664	-3.3668	-3.35073	-3.32613	-3.3259	-3.15556	-3.30551	-3.2589	-3.3259	3.3259
1665	-3.16422	-3.20435	-3.1725	-3.17229	-2.99111	-3.14518	-3.0447	-3.16422	3.16422
1666	-2.91615	-3.0048	-2.95455	-2.95573	-2.80963	-2.93375	-2.7999	-2.93375	2.93375
1667	-2.71459	-2.85721	-2.75037	-2.76276	-2.67889	-2.78052	-2.5704	-2.75037	2.75037
1668	-2.51606	-2.71717	-2.58538	-2.60033	-2.49407	-2.51891	-2.42084	-2.51891	2.51891
1669	-2.34196	-2.50681	-2.39814	-2.40687	-2.32778	-2.34019	-2.32677	-2.34196	2.34196
1670	-2.22565	-2.35502	-2.26642	-2.27092	-2.21407	-2.22135	-2.27933	-2.26642	2.26642
1671	-2.19983	-2.2841	-2.206	-2.21062	-2.20593	-2.24868	-2.26439	-2.21062	2.21062
1672	-2.23075	-2.31872	-2.25211	-2.26101	-2.24296	-2.32578	-2.28065	-2.26101	2.26101
1673	-2.29506	-2.36393	-2.31765	-2.32468	-2.28889	-2.34047	-2.36107	-2.32468	2.32468
1674	-2.3896	-2.43878	-2.41414	-2.41455	-2.35593	-2.39639	-2.46749	-2.41414	2.41414
1675	-2.48871	-2.52405	-2.51347	-2.50609	-2.4237	-2.42304	-2.58884	-2.50609	2.50609
1676	-2.5694	-2.60752	-2.59769	-2.58467	-2.48074	-2.47236	-2.68629	-2.58467	2.58467
1677	-2.64266	-2.67007	-2.65591	-2.64074	-2.52667	-2.54583	-2.76821	-2.64266	2.64266
1678	-2.75364	-2.72437	-2.70571	-2.69183	-2.58667	-2.6508	-2.84948	-2.70571	2.70571
1679	-2.86832	-2.79257	-2.78441	-2.78422	-2.69037	-2.75577	-2.9301	-2.78441	2.78441
1680	-2.98364	-2.89635	-2.89048	-2.89029	-2.79185	-2.86075	-3.01009	-2.89048	2.89048
1681	-3.09951	-3.00297	-2.99655	-2.99635	-2.89296	-2.96573	-3.1059	-2.99655	2.99655
1682	-3.21597	-3.10958	-3.10262	-3.10241	-2.99481	-3.07072	-3.213	-3.10262	3.10262
1683	-3.33297	-3.2162	-3.20869	-3.20848	-3.09593	-3.1757	-3.3201	-3.20869	3.20869
1684	-3.41896	-3.31266	-3.30214	-3.30191	-3.17556	-3.27268	-3.3813	-3.30214	3.30214
1685	-3.47582	-3.37273	-3.3598	-3.35957	-3.2263	-3.32592	-3.4272	-3.3598	3.3598
1686	-3.52645	-3.41927	-3.40568	-3.40545	-3.26926	-3.37086	-3.4731	-3.40568	3.40568
1687	-3.5349	-3.45142	-3.4343	-3.43407	-3.28407	-3.40797	-3.4578	-3.4343	3.4343
1688	-3.39174	-3.39896	-3.37032	-3.3701	-3.18444	-3.35243	-3.2589	-3.3701	3.3701
1689	-3.1022	-3.18743	-3.14891	-3.14871	-2.96556	-3.11972	-2.9529	-3.11972	3.11972
1690	-2.83902	-2.90426	-2.85731	-2.86161	-2.77259	-2.91638	-2.70592	-2.85731	2.85731
1691	-2.6567	-2.69315	-2.60991	-2.63883	-2.63185	-2.85081	-2.48964	-2.63883	2.63883
1692	-2.57822	-2.5582	-2.46307	-2.50376	-2.53222	-2.6481	-2.50637	-2.53222	2.53222
1693	-2.5411	-2.50938	-2.42603	-2.46901	-2.46481	-2.52716	-2.49975	-2.49975	2.49975
1694	-2.53947	-2.51657	-2.41971	-2.46497	-2.39926	-2.47532	-2.24458	-2.46497	2.46497
1695	-2.6286	-2.57363	-2.5026	-2.54863	-2.45778	-2.5087	-2.62317	-2.54863	2.54863
1696	-2.75031	-2.69219	-2.63725	-2.68	-2.59741	-2.65438	-2.74161	-2.68	2.68
1697	-2.85608	-2.80909	-2.74913	-2.78991	-2.70148	-2.73782	-2.5398	-2.74913	2.74913
1698	-2.95438	-2.89631	-2.83735	-2.87662	-2.78296	-2.85725	-2.95	-2.87662	2.87662
1699	-3.01683	-2.97424	-2.91341	-2.95193	-2.84111	-2.90347	-3.06008	-2.95193	2.95193
1700	-3.1543	-3.02471	-2.95808	-2.98824	-2.86889	-2.90931	-3.10206	-2.98824	2.98824
1701	-3.18003	-3.05803	-3.00951	-3.01945	-2.88815	-2.9397	-3.16592	-3.01945	3.01945
1702	-3.19442	-3.08904	-3.04988	-3.0496	-2.92222	-2.98632	-3.24402	-3.04988	3.04988
1703	-3.23424	-3.13647	-3.11462	-3.11377	-2.99704	-3.08196	-3.30675	-3.11462	3.11462
1704	-3.33094	-3.21366	-3.20491	-3.2047	-3.08481	-3.17209	-3.36898	-3.20491	3.20491
1705	-3.43334	-3.30504	-3.29583	-3.29561	-3.17185	-3.26206	-3.43071	-3.29583	3.29583
1706	-3.54552	-3.39981	-3.39095	-3.39073	-3.26593	-3.35524	-3.5067	-3.39095	3.39095
1707	-3.65394	-3.50219	-3.4924	-3.49216	-3.36	-3.45885	-3.5955	-3.4924	3.4924
1708	-3.72665	-3.58427	-3.57111	-3.57087	-3.42519	-3.53629	-3.6414	-3.57111	3.57111
1709	-3.7901	-3.63588	-3.62204	-3.62179	-3.47556	-3.58509	-3.7026	-3.62204	3.62204
1710	-3.83727	-3.68919	-3.67381	-3.67356	-3.51852	-3.63825	-3.7332	-3.67381	3.67381
1711	-3.85018	-3.71457	-3.69654	-3.69629	-3.53296	-3.66361	-3.7332	-3.69654	3.69654
1712	-3.69187	-3.6655	-3.63424	-3.634	-3.42667	-3.61987	-3.5037	-3.634	3.634
1713	-3.3446	-3.41927	-3.37537	-3.37515	-3.1663	-3.34905	-3.1365	-3.34905	3.34905
1714	-2.96706	-3.05898	-3.00296	-3.00591	-2.88815	-3.07009	-2.77023	-3.00296	3.00296
1715	-2.69468	-2.73095	-2.64089	-2.66751	-2.66481	-2.8889	-2.48886	-2.66751	2.66751
1716	-2.49365	-2.50805	-2.39695	-2.43723	-2.40185	-2.56241	-2.24344	-2.43723	2.43723
1717	-2.28873	-2.32208	-2.22008	-2.26325	-2.13333	-2.265	-2.08302	-2.26325	2.26325
1718	-2.03896	-2.07029	-2.06902	-2.0543	-1.96407	-2.08539	-1.75281	-2.0543	2.0543
1719	-1.92756	-1.90205	-1.88147	-1.88341	-1.87185	-1.95369	-1.93219	-1.90205	1.90205
1720	-1.92569	-1.86403	-1.83873	-1.85337	-1.86444	-1.92487	-1.74428	-1.86403	1.86403
1721	-1.99119	-1.89751	-1.88089	-1.89933	-1.89963	-1.9105	-2.07131	-1.89963	1.89963
1722	-2.10797	-2.00314	-2.005	-2.00784	-1.98741	-1.98069	-2.04147	-2.005	2.005
1723	-2.23561	-2.25938	-2.26443	-2.26172	-2.20815	-2.25257	-2.52372	-2.25938	2.25938
1724	-2.39378	-2.45883	-2.44686	-2.44708	-2.35	-2.4202	-2.54706	-2.44686	2.44686
1725	-2.48563	-2.50776	-2.50684	-2.49168	-2.38741	-2.44364	-2.63009	-2.49168	2.49168
1726	-2.53921	-2.54921	-2.55229	-2.53175	-2.4237	-2.49218	-2.6977	-2.53921	2.53921
1727	-2.59786	-2.59085	-2.59287	-2.57	-2.46852	-2.54261	-2.77953	-2.59085	2.59085
1728	-2.65724	-2.64487	-2.64358	-2.61972	-2.52037	-2.60678	-2.84596	-2.64358	2.64358
1729	-2.71059	-2.69053	-2.68495	-2.66079	-2.56333	-2.65749	-2.89709	-2.68495	2.68495
1730	-2.78632	-2.73146	-2.72318	-2.71604	-2.61593	-2.70155	-2.94782	-2.72318	2.72318
1731	-2.85704	-2.79651	-2.78778	-2.78759	-2.68296	-2.76233	-2.98339	-2.78778	2.78778
1732	-2.90233	-2.85151	-2.84039	-2.8402	-2.72667	-2.81214	-2.98917	-2.84039	2.84039
1733	-2.93345	-2.88366	-2.87154	-2.87135	-2.75593	-2.84233	-2.99489	-2.87154	2.87154
1734	-2.96538	-2.91412	-2.90185	-2.90165	-2.78519	-2.87369	-3.00058	-2.90185	2.90185
1735	-2.96563	-2.93443	-2.91952	-2.91933	-2.79296	-2.89209	-2.96194	-2.91952	2.91952
1736	-2.9481	-2.92174	-2.90563	-2.90544	-2.77889	-2.87628	-2.92532	-2.90563	2.90563
1737	-2.92146	-2.90312	-2.88626	-2.88608	-2.78481	-2.85884	-2.94021	-2.88626	2.88626
1738	-2.8685	-2.8672	-2.84797	-2.84779	-2.78704	-2.82991	-2.89375	-2.84797	2.84797
1739	-2.84811	-2.82824	-2.80002	-2.80722	-2.79889	-2.84909	-2.86951	-2.82824	2.82824
1740	-2.86016	-2.83415	-2.78721	-2.81209	-2.81667	-2.90141	-2.84829	-2.83415	2.83415
1741	-2.79906	-2.82028	-2.75286	-2.79197	-2.78704	-2.92664	-2.75087	-2.79197	2.79197
1742	-2.6284	-2.7189	-2.60172	-2.65246	-2.61481	-2.78337	-2.50851	-2.6284	2.6284
1743	-2.4714	-2.51935	-2.40592	-2.45873	-2.39222	-2.52094	-2.35712	-2.45873	2.45873
1744	-2.36723	-2.40397	-2.3264	-2.3739	-2.25037	-2.32647	-2.37248	-2.36723	2.36723
1745	-2.28957	-2.33262	-2.36002	-2.32967	-2.27963	-2.3218	-2.15731	-2.3218	2.3218
1746	-2.32383	-2.44635	-2.40844	-2.44431	-2.37963	-2.43156	-2.49569	-2.43156	2.43156
1747	-2.44777	-2.51923	-2.48147	-2.51261	-2.42593	-2.49136	-2.30336	-2.48147	2.48147
1748	-2.56456	-2.56181	-2.51925	-2.54086	-2.43185	-2.4696	-2.53199	-2.53199	2.53199
1749	-2.56084	-2.54611	-2.52344	-2.52492	-2.41037	-2.43873	-2.55611	-2.52492	2.52492
1750	-2.53846	-2.53508	-2.52174	-2.51364	-2.40296	-2.43616	-2.58004	-2.52174	2.52174
1751	-2.52904	-2.53241	-2.52247	-2.509	-2.40481	-2.44298	-2.60378	-2.52247	2.52247
1752	-2.53123	-2.53647	-2.52769	-2.51111	-2.41407	-2.45607	-2.62733	-2.52769	2.52769
1753	-2.55821	-2.54947	-2.54165	-2.52458	-2.43556	-2.48905	-2.66545	-2.54165	2.54165
1754	-2.62065	-2.58559	-2.5774	-2.57589	-2.48519	-2.54969	-2.70327	-2.5774	2.5774
1755	-2.69567	-2.64843	-2.64088	-2.6407	-2.55111	-2.61546	-2.75554	-2.64088	2.64088
1756	-2.74651	-2.71359	-2.70359	-2.70341	-2.60222	-2.67685	-2.76313	-2.70359	2.70359
1757	-2.77916	-2.74658	-2.73516	-2.73498	-2.63111	-2.7073	-2.7846	-2.73516	2.73516
1758	-2.80154	-2.77366	-2.76126	-2.76107	-2.65296	-2.73452	-2.7999	-2.76126	2.76126
1759	-2.7974	-2.78297	-2.76841	-2.76823	-2.65296	-2.74495	-2.7846	-2.76841	2.76841
1760	-2.6995	-2.74235	-2.72043	-2.72025	-2.58185	-2.69657	-2.6469	-2.6995	2.6995
1761	-2.59371	-2.62559	-2.60426	-2.60409	-2.52296	-2.57733	-2.60073	-2.60073	2.60073
1762	-2.53761	-2.5565	-2.53044	-2.53829	-2.51815	-2.54962	-2.55013	-2.53829	2.53829
1763	-2.53574	-2.53353	-2.49014	-2.51945	-2.53	-2.60937	-2.51694	-2.53	2.53
1764	-2.47517	-2.51566	-2.45453	-2.49946	-2.48519	-2.64813	-2.41143	-2.48519	2.48519
1765	-2.29177	-2.36605	-2.27886	-2.32939	-2.22852	-2.3761	-2.1186	-2.29177	2.29177
1766	-2.05405	-2.13451	-2.08463	-2.11704	-1.94333	-2.07352	-1.98268	-2.07352	2.07352
1767	-1.90224	-1.98753	-1.97745	-1.95524	-1.87444	-1.93297	-1.7989	-1.93297	1.93297
1768	-1.95334	-1.9801	-1.9703	-1.99103	-1.92259	-1.94796	-2.12619	-1.9703	1.9703
1769	-2.03869	-2.1502	-2.1533	-2.12645	-2.09037	-2.11263	-2.0082	-2.11263	2.11263
1770	-2.19615	-2.23069	-2.23803	-2.28633	-2.21	-2.26084	-2.35698	-2.23803	2.23803
1771	-2.31552	-2.34869	-2.33964	-2.37896	-2.27407	-2.34783	-2.18347	-2.33964	2.33964
1772	-2.42254	-2.40681	-2.38325	-2.41078	-2.28296	-2.33242	-2.39377	-2.39377	2.39377
1773	-2.40664	-2.39406	-2.38587	-2.39142	-2.25741	-2.29515	-2.40423	-2.39142	2.39142
1774	-2.38043	-2.37694	-2.37718	-2.37158	-2.24704	-2.28672	-2.42937	-2.37694	2.37694
1775	-2.37322	-2.37775	-2.38115	-2.36911	-2.25333	-2.29699	-2.45431	-2.37322	2.37322
1776	-2.36746	-2.38229	-2.38569	-2.36983	-2.25815	-2.30888	-2.4643	-2.36983	2.36983
1777	-2.38427	-2.38796	-2.39275	-2.37451	-2.27556	-2.31973	-2.50371	-2.38427	2.38427
1778	-2.43698	-2.42182	-2.42743	-2.40811	-2.31815	-2.37354	-2.55757	-2.42182	2.42182
1779	-2.51692	-2.48036	-2.47787	-2.47361	-2.38815	-2.44845	-2.611	-2.47787	2.47787
1780	-2.56731	-2.54605	-2.53691	-2.53674	-2.43889	-2.51382	-2.61974	-2.53691	2.53691
1781	-2.60974	-2.58243	-2.57269	-2.57252	-2.47519	-2.54642	-2.64317	-2.57269	2.57269
1782	-2.64845	-2.62389	-2.61352	-2.61334	-2.51148	-2.58796	-2.6622	-2.61352	2.61352
1783	-2.66082	-2.64843	-2.63583	-2.63565	-2.52593	-2.61375	-2.6622	-2.63583	2.63583
1784	-2.5899	-2.62643	-2.6072	-2.60703	-2.4763	-2.5892	-2.5551	-2.5899	2.5899
1785	-2.44968	-2.51588	-2.49145	-2.49163	-2.40815	-2.4697	-2.46819	-2.4697	2.4697
1786	-2.33053	-2.38833	-2.35067	-2.3673	-2.35444	-2.41083	-2.34984	-2.35444	2.35444
1787	-2.27519	-2.31594	-2.26122	-2.30039	-2.31037	-2.43681	-2.26678	-2.30039	2.30039
1788	-2.24649	-2.29164	-2.227	-2.27918	-2.25926	-2.3568	-2.18947	-2.25926	2.25926
1789	-2.22017	-2.27034	-2.20163	-2.25602	-2.1363	-2.23176	-2.1454	-2.22017	2.22017
1790	-2.09932	-2.17072	-2.1789	-2.1499	-2.05185	-2.13269	-2.1298	-2.13269	2.13269
1791	-1.97766	-2.14211	-2.10589	-2.12221	-2.01037	-2.08946	-1.90331	-2.08946	2.08946
1792	-1.99982	-2.10646	-2.11191	-2.10213	-2.02407	-2.07297	-2.14885	-2.10213	2.10213
1793	-2.14276	-2.1074	-2.10387	-2.10122	-2.04148	-2.06706	-1.97103	-2.10122	2.10122
1794	-2.21666	-2.21143	-2.19633	-2.21002	-2.10444	-2.16049	-2.30019	-2.21002	2.21002
1795	-2.2117	-2.31718	-2.26157	-2.25852	-2.20037	-2.26392	-2.13008	-2.25852	2.25852
1796	-2.26016	-2.37049	-2.32133	-2.32007	-2.21778	-2.2957	-2.33223	-2.32007	2.32007
1797	-2.27476	-2.3534	-2.32806	-2.3114	-2.19444	-2.25186	-2.34318	-2.3114	2.3114
1798	-2.26844	-2.33356	-2.32134	-2.29767	-2.1837	-2.24103	-2.36881	-2.29767	2.29767
1799	-2.26538	-2.32897	-2.32234	-2.29518	-2.18185	-2.24609	-2.37947	-2.29518	2.29518
1800	-2.2738	-2.32392	-2.3206	-2.29174	-2.1863	-2.25018	-2.40481	-2.29174	2.29174
1801	-2.27264	-2.32756	-2.3242	-2.29456	-2.18852	-2.26224	-2.40043	-2.29456	2.29456
1802	-2.25446	-2.31127	-2.30671	-2.27674	-2.17296	-2.2489	-2.38133	-2.27674	2.27674
1803	-2.24954	-2.28649	-2.28164	-2.25166	-2.15444	-2.22861	-2.36238	-2.25166	2.25166
1804	-2.25104	-2.2645	-2.25957	-2.24254	-2.15148	-2.21999	-2.34358	-2.25104	2.25104
1805	-2.24196	-2.25078	-2.23965	-2.23833	-2.14407	-2.21654	-2.31018	-2.23965	2.23965
1806	-2.23614	-2.23974	-2.22796	-2.2278	-2.13704	-2.20477	-2.29179	-2.22796	2.22796
1807	-2.2277	-2.23551	-2.22332	-2.22317	-2.13	-2.20483	-2.25904	-2.22332	2.22332
1808	-2.05542	-2.16739	-2.14125	-2.1411	-2.00963	-2.14648	-2.01078	-2.1411	2.1411
1809	-1.77916	-1.92029	-1.88201	-1.88103	-1.77296	-1.90694	-1.75077	-1.88103	1.88103
1810	-1.4842	-1.61879	-1.58224	-1.57968	-1.50815	-1.67701	-1.40508	-1.57968	1.57968
1811	-1.19783	-1.3236	-1.27375	-1.27219	-1.25889	-1.47262	-1.07455	-1.27219	1.27219
1812	-0.982879	-1.05742	-1.00189	-1.00275	-1.05815	-1.23741	-0.836846	-1.00275	1.00275
1813	-0.854546	-0.878983	-0.835342	-0.83698	-0.922222	-1.05726	-0.692882	-0.854546	0.854546
1814	-0.756388	-0.765777	-0.735703	-0.735043	-0.822222	-0.93093	-0.567007	-0.756388	0.756388
1815	-0.693958	-0.674075	-0.652773	-0.649428	-0.748519	-0.828122	-0.496632	-0.674075	0.674075
1816	-0.678051	-0.627698	-0.621248	-0.614901	-0.711481	-0.758147	-0.482002	-0.627698	0.627698
1817	-0.728233	-0.634105	-0.651116	-0.640458	-0.730741	-0.726667	-0.628042	-0.651116	0.651116
1818	-0.849436	-0.731757	-0.763849	-0.748476	-0.836296	-0.830118	-0.782042	-0.782042	0.782042
1819	-1.01502	-0.898599	-0.943896	-0.925097	-0.984444	-0.960047	-0.987462	-0.960047	0.960047
1820	-1.16205	-1.07009	-1.12117	-1.0983	-1.11963	-1.109	-1.15657	-1.11963	1.11963
1821	-1.28707	-1.2081	-1.25819	-1.23323	-1.23556	-1.23097	-1.30969	-1.23556	1.23556
1822	-1.41124	-1.33584	-1.3849	-1.35907	-1.35	-1.3537	-1.46159	-1.35907	1.35907
1823	-1.54898	-1.4697	-1.51691	-1.49096	-1.47556	-1.48578	-1.62704	-1.49096	1.49096
1824	-1.68535	-1.61344	-1.65501	-1.6293	-1.60444	-1.62574	-1.77641	-1.6293	1.6293
1825	-1.85713	-1.76226	-1.80066	-1.77515	-1.75778	-1.77758	-1.98363	-1.77758	1.77758
1826	-2.05399	-1.95543	-1.98935	-1.96398	-1.94111	-1.96913	-2.18919	-1.96913	1.96913
1827	-2.26434	-2.1561	-2.18482	-2.15956	-2.13296	-2.17048	-2.40788	-2.17048	2.17048
1828	-2.40464	-2.34074	-2.35745	-2.33225	-2.27407	-2.33774	-2.50677	-2.34074	2.34074
1829	-2.50072	-2.43954	-2.44807	-2.42294	-2.36	-2.42761	-2.60487	-2.43954	2.43954
1830	-2.57998	-2.52664	-2.52944	-2.50441	-2.43444	-2.51245	-2.67268	-2.52664	2.52664
1831	-2.60507	-2.57802	-2.57155	-2.56242	-2.46704	-2.56362	-2.66642	-2.57155	2.57155
1832	-2.48232	-2.54484	-2.52092	-2.52075	-2.39148	-2.53796	-2.47334	-2.52075	2.52075
1833	-2.26246	-2.35221	-2.31518	-2.31314	-2.20185	-2.37275	-2.25914	-2.31314	2.31314
1834	-2.03752	-2.1051	-2.06701	-2.06306	-1.99852	-2.18864	-2.08671	-2.06701	2.06701
1835	-1.86387	-1.90146	-1.85716	-1.85419	-1.84481	-2.0354	-1.85198	-1.85716	1.85716
1836	-1.76076	-1.76825	-1.71871	-1.71786	-1.7463	-1.91816	-1.82748	-1.76076	1.76076
1837	-1.66998	-1.70942	-1.63394	-1.63497	-1.67333	-1.83821	-1.65247	-1.66998	1.66998
1838	-1.60922	-1.62268	-1.55191	-1.55579	-1.61185	-1.7631	-1.5662	-1.60922	1.60922
1839	-1.59111	-1.57435	-1.52428	-1.52735	-1.58074	-1.70543	-1.53373	-1.57435	1.57435
1840	-1.60655	-1.5677	-1.53781	-1.53714	-1.57963	-1.67504	-1.54339	-1.5677	1.5677
1841	-1.66813	-1.5977	-1.58828	-1.58272	-1.61593	-1.69042	-1.66845	-1.61593	1.61593
1842	-1.78269	-1.7157	-1.69719	-1.68706	-1.72593	-1.79703	-1.79352	-1.72593	1.72593
1843	-1.93783	-1.85674	-1.8611	-1.84781	-1.85296	-1.8798	-1.97547	-1.8611	1.8611
1844	-2.05471	-2.00151	-2.01216	-1.99417	-1.95667	-1.98535	-2.09233	-2.00151	2.00151
1845	-2.14388	-2.09526	-2.10366	-2.08336	-2.03037	-2.06467	-2.20849	-2.09526	2.09526
1846	-2.23678	-2.18787	-2.19343	-2.17241	-2.11222	-2.1545	-2.32373	-2.18787	2.18787
1847	-2.34518	-2.28695	-2.29054	-2.26915	-2.20815	-2.25382	-2.4528	-2.28695	2.28695
1848	-2.45479	-2.39674	-2.3975	-2.37589	-2.30852	-2.37038	-2.56609	-2.39674	2.39674
1849	-2.51301	-2.48242	-2.47645	-2.45467	-2.36963	-2.44841	-2.6047	-2.47645	2.47645
1850	-2.54569	-2.51575	-2.50599	-2.48414	-2.39926	-2.4806	-2.643	-2.50599	2.50599
1851	-2.57227	-2.54495	-2.5329	-2.51109	-2.42556	-2.51253	-2.66624	-2.5329	2.5329
1852	-2.58464	-2.56304	-2.54863	-2.52807	-2.44	-2.52845	-2.67454	-2.54863	2.54863
1853	-2.59506	-2.57227	-2.55773	-2.55316	-2.45704	-2.53622	-2.68277	-2.55773	2.55773
1854	-2.61143	-2.59089	-2.57943	-2.57925	-2.47926	-2.55448	-2.67618	-2.57943	2.57943
1855	-2.61758	-2.60359	-2.59079	-2.59062	-2.4863	-2.57073	-2.65513	-2.59079	2.59079
1856	-2.50635	-2.5672	-2.54491	-2.54474	-2.40852	-2.52853	-2.48691	-2.52853	2.52853
1857	-2.32819	-2.41347	-2.37888	-2.38628	-2.32037	-2.39983	-2.40497	-2.38628	2.38628
1858	-2.22166	-2.28698	-2.22699	-2.26052	-2.26519	-2.37174	-2.2796	-2.26519	2.26519
1859	-2.15948	-2.22437	-2.14117	-2.19206	-2.19889	-2.3231	-2.15805	-2.19206	2.19206
1860	-2.13827	-2.18633	-2.09885	-2.15944	-2.06444	-2.16546	-2.08303	-2.13827	2.13827
1861	-2.01783	-2.08058	-2.05235	-2.05816	-1.93407	-2.03374	-1.77487	-2.03374	2.03374
1862	-1.87031	-1.90102	-1.89947	-1.92274	-1.84074	-1.94192	-1.93756	-1.90102	1.90102
1863	-1.81957	-1.8428	-1.83683	-1.87039	-1.79889	-1.88479	-1.73262	-1.83683	1.83683
1864	-1.82134	-1.84883	-1.8344	-1.86979	-1.80889	-1.90743	-1.95337	-1.84883	1.84883
1865	-1.84451	-1.87807	-1.85673	-1.89126	-1.81593	-1.91726	-1.78116	-1.85673	1.85673
1866	-1.8823	-1.89491	-1.8879	-1.91917	-1.83	-1.88844	-1.86298	-1.8879	1.8879
1867	-1.91118	-1.92252	-1.92546	-1.9521	-1.86333	-1.89106	-2.20564	-1.92252	1.92252
1868	-1.99885	-2.04281	-2.04245	-2.03017	-1.98519	-2.04892	-2.24711	-2.04245	2.04245
1869	-2.13244	-2.15737	-2.16912	-2.14935	-2.07889	-2.16035	-2.36204	-2.15737	2.15737
1870	-2.24761	-2.25783	-2.27353	-2.25019	-2.16593	-2.24864	-2.47605	-2.25019	2.25019
1871	-2.3598	-2.35643	-2.37172	-2.34668	-2.25519	-2.3425	-2.58916	-2.35643	2.35643
1872	-2.46189	-2.45235	-2.46479	-2.43893	-2.34111	-2.43657	-2.68661	-2.45235	2.45235
1873	-2.56966	-2.54289	-2.55372	-2.52749	-2.43111	-2.52745	-2.79804	-2.54289	2.54289
1874	-2.68546	-2.6458	-2.65532	-2.62896	-2.53111	-2.62997	-2.90858	-2.6458	2.6458
1875	-2.80247	-2.75099	-2.75829	-2.73193	-2.63185	-2.73504	-3.01825	-2.75099	2.75099
1876	-2.88007	-2.84392	-2.84501	-2.81872	-2.70556	-2.81948	-3.06801	-2.84392	2.84392
1877	-2.93669	-2.89496	-2.89167	-2.86553	-2.7537	-2.86471	-3.11738	-2.89167	2.89167
1878	-3.00218	-2.94206	-2.93515	-2.92397	-2.81407	-2.90882	-3.1516	-2.93515	2.93515
1879	-3.01667	-2.97843	-2.96415	-2.96395	-2.83593	-2.94388	-3.1125	-2.96415	2.96415
1880	-2.8767	-2.92692	-2.9006	-2.9004	-2.73778	-2.88102	-2.91338	-2.9004	2.9004
1881	-2.74878	-2.76902	-2.74233	-2.74398	-2.67667	-2.76035	-2.89764	-2.74878	2.74878
1882	-2.72049	-2.71363	-2.67762	-2.694	-2.69667	-2.75523	-2.85538	-2.71363	2.71363
1883	-2.72272	-2.71137	-2.65922	-2.69207	-2.70926	-2.82573	-2.80585	-2.71137	2.71137
1884	-2.67263	-2.70126	-2.63235	-2.679	-2.66667	-2.7941	-2.6905	-2.679	2.679
1885	-2.56659	-2.63298	-2.56516	-2.61466	-2.45296	-2.59489	-2.28943	-2.56659	2.56659
1886	-2.35301	-2.43253	-2.44116	-2.41053	-2.27593	-2.39046	-2.48081	-2.41053	2.41053
1887	-2.13416	-2.29848	-2.26275	-2.26842	-2.11963	-2.239	-2.17104	-2.239	2.239
1888	-2.04836	-2.15532	-2.15245	-2.14328	-2.02148	-2.09531	-2.04767	-2.09531	2.09531
1889	-2.02222	-2.06424	-2.05248	-2.06953	-1.96963	-2.01033	-2.01265	-2.02222	2.02222
1890	-2.03899	-2.03583	-2.03058	-2.0375	-1.9637	-2.00582	-2.07959	-2.03583	2.03583
1891	-2.08418	-2.18695	-2.1837	-2.16596	-2.11111	-2.15438	-2.46921	-2.16596	2.16596
1892	-2.20973	-2.32067	-2.31137	-2.30264	-2.19556	-2.25958	-2.47467	-2.30264	2.30264
1893	-2.2987	-2.36398	-2.36787	-2.34473	-2.22556	-2.26971	-2.54352	-2.34473	2.34473
1894	-2.36192	-2.4039	-2.41388	-2.38455	-2.26407	-2.31325	-2.61182	-2.38455	2.38455
1895	-2.41537	-2.4457	-2.45634	-2.42435	-2.30296	-2.3617	-2.66482	-2.42435	2.42435
1896	-2.473	-2.48529	-2.49634	-2.46336	-2.34852	-2.408	-2.73215	-2.473	2.473
1897	-2.51977	-2.53298	-2.54228	-2.50906	-2.39074	-2.46181	-2.76944	-2.51977	2.51977
1898	-2.54862	-2.56032	-2.56711	-2.53396	-2.41519	-2.48979	-2.79167	-2.54862	2.54862
1899	-2.57422	-2.57873	-2.58401	-2.55104	-2.43556	-2.51036	-2.81373	-2.57422	2.57422
1900	-2.58179	-2.5929	-2.59532	-2.56265	-2.44407	-2.52564	-2.80609	-2.58179	2.58179
1901	-2.59014	-2.5918	-2.59329	-2.56112	-2.45407	-2.52835	-2.81328	-2.59014	2.59014
1902	-2.60467	-2.59932	-2.59963	-2.57926	-2.47667	-2.55501	-2.80565	-2.59932	2.59932
1903	-2.59956	-2.6002	-2.59024	-2.58641	-2.47741	-2.56158	-2.76881	-2.59024	2.59024
1904	-2.59363	-2.59005	-2.57649	-2.57631	-2.47	-2.55324	-2.74934	-2.57649	2.57649
1905	-2.5548	-2.57587	-2.55922	-2.55906	-2.4963	-2.53461	-2.74598	-2.55906	2.55906
1906	-2.52333	-2.53305	-2.50754	-2.51421	-2.51259	-2.52254	-2.69692	-2.52254	2.52254
1907	-2.53321	-2.52939	-2.4881	-2.5107	-2.52963	-2.58422	-2.66513	-2.52963	2.52963
1908	-2.56395	-2.556	-2.50453	-2.53727	-2.54778	-2.64155	-2.64704	-2.556	2.556
1909	-2.58432	-2.58198	-2.52285	-2.56354	-2.54926	-2.64102	-2.62981	-2.58198	2.58198
1910	-2.45974	-2.52889	-2.45952	-2.50833	-2.43259	-2.58078	-2.49667	-2.49667	2.49667
1911	-2.28677	-2.33134	-2.24533	-2.2989	-2.21556	-2.30905	-2.10071	-2.28677	2.28677
1912	-2.1305	-2.18116	-2.14518	-2.17864	-2.05074	-2.13378	-2.29596	-2.14518	2.14518
1913	-1.99818	-2.099	-2.07143	-2.06127	-1.97852	-2.0545	-2.01796	-2.0545	2.0545
1914	-1.94962	-2.04555	-2.06004	-2.04894	-1.95963	-2.01214	-2.27485	-2.04555	2.04555
1915	-1.96532	-2.11624	-2.07183	-2.0916	-2.03444	-2.07673	-2.10444	-2.07673	2.07673
1916	-2.13719	-2.20531	-2.1648	-2.18005	-2.08296	-2.14589	-2.34671	-2.1648	2.1648
1917	-2.21811	-2.25019	-2.23201	-2.22655	-2.12111	-2.14971	-2.43134	-2.22655	2.22655
1918	-2.27114	-2.30328	-2.29517	-2.2794	-2.16667	-2.20019	-2.50053	-2.2794	2.2794
1919	-2.33565	-2.35465	-2.35175	-2.33021	-2.21963	-2.2543	-2.58393	-2.33565	2.33565
1920	-2.41239	-2.42042	-2.42023	-2.3953	-2.28556	-2.32355	-2.66666	-2.41239	2.41239
1921	-2.50303	-2.49413	-2.49558	-2.46857	-2.36222	-2.39852	-2.76349	-2.49413	2.49413
1922	-2.61224	-2.58512	-2.58772	-2.55935	-2.4563	-2.49193	-2.87431	-2.58512	2.58512
1923	-2.72159	-2.68663	-2.68813	-2.65883	-2.55185	-2.60045	-2.96949	-2.68663	2.68663
1924	-2.8051	-2.76963	-2.76717	-2.73808	-2.63778	-2.7031	-3.01965	-2.76717	2.76717
1925	-2.88706	-2.82211	-2.81663	-2.80696	-2.71037	-2.77843	-3.0694	-2.81663	2.81663
1926	-2.95084	-2.88451	-2.8745	-2.8743	-2.76852	-2.84779	-3.08925	-2.8745	2.8745
1927	-2.96029	-2.91835	-2.90396	-2.90376	-2.78333	-2.8881	-3.05088	-2.90396	2.90396
1928	-2.74268	-2.83925	-2.80631	-2.80612	-2.63074	-2.79693	-2.74223	-2.79693	2.79693
1929	-2.37584	-2.53177	-2.48011	-2.48679	-2.37667	-2.5016	-2.45542	-2.48011	2.48011
1930	-2.10075	-2.21248	-2.13081	-2.15883	-2.13926	-2.33928	-2.13377	-2.13926	2.13926
1931	-1.8549	-1.96341	-1.86052	-1.9011	-1.90222	-2.03019	-1.65674	-1.9011	1.9011
1932	-1.66205	-1.7677	-1.67749	-1.7174	-1.64407	-1.77415	-1.63075	-1.67749	1.67749
1933	-1.48072	-1.5322	-1.48214	-1.49495	-1.47333	-1.62246	-1.30555	-1.48214	1.48214
1934	-1.36385	-1.36752	-1.31043	-1.33278	-1.33704	-1.45795	-1.21992	-1.33704	1.33704
1935	-1.2711	-1.27119	-1.22508	-1.24938	-1.25889	-1.32484	-1.17765	-1.25889	1.25889
1936	-1.23695	-1.25227	-1.22259	-1.24545	-1.22	-1.25277	-1.19823	-1.23695	1.23695
1937	-1.32234	-1.30703	-1.29978	-1.31046	-1.27852	-1.28763	-1.31643	-1.30703	1.30703
1938	-1.49114	-1.42364	-1.43047	-1.44311	-1.40889	-1.41808	-1.50237	-1.43047	1.43047
1939	-1.65877	-1.57342	-1.59156	-1.60631	-1.54407	-1.50897	-1.71349	-1.59156	1.59156
1940	-1.8302	-1.75569	-1.76974	-1.77688	-1.7163	-1.69213	-2.01396	-1.76974	1.76974
1941	-2.01956	-1.93958	-1.97241	-1.96074	-1.88852	-1.91537	-2.20453	-1.96074	1.96074
1942	-2.18768	-2.10631	-2.14527	-2.12608	-2.0363	-2.07163	-2.37882	-2.12608	2.12608
1943	-2.35799	-2.26432	-2.30332	-2.28022	-2.18296	-2.22499	-2.56649	-2.28022	2.28022
1944	-2.52614	-2.42933	-2.46509	-2.43943	-2.33333	-2.39004	-2.7379	-2.43943	2.43943
1945	-2.68198	-2.58213	-2.61305	-2.58569	-2.47222	-2.54028	-2.89319	-2.58569	2.58569
1946	-2.83582	-2.7251	-2.75189	-2.72339	-2.60778	-2.68248	-3.04725	-2.7251	2.7251
1947	-3.00345	-2.8725	-2.89627	-2.86702	-2.75222	-2.83046	-3.21484	-2.8725	2.8725
1948	-3.11841	-3.01207	-3.02727	-2.99751	-2.86185	-2.96572	-3.29255	-3.01207	3.01207
1949	-3.18953	-3.0856	-3.09373	-3.06365	-2.92444	-3.03018	-3.35489	-3.0856	3.0856
1950	-3.24803	-3.14279	-3.14635	-3.11608	-2.98111	-3.08521	-3.40198	-3.14279	3.14279
1951	-3.24249	-3.17105	-3.16628	-3.14585	-3.01111	-3.1332	-3.36137	-3.16628	3.16628
1952	-3.02062	-3.08388	-3.04964	-3.04856	-2.86185	-3.05154	-3.05131	-3.04964	3.04964
1953	-2.65342	-2.78147	-2.73053	-2.73695	-2.62852	-2.79563	-2.7618	-2.73695	2.73695
1954	-2.3971	-2.47549	-2.39561	-2.42257	-2.41259	-2.60895	-2.45064	-2.42257	2.42257
1955	-2.16214	-2.24111	-2.13818	-2.17657	-2.16963	-2.31645	-1.94788	-2.16963	2.16963
1956	-1.9728	-2.05464	-1.96323	-2.00256	-1.90444	-2.05888	-1.95053	-1.9728	1.9728
1957	-1.78463	-1.80568	-1.76221	-1.77019	-1.73852	-1.89624	-1.59903	-1.77019	1.77019
1958	-1.66402	-1.64382	-1.58708	-1.6081	-1.61556	-1.74171	-1.52083	-1.61556	1.61556
1959	-1.59766	-1.55459	-1.50432	-1.52916	-1.55	-1.63877	-1.48463	-1.55	1.55
1960	-1.57116	-1.53971	-1.50331	-1.52766	-1.53741	-1.58471	-1.49815	-1.53741	1.53741
1961	-1.64797	-1.58858	-1.57039	-1.59261	-1.57963	-1.60294	-1.59728	-1.59261	1.59261
1962	-1.80674	-1.69244	-1.69012	-1.71129	-1.69444	-1.68381	-1.79021	-1.69444	1.69444
1963	-1.97175	-1.85051	-1.85765	-1.88112	-1.83815	-1.78455	-2.00653	-1.85765	1.85765
1964	-2.12417	-2.03622	-2.03163	-2.04724	-2	-2.02472	-2.30728	-2.03622	2.03622
1965	-2.28227	-2.19469	-2.20449	-2.20007	-2.13741	-2.19837	-2.45124	-2.20007	2.20007
1966	-2.42248	-2.32901	-2.3455	-2.33174	-2.25481	-2.31825	-2.59406	-2.33174	2.33174
1967	-2.55947	-2.45891	-2.47664	-2.45763	-2.37111	-2.44193	-2.73574	-2.45891	2.45891
1968	-2.69747	-2.58804	-2.60515	-2.58283	-2.49	-2.56828	-2.87629	-2.58804	2.58804
1969	-2.79755	-2.70445	-2.71689	-2.69236	-2.58259	-2.68387	-2.9567	-2.70445	2.70445
1970	-2.88708	-2.78234	-2.79271	-2.76665	-2.65741	-2.75736	-3.05123	-2.78234	2.78234
1971	-2.97395	-2.86682	-2.87551	-2.84837	-2.73481	-2.84418	-3.13025	-2.86682	2.86682
1972	-3.02769	-2.93356	-2.93772	-2.90981	-2.78593	-2.90386	-3.16436	-2.93356	2.93356
1973	-3.06729	-2.96938	-2.97068	-2.94221	-2.81889	-2.93635	-3.19821	-2.96938	2.96938
1974	-3.09916	-3.00193	-3.00092	-2.97205	-2.84704	-2.96683	-3.21703	-3.00092	3.00092
1975	-3.08674	-3.01228	-3.00611	-2.97696	-2.84333	-2.98185	-3.17765	-3.00611	3.00611
1976	-2.88804	-2.92532	-2.90009	-2.8755	-2.70741	-2.91539	-2.89595	-2.89595	2.89595
1977	-2.58864	-2.66432	-2.61983	-2.59917	-2.45481	-2.67791	-2.60161	-2.60161	2.60161
1978	-2.28282	-2.34753	-2.30414	-2.28582	-2.18333	-2.42084	-2.24952	-2.28582	2.28582
1979	-2.02256	-2.06348	-2.00921	-1.99389	-1.95667	-2.20622	-1.96229	-2.00921	2.00921
1980	-1.83248	-1.83488	-1.77615	-1.76411	-1.78852	-2.01176	-1.7481	-1.78852	1.78852
1981	-1.70295	-1.67499	-1.61732	-1.60852	-1.67481	-1.85778	-1.58573	-1.67481	1.67481
1982	-1.61227	-1.56303	-1.50912	-1.5034	-1.58407	-1.73116	-1.46316	-1.56303	1.56303
1983	-1.5754	-1.48954	-1.45135	-1.44506	-1.52852	-1.62945	-1.42088	-1.48954	1.48954
1984	-1.56813	-1.47139	-1.45322	-1.44322	-1.51259	-1.57303	-1.42428	-1.47139	1.47139
1985	-1.64123	-1.49831	-1.50473	-1.4904	-1.55222	-1.57264	-1.58637	-1.55222	1.55222
1986	-1.79889	-1.62506	-1.64772	-1.63045	-1.69148	-1.70172	-1.76926	-1.69148	1.69148
1987	-1.98927	-1.81495	-1.85433	-1.8346	-1.85556	-1.84893	-1.98062	-1.85433	1.85433
1988	-2.09517	-1.98241	-2.01794	-1.9944	-1.95741	-1.97104	-2.06793	-1.9944	1.9944
1989	-2.15278	-2.05324	-2.08223	-2.05702	-2.00148	-2.02563	-2.15477	-2.05702	2.05702
1990	-2.21302	-2.11924	-2.14475	-2.11862	-2.05444	-2.0895	-2.24092	-2.11924	2.11924
1991	-2.27897	-2.18824	-2.21086	-2.18405	-2.11481	-2.15901	-2.32638	-2.18824	2.18824
1992	-2.35152	-2.26084	-2.28105	-2.2538	-2.18148	-2.23317	-2.41117	-2.26084	2.26084
1993	-2.409	-2.32981	-2.34644	-2.31891	-2.23778	-2.30444	-2.46576	-2.32981	2.32981
1994	-2.4469	-2.37612	-2.38918	-2.36146	-2.27556	-2.34685	-2.50517	-2.37612	2.37612
1995	-2.48245	-2.41224	-2.42262	-2.39482	-2.30963	-2.38227	-2.54426	-2.41224	2.41224
1996	-2.51171	-2.44639	-2.45344	-2.42564	-2.33926	-2.41674	-2.56828	-2.44639	2.44639
1997	-2.52804	-2.46843	-2.47197	-2.44419	-2.35667	-2.43439	-2.57736	-2.46843	2.46843
[truncated: 6,762 more rows]

## Sheet: Ventilation
TOT [kWh/m2]	-27.1831	-27.9697	-27.08	-27.8046	-29.0084	-28.6474	-28.6452	-27.8079
	Hourly average power [Wh/m2]
Time / [h]	EP	TRN	SIM IBK	SIM BO	IDA	MOD	DAL	MEDIAN	Abs(median)			EP	TRN	SIM IBK	SIM BO	IDA	MOD	DAL
1	0	0	0	0	-0.00140667	-0.000149091	0	0	0		MBE [Wh/m2]	0.0713329	-0.0184687	0.0831129	0.00038111	-0.137054	-0.0958374	-0.095584
2	0	0	0	0	-0.00142148	-0.000187172	0	0	0		MAE [Wh/m2]	0.415879	0.116841	0.116414	0.0797595	0.733564	0.304072	0.978403
3	0	0	0	0	-0.00146037	-0.000238316	0	0	0		RMSE [Wh/m2]	1.46435	0.568054	0.709891	0.491399	2.52109	1.21096	3.20548
4	0	0	0	0	-0.00148852	-0.000292295	0	0	0
5	0	0	0	0	-0.00150333	-0.000343611	0	0	0		NMBE [%]	-2.24686	0.581729	-2.61791	-0.0120043	4.31696	3.0187	3.01072
6	0	0	0	0	-0.00151704	-0.000389361	0	0	0		NMAE [%]	13.0994	3.68027	3.66685	2.51228	23.106	9.57771	30.8179
7	0	0	0	0	-0.00153037	-0.000428607	0	0	0		NRMSE (av) [%]	46.1245	17.8927	22.3603	15.4782	79.4097	38.1432	100.967
8	-1.63934e-15	0	0	0	-0.00154481	-0.000461499	0	0	0		NRMSE (|av|>0) [%]	16.5035	6.40206	8.00059	5.53815	28.4131	13.6478	36.1263
9	-4.23869	-5.01272	-4.91353	-4.91355	-4.9037	-3.92179	-5.51438	-4.91353	4.91353		R2 [%]	92.4863	98.8693	98.2342	99.1539	77.7292	94.8616	63.9963
10	-5.52239	-5.85879	-5.70622	-5.73326	-5.04074	-5.69787	-5.05503	-5.69787	5.69787
11	-5.35835	-5.57294	-5.33651	-5.44071	-5.71111	-5.55265	-4.75259	-5.44071	5.44071
12	-5.31937	-5.41783	-5.13589	-5.27708	-6.67778	-5.53304	-4.56978	-5.31937	5.31937
13	-17.8139	-5.39188	-5.04126	-5.19636	-7.32593	-9.45426	-4.42683	-5.39188	5.39188
14	-16.9415	-5.32438	-4.95298	-5.10729	-7.41111	-5.07751	-4.44191	-5.10729	5.10729
15	-16.2731	-9.23098	-4.94393	-5.0898	-7.37407	-6.99532	-4.54119	-6.99532	6.99532
16	-16.3271	-7.16785	-5.08042	-7.2848	-7.49259	-10.8639	-4.74452	-7.2848	7.2848
17	-16.9008	-5.52455	-5.31726	-9.3634	-7.33704	-15.5294	-4.99826	-7.33704	7.33704
18	-11.1779	-5.72144	-5.49316	-5.51756	-6.94444	-5.59968	-5.22865	-5.59968	5.59968
19	-5.29373	-5.80737	-5.57565	-5.6523	-6.42593	-5.69375	-5.4564	-5.6523	5.6523
20	-1.37304	-0.970351	-0.932329	-0.948117	-0.292074	-1.88367	0	-0.948117	0.948117
21	0	0	0	0	-0.00156889	-0.00026944	0	0	0
22	0	0	0	0	-0.00148222	-0.000283104	0	0	0
23	0	0	0	0	-0.00150778	-0.000311641	0	0	0
24	0	0	0	0	-0.00156778	-0.000363135	0	0	0
25	0	0	0	0	-0.00164815	-0.000410899	0	0	0
26	0	0	0	0	-0.00175037	-0.00045248	0	0	0
27	0	0	0	0	-0.00185259	-0.000490442	0	0	0
28	0	0	0	0	-0.00193556	-0.000526424	0	0	0
29	0	0	0	0	-0.00199296	-0.000561014	0	0	0
30	0	0	0	0	-0.00205037	-0.000593689	0	0	0
31	0	0	0	0	-0.00210259	-0.000624242	0	0	0
32	0	0	0	0	-0.00214259	-0.000652655	0	0	0
33	-5.76535	-6.7904	-6.6844	-6.68442	-6.85926	-5.32877	-7.55046	-6.68442	6.68442				2015-01-01
34	-7.51193	-7.98426	-7.81806	-7.82075	-7.0037	-7.83097	-7.08181	-7.81806	7.81806			From:	2015-02-02		To:	2015-02-04
35	-7.24337	-7.55532	-7.2775	-7.33739	-6.71852	-7.69332	-6.71082	-7.2775	7.2775			Hour	769		Hour	816
36	-7.13837	-7.28573	-6.97171	-7.07732	-6.78148	-7.58653	-6.42997	-7.07732	7.07732
37	-15.4359	-7.13791	-6.81153	-6.93313	-7.13704	-7.3496	-6.50501	-7.13704	7.13704
38	-20.2827	-7.048	-6.70356	-6.82861	-7.03704	-9.82922	-6.54279	-7.03704	7.03704
39	-14.3975	-7.2214	-6.67996	-6.80638	-7.46296	-15.1747	-6.68507	-7.2214	7.2214
40	-6.7731	-18.6422	-6.9835	-7.11297	-14.5296	-18.1422	-23.2211	-14.5296	14.5296
41	-21.5042	-7.57551	-7.39642	-7.52098	-7.48889	-14.5794	-7.18358	-7.52098	7.52098
42	-16.4522	-7.91429	-7.64703	-7.77053	-7.11111	-7.80743	-7.38612	-7.77053	7.77053
43	-7.35604	-8.00449	-7.696	-7.82157	-6.96667	-7.84278	-7.58638	-7.696	7.696
44	-1.85308	-1.33455	-1.28244	-1.30332	-0.330926	-2.58733	0	-1.30332	1.30332
45	0	0	0	0	-0.00208111	-0.000703051	0	0	0
46	0	0	0	0	-0.00209593	-0.000674259	0	0	0			Category Primary Min: 769
47	0	0	0	0	-0.00213815	-0.000668825	0	0	0			Category Primary Max: 816
48	0	0	0	0	-0.00219889	-0.000693371	0	0	0
49	-3.92992e-17	0	0	0	-0.00224481	-0.000716889	0	0	0
50	1.74713e-14	0	0	0	-0.00226444	-0.000738173	0	0	0
51	3.30787e-14	0	0	0	-0.00227926	-0.000757136	0	0	0
52	3.76374e-14	0	0	0	-0.00228741	-0.000773669	0	0	0
53	4.66649e-14	0	0	0	-0.00228667	-0.000787753	0	0	0
54	2.331e-14	0	0	0	-0.0022863	-0.000799377	0	0	0
55	3.80865e-14	0	0	0	-0.00228556	-0.000808742	0	0	0
56	2.51515e-14	0	0	0	-0.00228556	-0.000816151	0	0	0
57	-6.04781	-7.13482	-7.02111	-7.02113	-7.20741	-5.60352	-7.84739	-7.02113	7.02113
58	-7.57924	-8.16621	-7.9491	-7.95504	-7.04815	-8.06777	-6.82642	-7.9491	7.9491
59	-5.91141	-7.2251	-6.82278	-6.89892	-6.75926	-7.48434	-5.98458	-6.82278	6.82278
60	-5.3019	-6.49528	-6.07751	-6.19266	-14.3407	-18.9304	-5.35608	-6.19266	6.19266
61	-16.4121	-12.5879	-5.60468	-7.883	-18.6481	-19.2737	-4.96629	-12.5879	12.5879
62	-17.5735	-17.4731	-15.1919	-17.2728	-17.2296	-17.8641	-16.1453	-17.2728	17.2728
63	-17.0218	-16.5408	-16.1826	-16.3375	-16.8333	-17.1922	-4.88175	-16.5408	16.5408
64	-17.7312	-16.9567	-16.6322	-16.8509	-17.6222	-17.708	-17.7859	-17.6222	17.6222
65	-19.3817	-18.33	-18.1421	-18.363	-18.9	-18.6765	-5.84657	-18.363	18.363
66	-20.2767	-8.29785	-8.19826	-10.5002	-11.3333	-17.4023	-20.6572	-11.3333	11.3333
67	-16.6572	-6.47772	-6.30553	-6.33527	-7.32593	-6.34422	-6.40674	-6.40674	6.40674
68	-1.49845	-1.09937	-1.06709	-1.07572	-0.335852	-2.18539	0	-1.07572	1.07572
69	0	0	0	0	-0.0018363	-0.000570358	0	0	0
70	0	0	0	0	-0.00179259	-0.000546839	0	0	0
71	0	0	0	0	-0.00184926	-0.000538613	0	0	0
72	0	0	0	0	-0.00191185	-0.000539182	0	0	0
73	0	0	0	0	-0.0019937	-0.000546449	0	0	0
74	0	0	0	0	-0.00212926	-0.000556809	0	0	0
75	0	0	0	0	-0.00225333	-0.000584985	0	0	0
76	6.01838e-15	0	0	0	-0.00226593	-0.00063065	0	0	0
77	-2.80708e-15	0	0	0	-0.00233296	-0.000674291	0	0	0
78	0	0	0	0	-0.0024037	-0.000715499	0	0	0
79	0	0	0	0	-0.00242926	-0.000754211	0	0	0
80	0	0	0	0	-0.00242926	-0.000790282	0	0	0
81	-6.41453	-7.96276	-7.85666	-7.85668	-8.17778	-6.22214	-9.26968	-7.85668	7.85668
82	-8.70606	-9.53551	-9.38191	-9.3823	-8.63333	-9.38	-8.66328	-9.38	9.38
83	-8.6297	-9.12461	-8.79847	-8.84865	-8.27407	-9.38389	-8.13463	-8.79847	8.79847
84	-8.37673	-8.71187	-8.34083	-8.44965	-14.7259	-12.3445	-7.74883	-8.44965	8.44965
85	-27.539	-8.50919	-8.11493	-8.23992	-21.437	-21.211	-7.52336	-8.50919	8.50919
86	-26.033	-17.6131	-7.99403	-11.21	-21.1333	-20.2548	-7.46978	-17.6131	17.6131
87	-25.0774	-17.2519	-17.0654	-17.0547	-25.0778	-25.8164	-25.3502	-25.0774	25.0774
88	-25.4161	-17.4491	-17.409	-17.1064	-23.0222	-22.9968	-7.86277	-17.4491	17.4491
89	-21.8524	-14.7382	-11.5357	-17.9978	-13.3778	-14.748	-27.9507	-14.748	14.748
90	-8.15803	-8.96454	-8.90659	-8.88239	-8.0037	-8.87115	-8.43366	-8.87115	8.87115
91	-8.47161	-9.09609	-8.95971	-8.97464	-8.0963	-8.88299	-8.6596	-8.88299	8.88299
92	-2.15065	-1.52051	-1.49344	-1.49923	-0.385556	-2.9451	0	-1.49923	1.49923
93	0	0	0	0	-0.00244963	-0.000827396	0	0	0
94	0	0	0	0	-0.00248	-0.000796463	0	0	0
95	0	0	0	0	-0.00251333	-0.000780804	0	0	0
96	0	0	0	0	-0.00248148	-0.000792363	0	0	0
97	0	0	0	0	-0.0025037	-0.00082159	0	0	0
98	0	0	0	0	-0.00256111	-0.000847677	0	0	0
99	0	0	0	0	-0.00257444	-0.000870524	0	0	0
100	0	0	0	0	-0.0025737	-0.00088923	0	0	0
101	0	0	0	0	-0.0025737	-0.000902541	0	0	0
102	0	0	0	0	-0.00257185	-0.000911827	0	0	0
103	0	0	0	0	-0.00257148	-0.000918308	0	0	0
104	0	0	0	0	-0.00257222	-0.000922828	0	0	0
105	-6.35457	-7.96317	-7.85667	-7.85669	-8.19259	-6.22215	-9.28962	-7.85669	7.85669
106	-8.59147	-9.55643	-9.42558	-9.42678	-8.65185	-9.33199	-8.69576	-9.33199	9.33199
107	-8.77227	-9.30437	-9.11972	-9.1701	-8.45556	-9.15302	-8.25448	-9.11972	9.11972
108	-8.55481	-8.99965	-8.80993	-8.91644	-8.24444	-9.10539	-7.99567	-8.80993	8.80993
109	-8.43992	-8.84608	-8.63135	-8.77276	-8.07407	-8.99367	-7.78819	-8.63135	8.63135
110	-8.35496	-8.71385	-8.4807	-8.63453	-7.88519	-8.75497	-7.69825	-8.4807	8.4807
111	-8.31858	-8.6382	-8.42372	-8.57561	-7.84074	-8.701	-7.72155	-8.42372	8.42372
112	-8.45455	-8.75003	-8.55424	-8.69534	-7.98519	-15.5479	-7.87684	-8.55424	8.55424
113	-8.76437	-9.01006	-8.82858	-8.95403	-8.2	-8.99344	-8.16298	-8.82858	8.82858
114	-8.96843	-9.22976	-9.0266	-9.14479	-8.32222	-9.12754	-8.31371	-9.0266	9.0266
115	-8.99441	-9.25473	-9.02565	-9.14914	-8.31852	-8.97349	-8.46311	-8.99441	8.99441
116	-2.24177	-1.53786	-1.49853	-1.51983	-0.393704	-2.95674	0	-1.51983	1.51983
117	0	0	0	0	-0.0024637	-0.000832096	0	0	0
118	0	0	0	0	-0.00247148	-0.00082349	0	0	0
119	0	0	0	0	-0.00251333	-0.000838927	0	0	0
120	0	0	0	0	-0.00256	-0.000853125	0	0	0
121	0	0	0	0	-0.00257148	-0.000301909	0	0	0
122	0	0	0	0	-0.0025737	-2.16987e-05	0	0	0
123	0	0	0	0	-0.00257444	-2.17023e-05	0	0	0
124	0	0	0	0	-0.00257407	-2.1706e-05	0	0	0
125	0	0	0	0	-0.00257333	-2.17097e-05	0	0	0
126	0	0	0	0	-0.00257296	-2.17134e-05	0	0	0
127	0	0	0	0	-0.00257296	-2.17171e-05	0	0	0
128	0	0	0	0	-0.00257222	-2.17208e-05	0	0	0
129	0	0	0	0	-0.00257259	-2.17245e-05	0	0	0
130	0	0	0	0	-0.00257185	-2.17301e-05	0	0	0
131	0	0	0	0	-0.00256	-2.1736e-05	0	0	0
132	0	0	0	0	-0.00244259	-2.17417e-05	0	0	0
133	0	0	0	0	-0.00233481	-2.23119e-05	0	0	0
134	0	0	0	0	-0.00228074	-2.31315e-05	0	0	0
135	0	0	0	0	-0.00227519	-2.35666e-05	0	0	0
136	0	0	0	0	-0.00235037	-2.65885e-05	0	0	0
137	0	0	0	0	-0.00242889	-2.50499e-05	0	0	0
138	0	0	0	0	-0.00246111	-2.19573e-05	0	0	0
139	0	0	0	0	-0.00246481	-2.17644e-05	0	0	0
140	0	0	0	0	-0.00251259	-2.17671e-05	0	0	0
141	0	0	0	0	-0.00255926	-2.17703e-05	0	0	0
142	0	0	0	0	-0.00256667	-2.17736e-05	0	0	0
143	0	0	0	0	-0.00256741	-2.17769e-05	0	0	0
144	0	0	0	0	-0.00256926	-2.17802e-05	0	0	0
145	0	0	0	0	-0.00256926	-2.17835e-05	0	0	0
146	0	0	0	0	-0.00256815	-2.17869e-05	0	0	0
147	0	0	0	0	-0.00256741	-2.17902e-05	0	0	0
148	0	0	0	0	-0.00256778	-2.17936e-05	0	0	0
149	0	0	0	0	-0.00256778	-2.1797e-05	0	0	0
150	0	0	0	0	-0.00256667	-2.18004e-05	0	0	0
151	0	0	0	0	-0.0025663	-2.18038e-05	0	0	0
152	0	0	0	0	-0.0025663	-2.18073e-05	0	0	0
153	0	0	0	0	-0.00256778	-2.18107e-05	0	0	0
154	0	0	0	0	-0.00256926	-2.18161e-05	0	0	0
155	0	0	0	0	-0.00252296	-2.1821e-05	0	0	0
156	0	0	0	0	-0.00235667	-2.18258e-05	0	0	0
157	0	0	0	0	-0.00223259	-2.18306e-05	0	0	0
158	0	0	0	0	-0.00215148	-2.28024e-05	0	0	0
159	0	0	0	0	-0.00211852	-2.42624e-05	0	0	0
160	0	0	0	0	-0.00216074	-2.37531e-05	0	0	0
161	0	0	0	0	-0.00226148	-2.35554e-05	0	0	0
162	0	0	0	0	-0.00230259	-2.1846e-05	0	0	0
163	0	0	0	0	-0.00229963	-2.18481e-05	0	0	0
164	0	0	0	0	-0.00233963	-2.18509e-05	0	0	0
165	0	0	0	0	-0.00238778	-2.18538e-05	0	0	0
166	0	0	0	0	-0.00244259	-2.18567e-05	0	0	0
167	0	0	0	0	-0.00249037	-2.18597e-05	0	0	0
168	0	0	0	0	-0.00253815	-2.18626e-05	0	0	0
169	0	0	0	0	-0.00256889	-0.000594896	0	0	0
170	0	0	0	0	-0.00257074	-0.000890919	0	0	0
171	0	0	0	0	-0.00257074	-0.00090234	0	0	0
172	0	0	0	0	-0.00257111	-0.000911662	0	0	0
173	0	0	0	0	-0.00257	-0.000918182	0	0	0
174	0	0	0	0	-0.00256778	-0.000922731	0	0	0
175	0	0	0	0	-0.00256704	-0.000925903	0	0	0
176	0	0	0	0	-0.00256667	-0.000928117	0	0	0
177	-5.69653	-7.96339	-7.85665	-7.85667	-8.16296	-6.22189	-9.92589	-7.85667	7.85667
178	-6.50387	-9.55613	-9.42801	-9.42804	-8.57407	-9.33262	-9.79864	-9.42801	9.42801
179	-6.84798	-9.55614	-9.42806	-9.42809	-8.61481	-9.33295	-9.67138	-9.42806	9.42806
180	-7.1922	-9.55614	-9.42809	-9.42811	-8.7	-9.33316	-9.58654	-9.42809	9.42809
181	-7.43403	-9.55631	-9.42809	-9.42811	-8.72222	-9.33314	-9.54413	-9.42809	9.42809
182	-7.53343	-9.55622	-9.42806	-9.42808	-8.65926	-9.33294	-9.50171	-9.42806	9.42806
183	-7.51264	-9.55623	-9.42806	-9.42808	-8.63704	-9.33296	-9.50171	-9.42806	9.42806
184	-7.46886	-9.55841	-9.42809	-9.42804	-8.7037	-9.33969	-9.54413	-9.42804	9.42804
185	-7.33077	-9.55618	-9.42809	-9.42811	-8.71111	-9.34507	-9.67138	-9.42809	9.42809
186	-6.93698	-9.55616	-9.42806	-9.42808	-8.63704	-9.33299	-9.84105	-9.42806	9.42806
187	-6.39123	-9.55614	-9.42802	-9.42804	-8.54815	-9.33271	-10.0531	-9.42802	9.42802
188	-0.455331	-1.59269	-1.57133	-1.57134	-0.405556	-3.11148	0	-1.57133	1.57133
189	0	0	0	0	-0.00256704	-0.000933238	0	0	0
190	0	0	0	0	-0.00256778	-0.000933222	0	0	0
191	0	0	0	0	-0.00256667	-0.000933213	0	0	0
192	0	0	0	0	-0.0025663	-0.000933208	0	0	0
193	0	0	0	0	-0.00256704	-0.000933206	0	0	0
194	0	0	0	0	-0.00256778	-0.000933207	0	0	0
195	0	0	0	0	-0.00256815	-0.000933206	0	0	0
196	0	0	0	0	-0.00256778	-0.000933206	0	0	0
197	0	0	0	0	-0.00256778	-0.000933207	0	0	0
198	0	0	0	0	-0.00256815	-0.000933209	0	0	0
199	0	0	0	0	-0.00256815	-0.000933209	0	0	0
200	0	0	0	0	-0.00256778	-0.000933207	0	0	0
201	-4.59754	-7.96345	-7.85663	-7.85665	-8.15926	-6.22174	-10.9015	-7.85665	7.85665
202	-3.83369	-9.55614	-9.42798	-9.42801	-8.56667	-9.3324	-10.8167	-9.42798	9.42798
203	-4.11089	-9.55613	-9.42803	-9.42805	-8.57037	-9.33271	-10.6894	-9.42803	9.42803
204	-4.55085	-9.55607	-9.42805	-9.42808	-8.58519	-9.33292	-10.5197	-9.42805	9.42805
205	-4.93903	-9.55606	-9.42806	-9.42808	-8.5963	-9.33292	-10.4773	-9.42806	9.42806
206	-5.70383	-9.55822	-9.42807	-9.42809	-8.64444	-9.33295	-9.84105	-9.42807	9.42807
207	-7.20076	-9.58344	-9.42831	-9.44066	-8.75556	-9.3332	-9.50171	-9.42831	9.42831
208	-7.95009	-9.6398	-9.46701	-9.52581	-8.90741	-9.51326	-9.49659	-9.49659	9.49659
209	-7.92363	-9.72994	-9.55939	-9.64192	-8.94815	-9.77259	-9.67138	-9.64192	9.64192
210	-7.30224	-9.64048	-9.48183	-9.56741	-8.7963	-9.37719	-9.79864	-9.48183	9.48183
211	-6.82354	-9.55426	-9.42803	-9.4395	-8.61111	-9.33284	-9.92589	-9.42803	9.42803
212	-0.665785	-1.59266	-1.57133	-1.57134	-0.404074	-3.11152	0	-1.57133	1.57133
213	0	0	0	0	-0.00256444	-0.000933243	0	0	0
214	0	0	0	0	-0.00256444	-0.000933225	0	0	0
215	0	0	0	0	-0.00256444	-0.000933216	0	0	0
216	0	0	0	0	-0.00256556	-0.000933212	0	0	0
217	0	0	0	0	-0.00256667	-0.000933209	0	0	0
218	0	0	0	0	-0.00256741	-0.000933205	0	0	0
219	0	0	0	0	-0.00256741	-0.000933202	0	0	0
220	0	0	0	0	-0.00256667	-0.000933202	0	0	0
221	0	0	0	0	-0.0025663	-0.000933202	0	0	0
222	0	0	0	0	-0.00256741	-0.0009332	0	0	0
223	0	0	0	0	-0.00256889	-0.000933199	0	0	0
224	0	0	0	0	-0.00257	-0.000933199	0	0	0
225	-3.98327	-7.9631	-7.85662	-7.85664	-8.17037	-6.22173	-11.453	-7.85664	7.85664
226	-3.16924	-9.55566	-9.42802	-9.42806	-8.62593	-9.33258	-10.5622	-9.42802	9.42802
227	-5.66096	-9.56672	-9.42812	-9.43468	-8.77407	-9.34678	-9.75622	-9.42812	9.42812
228	-7.95559	-9.66539	-9.47701	-9.53656	-9.05185	-9.61509	-9.03511	-9.47701	9.47701
229	-9.52579	-9.82717	-9.56862	-9.66033	-9.12593	-9.78207	-8.68668	-9.56862	9.56862
230	-9.38841	-9.60667	-9.32261	-9.42479	-8.84815	-9.42817	-8.55649	-9.38841	9.38841
231	-9.26582	-9.44939	-9.19431	-9.29925	-8.76667	-9.23943	-8.61272	-9.23943	9.23943
232	-9.41555	-9.58323	-9.35485	-9.45749	-8.9963	-9.52352	-9.00495	-9.41555	9.41555
233	-9.55327	-10.0047	-9.77653	-9.87632	-9.28889	-10.0216	-9.46367	-9.77653	9.77653
234	-8.6258	-9.97771	-9.7379	-9.83453	-9.11111	-9.66618	-9.48072	-9.66618	9.66618
235	-8.33117	-9.76257	-9.51491	-9.61543	-8.89259	-9.37956	-9.49814	-9.49814	9.49814
236	-1.58604	-1.60157	-1.57134	-1.57718	-0.415926	-3.11161	0	-1.57718	1.57718
237	0	0	0	0	-0.00256148	-0.000933263	0	0	0
238	0	0	0	0	-0.00256333	-0.000933252	0	0	0
239	0	0	0	0	-0.00256667	-0.000933248	0	0	0
240	0	0	0	0	-0.00256963	-0.000933243	0	0	0
241	0	0	0	0	-0.00257185	-0.000933239	0	0	0
242	0	0	0	0	-0.00257148	-0.000933239	0	0	0
243	0	0	0	0	-0.00256926	-0.000933239	0	0	0
244	0	0	0	0	-0.00256741	-0.000933238	0	0	0
245	0	0	0	0	-0.00256593	-0.000933238	0	0	0
246	0	0	0	0	-0.0025637	-0.000933238	0	0	0
247	0	0	0	0	-0.00256148	-0.000933238	0	0	0
248	0	0	0	0	-0.00256222	-0.000933238	0	0	0
249	-6.0976	-7.96352	-7.85664	-7.85666	-8.15185	-6.22249	-9.54413	-7.85666	7.85666
250	-7.47332	-9.55623	-9.428	-9.42803	-8.57037	-9.33268	-9.45929	-9.428	9.428
251	-7.7401	-9.55624	-9.42804	-9.42807	-8.5963	-9.33298	-9.33203	-9.33298	9.33298
252	-8.07717	-9.5563	-9.42807	-9.4281	-8.65926	-9.33316	-9.20478	-9.33316	9.33316
253	-8.33504	-9.55632	-9.42807	-9.42809	-8.67037	-9.33314	-9.16236	-9.33314	9.33314
254	-8.47232	-9.55638	-9.42804	-9.42806	-8.58889	-9.33292	-9.07752	-9.33292	9.33292
255	-8.61043	-9.55632	-9.42804	-9.42807	-8.56296	-9.33292	-9.07752	-9.33292	9.33292
256	-8.57071	-9.55631	-9.42807	-9.4281	-8.62593	-9.33314	-9.11994	-9.33314	9.33314
257	-8.37699	-9.55631	-9.42807	-9.42809	-8.64444	-9.33314	-9.2472	-9.33314	9.33314
258	-8.16752	-9.5563	-9.42805	-9.42807	-8.58889	-9.33298	-9.2472	-9.33298	9.33298
259	-8.16545	-9.55624	-9.42801	-9.42804	-8.54444	-9.33273	-9.2472	-9.33273	9.33273
260	-1.71502	-1.5927	-1.57133	-1.57134	-0.405556	-3.11149	0	-1.57134	1.57134
261	3.59307e-16	0	0	0	-0.00256815	-0.000933242	0	0	0
262	0	0	0	0	-0.00256815	-0.000933231	0	0	0
263	0	0	0	0	-0.00256741	-0.000933225	0	0	0
264	0	0	0	0	-0.00256741	-0.000933224	0	0	0
265	0	0	0	0	-0.00256889	-0.000933216	0	0	0
266	0	0	0	0	-0.00257148	-0.000933211	0	0	0
267	0	0	0	0	-0.0025737	-0.000933199	0	0	0
268	0	0	0	0	-0.00257444	-0.000933191	0	0	0
269	0	0	0	0	-0.00257481	-0.000933187	0	0	0
270	0	0	0	0	-0.00257481	-0.000933182	0	0	0
271	0	0	0	0	-0.00257481	-0.000933177	0	0	0
272	0	0	0	0	-0.00257481	-0.000933173	0	0	0
273	-2.45315	-7.9633	-7.8566	-7.85662	-8.17778	-6.22163	-12.8103	-7.85662	7.85662
274	1.15577	-9.55591	-9.428	-9.42803	-8.61481	-9.33248	-12.4286	-9.428	9.428
275	0.0207119	-9.57673	-9.43128	-9.45247	-8.78148	-9.34502	-12.1741	-9.43128	9.43128
276	-0.960189	-9.6731	-9.49486	-9.57663	-8.9037	-9.35329	-11.9196	-9.49486	9.49486
277	-1.74887	-9.73871	-9.49598	-9.59496	-8.8963	-9.39256	-11.7499	-9.49598	9.49598
278	-2.14129	-9.80055	-9.44271	-9.53694	-8.83333	-9.36088	-11.7463	-9.44271	9.44271
279	-2.14757	-9.70242	-9.4281	-9.47083	-8.82963	-9.33323	-11.9165	-9.4281	9.4281
280	-1.93055	-9.70559	-9.44123	-9.49436	-8.9	-9.46695	-12.0778	-9.46695	9.46695
281	-1.34564	-9.74477	-9.47318	-9.55673	-8.8963	-9.68835	-12.2589	-9.55673	9.55673
282	-0.554468	-9.60906	-9.42805	-9.45908	-8.71111	-9.33817	-12.3862	-9.42805	9.42805
283	-0.0783429	-9.55591	-9.428	-9.42802	-8.55185	-9.33264	-12.5134	-9.428	9.428
284	3.46003	-1.59266	-1.57133	-1.57133	-0.405185	-3.11145	0	-1.57133	1.57133
285	0	0	0	0	-0.0025663	-0.000933223	0	0	0
286	0	0	0	0	-0.00256667	-0.000933204	0	0	0
287	0	0	0	0	-0.00256704	-0.000933195	0	0	0
288	0	0	0	0	-0.00256667	-0.000933189	0	0	0
289	0	0	0	0	-0.0025663	-0.000326678	0	0	0
290	0	0	0	0	-0.00256556	-2.34261e-05	0	0	0
291	0	0	0	0	-0.00256481	-2.34299e-05	0	0	0
292	0	0	0	0	-0.00256444	-2.34336e-05	0	0	0
293	0	0	0	0	-0.0025637	-2.34372e-05	0	0	0
294	0	0	0	0	-0.00256259	-2.34411e-05	0	0	0
295	0	0	0	0	-0.00256222	-2.34449e-05	0	0	0
296	0	0	0	0	-0.00256222	-2.34486e-05	0	0	0
297	0	0	0	0	-0.00256222	-2.34524e-05	0	0	0
298	0	0	0	0	-0.00256148	-2.34563e-05	0	0	0
299	0	0	0	0	-0.00256	-2.34606e-05	0	0	0
300	0	0	0	0	-0.00255926	-2.3465e-05	0	0	0
301	0	0	0	0	-0.00255852	-2.34694e-05	0	0	0
302	0	0	0	0	-0.00255815	-2.34737e-05	0	0	0
303	0	0	0	0	-0.00255963	-2.34778e-05	0	0	0
304	0	0	0	0	-0.00256222	-2.34821e-05	0	0	0
305	0	0	0	0	-0.00256407	-2.34851e-05	0	0	0
306	0	0	0	0	-0.00256481	-2.34875e-05	0	0	0
307	0	0	0	0	-0.00256296	-2.34906e-05	0	0	0
308	0	0	0	0	-0.00256222	-2.34939e-05	0	0	0
309	0	0	0	0	-0.00256259	-2.34973e-05	0	0	0
310	0	0	0	0	-0.00256185	-2.35008e-05	0	0	0
311	0	0	0	0	-0.00256259	-2.35042e-05	0	0	0
312	0	0	0	0	-0.00256481	-2.35075e-05	0	0	0
313	0	0	0	0	-0.00256481	-2.35109e-05	0	0	0
314	0	0	0	0	-0.00256667	-2.35142e-05	0	0	0
315	0	0	0	0	-0.00256704	-2.35176e-05	0	0	0
316	0	0	0	0	-0.00256667	-2.35209e-05	0	0	0
317	0	0	0	0	-0.00256667	-2.35242e-05	0	0	0
318	0	0	0	0	-0.00256667	-2.35274e-05	0	0	0
319	0	0	0	0	-0.00256667	-2.35307e-05	0	0	0
320	0	0	0	0	-0.0025663	-2.3534e-05	0	0	0
321	0	0	0	0	-0.00256667	-2.35372e-05	0	0	0
322	0	0	0	0	-0.00256741	-2.35405e-05	0	0	0
323	0	0	0	0	-0.00256815	-2.3544e-05	0	0	0
324	0	0	0	0	-0.00256815	-2.35474e-05	0	0	0
325	0	0	0	0	-0.00256815	-2.35509e-05	0	0	0
326	0	0	0	0	-0.00256815	-2.35542e-05	0	0	0
327	0	0	0	0	-0.00256778	-2.35574e-05	0	0	0
328	0	0	0	0	-0.00256963	-2.35604e-05	0	0	0
329	0	0	0	0	-0.00256926	-2.35634e-05	0	0	0
330	0	0	0	0	-0.00256704	-2.35662e-05	0	0	0
331	0	0	0	0	-0.00256741	-2.35692e-05	0	0	0
332	0	0	0	0	-0.00256778	-2.35722e-05	0	0	0
333	0	0	0	0	-0.00256778	-2.35751e-05	0	0	0
334	0	0	0	0	-0.00256815	-2.3578e-05	0	0	0
335	0	0	0	0	-0.00256741	-2.3581e-05	0	0	0
336	0	0	0	0	-0.00256667	-2.3584e-05	0	0	0
337	0	0	0	0	-0.00256778	-0.000637975	0	0	0
338	0	0	0	0	-0.00256926	-0.000942086	0	0	0
339	0	0	0	0	-0.00257111	-0.000939384	0	0	0
340	0	0	0	0	-0.00257222	-0.000937497	0	0	0
341	0	0	0	0	-0.00257222	-0.000936181	0	0	0
342	0	0	0	0	-0.00257259	-0.000935263	0	0	0
343	0	0	0	0	-0.00257259	-0.000934622	0	0	0
344	0	0	0	0	-0.00257222	-0.000934175	0	0	0
345	-1.3726	-7.96338	-7.85656	-7.85658	-8.17037	-6.22142	-13.7011	-7.85658	7.85658
346	3.97395	-9.55605	-9.42796	-9.42799	-8.6	-9.33217	-13.5314	-9.42796	9.42796
347	3.30426	-9.5564	-9.42805	-9.42808	-8.61111	-9.33259	-13.3618	-9.42805	9.42805
348	2.70093	-9.60085	-9.42857	-9.43342	-8.68148	-9.33288	-13.2769	-9.42857	9.42857
349	2.29997	-9.8024	-9.49513	-9.56595	-8.92593	-9.36947	-13.2345	-9.49513	9.49513
350	2.08144	-9.97158	-9.60534	-9.71967	-8.9963	-9.4653	-13.2769	-9.60534	9.60534
351	2.20552	-9.95091	-9.61889	-9.74433	-8.95926	-9.4154	-13.3618	-9.61889	9.61889
352	2.56135	-9.9228	-9.60732	-9.72915	-8.95926	-9.55189	-13.5739	-9.60732	9.60732
353	3.19983	-9.85159	-9.55476	-9.6699	-8.83333	-9.49327	-13.8284	-9.55476	9.55476
354	3.85265	-9.63417	-9.43032	-9.47243	-8.62222	-9.3328	-13.9132	-9.43032	9.43032
355	4.27407	-9.55589	-9.42798	-9.428	-8.54074	-9.33242	-14.0405	-9.42798	9.42798
356	6.03648	-1.59265	-1.57133	-1.57133	-0.405556	-3.11137	0	-1.57133	1.57133
357	0	0	0	0	-0.00256481	-0.000933189	0	0	0
358	0	0	0	0	-0.00256481	-0.00093317	0	0	0
359	0	0	0	0	-0.00256407	-0.000933169	0	0	0
360	0	0	0	0	-0.00256444	-0.000933167	0	0	0
361	0	0	0	0	-0.00256444	-0.00093317	0	0	0
362	0	0	0	0	-0.00256481	-0.000933182	0	0	0
363	0	0	0	0	-0.00256519	-0.000933184	0	0	0
364	0	0	0	0	-0.00256519	-0.000933188	0	0	0
365	0	0	0	0	-0.00256444	-0.000933193	0	0	0
366	0	0	0	0	-0.0025637	-0.000933194	0	0	0
367	0	0	0	0	-0.00256259	-0.000933192	0	0	0
368	0	0	0	0	-0.00256185	-0.000933191	0	0	0
369	-2.62827	-7.96311	-7.85659	-7.85661	-8.15556	-6.22198	-12.5558	-7.85661	7.85661
370	-0.458363	-9.55452	-9.428	-9.42803	-8.6	-9.33242	-11.3257	-9.428	9.428
371	-3.50433	-9.57523	-9.42806	-9.42991	-8.63704	-9.33295	-10.6046	-9.42806	9.42806
372	-5.75655	-9.58531	-9.42882	-9.45009	-8.8	-9.35538	-9.75622	-9.42882	9.42882
373	-8.14896	-9.69136	-9.46842	-9.53617	-9	-9.53745	-8.95745	-9.46842	9.46842
374	-9.4749	-9.71651	-9.4783	-9.57577	-8.84815	-9.47843	-8.51813	-9.4783	9.4783
375	-9.17024	-9.37499	-9.22447	-9.33326	-8.6	-9.10802	-8.73609	-9.17024	9.17024
376	-9.32034	-9.53156	-9.3813	-9.48908	-8.88148	-9.55351	-9.11196	-9.3813	9.3813
377	-9.2271	-9.9481	-9.72678	-9.83503	-9.16667	-10.0397	-9.64342	-9.72678	9.72678
378	-8.16232	-9.86877	-9.60547	-9.70898	-8.97037	-9.6131	-9.54048	-9.60547	9.60547
379	-8.18186	-9.66102	-9.44386	-9.50276	-8.76296	-9.35989	-9.47908	-9.44386	9.44386
380	-1.66252	-1.59007	-1.57134	-1.57134	-0.41037	-3.11159	0	-1.57134	1.57134
381	0	0	0	0	-0.00256481	-0.000933284	0	0	0
382	0	0	0	0	-0.00256296	-0.000933269	0	0	0
383	0	0	0	0	-0.00256185	-0.000933259	0	0	0
384	0	0	0	0	-0.00256222	-0.000933253	0	0	0
385	0	0	0	0	-0.00256444	-0.00093325	0	0	0
386	0	0	0	0	-0.00256296	-0.000933246	0	0	0
387	0	0	0	0	-0.00255926	-0.000933242	0	0	0
388	0	0	0	0	-0.00255963	-0.000933254	0	0	0
389	0	0	0	0	-0.00256111	-0.000933287	0	0	0
390	0	0	0	0	-0.00256074	-0.000933322	0	0	0
391	0	0	0	0	-0.00255963	-0.000933355	0	0	0
392	0	0	0	0	-0.00256	-0.000933392	0	0	0
393	-6.09614	-7.96338	-7.85663	-7.85666	-8.14815	-6.22311	-9.54413	-7.85666	7.85666
394	-7.59816	-9.55607	-9.42799	-9.42802	-8.56667	-9.33254	-9.33203	-9.33254	9.33254
395	-8.19803	-9.55613	-9.42804	-9.42807	-8.58889	-9.33301	-9.07752	-9.33301	9.33301
396	-8.78391	-9.55614	-9.42808	-9.42811	-8.67778	-9.33324	-8.90785	-9.33324	9.33324
397	-9.00186	-9.51773	-9.33954	-9.33957	-8.62593	-9.28395	-8.73818	-9.28395	9.28395
398	-8.84785	-9.36622	-9.18363	-9.18366	-8.44815	-9.12331	-8.65334	-9.12331	9.12331
399	-8.80925	-9.29794	-9.11629	-9.11631	-8.40741	-9.07411	-8.69576	-9.07411	9.07411
400	-8.87062	-9.35305	-9.13876	-9.13885	-8.53333	-9.16603	-8.7806	-9.13876	9.13876
401	-8.98906	-9.46547	-9.26347	-9.26348	-8.65926	-9.28513	-8.95027	-9.26347	9.26347
402	-8.85791	-9.55613	-9.42182	-9.42184	-8.62963	-9.33305	-9.03511	-9.33305	9.33305
403	-8.67665	-9.55607	-9.42802	-9.42804	-8.54815	-9.3328	-9.07752	-9.3328	9.3328
404	-1.95043	-1.59268	-1.57133	-1.57134	-0.405556	-3.11152	0	-1.57134	1.57134
405	4.81471e-14	0	0	0	-0.00256519	-0.000933246	0	0	0
406	0	0	0	0	-0.00256593	-0.000933236	0	0	0
407	0	0	0	0	-0.00256444	-0.000933229	0	0	0
408	0	0	0	0	-0.00256444	-0.000933225	0	0	0
409	0	0	0	0	-0.00256444	-0.000933224	0	0	0
410	0	0	0	0	-0.0025637	-0.000933225	0	0	0
411	0	0	0	0	-0.00256333	-0.000933227	0	0	0
412	0	0	0	0	-0.00256333	-0.000933227	0	0	0
413	0	0	0	0	-0.00256407	-0.000933229	0	0	0
414	0	0	0	0	-0.00256444	-0.000933231	0	0	0
415	0	0	0	0	-0.00256481	-0.000933235	0	0	0
416	0	0	0	0	-0.00256704	-0.000933241	0	0	0
417	-6.12527	-7.96325	-7.85664	-7.85666	-8.16667	-6.22187	-9.50171	-7.85666	7.85666
418	-8.24995	-9.55635	-9.42803	-9.42806	-8.61111	-9.33277	-8.73818	-9.33277	9.33277
419	-8.66393	-9.30625	-9.11241	-9.14082	-8.32222	-9.06884	-8.1019	-9.06884	9.06884
420	-8.18478	-8.81189	-8.58335	-8.67238	-7.88148	-8.71196	-7.61224	-8.58335	8.58335
421	-7.7894	-8.2818	-8.01638	-8.12044	-7.37407	-8.12141	-7.37751	-8.01638	8.01638
422	-7.56521	-7.98877	-7.69503	-7.80641	-7.16667	-7.8065	-7.29975	-7.69503	7.69503
423	-7.51718	-7.96445	-7.69454	-7.81248	-7.17407	-7.81927	-7.37266	-7.69454	7.69454
424	-7.67668	-8.14409	-7.88911	-8.0056	-7.38519	-8.14105	-7.65397	-7.88911	7.88911
425	-8.08646	-8.50696	-8.26918	-8.37844	-7.71111	-8.53805	-8.07085	-8.26918	8.26918
426	-8.28271	-8.76053	-8.47894	-8.58846	-7.8	-8.53585	-8.06601	-8.47894	8.47894
427	-8.15501	-8.61675	-8.35688	-8.46955	-7.65185	-8.2438	-8.10147	-8.2438	8.2438
428	-2.01378	-1.41777	-1.37527	-1.39487	-0.359333	-2.69557	0	-1.39487	1.39487
429	0	0	0	0	-0.00221259	-0.000809642	0	0	0
430	0	0	0	0	-0.00222667	-0.000810148	0	0	0
431	0	0	0	0	-0.00223296	-0.000811211	0	0	0
432	0	0	0	0	-0.00223704	-0.000812703	0	0	0
433	0	0	0	0	-0.00225037	-0.000814447	0	0	0
434	0	0	0	0	-0.00226556	-0.000816531	0	0	0
435	0	0	0	0	-0.00227778	-0.000818999	0	0	0
436	0	0	0	0	-0.00229074	-0.000821833	0	0	0
437	0	0	0	0	-0.00229852	-0.000824998	0	0	0
438	0	0	0	0	-0.00229741	-0.000828294	0	0	0
439	0	0	0	0	-0.00230296	-0.000831381	0	0	0
440	0	0	0	0	-0.00231	-0.000834225	0	0	0
441	-6.13606	-7.2318	-7.13334	-7.13336	-7.31111	-5.64722	-8.01707	-7.13336	7.13336
442	-8.03274	-8.54555	-8.4316	-8.43163	-7.51481	-8.33026	-7.72014	-8.33026	8.33026
443	-7.70729	-8.23635	-8.06875	-8.0751	-7.28148	-8.02949	-7.33837	-8.02949	8.02949
444	-7.43481	-7.94851	-7.70677	-7.76393	-7.1	-7.86836	-7.09959	-7.70677	7.70677
445	-7.29223	-7.78832	-7.48131	-7.5773	-6.93704	-7.72306	-6.94869	-7.48131	7.48131
446	-7.16457	-7.62725	-7.32459	-7.43806	-6.76296	-7.44639	-6.90893	-7.32459	7.32459
447	-7.05417	-7.52577	-7.20643	-7.32944	-6.7	-7.33071	-6.90368	-7.20643	7.20643
448	-7.08072	-7.55534	-7.24151	-7.37037	-6.8037	-7.55545	-6.99536	-7.24151	7.24151
449	-7.29172	-7.73772	-7.42957	-7.56145	-6.96667	-7.77926	-7.1915	-7.42957	7.42957
450	-7.47526	-7.91025	-7.58881	-7.7261	-7.08519	-7.76622	-7.35401	-7.58881	7.58881
451	-7.57452	-7.98954	-7.66387	-7.77919	-7.14074	-7.70461	-7.55468	-7.66387	7.66387
452	-1.90151	-1.33543	-1.29573	-1.30099	-0.339667	-2.58817	0	-1.30099	1.30099
453	0	0	0	0	-0.00214259	-0.00078009	0	0	0
454	0	0	0	0	-0.00219037	-0.000781204	0	0	0
455	0	0	0	0	-0.00223852	-0.00078398	0	0	0
456	0	0	0	0	-0.0022863	-0.000788762	0	0	0
457	0	0	0	0	-0.00236111	-0.000277595	0	0	0
458	0	0	0	0	-0.00246333	-1.99331e-05	0	0	0
459	0	0	0	0	-0.00256037	-1.99363e-05	0	0	0
460	0	0	0	0	-0.00257593	-1.99394e-05	0	0	0
461	0	0	0	0	-0.0025763	-1.99426e-05	0	0	0
462	0	0	0	0	-0.00257889	-1.99458e-05	0	0	0
463	0	0	0	0	-0.00257852	-1.9949e-05	0	0	0
464	0	0	0	0	-0.00257593	-1.99523e-05	0	0	0
465	0	0	0	0	-0.00257852	-1.99556e-05	0	0	0
466	0	0	0	0	-0.00255037	-1.99613e-05	0	0	0
467	0	0	0	0	-0.00229926	-2.02064e-05	0	0	0
468	0	0	0	0	-0.00208222	-2.33873e-05	0	0	0
469	0	0	0	0	-0.00211556	-2.66421e-05	0	0	0
470	0	0	0	0	-0.00467778	-2.86665e-05	0	0	0
471	0	0	0	0	-0.00708519	-2.95128e-05	0	0	0
472	0	0	0	0	-0.0072037	-2.89236e-05	0	0	0
473	0	0	0	0	-0.00766667	-2.87782e-05	0	0	0
474	0	0	0	0	-0.00330185	-2.52497e-05	0	0	0
475	0	0	0	0	-0.00205407	-2.25678e-05	0	0	0
476	0	0	0	0	-0.00203111	-2.08417e-05	0	0	0
477	0	0	0	0	-0.00201296	-2.00064e-05	0	0	0
478	0	0	0	0	-0.00201333	-2.00012e-05	0	0	0
479	0	0	0	0	-0.00205333	-2.00037e-05	0	0	0
480	1.79653e-16	0	0	0	-0.00209037	-2.00064e-05	0	0	0
481	8.65929e-14	0	0	0	-0.00210407	-2.00091e-05	0	0	0
482	1.66179e-14	0	0	0	-0.00209148	-2.0012e-05	0	0	0
483	9.21621e-14	0	0	0	-0.00207667	-2.00149e-05	0	0	0
484	3.96135e-14	0	0	0	-0.00206444	-2.00178e-05	0	0	0
485	8.91979e-14	0	0	0	-0.00205222	-2.00206e-05	0	0	0
486	8.56946e-14	0	0	0	-0.00203778	-2.00235e-05	0	0	0
487	7.69814e-14	0	0	0	-0.00203111	-2.00263e-05	0	0	0
488	4.14101e-14	0	0	0	-0.00202519	-2.00292e-05	0	0	0
489	5.09317e-14	0	0	0	-0.0020063	-2.0032e-05	0	0	0
490	6.18906e-14	0	0	0	-0.00193185	-2.00351e-05	0	0	0
491	5.35816e-14	0	0	0	-0.00181185	-2.00386e-05	0	0	0
492	7.60382e-14	0	0	0	-0.00171333	-2.0042e-05	0	0	0
493	1.59442e-14	0	0	0	-0.00163889	-2.00454e-05	0	0	0
494	3.37299e-14	0	0	0	-0.00158185	-2.00485e-05	0	0	0
495	3.48078e-14	0	0	0	-0.00154333	-2.00515e-05	0	0	0
496	7.3568e-14	0	0	0	-0.00153926	-2.00545e-05	0	0	0
497	2.42981e-14	0	0	0	-0.00158074	-2.00569e-05	0	0	0
498	6.91665e-14	0	0	0	-0.00163333	-2.00586e-05	0	0	0
499	9.07698e-14	0	0	0	-0.00167259	-2.00609e-05	0	0	0
500	6.06779e-14	0	0	0	-0.00173	-2.00632e-05	0	0	0
501	1.13631e-13	0	0	0	-0.00177481	-2.00655e-05	0	0	0
502	4.29371e-14	0	0	0	-0.00180111	-2.00679e-05	0	0	0
503	1.16954e-13	0	0	0	-0.00184074	-2.00702e-05	0	0	0
504	8.39879e-14	0	0	0	-0.00188	-2.00725e-05	0	0	0
505	7.70713e-14	0	0	0	-0.00194444	-0.000542144	0	0	0
506	1.00157e-13	0	0	0	-0.00202852	-0.000795133	0	0	0
507	4.83267e-14	0	0	0	-0.00210778	-0.000786088	0	0	0
508	6.62022e-14	0	0	0	-0.00216037	-0.000780438	0	0	0
509	7.46459e-14	0	0	0	-0.00218296	-0.000778857	0	0	0
510	1.10487e-14	0	0	0	-0.00217815	-0.000780436	0	0	0
511	5.95551e-14	0	0	0	-0.00219741	-0.000784574	0	0	0
512	1.0348e-13	0	0	0	-0.00225407	-0.000790534	0	0	0
513	-5.99408	-7.10353	-6.9837	-6.98372	-7.14815	-5.58612	-7.72014	-6.98372	6.98372
514	-7.41098	-8.0417	-7.83094	-7.85172	-6.8963	-7.80238	-6.53242	-7.80238	7.80238
515	-6.47233	-7.07084	-6.74075	-6.83421	-6.52222	-7.12481	-5.73051	-6.74075	6.74075
516	-5.15501	-6.45515	-6.04169	-6.17	-12.9074	-11.4697	-5.15717	-6.17	6.17
517	-11.0461	-14.9109	-5.62298	-10.107	-18.6741	-19.1067	-4.78408	-11.0461	11.0461
518	-17.3064	-17.7433	-15.187	-17.3366	-17.2481	-17.7361	-4.62892	-17.3064	17.3064
519	-17.0125	-17.2804	-16.6585	-16.8755	-17.5333	-17.4854	-17.1756	-17.1756	17.1756
520	-17.6355	-18.219	-17.5003	-17.752	-17.8074	-18.3443	-4.92469	-17.752	17.752
521	-17.856	-18.0648	-17.5551	-17.7921	-18.1519	-18.7186	-18.5254	-18.0648	18.0648
522	-18.63	-12.398	-10.0464	-12.3174	-11.6111	-19.0837	-5.69816	-12.3174	12.3174
523	-8.68523	-6.09627	-5.93944	-5.97084	-7.27407	-8.20722	-19.9107	-7.27407	7.27407
524	-1.369	-1.03327	-1.00235	-1.01162	-0.333333	-2.07097	0	-1.01162	1.01162
525	0	0	0	0	-0.00184037	-0.000521951	0	0	0
526	0	0	0	0	-0.00169037	-0.000497892	0	0	0
527	0	0	0	0	-0.00168037	-0.000490385	0	0	0
528	0	0	0	0	-0.00172444	-0.000491499	0	0	0
529	-1.07792e-15	0	0	0	-0.00179074	-0.000498136	0	0	0
530	2.81607e-14	0	0	0	-0.00189259	-0.000507223	0	0	0
531	7.15918e-14	0	0	0	-0.00201556	-0.000528056	0	0	0
532	2.16033e-14	0	0	0	-0.00211333	-0.00056867	0	0	0
533	4.94945e-14	0	0	0	-0.00217778	-0.000607633	0	0	0
534	4.98089e-14	0	0	0	-0.00221407	-0.000643992	0	0	0
535	7.02444e-14	0	0	0	-0.00219852	-0.000677796	0	0	0
536	6.86276e-14	0	0	0	-0.00223704	-0.000709149	0	0	0
537	-6.31721	-7.42915	-7.32043	-7.32045	-7.55556	-5.82865	-8.3049	-7.32045	7.32045
538	-8.29368	-8.81548	-8.66857	-8.6686	-7.84444	-8.58986	-8.05861	-8.58986	8.58986
539	-8.01671	-8.54747	-8.3757	-8.40092	-7.72222	-8.49995	-7.84097	-8.3757	8.3757
540	-7.88678	-8.4017	-8.18188	-8.27389	-7.64444	-8.59344	-7.68913	-8.18188	8.18188
541	-7.87323	-8.35063	-8.11101	-8.2401	-7.58148	-8.55316	-7.65285	-8.11101	8.11101
542	-7.84729	-8.31203	-8.06373	-8.21214	-7.53333	-8.4465	-7.64161	-8.06373	8.06373
543	-7.81211	-8.34217	-8.04055	-8.19959	-7.56667	-11.7665	-7.66142	-8.04055	8.04055
544	-7.95203	-8.44759	-8.1842	-8.33673	-8.66667	-21.559	-7.80099	-8.33673	8.33673
545	-8.21571	-8.62317	-8.38324	-8.52308	-12.3259	-15.1291	-7.94637	-8.52308	8.52308
546	-8.45303	-8.82118	-8.61217	-8.73868	-7.91852	-8.83592	-8.25001	-8.61217	8.61217
547	-8.63584	-9.00746	-8.7873	-8.90983	-8.08889	-8.89079	-8.55637	-8.7873	8.7873
548	-2.17597	-1.51317	-1.4755	-1.49656	-0.387037	-2.95835	0	-1.49656	1.49656
549	0	0	0	0	-0.00250481	-0.000827015	0	0	0
550	0	0	0	0	-0.00255222	-0.000797592	0	0	0
551	0	0	0	0	-0.00257259	-0.000816487	0	0	0
552	0	0	0	0	-0.00257111	-0.00084313	0	0	0
553	0	0	0	0	-0.00256926	-0.000868678	0	0	0
554	0	0	0	0	-0.00256852	-0.000888194	0	0	0
555	0	0	0	0	-0.00257	-0.000901812	0	0	0
556	0	0	0	0	-0.00257	-0.000911313	0	0	0
557	0	0	0	0	-0.00256963	-0.000917945	0	0	0
558	0	0	0	0	-0.00257037	-0.000922568	0	0	0
559	0	0	0	0	-0.00257074	-0.000925792	0	0	0
560	0	0	0	0	-0.00256963	-0.000928041	0	0	0
561	-4.75547	-7.96331	-7.85665	-7.85667	-8.16667	-6.22201	-10.7318	-7.85667	7.85667
562	-4.46448	-9.55598	-9.42801	-9.42804	-8.58519	-9.3328	-10.4773	-9.42801	9.42801
563	-4.90708	-9.55598	-9.42806	-9.42808	-8.64444	-9.3331	-10.4773	-9.42806	9.42806
564	-5.02318	-9.55598	-9.42808	-9.42811	-8.71852	-9.33326	-10.4349	-9.42808	9.42808
565	-5.72226	-9.5765	-9.43128	-9.4497	-8.85556	-9.40967	-9.92589	-9.43128	9.43128
566	-7.06328	-9.71241	-9.48826	-9.57358	-8.9963	-9.62913	-9.58654	-9.57358	9.57358
567	-7.98247	-9.81334	-9.58323	-9.71037	-9.08889	-9.86055	-9.49533	-9.58323	9.58323
568	-8.59324	-9.89341	-9.66585	-9.80469	-9.18519	-9.97143	-9.59343	-9.66585	9.66585
569	-8.66679	-10.0054	-9.76245	-9.90226	-9.22593	-10.1218	-9.74567	-9.76245	9.76245
570	-8.0487	-9.98268	-9.76478	-9.90392	-9.12963	-9.94678	-9.91525	-9.90392	9.90392
571	-7.2257	-9.81572	-9.60149	-9.73769	-8.91852	-9.48987	-10.0442	-9.60149	9.60149
572	-0.774766	-1.61318	-1.57559	-1.59798	-0.417407	-3.11168	0	-1.57559	1.57559
573	0	0	0	0	-0.00256222	-0.000933255	0	0	0
574	0	0	0	0	-0.00256444	-0.000933234	0	0	0
575	0	0	0	0	-0.00256556	-0.000933229	0	0	0
576	0	0	0	0	-0.00256593	-0.000933228	0	0	0
577	0	0	0	0	-0.00256593	-0.000933226	0	0	0
578	0	0	0	0	-0.00256704	-0.000933225	0	0	0
579	0	0	0	0	-0.00256741	-0.000933227	0	0	0
580	0	0	0	0	-0.00256704	-0.000933227	0	0	0
581	0	0	0	0	-0.00256815	-0.000933229	0	0	0
582	0	0	0	0	-0.00256889	-0.000933228	0	0	0
583	0	0	0	0	-0.00256889	-0.000933227	0	0	0
584	0	0	0	0	-0.00257	-0.000933225	0	0	0
585	-4.99585	-7.96318	-7.85665	-7.85667	-8.17778	-6.22193	-10.3925	-7.85667	7.85667
586	-5.82801	-9.55291	-9.42807	-9.43362	-8.67778	-9.33291	-9.7138	-9.42807	9.42807
587	-7.73669	-9.58011	-9.43431	-9.46276	-8.86296	-9.39778	-9.19236	-9.39778	9.39778
588	-9.08559	-9.58883	-9.37227	-9.46341	-8.81111	-9.66213	-8.33553	-9.37227	9.37227
589	-8.7663	-9.11473	-8.84763	-8.96768	-8.33704	-9.23703	-8.01841	-8.84763	8.84763
590	-8.6285	-8.8554	-8.6474	-8.76814	-8.08889	-8.79873	-8.16237	-8.6474	8.6474
591	-8.76427	-8.92162	-8.78174	-8.89856	-8.32593	-8.9105	-8.59858	-8.78174	8.78174
592	-9.25469	-9.44692	-9.3667	-9.47498	-8.84815	-9.38946	-9.09319	-9.3667	9.3667
593	-9.40577	-9.9401	-9.80936	-9.91525	-9.15556	-9.76669	-9.50438	-9.76669	9.76669
594	-8.26037	-9.9128	-9.73165	-9.8457	-9.03333	-9.56711	-9.83198	-9.73165	9.73165
595	-7.6551	-9.73285	-9.53019	-9.65297	-8.85556	-9.35969	-9.64976	-9.53019	9.53019
596	-1.48503	-1.59919	-1.57134	-1.58537	-0.415185	-3.11162	0	-1.57134	1.57134
597	0	0	0	0	-0.00256222	-0.000933268	0	0	0
598	0	0	0	0	-0.0025637	-0.000933261	0	0	0
599	0	0	0	0	-0.0025637	-0.000933262	0	0	0
600	0	0	0	0	-0.00254037	-0.000933262	0	0	0
601	0	0	0	0	-0.00252889	-0.000933261	0	0	0
602	0	0	0	0	-0.0025363	-0.00093326	0	0	0
603	0	0	0	0	-0.00254037	-0.000933258	0	0	0
604	0	0	0	0	-0.00254852	-0.000933256	0	0	0
605	0	0	0	0	-0.00255	-0.000933117	0	0	0
606	0	0	0	0	-0.00254926	-0.000932684	0	0	0
607	0	0	0	0	-0.00254926	-0.000932127	0	0	0
608	0	0	0	0	-0.00255148	-0.000931565	0	0	0
609	-6.69931	-7.89552	-7.78184	-7.78186	-8.05556	-6.2027	-8.73818	-7.78186	7.78186
610	-8.54098	-9.17328	-8.99032	-8.99105	-8.01481	-8.92502	-7.84739	-8.92502	8.92502
611	-7.72167	-8.35901	-8.12847	-8.18166	-7.40741	-8.20575	-7.06671	-8.12847	8.12847
612	-7.14347	-7.68689	-7.46337	-7.57607	-6.97037	-7.79374	-6.49408	-7.46337	7.46337
613	-6.63713	-6.99855	-6.79672	-6.92118	-7.21852	-7.0885	-6.0776	-6.92118	6.92118
614	-6.20462	-6.44751	-6.25078	-6.37554	-7.42593	-6.49153	-5.62229	-6.37554	6.37554
615	-12.8496	-6.08736	-5.91483	-6.03429	-8.5963	-6.11053	-5.52294	-6.08736	6.08736
616	-19.3554	-6.05552	-5.91163	-10.694	-19.5148	-17.0731	-5.55316	-10.694	10.694
617	-19.2459	-13.1893	-13.0875	-12.8701	-11.963	-19.8222	-20.0677	-13.1893	13.1893
618	-13.0827	-6.57822	-6.51078	-6.59323	-7.72222	-6.46008	-6.50018	-6.57822	6.57822
619	-6.32206	-7.03437	-6.95122	-7.03259	-7.14444	-6.87951	-6.63366	-6.95122	6.95122
620	-1.60524	-1.17235	-1.15464	-1.16874	-0.323963	-2.25396	0	-1.16874	1.16874
621	0	0	0	0	-0.00180333	-0.000582497	0	0	0
622	0	0	0	0	-0.0017937	-0.000557273	0	0	0
623	0	0	0	0	-0.00179704	-0.000548964	0	0	0
624	0	0	0	0	-0.00180519	-0.000568832	0	0	0
625	0	0	0	0	-0.00183185	-0.000204598	0	0	0
626	0	0	0	0	-0.00189037	-1.47543e-05	0	0	0
627	0	0	0	0	-0.00195444	-1.47571e-05	0	0	0
628	2.32651e-14	0	0	0	-0.00199852	-1.47598e-05	0	0	0
629	5.04826e-14	0	0	0	-0.00202741	-1.47627e-05	0	0	0
630	5.70848e-14	0	0	0	-0.00205778	-1.47656e-05	0	0	0
631	5.32672e-14	0	0	0	-0.00209778	-1.47684e-05	0	0	0
632	8.74013e-14	0	0	0	-0.00212593	-1.47713e-05	0	0	0
633	3.83111e-14	0	0	0	-0.00211963	-1.47742e-05	0	0	0
634	6.57082e-14	0	0	0	-0.00206778	-1.47774e-05	0	0	0
635	5.37163e-14	0	0	0	-0.00199	-1.4781e-05	0	0	0
636	3.71433e-14	0	0	0	-0.00192667	-1.47846e-05	0	0	0
637	3.40892e-14	0	0	0	-0.00187778	-1.47881e-05	0	0	0
638	3.11249e-14	0	0	0	-0.00184852	-1.47913e-05	0	0	0
639	3.76823e-14	0	0	0	-0.00183667	-1.47945e-05	0	0	0
640	3.94339e-14	0	0	0	-0.0018437	-1.47979e-05	0	0	0
641	2.18728e-14	0	0	0	-0.0018737	-1.48012e-05	0	0	0
642	1.02851e-14	0	0	0	-0.0019237	-1.48028e-05	0	0	0
643	4.62158e-14	0	0	0	-0.00198333	-1.48052e-05	0	0	0
644	4.62607e-15	0	0	0	-0.00204296	-1.48077e-05	0	0	0
645	4.64853e-14	0	0	0	-0.00210222	-1.48104e-05	0	0	0
646	2.075e-14	0	0	0	-0.00216889	-1.4813e-05	0	0	0
647	0	0	0	0	-0.00223519	-1.48157e-05	0	0	0
648	0	0	0	0	-0.00229519	-1.48184e-05	0	0	0
649	0	0	0	0	-0.00234852	-1.48211e-05	0	0	0
650	0	0	0	0	-0.00239444	-1.48238e-05	0	0	0
651	0	0	0	0	-0.00244778	-1.48266e-05	0	0	0
652	0	0	0	0	-0.00248556	-1.48293e-05	0	0	0
653	0	0	0	0	-0.00250074	-1.48321e-05	0	0	0
654	0	0	0	0	-0.00252778	-1.48349e-05	0	0	0
655	0	0	0	0	-0.00254889	-1.48377e-05	0	0	0
656	0	0	0	0	-0.00256259	-1.48406e-05	0	0	0
657	0	0	0	0	-0.00254296	-1.48436e-05	0	0	0
658	0	0	0	0	-0.0024837	-1.48469e-05	0	0	0
659	0	0	0	0	-0.00242333	-1.48504e-05	0	0	0
660	0	0	0	0	-0.00239778	-1.48537e-05	0	0	0
661	0	0	0	0	-0.00240333	-1.48567e-05	0	0	0
662	0	0	0	0	-0.00230148	-1.4862e-05	0	0	0
663	0	0	0	0	-0.00214333	-1.48667e-05	0	0	0
664	0	0	0	0	-0.00208519	-1.51791e-05	0	0	0
665	0	0	0	0	-0.00213407	-1.74153e-05	0	0	0
666	0	0	0	0	-0.00218	-1.52724e-05	0	0	0
667	0	0	0	0	-0.00219259	-1.48774e-05	0	0	0
668	0	0	0	0	-0.00222185	-1.48797e-05	0	0	0
669	0	0	0	0	-0.00225	-1.48822e-05	0	0	0
670	0	0	0	0	-0.00227741	-1.48848e-05	0	0	0
671	0	0	0	0	-0.00230259	-1.48876e-05	0	0	0
672	0	0	0	0	-0.00232667	-1.48904e-05	0	0	0
673	0	0	0	0	-0.00235111	-0.00041188	0	0	0
674	0	0	0	0	-0.00237185	-0.000644239	0	0	0
675	0	0	0	0	-0.00238852	-0.000684307	0	0	0
676	0	0	0	0	-0.00239704	-0.000720995	0	0	0
677	0	0	0	0	-0.00240111	-0.000752935	0	0	0
678	0	0	0	0	-0.00240333	-0.000779832	0	0	0
679	0	0	0	0	-0.00240259	-0.000802058	0	0	0
680	0	0	0	0	-0.00240296	-0.000820012	0	0	0
681	-6.34658	-7.48313	-7.37029	-7.37031	-7.57778	-5.84227	-8.27158	-7.37031	7.37031
682	-8.34009	-8.84818	-8.70845	-8.70848	-7.82593	-8.62118	-8.1019	-8.62118	8.62118
683	-8.18624	-8.68057	-8.54263	-8.54266	-7.73333	-8.45524	-7.97465	-8.45524	8.45524
684	-8.05638	-8.5427	-8.39426	-8.40698	-7.67407	-8.32457	-7.80497	-8.32457	8.32457
685	-7.97774	-8.42002	-8.25334	-8.30005	-7.61481	-8.19785	-7.76256	-8.19785	8.19785
686	-7.63278	-8.13318	-7.91452	-7.99473	-7.15926	-7.9443	-6.8214	-7.91452	7.91452
687	-6.95358	-7.36497	-7.0891	-7.20508	-6.57037	-7.25329	-6.39837	-7.0891	7.0891
688	-6.76251	-7.02664	-6.8284	-6.9508	-6.97037	-7.10306	-6.26453	-6.9508	6.9508
689	-6.92102	-7.07823	-6.91831	-7.03713	-7.17778	-7.20438	-6.59602	-7.03713	7.03713
690	-7.20027	-7.3399	-7.21958	-7.33541	-6.92222	-7.35565	-6.84474	-7.21958	7.21958
691	-7.30715	-7.5029	-7.38039	-7.49391	-6.65185	-7.22288	-6.9348	-7.30715	7.30715
692	-1.80727	-1.24222	-1.21951	-1.23855	-0.312667	-2.35524	0	-1.23855	1.23855
693	0	0	0	0	-0.00191963	-0.000674183	0	0	0
694	0	0	0	0	-0.00189889	-0.000679971	0	0	0
695	3.34155e-14	0	0	0	-0.00192593	-0.000685103	0	0	0
696	-1.17673e-14	0	0	0	-0.0019463	-0.00069022	0	0	0
697	7.45561e-14	0	0	0	-0.00197222	-0.000695529	0	0	0
698	5.13808e-14	0	0	0	-0.00201704	-0.000701149	0	0	0
699	2.21872e-14	0	0	0	-0.0020663	-0.000707744	0	0	0
700	0	0	0	0	-0.00210481	-0.000715814	0	0	0
701	0	0	0	0	-0.00213926	-0.000725217	0	0	0
702	0	0	0	0	-0.00217074	-0.00073542	0	0	0
703	8.98266e-17	0	0	0	-0.00219333	-0.000746103	0	0	0
704	6.75496e-14	0	0	0	-0.00221111	-0.000756876	0	0	0
705	-5.93617	-6.98097	-6.87147	-6.87149	-7.03333	-5.45017	-7.76256	-6.87149	6.87149
706	-7.76727	-8.26532	-8.11734	-8.11738	-7.24074	-8.0454	-7.42321	-8.0454	8.0454
707	-7.5692	-8.01586	-7.86694	-7.88802	-7.2	-7.84664	-7.42321	-7.84664	7.84664
708	-7.5402	-8.00432	-7.79863	-7.88343	-7.17778	-7.94178	-7.13299	-7.79863	7.79863
709	-7.41915	-7.83835	-7.61619	-7.73486	-7.02963	-7.793	-7.05776	-7.61619	7.61619
710	-7.36703	-7.73413	-7.51618	-7.64961	-6.91111	-7.58012	-7.05362	-7.51618	7.51618
711	-7.30933	-7.65734	-7.45682	-7.59769	-6.9037	-7.48299	-7.11642	-7.45682	7.45682
712	-7.37979	-7.74093	-7.54851	-7.69409	-7.04815	-7.72905	-7.21374	-7.54851	7.54851
713	-7.59332	-7.9382	-7.74082	-7.88855	-7.21111	-7.97779	-7.41111	-7.74082	7.74082
714	-7.76461	-8.10965	-7.90295	-8.05377	-7.31481	-7.98216	-7.52909	-7.90295	7.90295
715	-7.72584	-8.09575	-7.8715	-8.01804	-7.21111	-7.82263	-7.45429	-7.82263	7.82263
716	-1.89378	-1.32636	-1.29698	-1.31231	-0.336037	-2.5669	0	-1.31231	1.31231
717	0	0	0	0	-0.00202444	-0.000766409	0	0	0
718	-4.26677e-15	0	0	0	-0.00199185	-0.000764997	0	0	0
719	5.34918e-14	0	0	0	-0.00195852	-0.000762227	0	0	0
720	7.23104e-14	0	0	0	-0.00192667	-0.000757998	0	0	0
721	9.39587e-14	0	0	0	-0.00192778	-0.000752492	0	0	0
722	7.8778e-14	0	0	0	-0.00190815	-0.000746563	0	0	0
723	8.67725e-14	0	0	0	-0.00184407	-0.000740664	0	0	0
724	8.74013e-14	0	0	0	-0.00180741	-0.000733402	0	0	0
725	3.5751e-14	0	0	0	-0.00178778	-0.000724755	0	0	0
726	1.16415e-13	0	0	0	-0.00176815	-0.00071553	0	0	0
727	3.54815e-14	0	0	0	-0.00174667	-0.00070629	0	0	0
728	1.18481e-13	0	0	0	-0.00173259	-0.000697273	0	0	0
729	-4.66703	-5.52062	-5.41238	-5.4124	-5.44444	-4.30256	-6.0234	-5.4124	5.4124
730	-6.00244	-6.41997	-6.26792	-6.27943	-5.54444	-6.242	-5.64975	-6.242	6.242
731	-5.70264	-6.10297	-5.90207	-5.97137	-5.48148	-6.07033	-5.35348	-5.90207	5.90207
732	-5.50605	-5.87321	-5.6454	-5.75528	-5.94444	-5.9554	-5.1067	-5.75528	5.75528
733	-5.35416	-5.67991	-5.44508	-5.5711	-6.21481	-5.75261	-4.90324	-5.5711	5.5711
734	-5.21095	-5.4758	-5.25223	-5.38537	-6.15556	-5.48465	-4.85299	-5.38537	5.38537
735	-5.09152	-5.33934	-5.13609	-5.27249	-6.1963	-5.36662	-4.79205	-5.27249	5.27249
736	-5.10685	-5.33539	-5.15742	-5.29516	-6.51481	-5.49039	-4.916	-5.29516	5.29516
737	-5.33857	-5.53941	-5.37098	-5.51072	-6.61111	-5.73592	-5.1049	-5.51072	5.51072
738	-5.53748	-5.71898	-5.56001	-5.70108	-6.42593	-5.79984	-5.32974	-5.70108	5.70108
739	-5.62648	-5.82644	-5.66243	-5.80557	-6.04444	-5.76001	-5.4391	-5.76001	5.76001
740	-1.39718	-0.96664	-0.939244	-0.963321	-0.276741	-1.87948	0	-0.963321	0.963321
741	0	0	0	0	-0.00148037	-0.000460936	0	0	0
742	0	0	0	0	-0.00139815	-0.000465802	0	0	0
743	0	0	0	0	-0.00139926	-0.000482322	0	0	0
744	1.44845e-14	0	0	0	-0.00142037	-0.000494907	0	0	0
745	5.16952e-14	0	0	0	-0.00145259	-0.000505036	0	0	0
746	6.7864e-14	0	0	0	-0.0015037	-0.000513955	0	0	0
747	5.183e-14	0	0	0	-0.00156296	-0.000523019	0	0	0
748	4.38354e-14	0	0	0	-0.00160148	-0.000533084	0	0	0
749	6.28786e-14	0	0	0	-0.00161926	-0.000544125	0	0	0
750	8.03499e-14	0	0	0	-0.00163815	-0.000555292	0	0	0
751	6.0633e-14	0	0	0	-0.00165704	-0.000566137	0	0	0
752	4.36108e-14	0	0	0	-0.00166148	-0.000576415	0	0	0
753	-4.53896	-5.33552	-5.23779	-5.23782	-5.31111	-4.14895	-5.96831	-5.23782	5.23782
754	-6.01399	-6.38778	-6.24798	-6.26353	-5.61852	-6.26979	-5.88638	-6.24798	6.24798
755	-5.91948	-6.31275	-6.11433	-6.19294	-5.63704	-6.36355	-5.72096	-6.11433	6.11433
756	-5.85829	-6.24089	-6.01165	-6.13143	-6.10741	-6.41257	-5.60057	-6.10741	6.10741
757	-5.76704	-6.13768	-5.91493	-6.05425	-6.84444	-6.39217	-5.42459	-6.05425	6.05425
758	-5.68009	-5.86991	-5.71836	-5.86295	-7.05556	-8.42531	-5.34283	-5.86295	5.86295
759	-5.60921	-5.76363	-5.67949	-5.8166	-7.24444	-8.23915	-5.46528	-5.76363	5.76363
760	-8.78047	-5.69486	-5.57621	-5.70536	-7.73333	-5.64287	-18.5159	-5.70536	5.70536
761	-18.8714	-5.83271	-5.70944	-12.4036	-12.7259	-16.8229	-5.58795	-12.4036	12.4036
762	-12.0195	-6.04166	-5.94134	-5.89149	-7.21481	-8.31468	-19.4058	-7.21481	7.21481
763	-5.49182	-6.1474	-6.03501	-6.06219	-6.75926	-6.05796	-5.96312	-6.05796	6.05796
764	-1.41021	-1.02839	-1.00941	-1.01826	-0.308037	-2.00774	0	-1.01826	1.01826
765	0	0	0	0	-0.00167259	-0.000503281	0	0	0
766	0	0	0	0	-0.00160593	-0.000482457	0	0	0
767	0	0	0	0	-0.00163111	-0.000475348	0	0	0
768	-1.71232e-14	0	0	0	-0.00166111	-0.000486154	0	0	0
769	3.09677e-14	0	0	0	-0.00172111	-0.000514234	0	0	0
770	5.18749e-14	0	0	0	-0.00178481	-0.000539406	0	0	0
771	6.34176e-14	0	0	0	-0.00184889	-0.000562695	0	0	0
772	5.79382e-14	0	0	0	-0.00189815	-0.000584981	0	0	0
773	4.14101e-14	0	0	0	-0.00193519	-0.000606478	0	0	0
774	5.83424e-14	0	0	0	-0.00196778	-0.00062689	0	0	0
775	4.28473e-14	0	0	0	-0.00199296	-0.000645971	0	0	0
776	3.35053e-14	0	0	0	-0.0020063	-0.000663488	0	0	0
777	-5.26895	-6.26992	-6.14817	-6.1482	-6.31481	-4.88496	-7.00746	-6.1482	6.1482
778	-6.62087	-7.13048	-6.92276	-6.94818	-6.27407	-7.07784	-6.33938	-6.92276	6.92276
779	-6.25262	-6.62675	-6.3647	-6.45878	-6.5037	-6.87092	-6.23045	-6.45878	6.45878
780	-6.39236	-6.64703	-6.43685	-6.56039	-7.04444	-7.01612	-6.37279	-6.56039	6.56039
781	-6.60385	-6.87957	-6.67623	-6.80504	-7.09259	-7.10323	-6.35742	-6.80504	6.80504
782	-6.51876	-6.83241	-6.60165	-6.73811	-7.32222	-7.00118	-6.32664	-6.73811	6.73811
783	-6.43019	-6.76118	-6.53488	-6.67395	-7.68889	-9.46088	-6.31267	-6.67395	6.67395
784	-14.0915	-6.78623	-6.58852	-6.72142	-15.8519	-14.3589	-20.9666	-14.0915	14.0915
785	-21.6172	-9.47273	-6.66557	-14.3612	-13.6741	-14.1766	-6.52683	-13.6741	13.6741
786	-9.95914	-9.42377	-6.84321	-6.81407	-7.54074	-14.5064	-22.3459	-9.42377	9.42377
787	-6.45203	-7.0594	-7.01702	-7.04208	-7.08148	-6.95537	-6.8598	-7.01702	7.01702
788	-1.65283	-1.18694	-1.17476	-1.18207	-0.321704	-2.32287	0	-1.18207	1.18207
789	0	0	0	0	-0.0018963	-0.00061122	0	0	0
790	0	0	0	0	-0.00193444	-0.00058488	0	0	0
791	0	0	0	0	-0.00197444	-0.000574929	0	0	0
792	0	0	0	0	-0.00202	-0.000580339	0	0	0
793	0	0	0	0	-0.00208741	-0.000210578	0	0	0
794	0	0	0	0	-0.00215148	-1.52311e-05	0	0	0
795	0	0	0	0	-0.00221741	-1.52342e-05	0	0	0
796	0	0	0	0	-0.00226407	-1.52374e-05	0	0	0
797	0	0	0	0	-0.00229111	-1.52406e-05	0	0	0
798	0	0	0	0	-0.00231741	-1.52439e-05	0	0	0
799	0	0	0	0	-0.0023437	-1.52472e-05	0	0	0
800	0	0	0	0	-0.00235	-1.52506e-05	0	0	0
801	0	0	0	0	-0.00233074	-1.5254e-05	0	0	0
802	0	0	0	0	-0.00227778	-1.52578e-05	0	0	0
803	0	0	0	0	-0.0022137	-1.52617e-05	0	0	0
804	0	0	0	0	-0.00215556	-1.52659e-05	0	0	0
805	0	0	0	0	-0.00209111	-1.52716e-05	0	0	0
806	0	0	0	0	-0.0020237	-1.64141e-05	0	0	0
807	0	0	0	0	-0.00195519	-1.7048e-05	0	0	0
808	0	0	0	0	-0.00193519	-1.82472e-05	0	0	0
809	0	0	0	0	-0.00195741	-2.00484e-05	0	0	0
810	0	0	0	0	-0.00198407	-1.72538e-05	0	0	0
811	0	0	0	0	-0.00201889	-1.53823e-05	0	0	0
812	0	0	0	0	-0.00208815	-1.52921e-05	0	0	0
813	0	0	0	0	-0.00218074	-1.52947e-05	0	0	0
814	0	0	0	0	-0.00226481	-1.52975e-05	0	0	0
815	0	0	0	0	-0.00234815	-1.53005e-05	0	0	0
816	0	0	0	0	-0.00244037	-1.53035e-05	0	0	0
817	0	0	0	0	-0.00254519	-1.53064e-05	0	0	0
818	0	0	0	0	-0.00257148	-1.53093e-05	0	0	0
819	0	0	0	0	-0.00257296	-1.53122e-05	0	0	0
820	0	0	0	0	-0.00257519	-1.53151e-05	0	0	0
821	0	0	0	0	-0.00257519	-1.53182e-05	0	0	0
822	0	0	0	0	-0.00257444	-1.53212e-05	0	0	0
823	0	0	0	0	-0.00257444	-1.53244e-05	0	0	0
824	0	0	0	0	-0.00257481	-1.53276e-05	0	0	0
825	0	0	0	0	-0.00257778	-1.53323e-05	0	0	0
826	0	0	0	0	-0.00257148	-1.53369e-05	0	0	0
827	0	0	0	0	-0.00257148	-1.53421e-05	0	0	0
828	0	0	0	0	-0.00258556	-1.53473e-05	0	0	0
829	0	0	0	0	-0.00261333	-1.53519e-05	0	0	0
830	0	0	0	0	-0.00263667	-1.53561e-05	0	0	0
831	0	0	0	0	-0.00263926	-1.53683e-05	0	0	0
832	0	0	0	0	-0.00261963	-1.80473e-05	0	0	0
833	0	0	0	0	-0.00260037	-2.01488e-05	0	0	0
834	0	0	0	0	-0.00257333	-1.69637e-05	0	0	0
835	0	0	0	0	-0.00256407	-1.53703e-05	0	0	0
836	0	0	0	0	-0.00256407	-1.53726e-05	0	0	0
837	0	0	0	0	-0.00256407	-1.53757e-05	0	0	0
838	0	0	0	0	-0.00256556	-1.53789e-05	0	0	0
839	0	0	0	0	-0.00256667	-1.53821e-05	0	0	0
840	0	0	0	0	-0.0025663	-1.53854e-05	0	0	0
841	0	0	0	0	-0.00256667	-0.000430432	0	0	0
842	0	0	0	0	-0.00256593	-0.000693719	0	0	0
843	0	0	0	0	-0.00256519	-0.000759366	0	0	0
844	0	0	0	0	-0.00256407	-0.000811942	0	0	0
845	0	0	0	0	-0.00256296	-0.000848769	0	0	0
846	0	0	0	0	-0.00256333	-0.000874432	0	0	0
847	0	0	0	0	-0.00256407	-0.000892317	0	0	0
848	0	0	0	0	-0.00256481	-0.000904775	0	0	0
849	-6.49424	-7.96325	-7.85666	-7.85668	-8.15926	-6.22201	-9.07752	-7.85668	7.85668
850	-8.84955	-9.54214	-9.40059	-9.40062	-8.5037	-9.30403	-8.65334	-9.30403	9.30403
851	-8.71314	-9.26079	-9.10882	-9.10885	-8.28889	-9.00178	-8.44125	-9.00178	9.00178
852	-8.58489	-9.08082	-8.94049	-8.94978	-8.28889	-8.86796	-8.44125	-8.86796	8.86796
853	-8.25393	-8.83845	-8.62862	-8.69108	-7.88519	-8.73583	-7.32358	-8.62862	8.62862
854	-7.47023	-7.95681	-7.66737	-7.77384	-7.06296	-7.8454	-6.70663	-7.66737	7.66737
855	-7.09427	-7.39092	-7.15531	-7.27606	-6.8037	-7.36353	-6.66993	-7.15531	7.15531
856	-7.11918	-7.40145	-7.22995	-7.35569	-7.21111	-7.55474	-6.72467	-7.22995	7.22995
857	-7.32511	-7.60381	-7.43614	-7.562	-7.43333	-10.7824	-6.98806	-7.43614	7.43614
858	-7.60945	-7.87684	-7.72096	-7.84238	-7.22593	-7.94525	-7.26539	-7.72096	7.72096
859	-7.74495	-8.0359	-7.87019	-7.9874	-7.18889	-7.82569	-7.38882	-7.82569	7.82569
860	-1.92352	-1.33363	-1.30427	-1.32384	-0.338963	-2.56042	0	-1.32384	1.32384
861	0	0	0	0	-0.00211148	-0.000710362	0	0	0
862	0	0	0	0	-0.0021063	-0.000722099	0	0	0
863	0	0	0	0	-0.00214037	-0.000732567	0	0	0
864	0	0	0	0	-0.00217333	-0.000742569	0	0	0
865	0	0	0	0	-0.00223889	-0.000752482	0	0	0
866	0	0	0	0	-0.00233778	-0.000763164	0	0	0
867	0	0	0	0	-0.00244111	-0.000776213	0	0	0
868	0	0	0	0	-0.00254259	-0.000792395	0	0	0
869	0	0	0	0	-0.00256852	-0.000811982	0	0	0
870	0	0	0	0	-0.00256889	-0.00083343	0	0	0
871	0	0	0	0	-0.00257	-0.000854813	0	0	0
872	0	0	0	0	-0.00256889	-0.000875437	0	0	0
873	-6.37901	-7.96338	-7.85665	-7.85668	-8.16296	-6.222	-9.28962	-7.85668	7.85668
874	-8.09819	-9.55606	-9.42801	-9.42804	-8.57778	-9.33279	-9.2472	-9.33279	9.33279
875	-8.21103	-9.55606	-9.42806	-9.42809	-8.62593	-9.33308	-9.20478	-9.33308	9.33308
876	-8.2847	-9.55606	-9.42808	-9.42811	-8.7037	-9.33325	-9.20478	-9.33325	9.33325
877	-8.33607	-9.55635	-9.42808	-9.42811	-8.73704	-9.33322	-9.16236	-9.33322	9.33322
878	-8.78368	-9.55763	-9.4281	-9.43227	-8.78889	-9.33965	-8.95022	-9.33965	9.33965
879	-8.96725	-9.41234	-9.24314	-9.26367	-8.63704	-9.22651	-8.83981	-9.22651	9.22651
880	-8.88047	-9.30524	-9.09309	-9.16232	-8.6037	-9.69673	-8.8356	-9.09309	9.09309
881	-9.01136	-9.48171	-9.11726	-9.2122	-8.70741	-9.94753	-8.9088	-9.11726	9.11726
882	-9.18542	-9.55256	-9.23116	-9.34106	-8.78889	-9.73897	-9.02229	-9.23116	9.23116
883	-9.22434	-9.58804	-9.31373	-9.40358	-8.75926	-9.44417	-9.12333	-9.31373	9.31373
884	-2.28945	-1.58953	-1.56012	-1.56012	-0.413333	-3.09406	0	-1.56012	1.56012
885	0	0	0	0	-0.00257037	-0.000931225	0	0	0
886	0	0	0	0	-0.00257296	-0.000931803	0	0	0
887	0	0	0	0	-0.00257333	-0.000932234	0	0	0
888	0	0	0	0	-0.00257333	-0.000932537	0	0	0
889	0	0	0	0	-0.00257222	-0.000932746	0	0	0
890	0	0	0	0	-0.00257185	-0.000932894	0	0	0
891	0	0	0	0	-0.00257185	-0.000932999	0	0	0
892	0	0	0	0	-0.00257148	-0.000933071	0	0	0
893	0	0	0	0	-0.00256963	-0.000933122	0	0	0
894	0	0	0	0	-0.00256741	-0.000933158	0	0	0
895	0	0	0	0	-0.00256704	-0.000933183	0	0	0
896	0	0	0	0	-0.00256815	-0.0009332	0	0	0
897	-6.40333	-7.96311	-7.85665	-7.85668	-8.18148	-6.22211	-9.11994	-7.85668	7.85668
898	-8.77163	-9.49569	-9.33825	-9.33828	-8.45556	-9.24442	-8.478	-9.24442	9.24442
899	-8.29319	-8.87704	-8.65263	-8.67605	-7.94074	-8.76338	-7.73201	-8.65263	8.65263
900	-7.78595	-8.2729	-7.98482	-8.06767	-7.47037	-8.4005	-7.20494	-7.98482	7.98482
901	-7.44361	-7.8184	-7.51761	-7.62401	-7.27407	-7.99574	-6.82353	-7.51761	7.51761
902	-7.16667	-7.43819	-7.1565	-7.26845	-7.43333	-7.53841	-6.56542	-7.26845	7.26845
903	-6.95691	-7.15286	-6.91207	-7.02354	-7.64815	-7.24969	-6.48594	-7.02354	7.02354
904	-15.2443	-7.15014	-6.9507	-7.05994	-14.4593	-12.7492	-6.62813	-7.15014	7.15014
905	-20.8537	-7.40825	-7.23108	-7.33709	-7.7963	-10.1911	-7.05545	-7.40825	7.40825
906	-10.4925	-7.78412	-7.63499	-7.73813	-7.6037	-7.70798	-7.46381	-7.70798	7.70798
907	-7.45635	-8.06458	-7.91799	-8.01762	-7.2037	-7.87963	-7.66278	-7.87963	7.87963
908	-1.8807	-1.34488	-1.31861	-1.33523	-0.341111	-2.59475	0	-1.33523	1.33523
909	0	0	0	0	-0.00215889	-0.000699819	0	0	0
910	0	0	0	0	-0.00217259	-0.000682596	0	0	0
911	0	0	0	0	-0.00220185	-0.000704325	0	0	0
912	0	0	0	0	-0.00226815	-0.000724921	0	0	0
913	0	0	0	0	-0.00234556	-0.000744469	0	0	0
914	0	0	0	0	-0.00243778	-0.000764015	0	0	0
915	0	0	0	0	-0.00253778	-0.000784593	0	0	0
916	0	0	0	0	-0.00257111	-0.000806833	0	0	0
917	0	0	0	0	-0.00257148	-0.000830431	0	0	0
918	0	0	0	0	-0.00257111	-0.000854268	0	0	0
919	0	0	0	0	-0.00257111	-0.000876774	0	0	0
920	0	0	0	0	-0.00256963	-0.000893844	0	0	0
921	-5.98215	-7.96353	-7.85665	-7.85667	-8.16296	-6.22203	-9.67138	-7.85667	7.85667
922	-6.96813	-9.5563	-9.42801	-9.42804	-8.58148	-9.33282	-9.75622	-9.42801	9.42801
923	-6.79066	-9.55631	-9.42805	-9.42808	-8.64444	-9.33311	-9.79864	-9.42805	9.42805
924	-6.66322	-9.55632	-9.42808	-9.42811	-8.72593	-9.33327	-9.88347	-9.42808	9.42808
925	-6.52972	-9.55639	-9.42808	-9.4281	-8.74074	-9.33323	-9.92589	-9.42808	9.42808
926	-6.40907	-9.5564	-9.42805	-9.42807	-8.66296	-9.33301	-9.96831	-9.42805	9.42805
927	-6.22285	-9.5564	-9.42805	-9.42807	-8.62963	-9.33299	-10.0107	-9.42805	9.42805
928	-6.24588	-9.5564	-9.42808	-9.4281	-8.69259	-9.33321	-9.92589	-9.42808	9.42808
929	-6.41577	-9.55639	-9.42808	-9.4281	-8.70741	-9.33321	-9.96831	-9.42808	9.42808
930	-6.25547	-9.55632	-9.42806	-9.42807	-8.64444	-9.33303	-10.0531	-9.42806	9.42806
931	-5.66807	-9.55631	-9.42802	-9.42804	-8.55185	-9.33276	-10.4349	-9.42802	9.42802
932	0.114068	-1.59272	-1.57133	-1.57134	-0.405185	-3.1115	0	-1.57133	1.57133
933	1.88636e-14	0	0	0	-0.00256741	-0.000933248	0	0	0
934	0	0	0	0	-0.00256852	-0.000933234	0	0	0
935	0	0	0	0	-0.00256889	-0.000933223	0	0	0
936	0	0	0	0	-0.00257	-0.000933218	0	0	0
937	0	0	0	0	-0.00257111	-0.000933214	0	0	0
938	0	0	0	0	-0.00257	-0.000933214	0	0	0
939	0	0	0	0	-0.00257	-0.000933212	0	0	0
940	0	0	0	0	-0.00256926	-0.00093321	0	0	0
941	0	0	0	0	-0.00256778	-0.000933209	0	0	0
942	0	0	0	0	-0.00256889	-0.000933209	0	0	0
943	0	0	0	0	-0.00257	-0.000933208	0	0	0
944	0	0	0	0	-0.00257	-0.000933207	0	0	0
945	-4.46168	-7.96339	-7.85664	-7.85666	-8.16667	-6.22181	-10.9439	-7.85666	7.85666
946	-4.15308	-9.55606	-9.42803	-9.42806	-8.61481	-9.33265	-10.4349	-9.42803	9.42803
947	-5.6001	-9.58342	-9.43043	-9.45177	-8.80741	-9.33887	-9.92589	-9.43043	9.43043
948	-7.01145	-9.73932	-9.5043	-9.59398	-9.04815	-9.53167	-9.54413	-9.53167	9.53167
949	-8.10946	-9.95088	-9.64387	-9.76601	-9.17407	-9.68528	-9.2472	-9.64387	9.64387
950	-8.80858	-10.0237	-9.68682	-9.81481	-9.14444	-9.62449	-9.11241	-9.62449	9.62449
951	-9.01095	-10.0065	-9.6499	-9.78059	-9.11111	-9.59142	-9.12841	-9.59142	9.59142
952	-8.85063	-10.0187	-9.65474	-9.78535	-9.14074	-9.742	-9.25237	-9.65474	9.65474
953	-8.44645	-10.0352	-9.66064	-9.78721	-9.0963	-9.88073	-9.42444	-9.66064	9.66064
954	-7.68773	-9.9221	-9.54938	-9.67568	-8.96296	-9.61479	-9.75622	-9.61479	9.61479
955	-6.9064	-9.72894	-9.43227	-9.49411	-8.77037	-9.34783	-9.84105	-9.43227	9.43227
956	-0.804422	-1.59705	-1.57134	-1.57134	-0.410741	-3.11158	0	-1.57134	1.57134
957	0	0	0	0	-0.00256481	-0.000933254	0	0	0
958	0	0	0	0	-0.00256519	-0.000933244	0	0	0
959	0	0	0	0	-0.00256593	-0.000933237	0	0	0
960	0	0	0	0	-0.0025663	-0.000933233	0	0	0
961	0	0	0	0	-0.0025663	-0.000326693	0	0	0
962	0	0	0	0	-0.0025663	-2.3427e-05	0	0	0
963	0	0	0	0	-0.00256519	-2.34307e-05	0	0	0
964	0	0	0	0	-0.00256481	-2.34344e-05	0	0	0
965	0	0	0	0	-0.00256444	-2.34381e-05	0	0	0
966	0	0	0	0	-0.00256444	-2.34417e-05	0	0	0
967	0	0	0	0	-0.0025637	-2.34453e-05	0	0	0
968	0	0	0	0	-0.00256333	-2.3449e-05	0	0	0
969	0	0	0	0	-0.0025637	-2.3453e-05	0	0	0
970	0	0	0	0	-0.00256296	-2.3458e-05	0	0	0
971	0	0	0	0	-0.00256333	-2.34633e-05	0	0	0
972	0	0	0	0	-0.00253741	-2.34684e-05	0	0	0
973	0	0	0	0	-0.00244296	-2.34732e-05	0	0	0
974	0	0	0	0	-0.00238407	-2.34775e-05	0	0	0
975	0	0	0	0	-0.00235111	-2.34814e-05	0	0	0
976	0	0	0	0	-0.00233889	-2.3485e-05	0	0	0
977	0	0	0	0	-0.00238296	-2.34887e-05	0	0	0
978	0	0	0	0	-0.00246259	-2.34903e-05	0	0	0
979	0	0	0	0	-0.00253148	-2.34926e-05	0	0	0
980	0	0	0	0	-0.00256148	-2.34955e-05	0	0	0
981	0	0	0	0	-0.00255926	-2.34985e-05	0	0	0
982	0	0	0	0	-0.00256	-2.35016e-05	0	0	0
983	0	0	0	0	-0.00256185	-2.35047e-05	0	0	0
984	0	0	0	0	-0.00256407	-2.35078e-05	0	0	0
985	0	0	0	0	-0.00256556	-2.35109e-05	0	0	0
986	0	0	0	0	-0.00256704	-2.35141e-05	0	0	0
987	0	0	0	0	-0.00256815	-2.35172e-05	0	0	0
988	0	0	0	0	-0.00256889	-2.35203e-05	0	0	0
989	0	0	0	0	-0.00256889	-2.35235e-05	0	0	0
990	0	0	0	0	-0.00256926	-2.35267e-05	0	0	0
991	0	0	0	0	-0.00257222	-2.35298e-05	0	0	0
992	0	0	0	0	-0.00257556	-2.3533e-05	0	0	0
993	0	0	0	0	-0.00257741	-2.35377e-05	0	0	0
994	0	0	0	0	-0.00258296	-2.35433e-05	0	0	0
995	0	0	0	0	-0.00256407	-2.35469e-05	0	0	0
996	0	0	0	0	-0.0023863	-2.35518e-05	0	0	0
997	0	0	0	0	-0.00223519	-2.35566e-05	0	0	0
998	0	0	0	0	-0.00213741	-2.35701e-05	0	0	0
999	0	0	0	0	-0.00208148	-2.40829e-05	0	0	0
1000	0	0	0	0	-0.00207037	-2.42812e-05	0	0	0
1001	0	0	0	0	-0.00210556	-2.36901e-05	0	0	0
1002	0	0	0	0	-0.00219926	-2.36431e-05	0	0	0
1003	0	0	0	0	-0.00225148	-2.35734e-05	0	0	0
1004	0	0	0	0	-0.00227519	-2.35758e-05	0	0	0
1005	0	0	0	0	-0.00235037	-2.35783e-05	0	0	0
1006	0	0	0	0	-0.0024237	-2.35809e-05	0	0	0
1007	0	0	0	0	-0.00249667	-2.35835e-05	0	0	0
1008	0	0	0	0	-0.00255926	-2.35862e-05	0	0	0
1009	0	0	0	0	-0.00256556	-0.000638026	0	0	0
1010	0	0	0	0	-0.00256704	-0.000942153	0	0	0
1011	0	0	0	0	-0.00256741	-0.000939449	0	0	0
1012	0	0	0	0	-0.00256667	-0.000937562	0	0	0
1013	0	0	0	0	-0.00256667	-0.000936246	0	0	0
1014	0	0	0	0	-0.0025663	-0.000935328	0	0	0
1015	0	0	0	0	-0.00256593	-0.000934692	0	0	0
1016	0	0	0	0	-0.00256556	-0.000934245	0	0	0
1017	-5.48702	-7.96331	-7.85664	-7.85666	-8.15926	-6.22199	-10.0531	-7.85666	7.85666
1018	-6.33315	-9.55599	-9.42801	-9.42804	-8.58148	-9.3326	-9.75622	-9.42801	9.42801
1019	-7.08459	-9.5562	-9.42806	-9.4281	-8.66296	-9.33302	-9.50171	-9.42806	9.42806
1020	-7.8464	-9.59738	-9.42869	-9.44896	-8.80741	-9.35365	-9.20478	-9.35365	9.35365
1021	-8.57912	-9.70391	-9.43998	-9.51985	-8.8963	-9.42439	-9.03511	-9.42439	9.42439
1022	-8.94611	-9.74751	-9.43384	-9.53341	-8.88148	-9.37419	-8.95027	-9.37419	9.37419
1023	-9.05357	-9.73783	-9.4281	-9.49974	-8.87778	-9.35245	-8.90785	-9.35245	9.35245
1024	-9.02591	-9.77242	-9.44297	-9.52432	-8.94074	-9.49395	-8.99269	-9.44297	9.44297
1025	-8.75826	-9.81125	-9.44832	-9.55328	-8.92593	-9.62236	-9.16236	-9.44832	9.44832
1026	-8.18203	-9.7434	-9.42807	-9.47464	-8.81481	-9.42949	-9.41687	-9.42807	9.42807
1027	-7.6775	-9.59969	-9.42802	-9.42805	-8.65185	-9.33291	-9.45929	-9.42802	9.42802
1028	-1.40114	-1.59268	-1.57133	-1.57134	-0.405556	-3.11154	0	-1.57133	1.57133
1029	1.48214e-14	0	0	0	-0.00256407	-0.000933256	0	0	0
1030	0	0	0	0	-0.00256444	-0.000933242	0	0	0
1031	0	0	0	0	-0.00256407	-0.000933233	0	0	0
1032	0	0	0	0	-0.00256333	-0.000933229	0	0	0
1033	0	0	0	0	-0.00256259	-0.000933227	0	0	0
1034	0	0	0	0	-0.00256185	-0.000933231	0	0	0
1035	0	0	0	0	-0.00256111	-0.000933234	0	0	0
1036	0	0	0	0	-0.00256111	-0.000933246	0	0	0
1037	0	0	0	0	-0.00256111	-0.000933273	0	0	0
1038	0	0	0	0	-0.00256111	-0.000933308	0	0	0
1039	0	0	0	0	-0.00256074	-0.000933344	0	0	0
1040	0	0	0	0	-0.00255333	-0.000933378	0	0	0
1041	-6.55518	-7.80632	-7.6696	-7.66962	-7.84444	-6.08992	-8.35641	-7.66962	7.66962
1042	-8.21753	-8.83101	-8.64738	-8.64863	-7.70741	-8.56944	-7.6353	-8.56944	8.56944
1043	-7.52783	-8.17761	-7.92397	-7.97909	-7.25185	-8.01085	-6.96432	-7.92397	7.92397
1044	-7.05661	-7.7714	-7.39546	-7.50698	-7.12222	-7.8076	-6.53893	-7.39546	7.39546
1045	-6.78863	-7.53163	-7.06645	-7.20119	-9.63704	-10.2154	-6.22887	-7.20119	7.20119
1046	-6.60027	-15.3649	-6.81508	-6.95491	-11.4963	-9.79897	-6.107	-6.95491	6.95491
1047	-6.46429	-6.96351	-6.66994	-6.80587	-13.8074	-6.79215	-6.08002	-6.79215	6.79215
1048	-10.312	-19.8259	-6.70198	-14.648	-15.9667	-11.7921	-6.19873	-11.7921	11.7921
1049	-19.3579	-12.3556	-6.89744	-6.79998	-7.66296	-17.2146	-6.45272	-7.66296	7.66296
1050	-11.5834	-7.18939	-7.14195	-7.13551	-7.48889	-7.09499	-6.83318	-7.14195	7.14195
1051	-6.73657	-7.51113	-7.35761	-7.39218	-6.86667	-7.3427	-7.11796	-7.3427	7.3427
1052	-1.72272	-1.26456	-1.23336	-1.24147	-0.313148	-2.43731	0	-1.24147	1.24147
1053	0	0	0	0	-0.00203556	-0.000644741	0	0	0
1054	0	0	0	0	-0.00208185	-0.000614966	0	0	0
1055	0	0	0	0	-0.00213889	-0.000627408	0	0	0
1056	0	0	0	0	-0.0022337	-0.000658657	0	0	0
1057	0	0	0	0	-0.00239296	-0.000688158	0	0	0
1058	0	0	0	0	-0.00256037	-0.000718507	0	0	0
1059	0	0	0	0	-0.00257444	-0.000753012	0	0	0
1060	0	0	0	0	-0.00257667	-0.000793458	0	0	0
1061	0	0	0	0	-0.00257667	-0.000834266	0	0	0
1062	0	0	0	0	-0.00257667	-0.000864176	0	0	0
1063	0	0	0	0	-0.00257593	-0.000885044	0	0	0
1064	0	0	0	0	-0.00257556	-0.000899602	0	0	0
1065	-3.85792	-7.96325	-7.85664	-7.85666	-8.18148	-6.22193	-11.5378	-7.85666	7.85666
1066	-2.22087	-9.55589	-9.42802	-9.42805	-8.63333	-9.3328	-11.3257	-9.42802	9.42802
1067	-3.00795	-9.60978	-9.43451	-9.46017	-8.88148	-9.45225	-11.0288	-9.45225	9.45225
1068	-3.95339	-9.88802	-9.55049	-9.65553	-9.19259	-9.91081	-10.8591	-9.65553	9.65553
1069	-4.68206	-10.2114	-9.75927	-9.90134	-9.41852	-10.2066	-10.8121	-9.90134	9.90134
1070	-5.18111	-10.4419	-9.90579	-10.0571	-9.48148	-10.2607	-10.832	-10.0571	10.0571
1071	-5.23509	-10.5042	-9.95396	-10.1046	-9.49259	-10.2165	-10.9049	-10.1046	10.1046
1072	-5.06474	-10.559	-10.0132	-10.1542	-9.52593	-10.3403	-11.0169	-10.1542	10.1542
1073	-4.66947	-10.5482	-10.0272	-10.1531	-9.45926	-10.3689	-11.1913	-10.1531	10.1531
1074	-3.93424	-10.3992	-9.89954	-10.0165	-9.26667	-10.1187	-11.388	-10.0165	10.0165
1075	-3.00401	-10.129	-9.63703	-9.75715	-9.01111	-9.59774	-11.5802	-9.63703	9.63703
1076	1.92879	-1.65715	-1.57518	-1.59534	-0.421111	-3.11407	0	-1.57518	1.57518
1077	0	0	0	0	-0.00256407	-0.00093324	0	0	0
1078	0	0	0	0	-0.00256778	-0.000933208	0	0	0
1079	0	0	0	0	-0.00256852	-0.000933196	0	0	0
1080	0	0	0	0	-0.00256926	-0.000933195	0	0	0
1081	0	0	0	0	-0.00256889	-0.000933194	0	0	0
1082	0	0	0	0	-0.00256778	-0.000933197	0	0	0
1083	0	0	0	0	-0.00256704	-0.000933202	0	0	0
1084	0	0	0	0	-0.00256667	-0.000933206	0	0	0
1085	0	0	0	0	-0.0025663	-0.000933208	0	0	0
1086	0	0	0	0	-0.00256667	-0.00093321	0	0	0
1087	0	0	0	0	-0.0025663	-0.000933211	0	0	0
1088	0	0	0	0	-0.00256556	-0.000933212	0	0	0
1089	-3.19913	-7.96325	-7.85662	-7.85665	-8.16667	-6.22184	-12.0468	-7.85665	7.85665
1090	-1.48022	-9.55385	-9.42802	-9.42805	-8.67037	-9.33277	-11.1984	-9.42802	9.42802
1091	-4.27612	-9.57263	-9.42809	-9.43166	-8.87037	-9.36559	-10.0956	-9.42809	9.42809
1092	-6.83781	-9.70835	-9.4477	-9.50379	-9.1	-9.62984	-9.62896	-9.50379	9.50379
1093	-8.18045	-10.0144	-9.61136	-9.72808	-9.35185	-10.005	-9.3092	-9.61136	9.61136
1094	-9.24289	-10.2624	-9.78195	-9.92617	-9.45185	-10.1183	-9.19319	-9.78195	9.78195
1095	-9.66494	-10.2224	-9.74787	-9.88824	-9.29259	-9.97493	-8.87188	-9.74787	9.74787
1096	-9.56867	-10.0844	-9.6064	-9.73769	-9.25926	-9.87427	-9.06388	-9.6064	9.6064
1097	-9.56054	-10.2988	-9.87919	-9.99923	-9.42593	-10.1281	-9.5037	-9.87919	9.87919
1098	-8.25678	-10.2325	-9.81514	-9.92865	-9.25926	-9.81819	-9.87143	-9.81819	9.81819
1099	-7.2871	-10.0083	-9.58791	-9.70819	-9.04074	-9.4628	-9.92171	-9.58791	9.58791
1100	-0.932322	-1.64125	-1.57144	-1.59179	-0.422963	-3.11167	0	-1.57144	1.57144
1101	0	0	0	0	-0.00257556	-0.000933293	0	0	0
1102	0	0	0	0	-0.00256667	-0.000933264	0	0	0
1103	0	0	0	0	-0.00256704	-0.000933254	0	0	0
1104	0	0	0	0	-0.0025663	-0.00093325	0	0	0
1105	0	0	0	0	-0.00256667	-0.000933244	0	0	0
1106	0	0	0	0	-0.00256963	-0.000933238	0	0	0
1107	0	0	0	0	-0.00256889	-0.000933233	0	0	0
1108	0	0	0	0	-0.00256889	-0.000933229	0	0	0
1109	0	0	0	0	-0.00256963	-0.000933227	0	0	0
1110	0	0	0	0	-0.00256815	-0.000933225	0	0	0
1111	0	0	0	0	-0.00256519	-0.000933224	0	0	0
1112	0	0	0	0	-0.0025663	-0.000933225	0	0	0
1113	-5.3025	-7.96296	-7.85665	-7.85667	-8.2	-6.22205	-10.0531	-7.85667	7.85667
1114	-7.11457	-9.55549	-9.42804	-9.42807	-8.77037	-9.35204	-8.99269	-9.35204	9.35204
1115	-8.9	-9.44898	-9.21538	-9.24402	-8.68148	-9.52429	-8.09592	-9.21538	9.21538
1116	-8.3283	-8.78378	-8.43299	-8.52132	-14.8148	-9.077	-7.43095	-8.52132	8.52132
1117	-12.4332	-8.23802	-7.86167	-7.96702	-19.5074	-11.3599	-6.97754	-8.23802	8.23802
1118	-25.1026	-7.84281	-7.48205	-7.58988	-19.2889	-13.631	-6.75894	-7.84281	7.84281
1119	-23.1432	-10.4852	-7.2966	-7.40181	-19.5444	-12.9501	-6.74336	-10.4852	10.4852
1120	-22.664	-13.2178	-10.2635	-15.8836	-23.3963	-18.4984	-6.92639	-15.8836	15.8836
1121	-11.0001	-13.3443	-10.3776	-7.61855	-14.8741	-16.2683	-25.0617	-13.3443	13.3443
1122	-7.61386	-8.21402	-8.12334	-14.2953	-7.75185	-14.1774	-7.99408	-8.12334	8.12334
1123	-8.16123	-8.69347	-8.56449	-8.53994	-7.75926	-8.48102	-8.18479	-8.48102	8.48102
1124	-2.04758	-1.45215	-1.42553	-1.42643	-0.367889	-2.79127	0	-1.42643	1.42643
1125	0	0	0	0	-0.0023363	-0.000764794	0	0	0
1126	0	0	0	0	-0.00235519	-0.000731236	0	0	0
1127	0	0	0	0	-0.0023763	-0.000733089	0	0	0
1128	0	0	0	0	-0.0024263	-0.000760512	0	0	0
1129	0	0	0	0	-0.00250333	-0.000272133	0	0	0
1130	0	0	0	0	-0.00256185	-1.96054e-05	0	0	0
1131	0	0	0	0	-0.00256704	-1.96089e-05	0	0	0
1132	0	0	0	0	-0.00256556	-1.96125e-05	0	0	0
1133	0	0	0	0	-0.00256407	-1.96162e-05	0	0	0
1134	0	0	0	0	-0.00256259	-1.96199e-05	0	0	0
1135	0	0	0	0	-0.0025637	-1.96236e-05	0	0	0
1136	0	0	0	0	-0.00256741	-1.96273e-05	0	0	0
1137	0	0	0	0	-0.00256	-1.96329e-05	0	0	0
1138	0	0	0	0	-0.00235222	-1.97664e-05	0	0	0
1139	0	0	0	0	-0.00209407	-2.24542e-05	0	0	0
1140	0	0	0	0	-0.0020263	-2.59487e-05	0	0	0
1141	0	0	0	0	-0.0032537	-2.82056e-05	0	0	0
1142	0	0	0	0	-0.00636667	-2.9474e-05	0	0	0
1143	0	0	0	0	-0.00618889	-3.01692e-05	0	0	0
1144	0	0	0	0	-0.00618519	-3.02521e-05	0	0	0
1145	0	0	0	0	-0.0064037	-2.93388e-05	0	0	0
1146	0	0	0	0	-0.0068963	-2.90732e-05	0	0	0
1147	0	0	0	0	-0.00611111	-2.58051e-05	0	0	0
1148	0	0	0	0	-0.00200519	-2.38239e-05	0	0	0
1149	0	0	0	0	-0.0020163	-2.23781e-05	0	0	0
1150	0	0	0	0	-0.0020863	-2.11797e-05	0	0	0
1151	0	0	0	0	-0.00215741	-2.01303e-05	0	0	0
1152	0	0	0	0	-0.0022337	-1.9687e-05	0	0	0
1153	0	0	0	0	-0.00233074	-1.96895e-05	0	0	0
1154	0	0	0	0	-0.00245111	-1.96922e-05	0	0	0
1155	0	0	0	0	-0.00255815	-1.96948e-05	0	0	0
1156	0	0	0	0	-0.00257074	-1.96976e-05	0	0	0
1157	0	0	0	0	-0.00256926	-1.97005e-05	0	0	0
1158	0	0	0	0	-0.00256963	-1.97035e-05	0	0	0
1159	0	0	0	0	-0.00256963	-1.97064e-05	0	0	0
1160	0	0	0	0	-0.00256963	-1.97095e-05	0	0	0
1161	0	0	0	0	-0.00256926	-1.97126e-05	0	0	0
1162	0	0	0	0	-0.00256778	-1.9716e-05	0	0	0
1163	0	0	0	0	-0.00256741	-1.97194e-05	0	0	0
1164	0	0	0	0	-0.00256741	-1.97228e-05	0	0	0
1165	0	0	0	0	-0.00257074	-1.97265e-05	0	0	0
1166	0	0	0	0	-0.00259704	-1.97324e-05	0	0	0
1167	0	0	0	0	-0.00259074	-1.9971e-05	0	0	0
1168	0	0	0	0	-0.00253963	-2.05449e-05	0	0	0
1169	0	0	0	0	-0.00252185	-2.02023e-05	0	0	0
1170	0	0	0	0	-0.00255	-2.06468e-05	0	0	0
1171	0	0	0	0	-0.00254926	-1.97479e-05	0	0	0
1172	0	0	0	0	-0.00251926	-1.97502e-05	0	0	0
1173	0	0	0	0	-0.00253481	-1.9753e-05	0	0	0
1174	0	0	0	0	-0.00256	-1.97559e-05	0	0	0
1175	0	0	0	0	-0.00256667	-1.97588e-05	0	0	0
1176	0	0	0	0	-0.00256815	-1.97618e-05	0	0	0
1177	0	0	0	0	-0.00257	-0.000540332	0	0	0
1178	0	0	0	0	-0.00257	-0.000820256	0	0	0
1179	0	0	0	0	-0.00255593	-0.000842535	0	0	0
1180	0	0	0	0	-0.00253556	-0.000861422	0	0	0
1181	0	0	0	0	-0.00252111	-0.000876251	0	0	0
1182	0	0	0	0	-0.00250481	-0.000887327	0	0	0
1183	0	0	0	0	-0.00249	-0.000895165	0	0	0
1184	0	0	0	0	-0.00248259	-0.00090031	0	0	0
1185	-6.4747	-7.66836	-7.54489	-7.54491	-7.75926	-5.98034	-8.35641	-7.54491	7.54491
1186	-8.34614	-8.89838	-8.74088	-8.74092	-7.86296	-8.6554	-7.97465	-8.6554	8.6554
1187	-7.97309	-8.51364	-8.33938	-8.35641	-7.63704	-8.28503	-7.59288	-8.28503	8.28503
1188	-7.72252	-8.21315	-7.99178	-8.07383	-7.45185	-8.08466	-7.29595	-7.99178	7.99178
1189	-7.60627	-8.03375	-7.79338	-7.91485	-7.3037	-7.93982	-7.13874	-7.79338	7.79338
1190	-7.48186	-7.87399	-7.62297	-7.76294	-7.1	-7.66364	-6.99257	-7.62297	7.62297
1191	-7.31522	-7.68054	-7.43685	-7.5872	-6.98889	-7.46407	-6.99342	-7.43685	7.43685
1192	-7.3335	-7.69588	-7.46483	-7.61989	-7.06296	-7.65139	-7.02	-7.46483	7.46483
1193	-7.48487	-7.81612	-7.58875	-7.74224	-7.16667	-7.8029	-7.14949	-7.58875	7.58875
1194	-7.66092	-7.96407	-7.73895	-7.89104	-7.28889	-7.84139	-7.38236	-7.73895	7.73895
1195	-7.72942	-8.06277	-7.81603	-7.97047	-7.27037	-7.71919	-7.3866	-7.72942	7.72942
1196	-1.90737	-1.3295	-1.28669	-1.3128	-0.340741	-2.5338	0	-1.3128	1.3128
1197	0	0	0	0	-0.00206889	-0.000759945	0	0	0
1198	0	0	0	0	-0.00205593	-0.000759941	0	0	0
1199	0	0	0	0	-0.00208593	-0.00076008	0	0	0
1200	1.23961e-14	0	0	0	-0.00208296	-0.000761086	0	0	0
1201	9.62043e-14	0	0	0	-0.00207	-0.000762799	0	0	0
1202	3.81763e-14	0	0	0	-0.00209074	-0.000764226	0	0	0
1203	8.24609e-14	0	0	0	-0.00211222	-0.000765873	0	0	0
1204	1.13631e-13	0	0	0	-0.0021337	-0.000768059	0	0	0
1205	5.30875e-14	0	0	0	-0.0021463	-0.000770927	0	0	0
1206	7.90474e-14	0	0	0	-0.00215741	-0.000774296	0	0	0
1207	3.76374e-14	0	0	0	-0.00216556	-0.000778026	0	0	0
1208	1.08151e-13	0	0	0	-0.00216778	-0.000781846	0	0	0
1209	-5.67457	-6.74759	-6.62206	-6.62208	-6.74074	-5.2559	-7.25354	-6.62208	6.62208
1210	-7.21926	-7.72508	-7.56366	-7.57112	-6.8	-7.49049	-6.82935	-7.49049	7.49049
1211	-6.86936	-7.34527	-7.15312	-7.2227	-6.58519	-7.25418	-6.4674	-7.15312	7.15312
1212	-6.67132	-7.10825	-6.89297	-7.01291	-6.54444	-7.18202	-6.24592	-6.89297	6.89297
1213	-6.58761	-6.97009	-6.75048	-6.8915	-6.88889	-7.05793	-6.13639	-6.88889	6.88889
1214	-6.50777	-6.84628	-6.62816	-6.77495	-6.9	-6.82097	-6.05706	-6.77495	6.77495
1215	-6.40035	-6.7138	-6.51793	-6.66076	-6.96296	-6.68001	-6.0809	-6.66076	6.66076
1216	-6.4686	-6.77807	-6.59629	-6.73348	-7.26667	-6.89457	-6.20573	-6.73348	6.73348
1217	-6.69426	-6.97732	-6.7929	-6.92713	-7.2963	-7.10127	-6.38378	-6.92713	6.92713
1218	-6.92379	-7.16538	-6.98516	-7.11944	-7	-7.2347	-6.70029	-7	7
1219	-7.01428	-7.2995	-7.09802	-7.23388	-6.51111	-7.12661	-6.67418	-7.09802	7.09802
1220	-1.71959	-1.19781	-1.16246	-1.18494	-0.299	-2.29847	0	-1.18494	1.18494
1221	0	0	0	0	-0.00180889	-0.000604585	0	0	0
1222	0	0	0	0	-0.00178037	-0.000604739	0	0	0
1223	0	0	0	0	-0.00174333	-0.000618348	0	0	0
1224	2.03457e-14	0	0	0	-0.00172407	-0.000628085	0	0	0
1225	4.07813e-14	0	0	0	-0.00171815	-0.000634561	0	0	0
1226	7.29392e-14	0	0	0	-0.00170556	-0.00063869	0	0	0
1227	3.22927e-14	0	0	0	-0.00169259	-0.000640868	0	0	0
1228	4.18143e-14	0	0	0	-0.00167852	-0.000641539	0	0	0
1229	1.97169e-14	0	0	0	-0.00167222	-0.000640967	0	0	0
1230	7.64425e-14	0	0	0	-0.00165667	-0.00063964	0	0	0
1231	6.46752e-14	0	0	0	-0.00164185	-0.000637706	0	0	0
1232	6.79988e-14	0	0	0	-0.00163148	-0.00063527	0	0	0
1233	-4.37684	-5.19945	-5.08815	-5.08817	-5.14815	-4.02448	-5.66983	-5.08817	5.08817
1234	-5.62967	-6.02178	-5.8631	-5.88986	-5.3963	-5.93625	-5.48481	-5.8631	5.8631
1235	-5.47863	-5.86694	-5.64555	-5.74414	-5.95556	-6.00494	-5.24802	-5.74414	5.74414
1236	-5.33144	-5.71049	-5.45602	-5.58969	-6.58148	-5.94235	-4.95461	-5.58969	5.58969
1237	-5.17949	-5.51041	-5.24988	-5.39566	-6.94815	-5.73843	-4.7703	-5.39566	5.39566
1238	-5.04512	-5.32039	-5.06884	-5.2178	-6.94444	-5.45606	-4.65784	-5.2178	5.2178
1239	-4.89986	-5.14739	-4.91946	-5.0678	-7.04074	-7.29203	-4.62301	-5.0678	5.0678
1240	-4.89954	-5.14058	-4.9299	-5.07548	-7.43333	-13.0006	-4.65429	-5.07548	5.07548
1241	-5.05049	-5.25966	-5.05243	-5.19436	-7.57037	-13.0106	-4.78081	-5.19436	5.19436
1242	-5.23077	-5.39329	-5.20411	-5.34566	-7.34815	-7.28083	-5.03961	-5.34566	5.34566
1243	-5.36372	-5.52868	-5.34581	-5.48883	-6.9	-7.56938	-5.18931	-5.48883	5.48883
1244	-1.33736	-0.920274	-0.890048	-0.914079	-0.217296	-1.81047	0	-0.914079	0.914079
1245	0	0	0	0	-0.00174741	-0.000435924	0	0	0
1246	0	0	0	0	-0.00162519	-0.000421424	0	0	0
1247	0	0	0	0	-0.00152667	-0.000418112	0	0	0
1248	0	0	0	0	-0.00144444	-0.000419549	0	0	0
1249	0	0	0	0	-0.00140926	-0.000424371	0	0	0
1250	5.43451e-15	0	0	0	-0.00144074	-0.000439486	0	0	0
1251	3.43811e-14	0	0	0	-0.00148074	-0.000461615	0	0	0
1252	2.62967e-14	0	0	0	-0.00151926	-0.00048111	0	0	0
1253	2.84301e-14	0	0	0	-0.00154444	-0.000498813	0	0	0
1254	4.23533e-14	0	0	0	-0.0015637	-0.000514894	0	0	0
1255	4.1455e-14	0	0	0	-0.00157704	-0.000529387	0	0	0
1256	6.80886e-14	0	0	0	-0.00156741	-0.0005422	0	0	0
1257	-4.08184	-4.90043	-4.7764	-4.78517	-4.86667	-3.79381	-5.42761	-4.78517	4.78517
1258	-5.19805	-5.58996	-5.4164	-5.48333	-5.52963	-5.64721	-5.28887	-5.48333	5.48333
1259	-5.2592	-5.59193	-5.39824	-5.52192	-6.11481	-5.87002	-5.35964	-5.52192	5.52192
1260	-5.29687	-5.69753	-5.45488	-5.60414	-6.77407	-5.98079	-5.01085	-5.60414	5.60414
1261	-5.05084	-5.44798	-5.16863	-5.33045	-7.48148	-18.4944	-4.72798	-5.33045	5.33045
1262	-10.3632	-5.15062	-4.88651	-5.05387	-13.4185	-8.96537	-4.49387	-5.15062	5.15062
1263	-14.6096	-8.08679	-4.46346	-13.1659	-10.3778	-12.7203	-14.7815	-12.7203	12.7203
1264	-13.3677	-13.8889	-12.3806	-13.7492	-13.7926	-14.1302	-14.4328	-13.7926	13.7926
1265	-13.6287	-13.9278	-14.0377	-14.0531	-14.1556	-14.9995	-15.0191	-14.0531	14.0531
1266	-14.2884	-14.2972	-14.5408	-14.6611	-14.5296	-15.0705	-15.8546	-14.5408	14.5408
1267	-14.8626	-4.69694	-8.07033	-9.88866	-9.28519	-11.7466	-17.0927	-9.88866	9.88866
1268	-1.13422	-0.826803	-0.8081	-0.810776	-0.342222	-1.65727	0	-0.810776	0.810776
1269	0	0	0	0	-0.00195852	-0.000423996	0	0	0
1270	0	0	0	0	-0.0018163	-0.000400065	0	0	0
1271	0	0	0	0	-0.00168593	-0.000392959	0	0	0
1272	0	0	0	0	-0.00164704	-0.000397136	0	0	0
1273	0	0	0	0	-0.00174852	-0.000409324	0	0	0
1274	5.07521e-15	0	0	0	-0.00187519	-0.000426594	0	0	0
1275	1.6326e-14	0	0	0	-0.0020163	-0.000447602	0	0	0
1276	6.51243e-14	0	0	0	-0.00213926	-0.000492619	0	0	0
1277	6.67412e-14	0	0	0	-0.00222926	-0.000548079	0	0	0
1278	1.00157e-14	0	0	0	-0.00226444	-0.000599399	0	0	0
1279	5.35816e-14	0	0	0	-0.00225741	-0.000646548	0	0	0
1280	5.64111e-14	0	0	0	-0.00227889	-0.000689429	0	0	0
1281	-6.127	-7.3242	-7.18328	-7.18331	-7.41852	-5.66234	-8.14724	-7.18331	7.18331
1282	-7.67469	-8.27982	-8.05025	-8.09465	-7.49259	-8.09252	-7.71288	-8.05025	8.05025
1283	-7.40471	-7.98997	-7.6969	-7.81828	-8.91481	-7.97396	-7.42247	-7.81828	7.81828
1284	-7.43403	-7.9353	-7.64951	-7.79969	-17.263	-13.949	-7.3416	-7.79969	7.79969
1285	-16.1794	-10.9569	-7.69292	-13.8345	-21.3259	-16.6562	-24.2392	-16.1794	16.1794
1286	-21.092	-10.5295	-7.50132	-13.2018	-11.5704	-10.2289	-7.14811	-10.5295	10.5295
1287	-22.2258	-7.35726	-7.22735	-9.97509	-16.5519	-18.0488	-23.1512	-16.5519	16.5519
1288	-5.60719	-15.2632	-15.0575	-12.3687	-22.9926	-20.2018	-6.89266	-15.0575	15.0575
1289	-6.70773	-15.1921	-17.8107	-17.7638	-17.1667	-14.9464	-24.3219	-17.1667	17.1667
[truncated: 7,470 more rows]

## Sheet: Solar_Gains
TOT [kWh/m2]	62.7408	61.1062	59.6299	59.6299	56.4641	62.4661	61.2003	59.1998
[truncated: 8,761 more rows]

[truncated: 5 more sheets: Internal_gains, Tconv, Trad, Tamb, Irr_South]
